# Supplementary material for: Coordinated wound responses in a regenerative animal-algal holobiont
Source: Nat Commun. 2024 May 13;15:4032. doi: 10.1038/s41467-024-48366-2 (PMC11091193; doi:10.1038/s41467-024-48366-2)
Supplement: Supplementary file 4 — Supplementary Data 1 [file 41467_2024_48366_MOESM4_ESM.txt]

>cluster_0_pilon
ATTTGCCCGAAGGAGATCTGCGATTATTCCTTCTACAGATTGTTCAGGCACTAAGATTTG
AGGACAGTGAGGCTATTGACAGGAAGAAGAAACTAGCCACAATCAGTATTGGTCTCGAAA
GCTCCTCCAGTTGTGAGAAGACAGATAGACATTCTTCCCAATCGAGTGTAGATGAGGAGG
CGAATATTGGCTTCTACGCCCAGCAGGAGAGGGAGAGTCTGGAGAGGGAAGAGGGAGGGG
GCACCAAAGGGAGAGCAGACCTGGCTGAATTCCTAGTTGTGGCTGCTTCTAAGAGCCTAA
GTGTCGCTTTGGATCTCAACTGGTATCTTGAGGTTGAAAGCCACGATGATAAAACGGAGG
ACAGAACTCGGAAGATCTTCAAGAGTGTGAAACTGTACCTGGAACACTACCTTAAATTGT
TGAGTGAATCCAGAAGAAATGACAAAGGCGGCAGTCAGCACGAAGGATCCGTTGCTTCTT
CAAACGATGGAAAGGAATCGGTGGCCGCGAAAAGTGCTGTAACTGCTGAGGCCATGCGCA
GTCAAATGAGCTTTGTTAGGTACCTGACCGAGCGTATGTGTCAAGCGAGGGACAAGGGCA
AGAACAGAGAGGAGAGGGAGCGACTGTTGAAGGAAGCCTTGAGACACCCTGTCATGGCTA
CGACATCAGCTGTGTCCTTGGTTACAGGTGCTCTATCAGGGTCAGGTGTCGTGGGAGGGG
CAGCCACTGGGCCAGGGGAGCAAGGTGTTACCAGTGGAACTATCAGTGGTTCGAACGCTG
CAGCTGGGGGTGCAATAGAGCTGTTCAACTTCCACTGTTTTCCCTGTCCCTTTCCACATC
CAGTGGATTCCCGAGTGATGGTGTATGGGGTGGATGTGAGTGGGATCAAATTGTTCAAGA
GTGCCATGGCCCCTGCCAAGATCACTTTCTTCACAGACAGGAAATCAGCTCAATTGGCTG
TAGAGAAATATAGAAAGTCGACAATACAAGAGCAGTACCAACAGGACAAGTCAACTTTCT
ATGGGAATCTGAAACCAGATCCATCTTCTGCTACCGAGTTCTTCTCCAAACCCTATATGT
CCATATACAAAGTGGGCGATGATGTCAGACAGGACCAGCTAGTTGTCCAGACTATTGCTC
TCATGGATGAGATTCTGAAGAGGGAACATTTGGATCTGAGGCTGAAGCCTTACAGAGTGA
TGGCTACTAACATGTTGGACAGTAGTAACAGATACACCAAGTGTGGCTTCATTGAAATGG
TCCCATCCGAGTCAGTCCAAGATGTGCTGAAGCATAACAAGAGAAGCATTAGAAACTGGC
TGAAAGAGATAGCGCCTGCGTCCCCAGACAGCAGCAGTGGCACAAGTGGGTTGACAAGTG
GGAACAGTGGTAGTGGGAGTGGTAGTACGTGTGGGAATGACGGGATTGACCCTGAGGTCA
TGGACACTTATGTGCGCAGCTGTGCAGGATACTGTGTCATCACTTACTTGTTAGGAGTGG
GAGATAGACACTTGGAAAATCTGCTCCTCACTAAAAACGGTCACCTCTTCCACATTGACT
TCGGTTTCATTCTGGACAGAGACCCGAAGCCCTTCCCACCACCGATGAAGTTGAACAGGG
AGATGGTGGAGGGTATGGGATACTACGTGGGAGGCAACGTGGAGTCAGAACAGTATAAGG
AGTTCAAGTCGTTCTGCTTCGACGCTTTCACTGCACTCAGAAGATCTGCAAATTTGATTC
TGAGTCTATTCAACTTGATGATCCACTCCAACATACCCGACATCTGCTTGGAACCTGACA
AAACTGTCAAAAAGATCCAGGACAAGTTCTGTCTTCACATGTCAGACATGGAGGCCACTA
GTCATCTGCAGATGTTGATTGATCAGAGTGTGAGAGCACTGTTCCCAGATCTCATGGACA
AGTTACACGAGATTGCTGTGGGTATCAAGAAGTAGGAGTATTGTGGTCCTGTGATTCTGT
TGTAAAAATTTATAACACGTATATGTGAAGAAAACAATTAGAAACTGTGTTCTTTATAAA
TTCTGTAATAGATAGCGTAGAATGTAATTTATTTTATCCTGCCAAAAAAAAAAAAAAAAA
AAAAAAAAAAATGCAG
>cluster_5_pilon
GTGATAAACTTATTAAATAGATTTATTGAGTTTTTTCTGAGGTGTAGACGGTTAGAGTCC
ACCTTACATTGCTTTTACACTAATCAAAGTTTTATACAATTCCGTTGAGAAGAAATTATC
TGCTACACGGAGATGACGCAAGTCGTATTTGGGAAAAATCAGTTCGGAAAATCTCCGTTA
ACTGTGCATTGCTGGAATGGTGACAAAACCCAATTGGCCGTATCGACAGAGCTGGGAAAG
ATCAACATTTACAAAGCCAGTGGAAGTGATTTGACCTTGACCCACACTTTAAGTGAGCAC
ACTGGACGGGTAACTGGGATAGATTGGTGCGCGGAGACTAATCAGATCGCCACTTGCAGT
GCCGATCGAAATGCTTTCGTGTGGATCCTGCAAGACGGCGAATGGAAACCGACTTTGGTG
CTGCTGCGAGTCAATCGTGCATGTACATGCATCCACTGGTCTCCCAAGGGTAACAAATTT
GCGGTCGGATCTGGTTCCCGGGTCATTGCTGTCTGTTATTTTGACGTGGTCAACAATTTC
TGGGTAGCAAAGCATGTCAAGAAGCCGATCAGATCGACGATCACGTGTCTGGATTGGCAC
CCTAACAACATGATGGTAGTGGCTGGTGGGACTGACTTCAAAGTGCGTGTGTTCTCCGTC
TTCATCACTGAGTTGGACCAGAGACCCACTGAGGACACCAACTGGGGTGCCATGAAGCCA
TTCGGAAACATGTTGGCCGAGTACGACACGGAGGGATGGGTGCATGCTGTGGCCTTCAAT
AAAGAAGGATCCAGGGCAGTGGCCGTGAGTCACGGCAGCTCCATAACAGTTTGTTCAATC
TCAACGGGGGGTGTGGTGACCCCGTGTCAAAAACTGCCCTTCAAGTGTGTCATGTGGCTC
ACTGATTCCAGAATCGTCTGTGGTGGATACGATTTTGTCCCAGAGGTGTTTGATGTTGCA
GCAGACGGTGCCGCTACGTATGCTGGTTGCCTGGATAAAATGACAGCCGAGGCTAAGACC
GGAGCTGTCAAGGCGAGTGACATATTCAAACAACGCGACTGGCGTGGAACTCAGGACGCG
GCGGCCGATTCGGGAGACTCGGCGTTGAAGTCTGTTCACAAGAATACAATCTCCCACATG
ATGTGTTACGCTGGAGAGCCAAAAACAGGTGTCTCCAAAATGTCTTCCTGTGGGTTGGAT
GGCCTGATTGTTGTATGGGATGTGGCATCTTTGTCTGCCTCTCTTGCCCAGATGAAGTTG
TGAACGAAATAATTGGAGCGCGAACAAATTTTCAAATTTCTGCCGGAAAAAATTATTTAG
AACGAAATCAAATCGCATTTATTGGACGTCGTAAAGTTGATGATGTAAATAAAAGCTATT
TCTGATGTAACCAAAACAGAAAATATTGATTGAGGTTAAAGTTGTGTGAAAAAATGTGTA
CAAGATAAATTGAAGTGATAGACGTATAAATTTACGGATTAAGCTTGCCATGCTGCTGCT
TAGATAATTGTATTAAAATTTAATATATTGCATCGAGAGCAAAAATTATTTCCTCAAAGA
TAATATGAATAAATTTCTTTTACAATTTCTTC
>cluster_6_pilon
ATAAGCAGTGGTATCAGCGCAGAGTACATGGGGGCTTTTAGCCTAATTGTTGTGATAAAC
TTATTAAATAGATAAGATGTAGCTTTTGGACCTGTGAGCGTTTTAAAATGTCTTGGTTTT
CGCGTTCGAATATTAGTTCACTCACAGGGCAGTGGTCAGAACAGTTAAGTTCGTTTGCCC
GAGAAGTTGTCACTGAGGAAGAGGGAGGCAATGAAGAGACATTTGAAGCAGGCAATGATT
TGGCTGTAGCTTGCAAGCGTATTGAAGAACTGGAAAAAACCGCCGCTAAACTGCGTGAAG
AGACAATCCGCTATCAGAAAGCAGCAACTGTAAACGAACAAAAAGTACGCAACTACGAGC
AAGAAATTGACCGAATTTCAAACGAACACATCGAAGCAATACAGGAAAAAGAATTTACGA
TCAAAAACCTTCAGAAACAAGTTAGAGAATTGCAATCTTCGAGATCAAATCTTTCTGAAA
CTTCTGATGGTAAGCTTGACAGAAATTCAAATTCTGCCTGGAGTAATTTCGACTGGCAGG
AAAATCAACCTGAAACTCAAGACTTGTTTGGATTTAGCGTCCAAACTTCGAACTTGCAAG
AATCAACAGAATTAGATGAACGAATAGTTTCCTTAGAACAAGAAAACGAACGTCTACAAA
TTGAGCTGAAGACTTTGGAAAATTTTTACAAGGAAAAAATTGAAACACTCGAAATAGAAA
ATCAGTCATATCAAGAAAGTATATCAGAATTAGAATCAAAAATCCAACCAGAAATTCCAA
CAGAAACCTCAACAGATCCCGAAACGCAGGATAAATTTTCCTCAAATTTTGCCCAAACAG
ATGATTTGATAATTCCCGAAGATTTTAACCCGGCAACTCATGATTCCTTGGAGCACTATT
CATGCACTATCATACGTGAAAAATTCCCATTGCTTGCCAGAGCTCTGAGTGAAATGATTT
TGGAGAACCATGATCTGAAACAAGCAATTAGTAGCGAAAATGAACCTTCAGTCCAGCACC
ACCACCACCACATCCCAATGACAGAATCAGAGCTGGAACACCAACCACCATCCTTGCCAG
TCACAGCTCCTGGGGAGGGTGAAAGAGAGGGGAGTAACAGTGGGGGTGGCTCTTCTGTTG
ATTCGACATCCAGTTGGCATCTGATTTCCTCTCAGAGTAACAAAGCGACCCCAATTATTA
CTACTGCATCTTCGCCTATCAGCGGTGGAAGCAAGCCTTGTTCGCCAGTACAGTCTCAGC
TTATAAACAGAGGACAACAAACAGACAACGAATGGATTGAAGAAATGATGGCAAAGAGGA
CTCAAAATGTCTCTGAAAGTGGTGACCAGACTGAAGAAGAAGTTACTCAGCAACCGCATA
TTGTTTCGCCCATGTTCGATCTCACGTTGTTAGATATCAACAGTCTAAGCGAGCTTCTCA
GAAGTAGCGACAGTGACCTAAAACATCTTCATGATGTGAACTTAGAAGCTCTTTTGGAAG
AGGCTGCAAGCATACAAGAATCAAATGTGTTGCTTCTTTCAGAGAAGCTGCTCAGACTCA
GGCAGGAATCGGAAGTTCAGCTGCAGAAGGTTTCAGAGCAGCTCCTCAAATTAGGGCGAT
CCCATTCTAATATGGAGGCTAACGAATCGAAGCGACAGCAGGAATTGGATAACTTAACAT
CCGAAAACAATCGCCTTCAATTAAGGTTACAAGAACTATCTGCGGCTTTGGAATTAGCCG
ACGAACAGCTGCAAAAAATTGATCTCAACGAAGTTCACTCACTGAGTCAGCAATTCAACA
GAAACGACCAATCGAATAATCGCTCGGAATCATCAGATAACGAAGATCTCAAACAAACTC
AGTTTCTTTTAGAAGAATCTTTGGCCTCTAACCAAAAAATGTCCTCAGTAATGGAGGATC
AAAAACACGAATTGGAAGTTTTACAAAATAATTTGACATATTTACAGAAAGTTAACTCAG
AACTTACTTCTGAAAACGATTCACTTAAAGATTATACCGAAGAACTATCGAATCAGATAG
CCGAAAGTGAGAAAAATCTGGAAAAGTTCCAGCAAAACCAAATTGAAATAATGCAAGCAA
CCGAAAGTGCAGATAGCGAAAACAACCTTGCCTTAGATAGCTCTCGAACTCCAGAATTTC
AGCTCAGTATAGTTACTGAATTGCAAAACGAAGTTTTATCGCTCAAGAAAAAATTGAAAA
AG
>cluster_12_pilon
TATTGCTAAGCAGTGGTATCAACGCAGAGTACATGGGGGCTTTTAGCCTAATTGTTGTGA
TAAACTTATTAAATAGTTATTATGAGCGTGTCTACACACGTGAGTCAGAATGAACCCAAA
CCGCCTCCTTCTGTTCTTGTTCACAATGAGTCCGCAGTTACGGCATCAGCAGCTTGTGTC
CCAGAGGAGATGGAATGCACTCAGTTGGTGGATACAATCAATGACTCCACCTGTTCTGAG
TCTGTTGTAGAATTAGACACCACAACCAACAACAATAATAGTAGACAGAAAAATCCACAG
CCGCTTGCGTGGCTCAAAGTGATCTCGTTTGGTGCTTCTCCAAATGTGCCTCAGGATTTG
CCCCGAATACTCCCTCTGTTACCAGGTGTGACAACTTTTGGTCGAGATTCTGCTTCCAAC
TTTCATTTAAGCTTCCTTCGCTCTCCCGAAATCATGCATCAATTGAGGCCATAGGCAGAG
GTGGAAACTGCTTTCTTCTAACTGACCTTGGAAGTCGGAACGGAACCCAAGTCAACAAGA
AACGGCTGCCTGCGAATGAAAAGCAAGTTTTGAACATGAATGATACTGTAACTTTTGGCG
ACGTTGAGCTCCAGTTATTATTCGAAGACCCATCTAAAGTGGATACTTCTTCGGAGAGTG
TCAAGTCGGTGTTAACTGCTCAGTCATTAACTCAATCCAATCGAAAGAGAAAGTTGCAGA
ATCAAATTGTGCACGAAGGCATCACTCCTCAAAAACTAGAAAACTCCTTAAAAGATTCAT
CAGAAAGCTCAAGCGTTTGTCCAATATCCCTCATCCAAGAAATCAAGTGTCCAAATAGTG
GAACCAAAACACAATCGGTTATCAATGTTTTTCGCTGATTCGCCACGAACATCGATGAAC
GTCTTCGATGAGTCTAAAATTAACGAGAGCGGCATTTTAGACTTAAATAGAAATAATGCA
AGACCACATTGCCTTGTTGAGGAGACGTTTTGCGATGCGGATCCGGACAACAACGACTAT
GATGAAGAAGAAAGCGAAACTGAAGATCAAAGTTGTGAATATCAGACTGCCAATGAAAAG
CGAGTGATAATAAATGAAACTTGTCATGATTTAAACCTCGCGAACTACAAGTTCAAAGAT
GAAAGCAGTAAAAGCTTGTCTAATTCGAACGGATCATCAAAAAGAAACAGTATAGATCTG
AATTTTGAAACCAGAGAAGATTCGCCGGCTGGCAATAGTTTGATGAAAGATTTACAAAGG
AAGATCATAGATGCAAAATGTGTTAAGGAATCGCCGTTGGTCAAAATTAGCGAAACTATC
AATTTTGGTGAAACTGTATTAAGTGTCGGAGAAACGCCGGAAGAGGAATCGATTGAACGA
AAGAAAGGCGATGACACTGTTATTGTAAGTGAAACAATTTCGTCATATGAAAACTTGGCT
TTGATGTCACCAGCAAGCAGAAACACAGCTTTCAATCCTTCAGCCTCAAATTCTGCAGGA
AGCGAGCAAGTGAATGCAAGCTCATACGAACGAGTAGTTATTGCAGAAACTTGCTTTGAT
GTCACCAATTTGCTTGAATTGAGCAACGGTTGCGACTCGAAAGCTGAAGACGATTTATTA
GAAGGTTTGGATAAAGAAGCTGAAAAACAACAACTTGTTCAAAAGAACGCGGAACATAAG
ATGGCATTAGATCAAAACAGTCCAGAAAGCGTTCCGGATTCCCCGTCAATGTTCAACTTG
CCACCTGAAGAGAACAATCTTAGTGACGATGTATACGGGTTGAAAAGTTCAGCCGAAGAC
CCGCTTGTTAGTGCGACCAGTCTAACTCCTGCTTCGAGTGATAATAAAGTGGCCGATGTC
CAAGAGAATGATAAGGTGTACGATGAGGATACGTTAGACTTGACTGGTTATGGTGATGAT
GTTCAAGTTAATAACTCGCAGGGTAAAGTGGAGGAGCAAAATGATGTGACTATATTTAAT
GACAAAGAACCAGTGGATGTGAAAAAGCCCAAAAGTAGTAATTCGCAGTCATCAAAGGTG
CAATTGCAAGAGAGGCGGCCCTCGTTAGAGGACCTGGGATTCTCGGATGACGATGATGAC
TCAGTCAATGGAAGCTCAATTGTCACCTCCAGTCAAAGGGAACTGGCCAACAAGACCATC
TCTTCTATCAATACACCCATGAAGCAGAGACTTAAGAGGCGGAAGGAGAATGCTCAGAAG
GA
>cluster_13_pilon
CTTTAGTCAGAAGAGTAGGAAGTGGTGGTGTGTGTAGTGATGAAGATGAAGATAGCTTCA
GGACATGTGGTGAGTCCACTCCTAGTGTGAGTTATCAGACTGCCACTAGTGAAAGTGTAT
CTGTGTCTGCAGTTGTCATCCCTCCTGCTGTATCTGAACCAGCTTTGAAAGAGGCGACAG
CTGATGATGAACAGCCAGAGTCAGCTATGAGTTACCAGACCATGAGCAGTGCGGACGTTG
CCAATGGTGGAATGGGATTGAGTCTTGACGACGTTGAAAGTATCAGTGACTGTAGACACA
ATGGAAGTGACACAAGTCTACTTACAACTTTCAGTGAACATGAATCATCTCTTTCCGCTT
TATCCGCTAATTCCTCCCTTTCCCCACCTCAGGTTGCTACAGTACTACGCAAGAACAGGG
ACAACTCAGCCAGCACTGCATTCGATTTGCTACCCAGAGCTAACATGCTTGACGACATGC
TCTCCAGGGATCCAAGCGATTTGAAGACGTTCGCGGATCTTGTCAGCAACCGAGAAGCGA
AAGAAATGGCGGTGGAATCAGGCGTCTGTAATTACTTCACCATGTCTTATGAAAGAGCAT
CGGTTAAAGATCACCTCCGTCAACTTACGGAAGAAGAAATGTTGGTTACAAGATATTCTA
GTGAAAGTGATACGAGCGGAGGTGGAGGAAGTCGAAACGATTCCCCCTTCGATACCCCTA
AAAGGGGCGTGTCGCCATTCAAACGGGCTGTTTTGGTACCTTCGCCTTTGATCAACGATC
CGAATGCTTGTGTGCCATTGTTTGAAAAGCGACGTGTAACTATCAAAACCGATTCTACAG
ACGAGGAACCAGAGAACCAGATGCTGGCGAAGGAAAGTCAAGAAGCGCCGATATGTACTG
CGTTGTCCGAGCAATGTTTGGACTTGATCGATTCCAGCAGTAGCAGTAACAGTGGTGGCG
ATGGCAGCGGATCCAGCTGTAGTAGTCTTTATAGCGAAGGGGGTTCCAAAACTACCACTT
ACGCATGCGCCCATCGAGTGCCCGTTCGACGCATGAAAGGGGAACGAGCCCAGGCGACTA
CATACAAACCAGCTTTACAACCTCATGAAAGCGACAACTCTGATACCGGGTTGACATTGG
GCGATCTTGAAGACGCAGGTGCCATTTCGAAGGATGTCGTTACCAGAGTCAGAAAGATCC
AGACGTCGTCGTCCAAAAAGAACAGTCCTCCTTTTGGAGATAGAAGAAAGATTAAACACA
TGCGAATGACTTTAAGCTCGGAAAGTACGATCAAAAAGAGCATCAGTTCATCGTCCAGTT
CAAGCGGATCCGGCGAGAGCATCCAATCCGTTGAGAAGAGTGCATCCGCCTCGTTGACGG
TGGAAGTTCCACCCAAGATTATTTCCTCCTCGGTGGACGAAGGTGGAATGGAAATAAGTG
AAGGCGGAACTGCTGTGATTACGATCTCCGCCATTGCGCAGCCAAGCGGAACTTTCAAGT
GGATGAGAGGGAATTTGGATGTCAAAGAGAGCAAAGACGGGAGAGTTCAAGTGAAACATT
CTGATTCTTATTCAACTTTGATGATGAGCCGATTAAGTAGACAAGACTGTGGTACTTACA
TGTGTAAAGTGAACAATTCTGCTGGTATCTCTTGGCAGACAATTAGAGTTTCGCAGATCG
CGGATTCGCCAAACAACGGCAGTAATGGTCGAAGTTACAGAATTGAAAAAGTGAGTGAAG
GACAAAAGATGTTGAGCAGTGGTGGACCAGGGGAGCCTTCCTTCTGGAGGAAGTAAACAG
TACCAACAACAAACAAACAATCAAACATCATCAAAACAAACCAAACAAAAACTCATTAAA
AACAGATACAACAACATACCGAAACAGATATACGACAAAATCAACAACTACTACAAGATA
TTTCCTATCATATTTTTCGAAGAACAGTTACTGATACAATGGCTCAATTAAACTATCTAT
CAATCAATCGATCGATCGATCAATGAATGGTGCAATAACGAAATCCACTATCTATCCGTA
TACAGTCAAATCTGTACGCCATCTACCTATTGTTATTATTACTACTCTAACATGAAGAGT
TAGGCGTGTGTGAGTGTGAGGTTGCAGTGATCACTACTAAGAGGGGGAAAGGGGGACGCG
AGTCAGGAGTCGGACAGAGTTTGATTGAAGTCGAGCTTACTCAGTTGATCCGCTGGCACA
ACTCACAATTGATCATAGAGAGATGGAGAGATATCATCAATACACATATAAACATACTCG
AATTCAACATACAGACAAACGTACATTCATATAGACAGACTCATGTAATCATTGAATAAC
AATCATAAACACGTCTAGATATGTGGTCCAGACAAAAACATCAACAACAGTATCCAAACA
ACAACAAAATGAGATCCATACATAGACAAACAACAACAACAAACAACAACAAAAAAAAAA
GAGAAGAACAGCTAACAGATACAGAGAGGCCTTTTTAGGCTCAGTACAATTATGAAATAA
TGATGAAATATTTATTGGGTATGAATATGTACATATATACGTGAAGAATGAATCAATATG
TGTCTATTTATGCATGTAATAGATTCATCTATACTACGATTGCTGGAGACGAACAAATAA
CCCTCTGACTGACAGACAACAAGGAACAAATTGAACAACAGGGATGATTTGGTAATTTAT
TGCTGGAATTCGATGGATCAATTGTGCTGATTTACGATGGCACAAAGGTCTTGGATGTGA
ATGAAAATGGACGAGAGATTAAGTGTGTGATTGGAGATTGCCGCCCTCTAATCACACCTG
AACATTTCTCCCATTTTTTTTCTACATTTTACCATTGCAATGGAACCCTTCATTCAGTCA
GATAGTCTCCCAAACAAACAAACAAACAAAACTGCCTACTACTCAAAATGTCTGTGATAT
TATATAATGATGGAATAATAGTTTAGTCTTAGTTTCCTGTATATAGTCATAAATAATACC
AAACAACAACAAACAAGCCATCATTACCCGATTCTATCAACCACCACCACCACCACCACC
AATTACACAAATGTCTGTTCAAGTGATTTATTCTATTATTTCGAAGTTATTGATTGATAA
GATTATCTTTGTCTCTCTCGCTCTCTCTATCAATCAATCTGGACGCAGTGTATAATGATC
TATGTATTGTAATATGTTAATGTATTGTTGATTCTGTGTCTGTTTGTGTTTTTGTTTGTG
ATTCTCTCTCTCTCTCTCTCAATTGTTGTTGTTGTTGTTTCAGCTGGAACCTGTTTTGAG
CTCCTTCTCCTCTGTTCACGCACACCCCTTGGCACCTCCCCTCCCCTCCCTCTAACACCC
CCATTCTGCATATACACATGTGCAATATACCATCATCTCAACTGCCCTTTCATTTTACCC
CTGCTCTTCTATATAATACTATACTCCAAGTCAGTCTAATATATCTATCATAAAAATGCA
ATTCAAAAAATACCAAAAAAAAAAAAAAAAAAAAAAAAAAAA
>cluster_14_pilon
GTATCAACGCAGAGTACATGGGGGCTTTTAGCCTAATTGTTGTGATAAACTTATTAAATA
GAGGGAAAATGCTGACTAGTGCATCTCTCAAAGTTATCAAAAGAACACCAGGACAACTTT
TTGCCCGCGGGGCTTCGAAGGATGTAATTAAACCAGTTGATACTCATCTGAAGGCTGCGG
CAACTGGGCAGTCTTTGCCTGGCATGTACTCTCTCGGAAATGATTTAAGGGTTGCGTGCT
TTTCAAATGACTCAGAAATCAGTTCAACTGCCATTCATGTCGAAGCTGGTACTCGAAATG
AAACAACTCGAACAAATGGAGTCTCAAATCTCATCGCTCGTCTAGCTGGTAAAGGAACAT
CTTCATCCAAACTTGAGGAAATGCAGATGAAGTTGTCCAAAATGGGTGCTTCTTTGGATG
TTAATGTTAGCAGAGAAGTCACATCATTTGTAGTCACAGGCTTCAGCAAAGATTCTATTG
AACATGCAAATATTGTCAGCGATGTGGTCAAGAGTTCGATTTTTGATGAAAACGCTATCA
ATAAAGAGCGAGACGCGATTTTAACGGACATTGAGCGAAATGTGGATAATATTCCCCAAA
TAACTATGGACTATTTGTACTCCGTCGCTTACGAGGGAACACCAATGAGTCAGTCGCTGA
CAGGATCAACTAAAAATATACAGTCCTTGAACAGAAATGATATCATGACTTTCATTGAGA
GCAATTACAAGGCGCCAAGAATGATTCTCACATCTGTTGGAGGACAGGTAGACCTGGACA
AGTTGGCAGATGCCGCCGAGAAGAATCTTGGTGGAATGAAGAACGCATTTGAGAACACGC
AAGATTATTGCCAGCCATGCAGGTTCACGGCTATGGAAGTCCAACATCGTGATGACGATC
TACCCCTTGCTCACGTGGCCATGGGCTTCAACGGCTGTGCATACGACAGTCCCGATAAAA
TTCCACTCATGCTTTTGGCTGAAGTCATGGGAGCACACGATAAGTCACACGGAGGTCTCG
GTCAGGGTTTGAACACTTTGGGCAAAGCCGTTCAGAACCCCGAAAGTGGATTATATTCAA
TAACCTCTTTTTCACACTTCTACAGCGATTGTGGTTTGTTCGGCAATTATTACGTTGCAG
ACCCTGAGAATCTGTACGATGCAGGTCTGTTTGTGTGTCATTTCTGGCGCAACCAGTGTC
TCAATTTGATCGAAAGTAACATGATCAGAGCCAAGAGGTCCCTGAAAAGGAAGCTAATTG
ATGATATGTACAGCCTTCCAGCACTGCAGGGCAAACTAGCTCAAGATATATTTTTTGGTC
CTGGACGCCCGGAAAGTCTAGAGGAGACGGTGGATAAAATAGAGACCCTTAGCGTAGACC
AGCTACAGGACGTTGCGGTTGAATACATCAGAGATCAAGAATTTGCCAGATCTGCTTATG
GTCCGACAGAAGGCGTGTTCGATTATAACCAAAGCATAGATGCTCTCAGAGGATATAGAT
GGTAATGATTAGTGGATCAATTTTACAATTGGGACTGCATAAATAGTCGAAATGTAACTC
AAACTCTGCTGACGACTAATTAAAACTGCAGAATCTTATTAACACCTAACTGTACTAGTT
CGAATGGCAAATTTAACAGTTTCATATCCAAAAAAAAAAAAAAAAAAAAAAAAAAAAAAA
>cluster_16_pilon
GTTCCGATTCCGGATACCTCGGCTGCAGTGGATGACTTGATTGAAGACGAGGTGTTTGAG
TTCAGAGTGATGGCTGTCAATGAAGCTGGACTGAGTAAACCCAGTGACTGTACCAGTCCT
GCTGTCAAAATCGAAGATCCACCAATGATCCCTAGTCCAGACAAAGATGGCCTGAAGGAT
GTGACAGTGAGGGCTGGAACCTCCTTCCGTCTCACTCTCCGCTACCAGGCCAACCCTACT
CCTAATGTCCAGTGGTACGCAAACAGCCGAGAGATCTTGCCTTCGACCGATAATTTCAAG
ATTGAGAAGACACCACGTGATACAGTGCTGATGTGCCTGAATGCCACTCGGGAGAACCTC
GGAGTGTACATAGTGGATCTGAGCAACATTGCAGGATCCACTCAGTCCTCATGCCGAGTC
ACTGTCTTAGACGTTCCTGGAGCGCCAATTCCGCCAGTTGTGGTGAAAGAAGTGTCTCGA
AACTCAGTCACCCTACAATACTATCCACCTGAAGATGATGGCGGAAGTCCAGTCACTGGC
TACGTCATCGAGAAACGCGAGGATAAGAGCAACGTCTGGACTCTAGCTGCAAACTCGCCT
CATCTCACTTGCGAAGTTCCAGGACTAATCGAGGGCTCGCCTTACAAATTCCGAGTTGCA
GCCGAGAACAAGCAAGGCACTGGACCGTTTACAGAGTACGGAGTTTCGGTTGTTCCGAAG
AGTCCGTTCAGAGCGCCCGACGCTCCGCCTGCTCCAAAGGTTCTCGCGACGACTCCGTCT
AGTGTCACAATCGGTTGGGACCCCCCAATTGACGACGGTGGTGCCCCGATTGCAGGATAC
CTAATTGAGGTCAGAGACAATATTAGTGGAAGGTGGAAACCTCTGAACACAGCGCCGTTA
GATGATACAAAGTTCAAGGCAGACAAGCTGGTTGAGAACTCTCAGGTTGAATTCAGAGTG
TCGGCTGTGAACGATGTCGGACAGAGCAAGTTTAGCAAGCCGTCTCCAATGGCTGTTGTC
AGGGACCCAATTGATTCGCCTTCAACTCCTGGCAAACCAGAAGCGGAGAAGATCACTGAT
GACTCAGTCACCCTCACATGGGCTGCACCCGTCCAATCCGGTGGAAGTCCAGTGTCCGGA
TACCAAGTGCAATCACGCAAAAAGGGCAGTCCTACTTGGGAAGACTGCATGTATACACCT
AATAACAAAGTCCAGATCAAGGGTCTGAATAAAAATGATGAAATGGAATTCAGAATTGTG
GCTGAGAATGTTGCTGGTCAGAGTGCTCCCAGTCAGTCTTCGGGTGTTCTTAAGATCAGA
GAACCTCCAAGTGCTCCTGAAATTGACCTTTCCACATGGCCCAAGGAAGTCACCGTGGTA
GCCGGTCGACCATTCGAGATCAAAGCCAATGTCTCTGGAAACCCTTCACCCGACTTCACC
TGGCTCGACCAGAAAGGTCAAAGGGTGCAACCAGATGACCGTATGCGAACTGACAAGTTG
CCGACTGCTGTGATTCTGAAGTGTGCTGAGTCTCAGAGGACAGACAGTGGTAACTTCACT
CTGAAATTGACCAATGAGAATGGATCTACAGACGCTGTGTGCAAAGTGAACGTACTTGAT
CGACCAGGAAAACCCGGAGAACCCCTCGAGGTCACTGACGTCACAAAGACCTCCTGCAGT
CTGTCGTGGGAGAAGCCACGTGACCTTGGAGGCCTGGACAATGTTGACGATGTCACATAC
GCAGTTGAGAAGTGTGAGGCGAAGAAAGGAACTTGGGTGCCAGTGGCTTCCAATCTCAAG
GGAACCCAGCTGGATGTCAGCAAACTTGTCGAAGGTTGCAACTACAAGTTCCGTGTTGTT
GCTGAAAACAAATATGGAACCTCAGAGCCCTTAGAGTCCAAAATGATTACACCAAGCGCT
CAGTTTGGAGTTCCAGACGCCCCTGGAAAGATCGAAGCCCTGGACGCCGACTTCGCTTTC
ATTGAAATCGGGTGGGAAAAACCGATCCGGGACGGAGGAAACAAAATTCAAGGATACGTT
GTGGAGCAGAAAGAGATCCCGGCTGGGAAGTGGGTTAACTTGACCAGAAGTCAATTGGCA
TTTGAGAGGCGATTCAAGAGTACGAAAGTGGAGCCGAGGAAGAACTATTTGTTCAGAGTG
AGAGCTGTGAATGCCGCGGGTGAAGGAGACACGAATGTATCTGACAAACCAATCACTGCC
AAGCCTCTTAGAGCACCGCCTACGTACGAAATTGATCCGAAGGCCAAAAACATAGTCGTG
AAAGCTGGTCACTCCTTCAGAGTCCCACTTTTCATTGATGGATCTCCACAGCCAGAAGTG
AAATGGTCCAAGAATGGACAAGAAATTATCCCAGATTTGAACACTAAATTCGAGAACTCT
GAATATACCACTGCTATGAGTGTAGCAAACGCTTCTAGAGATATGTCTGGAATTTACAAT
GTTAAGTTGGAAAATGAATATGGTCAATGCGAAGCCGATGCGAAGGTGACGGTCCTCGAC
GTTCCAGGAGTTCCTCAAGGTCCCATCACTTTTGACAATATTCACAAGGACGGCCTGAAA
CTTTACTGGAAGGCTCCAGTTGACGATGGTGGAAGTGAAATAATCGGATACACAGTGGAA
AAATGCAGACATCGACAGCATACTTGGAAACCAGTTACAGCCAGTGCCAAACATCCAGAG
CACCAGGTTCAGTACCTCAAAGAAGGAATCCAGTATAATTTCAGAGTTTGCGCGTTGAAC
TTGTACGGATCCAGTGAACCGTTGGTAACTGAGCGTCCAGTATTGATTCGCGATCAGTTT
GATCCACCTGAAGCTCCTAGAGGAATTTCAGCAGAATCGCATGATCTTGGATGCCTGAAT
GTTACGTGGAAAGCTCCGGAACTTGACGGTGGAAGTCCTTTGCTCGGATACGTGGTGGAA
AAGAAGGAACAAGGATCCGCCAAATGGACTAGATGCAACCGTCATCCGCTCAAGGATCTT
AAGTACCAATTGACAGATCTGATACCAGAGAACCTGTATCAAGTGCGAGTCCTGGCTGTT
AATTCTGCTGGGGAAAGTGAACCTTGTGTTCTGAAGGACAGCTTGACCGCCCAACCCGCT
TTAGGAGCTGTGAAATCTCCTAAGAATGTTGCAATTACAGATGTAACTGATAGTTCAGTT
TCCTTGACTTGGGATAGACCTGTGACGAGTGACAGGATGAAAGTGATGGGCTATATTGTG
GAAAAGAAACCCAAGGATTCGGACAATTGGATAGCGGTATCCAAAATGCCTAGATCTCCG
AGTGCAAGTAGGAGGCCGAGTGTGATGCCATCCATGGCTGGGACTCCTGTAACTCCAGAC
GGATACAGACCCAGCCTCAGTTTCGGATCCAATCAAACCATCAATCTGCTCGGAAGCAAC
ATGAACCTATCCGGATCTGCTCCTAAGAATTTCATTACGGGAACCCGAGCAACGATTGAC
GACCTTGACGTTGAAGAAGAAGTCGAGTTCCGAGTTGCAGCAGTTGTGGAGTCGATGGGA
GTTGGGGAGTTCAGTGCCCCCACCCCACCTGTGAAAGTGAGGTACCCACCATGCATGCCT
CACTTGATATCCTACAGTAGGAAGACAATCACGGTAAAGGCAGGCGATGAACTCAAGATC
CCTGTGACGTTCAAGGCTAGCCCCACTCCAACTGCTGTATGGACTCATAAAGGCAAACAA
GTCAAAGAAACTGATGAGTTACTATTGGATTGTACACACAACCAGGCTGTTCTGTCAATT
GCGTTTGCGACCAGAGAACACGCTGGACCATACATCCTGACTCTGGAAAACGACAAGGGC
ATGATAGATGTCCAAATCACCACCAATGTCCTTGATGTTCCCGGGGCACCACAAGAGCCT
TTAGTGTACAAGACAATCACAACCAGTGAGATCACGATGGGTTGGGAGGAACCACTGGAC
TACGGTGGATACCCTGATGTGAGCTATGTTGTCGAAAGACGCCAGACTCGGGGCGGAGAC
GAAGACTGGATGGAGGTTGCAAGTGCCAGCTACAAACGGAACTACAAGTCGATGCGGTTG
ACCGAAAATAAAGAATACCA
>cluster_17_pilon
TGGTCTTTGGGTTCTCTGGTTGTGCTTTTGGTCTCCTTAGAAGATAACCTGTGCCAGTTA
TTACTAGTATAGTAATATTATAGTTTTGAATACATTATAACACGTGAAACCATTCAGACG
CCTGTTGTTGTGTAGTTTGTTAATTGCAACAAGGACATTTACTCTCTCACATCTTTCTTT
ACTTCTTCCATTTATCTTCCGCTGGAAACAAACATCTAAACACAAACAATCATGTCCGGA
GAGAAGAAAGACTTCACCTACCTCCTGTCTGGGGGTGGCCGAAAGGCTAACATCAAGAAT
CTGCTGATGAAGAAGGCGCAGGAGGAATTGGCGAGGGAGAAGGAGAGAGAGGAGGCTGAG
AAGAGACGCGTCATGGCAGAGAGGGTGCCCCCACTCAAGGTACAGGGCAAAAATCAGGAG
CAGCTGGTGGAGTACTGTGAGTACTTGGTGGAAGCCATTAAGAAAGCGGAGGCTGAGAAG
TGGGACTTGGAATTCACTATGAAGGAAAACGACCAGAAGATCATGGACCTTAAACAGAAA
GCCATGGAAGGCACAGGCAAATATGTGAAGCCTCCATTGAAGAGGACGGGAGTGAATTTG
AACAAGAGTGCTGCCCAGGCAGAGATAGAGAGGAGGAAGCAGCAGGCCAGGATGAGGATG
CAGGCACTCAAGGTCAAGGCAGGAGGAAAGGCAGGAGTAGAAGAGGATGCGGGAGAGGCC
GAGGATGAGTGATTTAGTTTTGGACTGGCAACAGGGGCGGTGTAGTGACAATGGAAGACG
AAGATTATGCTAGATCTCTCTCATCTATGATAACTCTTTTGCTCCATCTCTTTCTCTATA
CCCCTCTCGGCCAATCAACAAACAAACAAACAACAATGCTCCTTCCTTTTGTGTATCTCT
CTCCTCCCCCTTTCTGTTGCAAATAAAACAACAAACTGATGCTTCTGAAACTATACTCAA
TATTGTCTTGTACAGAATCGCCCAACTATTCGCTTCTATTTCATACTATGTCAATATATC
TATTACTACTACTACCGCTATAAATACATACATACATACCTATGTACTTACTACAAATAT
TGTGTTCTATCATTACCAAGTAGTATTATTGAGACCAAATTTTGAATGATGGTTACTTTG
TAGCGCAGCAATACCAAATTCATCAAATTAAACTGAGCGATATAAACAAGCTTGCACAAT
TGTCAAGTCAAATTATTGAAAAGTTACCAGAAATATCAAATGTGGTATTGCAGTGTTGTA
TTGTGAATGATGATTGTGACTCAACTATTATTTAATAAGCAATATAGTGCACGCAAAAAA
AAAAAAAAAAAAAAAAAAAAAAAAAA
>cluster_18_pilon
AATGAACGAAAGCTCGCCCTTGGAAGCAAATATTGGACTGCTAAATCAAGTTCCAGGTAT
TTTTGAGTATCCGGTAAAACATCAAGTGGAAACGAACGGTTACGTTGACATGACAGAAAA
CTTGAAACCCGACGTTGAGCTAGACTTGAGCTCAAACGAAGTAGGGTCTGTTTTTGACAC
TAACTTAGGTCCAAATTCTGCGAAAAGAGTTGAACCCGTGCCAGAGATCCAAATTGGTTT
GTGTGAATCTGAAAATTCTCTAAATCAAAGCGAAGAAAATCCTCAAAATTCGAATGAAAC
ATACAGTTTTAGAAAACCCACTGACGCCGAGTTAGAACTCACTCAAGAGATTTTAGAAAT
TCAGAATCGAAGTAAAATGTCAAATCAGAGCAGCAAAAACTTTCCCGATGTTTTGGAACC
AGCAACTCGAGATGATGACATTGATTCCAGTTATGATATGTCCTCGGATAGTTCCAAGCA
TTCCGAGGACGTTCCTAAAAACTTTCAAAGGCCTGAAAATTTACAGCTTGAAAACAATCT
GGATGATACGCTAACTAATGATGCAGATATGGACGTTGAAATAGCCGGTCAGCTCCGAAT
TCCACCAGGGTTTTCACAACCTCTTGAAAGTCCTGGAAATTTAGATTCCCCAACCCGGTT
GGGATTTTTTGGACCAACCGTTGTAAAATCGACACCTCGACCATCTGAAAGTGAGGATCT
ACGAGGGAAACTGGATGTTTCGGGATCAGTCTCTAAAGGAAGTGATTCAGAAAATGACAA
CTCAGATTCCGTTATTGAGCGGTCTGATGACGTCCAAAATCAAAAACCAGACATTCAATT
TCCAGTGGCAGCTCCAAGAAGAACTCCAGAAGTAAAAACTCTGCCAAATCCGAAAACTCA
GGCAGCAGACGCAACTGATGGTCCAATTACAAAGCCCGAAATTGAAGGTCTGGATTCATT
GGTTCAAGGATCGTCTGTCGCCCCGATATCTTCTACCTCAGAACTGGAAATCTATAAAAC
CCAGGAGGCGTTCCCATTTCATCCCATTGCTACTTTGCCCAGAGGTCCTCCTAATGAGAA
TGTTCCATCAGCTGGCATTTTTGGAACAGAAGGATCAGTAGAAATACTAGTGGGACCTGA
AAAAGTTTTCAAACGTAAAGCAAGTCCATCTCCGATGAGAGGGAAAACAAAGAAAAAAGG
AAGAAGTGGCAGCAAAAAGGGTAAAGTTGAATCAGATCTTACTTTAACTCTGGACGATAC
TCTTCAAAACGAGGACCCCCGACCTAATCAAGATGATTCCAAGACTCTTGAAGCAGGACC
GCCGGAGCCGTTAAAACTAGGCGGGATTGAATTACCTCCTTTTTCAAGCGAAGTTGAGCC
CAATTTTTCGGAACAGATTTCAATTATTCCTGCTCCCCCGTTAGAAACTCCACCCCTTGA
TACGGATTCTCAAAATACCCAAGAAGTCAGCCCTCCTGAAGAATTCGAAATGAAACTTCC
CGAAATATTGCCATCAACCATGAAAAGAGACAAACGACTTGATCCACTGGTGGCTGAATT
GAAAAAATATCACTCTGACCACGGAATGAGTTTAGATTCAAGTCATGAAAGTGTGAACAA
TGAGAAAGAAATTGACGTAAGTGTGAACAAATCTAACAGTGAATCGATGACAGGTGTGAA
CGGGTTAAGTCTAGACGTGCAAAACTCAAACTTTGAACCAGAAAAAGAATTTCCTTTTGA
TCAAAACACCGAAAACGAAACGCCCGTTCAAGCCATTTTCAATCCCACAGCTGATCTTGA
AATCGAAGCGCGTCCATCTGAAAAGTATAAAAAATTGAGAACGCCTGATAAAAAACCTGC
CTATAAAAGTTCTTTCAACTCAGCGATTTTGCCCGCTCATTTTGCCGACACTGAAAACGA
AAACCCTGAAAATGTGATCCGTGTTGCTTCTGTTTCTCACGATCCCGATGAAGTTGTATT
TGGCTCCAATTTGAAGAAATACAACAACACTGAATTTTTGAATACTTCCGGAGCTTTAAA
CAAAAGTTTACAAGACGATGAAAAGAGTGATTTTAGCGCAAACTCTTCGAATCATTCACG
AATTGATGATCAAACATCTGATCAGGACGCGAGGAAACTTGTTCAGGCCGAGTTGGCGTC
TACTGAAAATTCGGACTCCGAAGACGAACATTCGACTGTGTTTAACTCATCAAACGAAAA
TAACAAATTTGAGACTATAATCAGAGCAAATGTTGACACCATGATTCCAAATTGGAATGA
TGAAAACGAACAGGGAATTGAATCAGATAAAGACAAGCAAGACGAGTTAGATCAAAAATC
AGACGAAAGCAGTTCAGGAGCTGATTCAGAGAGAAATGATTCAAGGGAATTTTCCAATGA
TAGAGAACTTAATAGTTACGTAACAACCGATTTTGACACAAATGAATTGTCTACTGCGTT
TGGCGACTCGCATGAAAACCTTTTGGAAACTTCAGATGCTGCGATAAAGAAGCATGACAA
TGATGATGTAATAAAAGCCGGAAGCAACGATATTAGTAGAAATGATGTAACAGTTGGCGA
AAGCGATTTTGAAGTTGAATCAAAGACGGATCAAGTTCTGAATTCTGCAAAAGATGAGAA
AATTTTCAATAAACTAATTCTCGACAACGCTGGTCAAAATGACTTTGTTAAAATTAACTT
TGTGCCCCGTGGAATTTCGAGCGGTGAAAGTTCTGACAACGACAGCAAAATTGAAATTGC
AAAGCCAGATGAAAATCTCAGAGACGAACAGGAAAACTTGGGAAAGTTAGTTGACGAAGA
ATCTGTTGAGTACTTCTCAAGATTAGCAAAACCCCAAATTGAGACCGTTGAAGTTAATGA
TGATGCCAACGAAGAAGCTTTCCAAGGTATTGAATCAGATAATGACGTGAAAGATGAATC
CGATCAAAAATTAGACAACGAAAGCAATTCAGACGCTGAGTCAGACAGGAATAATTCAAG
GGAATTTTCCAATGACAGAGAACTTAATAGTTACATAACGACGGATTTCGACACTAATGA
TTTGTCTATGGAGTTTGGTGACTCACGTGAAAACATTTTGGATACCTCCGATGCTGGTAT
AGAAAAGGCCGACATTGATAATTTGATAAAAACCAAGAGCAATGACACCAGTAGAAATGA
CGACAAAATTGATGAAAGTGACTTTGAAGTTGAGTCAAAGACCAATCAAGTACTTAATTC
TGCGAACGAAAAGAACTTTGATCAGTTAATTCTTGAGAACGGTGGAAGAAATGACTTTGT
TAAAATTAATTTTGTTCCTGCTGGGATAGAAAGCGATGACAGCAGTTCTGATGATAGCAT
AGTTGAAAGCTCAATTCCTGATGTAAATCTAGAAGACGAAGAAGAAAACTTTGCAAAGGA
AGTCGATGAAGATTCCATTGATTTCTTTTCAAGACTTCCAAAAGCCGTTGACGTTGAGAC
TAATAAAGTTGATGACGCCCAAAAAGTCTCAGATGTAAGCTCTAGCAGTCTATCCGAGCA
AGACGAATCATTATCTGATGATTTGGACGATTGTGTTGTAATCGAGACAAATGTACCAGA
AAATGAAATTGAAGTTGAAACAAAGAAAAATGACAAAAA
>cluster_19_pilon
GATCTACTCTTCAACTGGAGTGTCAGAGTCTGAACATACTAGAGTAGCACGTTATGAAAC
TCCCAATCCAATTGAGAATCTGTTTGTGTACTTTGTGGATGAGACCTCAATCAGAGTGTC
ATGGGAACCTCCTTCTGTCGGATACTTTGACCACTTCATTGTCACTGTGACGTCACTGGA
TCAAACTGCACATCATTTAAATATATCTGCAAAAATAGACGGTTACTTGCGGTATGTAGC
AACTGGTTTGAGACCAGGATTCAGTTATCAAGTGAGTGTCTATTCAGCAGCTGATCCGGA
GAGCACAATAACATCACAAGCCAACGTCATCACTCAGGATACGGCGCCTGTTCCGCCAGA
AAGCTTGACAATCACTGAACCTGAAAACGCTCTACGAACTATCCGCCTCACATTCGATCC
TCCAACGTCTGGTAAATTCGGCGGATTCCTCATTGAGGTAAAAGTGGAAGATGAAGATGA
ACAGACCAGGAGGACGAGGAGGAGTTTGAATGGTGGAATCTTAGAAGACAGTCAGGTGGA
ATTGCCTCTGAGAGTGGATAGAAATGAGACAAGTGTTGAATTGACATTTGGTGATTTTGG
ATCTGTTTTTCTGTCTCTCTTCGATCTCTTAGTCCAAATGACAAACCGAGTATTGCATCA
GCCACACAGGATATCATGACAGGCATTGAAGACGTGGGTGTGACAATTCATGAAGTGATT
AAAAATTCCACCCAAATTTGTTTTGTGTGGGAATTGACAAATACGACAAATGAAGTCCTC
CTCAACAGAATTAGAATTGAGTTGAATGAAGAAATCTTTGCTCTACGACAGAGCGAGTCA
TCAGTCATAACAGCAGAGTCAGCTCAGGAGGGAGTTGGACTGAAATGTGTTGATTTTGTT
CACAACTACACGGAGGAAAACATGACAATGGAAATTACAATGTCAAAGTACCATGAAGCG
ACTGGTCTGTCAAGATCGGCATCGCCAATGCTCATCAATTGGACAACAAAACCAGCAATC
GAGTTCTTCCTTCAAGTTTCCTCCATTTGCGGAGCAAATTTTTGTGACGTGAATGTGACA
GACAATAAACTGCCCCATCGAGACAAATTTACTTTCAACCTAAAAGTGTCGAAATACAAC
ACTGAAGGATCACTGGAGACTCATTCCAATCAGATTTTTGCAGGATCTGATTGTGACGAA
ACGTCAGTGTTTTGCATCCTCACTTTGACGCAGTTAGACGCCTTGTCCAACTACTCTGTA
GACATTGAAATAGAACTGTTTGGGATCCAATTGCCCGTTGTGTTTACAGAAGAATTTGCC
ACCATCGAAGAAAGTGGCTCCGACGATGATGGCGTGGAAGTGTTCATTATAATTTTGGCA
TGTGTTGGAGGAATAATTCTACTCTCTGTTTTGATTGTAGCTATTGTGTGTTGCTACAGA
CGAAATAACAGCTCTGGGGAAGAACAGTTATCGCCTGTATACGGAAGAGGAAATGGTGCC
TATGACTACATGACTCCAATGCCTTCGCACAACTATGGCGCTTATATAAAACCAGATCTT
GAATACAAAAACTCTGATAGCAATCACGACCAACTGCCATCCAATTACGCAGACAATACA
TCAGGTTATGATGGCAACATTTCTATCACAACTGACGACTTTGCTCCTAATGGAGGCGAA
ATATACCCTATAACGACTAACTACTTCCCTACAAACGGAGGCGAAAACGACAAAGTTTAT
CCGACAAACTCGGGTTCAAGCAATTACATTGATCCCACTAGATATCTGAAAATGGACGGA
GGCGAGCCACCAGTGGAGGGAACAACTGCTTATAAAGACAAACAGCCCAAAATAAATATC
AGGGATAGCGAAATATTGAGATCGACTGTTAAAGATGTAGGCGAAAGACAAACAAAGTAT
CATTTCGGCGGAGGACACTAATATTTGAACAGCTATATAGTATTCTCCGATTAAAACAGT
TTCAGTGCGTTTATCAGTTTTAGCGTTCCTTACTTTGATATAATTTGATTTGGATACAAC
ACGAAAGGAAACTATTGATTTTCTACAAATAACTTCAAAATCACAATTTTCATTAACAAT
GTAATACCTTCAGTATTGTCATTCCTGATCAATTTTCAATATTGCATATTCTATGGCACA
TTGCAAAACAAACATTTTTAATAGAATTTTCCAATATAGAATTGAATATTTAACGATGAA
AAAAAAAAAAAAAAAAAAAAAAAAATCT
>cluster_20_pilon
GGAAACAGAAGGTTCGGATCACAAGAGGCATTGTCAATAGCAGAAGAGCCAGAAGAGGAC
AGAGATTCTAACGCAGACGGCGAATACATAACCAAGTCAACCGTGAAAACTACAAACAAG
TCAGTTCATGAGTCTATGGTGATGCACCAATCCGGTCAAGGATCCGCATCCTCATCGGCA
GCCATCTCTAGACTGAGACCAGAAGATACAAGGTCAACTGCCAGTCTATACTCTGCTAGC
ACTCAACAGCAGCCACAATATGGACAGCTGTTCAACCCTAGAGGCAGCAGTGAAGCACTA
CACAGGAGGTCTACATCCGCTATTTCCACTGTTTCTAACAAGTCGTATGGTGGAACAGAT
CCAACAGAAGCGGACATTGACAAGATGGAGCAGTTGATTCTGAACAAGCAAACACCTCAA
CTCTCGGCCACAGCCCAACTGAGCACTTCAAATGGACTGAGAGCTACAGGAGCAGGCATG
GGAAGCAAGGCAGGTAGCACCCGAGGATCTCTCATTGATTTAAAGGGAAGCAGTGCCAGG
CTGATGCCGGATGACAACGATGCGAGTCCAGGGGCAGACTTGATGGACATTGACAAACAG
GTGTTGATGCCCCAGAAGGTGGTGATCCCAGAGAGGTATTATGATGCACGTGCTGCCAAT
CCACAGGAGAACACGATAGAGAGGAAGGAGAGACAAGTCAAGACTGAACATGTCAGGAAG
ATGGTTCTATCTCAGGCATTGACGGAGAGCAGTTCTGTGGCGTCATTTGAGGAGAGAGCC
TCACTGGTGGAACAACAGGCCAAGATTGGACAGCTGGCATCTAAATTTGGACAACACATT
GCATATCAGAGGCCAGTGCAACAGAATACAAGTTATTCCGTCACAACTAGAACAGGACAG
GCTAACAGTGGTGTCTCTTTATCACAACAGGTGCCACAGTACGGAGTATACAGGGCATGA
ATTCAATTCAAACCCGCACCCAACAAACACACCCATTTATCCATATCATTATTTGGACTA
GATCATTATTGTTGCAATGAAAAATGCTTTTTTATTAAAATGTCTTTTGAATCTATCCAA
TTTGTATTCTATCATTTTGTAGCTGTATTTAAAAAGATTGAACTTGCGTGATTTCATATT
AATAGGAAGCCCATATTGAAATGTTAATTTTTTGTTACCCTTTCCCCAATTAAGTGAAGT
TTTTTTTACAATTGACTATTCATCTGTACAATTTGTTTGAGGGTTCTGTTTCTTTGAATA
GTAAAATTTGTACATACTTTGGTTAGTTGGTTTCTATCAAGAGTATTATATTACTCTACT
AACTTTCGAATTTTATTCAAAATTTTGATATAATTAAAGCTAATGATTGTAGAGCTGTCC
AATAGAACTGTGAATAAAATTGTTATCGTACCGTTAGCTTTCACTTTTTCATATCCTTGT
TACATATCAATAATCAAAATATCAGATGTCCCTCTTTAAGTTGAAGCTCACTTGCTAAAC
TACAATAAAAATTTATCATTTCATTTTGACTAAATTAAATTTTTGTTCTAAAAAAAAAAA
AAAAAAAAAAAAAAAAAAAAG
>cluster_21_pilon
ACTTCCAGGCTACTTGGGGATTTGTGGCCACTTATTACAAAGTGGGGACTTACCCTATCA
GATTGGATGCATTCAACAGTTTTCAGGTCATTTTGACATGTGATGACTCTGGCACTCCTG
GGAATGAAAGAGATGACAGATGTCTGACAATATTTGACTTCTTCCAGCTCCAGTGGACAT
TCAACTTCTGGTCTTCTTCCTCTCAGAGGAGTGGATTCAACGATGGACATGGGTTTATTT
ACGAACTGCCCTCGTCTGGTACTACTGAAGTGCGCAATCTGTGGGCTCAAAGCAACGTCG
GCATAATGGGCATTTGGGTATTTGAAATGGATCAGAACTGGGGCGAACCTTTTGTAATCC
CTGGCGGAAAACTGTCAAATGGTCTCCTTGACTTCTCAATGATCTGTTTTGGCGATATCT
CTCCCAACATGGCAGAAATGACAAGATCTCAGCAGAGTTTGACAATCCCCAATTGTGTGA
TGCCAGCTTTTACAACCCTGGAGTTGATGTTCCAAGGAAGTGTGTTCCGAAAGAAGGTCC
CAGCATCTTATGATGTAGATTCTCTGGAGATCAGAGGTCATTATCCGGATGTGTGGTGTG
TGGATGAACAGGTGCATGTGCTACTAGTAGTTGACTCTGAAGTAGTGATGGGATACCAGA
CAGTGTACATTTACTCACCCAACTCACGTGCCAGTAGTGCCCTCTCAGTGACCATGATCA
GCTGGTATGGATTTGTTCACGTAGACTGGAGTGCACAGGCAGCCATGCTATATCCGTTAA
GGGATATGCAACTGCTCATGATGACCATCACTGGATCAGATCCGAGTGGCCTGATAGTGA
GTCAAACGATGATACCAGTGTCACCCGGAGGTGGAGGAGGAACTTCTCTGGATGTCCCAA
TTCCACTCACTCCATCCTCTCCTTTCTCAATCTTCCTTTTCGTCCTCATACAAAACGAAT
TTCGTGCCAATTCTCTGCCTGCAGTCAAGGAACCCGAAATGACATGCGAGCATTGGATTC
AAGAAGAATCTGAACAGGACTTGTCTAAATGTATCTCTGAGGCTGGAAAATGGTACGGAT
GTCCTCGACAAATCAGCACAGGTAGATGGTGGCAGGACTGGTTCGTCTTCCCTGACTCTC
GATACGCTCATGAAGAGGTTCGAGTTGGAATGGCCGGCTGGGAATACGACATATGCTGTT
CGGACGATCCATTAACTCGGGAAAAATTAGCCAATTCCAGTTTCTGTGCCAGCGATCACT
GCGAGTACAACCCAGGAGCCGATTTTTGTGTCCGGTCGCCACGATTGGCGTGTTTGGAAC
CGAATAACGAGAAGATTCTTTACGTTTCAAATCAATGCTGCTACAACAGAGACGGATCCT
TGATTCGTGACGGTGAACCGGGAGCTGGAAGGTTGAATCTTCAAGTGAATTCTATCAAAA
ACATGGCCGCCCACTACTGGTCGGATCTGTTACCTTACAAGCAATGCTGCGGCAATTCTA
CAAATTCGACAAGTTGCCAATATTACAAATCGTTTCGACCGTCAATCACTGGCGGTTACT
GGCCTCGGAACATCCTAATCGGTCGAGGAGATCCCGATTTCGCAACTGTAGACGGGTTAA
ACTACCCGTTTATGGGTTTGGGTGTTTTTGTAATGCTCCAAACTAGTCTGGAATACCCTA
GTACTATGCATATAAGCACACGACGGGTCGGAAAAGGTACTGTATTTACAGGGTTCGCTG
CTAGCTATAGAACTATTCTGCTACAGTGCTACATGACAGAAAACGGAACTATTTATGTAA
AAATAAACAATCAGAAAATAAACTATAATCAAGGTCCGGATGAATTTACAATCCATAATA
TTACAACTAAGATTAGCGCTGATAAGTTGACTTTTAGCTTTGAGTTTGATGATACTGGGT
TGAGAATTAGGGCTGTGGTCACTTCTGACTTCCTTAATTTGATGGTGTCTGTTCCGGGTA
TATTCAAATACAGTATGCGTGGCTTGTTGGGCAACTACGACGGGGAAAGCTGGAACGATT
TCACTAATTCCACTGGAGCAATTCTTCCGAATGACACTGACTACTACACTCTGCATGAAT
ACTTTGGAGACAGTTGGAAAGTGACGAGTAGGAACAGTTGGTTGTTCACAGACACAGACA
TGAACAGTATGATTGCTCAGGACATTGAGAAGGGATCCCCATTCACTCCATCTTATGATA
TAGAGTTCGAATCCGAGGAAATCAGAAGACAGGTTGCAGAGATGTGTAATAATGACAAAG
CTTGTATGCGTGATGTTGCCTTGACCAATGATACCTCCTTTGCCACTGTAGTGTTCCAAC
AGTTAGAACAGACAGTCCAGGATGCCATAGCTGTCAATGAGATATCCAGAATTAACACTC
CTGAACCATCCGAACTAATCGACACACCGACAACGACAACAATTACTCCAACTACCACTG
CAGTGATTGAGAAAAATAATGGATTGAGTAAAAATGAGAAGCTAACAATT
>cluster_24_pilon
AACTGGATCTCAAAGGATACTTCAGAATCTACTGTTACCGCCTGTCCAAAAAGAGTGGAC
GGAGGGAGCGGGAATCGATCACATTTGTGTTTGACAAGGGAGACTCTGAGGAGAACTGGA
AGACATGCACTCTGTGGCACAAGGCTGTCAATCTTCTACTCAGAGGAGTCACTGACATCA
CAAGAGACCGCATAATTGGGAAACAGTGGCCAGAGAAGAAAGTGTTAGTGATAATAAACC
CTGCAAGTGGTCGGAAGAAGGGAATGCAGACATACTGGAACATAGTGGCACCTATGCTGG
TGGAAGCCAGTTACAAATTCAGATCTATTGTCACCACTGGCCCCGGCCATGCATCACAGG
TGATTATGTCAGAGAACTTGTCTAAATGGACTTCAATTCTGCTCATTGGAGGAGATGGCA
TCTTGTTCGAAGTCGTGAACGCACTTATGAAACGACCTGATTGGAAACGGGCAATTGAGA
CGCCCCTTGGGCTAATTCCAGCTGGGAGTGGGAATGGACTAGTGGCTACTATTCTACATG
AGAAACACGAGATGAATGTCGCCAACCAGCAAGTCAACTCAATGTTCAGATTCCTCAAAG
GCCAGCCTCGACCTCTTGATTTGACATATGTGACAATCGGTCAACAGGAGTACTACTCGT
TTCTCAGTGTGTCATGGGGTGCTCTTGCAGATGTAGACATCAACTCAGAAGTCATCCGAT
TCATGGGCGAATCCAGGTTCACACTGTGGGCCCTAGGCAAAATAATCTCGAATGACAGCT
ACAAGGCAAAGTTGCGCTTTGTAGAGCACAAGTCCAAAGAACCATTCAATGCAATCGAGA
TCGTAAGAGAGGCCAAACCAAAACCAGTTGAGAAAGATATTTACTCAGACACAATTCTGG
ATGAAGATGGTGCTGCTGCTCACAGGGTCCAATCTCCCAGTGGATTATCAAATGGGTGTG
CGATAAACGACGGAGACATCAACATAGAGCAAGACCAGTACGAAGAGGAACTGTACAGAC
TGATAGAGGAGGGCAATTCACAAGAGACCGGTGGAGTGAGTGAACGTGCATCAGGATGTA
CAGATAGATCAGAGAATGGCTTCGAACTTCCTCAGCAGAGAGTAGCAACTCCCACAAATC
TCACCAATATATGGATAGAGGAACAACACACCAAAACAACACAAGACGGTGCAAGCACGA
TCAAACGCACTCCAAACGAGAAGAGGAAGAAAAAGATTTCAACAGGCAGCCAAGGCAAAA
GTCATGCTATTCCACAATCACAGCAAAATCAACAAAAACAACCACAACAACAAAATCAGC
CGACTGATGCTGGCGCAACTAACCCCAGCAGCAGGCCGGGTTCTCTCAACAACGGAACCA
GTCAGCTTAGCCTCCCGGAAAAATACGTGGACAACTTTCAAGACGACTTTGACAAACCCC
AGACTCCTCTTACGTCCAGAAAACCACACCAAGTAACAGATCCACTATCTAGTGATGCAT
CAAGTCAGAACACACCCAACCTACCTCGAAAGGGGCCGGAACCTATCCCGGAAGTGACCT
CGGTCGAGATCAATACCGTCAGTGAACCTAACCCAAGTACTTCAATGACAAATGGAGTAC
AAGAAGGACACGCCTCAAACCCCATTCAGCAAAGCGATACAGACGACAATTCCGAACGGA
AAACATCACAACACTCCGATATTGAAAGTCGACCATCAGCAACTGCCGACGAAAGAGAAC
CCAAATTGAATTTAGTCTCTCACGACCTGGTTGTCCCTCCTGAAGAAGATAAAGAACTAA
CACCTAGACCCACAGCAGACGAAAAGGAAAGCAGTGGTAACAAAGAGATGCTTGTCAATC
AAGGCAACGCTTCCAAGAGAAAGCGAGGATCAGGCATCAACCCCGCAGACTTACCCAAAC
CCCTCCATTCAAACGTTACCAGAATTCGCGGTGGCCCCAATAGCCAACCCTCCCCTTCCG
CTTCAAATTCAGACCTCACCATTCTTGGCCCCAATGCACAAGCATCACATATGGCCGATT
CATCCATTTATCCTAATGTCAGCATAACCGAATTTATCCCTTCTTACCCAGAGGAAAAAT
GGCAGACAGAAAGTTCCGAAGACTTTTTCTTCATTTTGGCGTCTAACGTTACTCATATAG
GTAGTGATATGTGTTACGCTCCTCGAGCGAAACCCAATGATGGCTGTATGCAACTTGGAT
ACTGTTTACAGCCCATTTCGAGGGCAAGTTTACTGAAGCTAACTACAAAATTCTCAGATG
GCTCGCATATAAACTGCCCTGAAATGATATTTAAGTCTGTTAAGGCTTTTGAGATTGAAT
TTGACCAGGTTTCTGATGAAATGAATTTGGTGGTCGATGGAGAAAAAGTACCCAATGCCG
CTCAAATATCATGCACTGTGCTACCAAACTTAGCCAGGTTTATCTATTAAGAGGCTTTAT
TATGTTTCCTTAATTTTCATAAATTTCATTTCAACCTAATTTTTACAATACAAAATTTTC
CCTAAAAAAAAAAAAAAAAAAAAAAAAAAAA
>cluster_27_pilon
ACCCCGGACAAACCCGTCAGATTGGGATATGGCCTGAGAACATTGACAAGAACAGATTCA
AGGACATAGTACCATTTGACCATCGACTAGTCACTCTGGAGGATGGGTACGTGAATGCCA
GCTACATCCCAGGGGAGATTGAGGACCAGGAGTACATTGCCACCCAGGGTCCCCCTCCCC
ACACTCTGAATGACTTCTGGCGCATGGTGTGGGAGAAACGGGCAGAGAAGATAGTGATGC
TGTGCAAACCGAAGGAGTTCAAGAGGGGCATGTGGGTAAATGCGTGTCAGGAGTACTGGC
CTATGGGTGAGATCGGAGATGTGATTTGGATGGGAAACATAGAGGTCACATTGCTTAATG
TGGAGCCCTATGAGCAACTGGTCGGCAACCAGGAGGAAATAATATGGGTAAAACGGACCA
TGAAAATCAGACCAGGTGATCCAACTGGCCAAGTGCCCGAAGACCAGTTTGCCCCGGAAC
GACAAGTAGTCCAGTACCACTACATGCAGTGGGAAGACCAGAAGGTGCCTGTTTATGAAG
AGATTGAACCCTTCGTCAAGATGGTGAGATCCGAGAACCCTGACAGGTACCCTGTGGTTG
TACACTGCAGTGCTGGAGTTGGGAGAACAGGCACATTCATGGTGATTGACCGACTTCTTC
AGCAGAAGAATTACAGACGTGATTTTGACATCAGAGGGATGGTTGCTGAGATGCGAACAA
TGAGACCATTGATGGTACAGACACTTGAACAGTACAAATTCATTCACCAAATGGCACTTA
AGATGACAGAGGAGATGATGAATGTGGACATGGTAATGGGACCCAGTGACAGCAAGTTGA
ACCTCAACGACAACCCCATGATCTTGAGGGGACGAAAAGACACTGTCAATCAGCAACCTC
AGCCAGCTGTCCAGGAAACATCATTTGTGGGTGAGCAGCAAGGCAAGGATAGAAATGGTG
TTGGTGGTGGCGGTGGTCTTGAGGCAGACCGAGAAAGTGAACATAGCGAGGCAGGAGTGC
CAGCGGGAGGCCAGGTCAACTCAGCTTTTGACGGAGACGAAAATCAAACCAGCTCCTGAT
GTGAATAAACCTAATTTTTATATTTTTAAACCACTTTTGATATCTATTTGCTGAAAATTT
GTGCTTTATCTGCAACTTCTGAGTGCTGTAATAATCTTTTCATGGAGCTTTTAGTGTGAA
AAATTCAACAATCATTTTGAAAAATTTCAGTGAAATGAAGTGATATTAACAATGACATTT
GAAACAGGAACACTTTCATTGAATTTGAATATATTATGGTATTAAATATCTCTTTCGCAT
ATTAAATTTCTCTTTCGCCTTACAGATTACATAAACTTTACCTTTTAATTACCGCTTTTT
TAAGACTGATTTTTGTATTTTTTACTCGCTTCCGCAAGTTTGCTTGCGTGTTATTTAATA
TTGAATTGTTGGGAAATAATTAGGTTCAGAACATATACGCTACCCTTCCCTCCACCCACG
CCCTGAAAAAAGTCCACTCATTTCAGCGGTCATTATAGTAGAAAAAAGTATTTACATTAT
TTTCCGATCAGATCAAACCTTTTCCAATTATTAAACTTCCGTTATTTCTAATTTCAGTTG
TGATTGCTGTGCCATATGTAAATAAATGCTTATAATTGTATAGCAAAGCTTTTTGATAAT
TTGAAAAATATATTTCTAAAAAAAAAAAAAAAAAAAAAAAAAAAAAAAAAA
>cluster_29_pilon
TGCTGAGCCCAGTGAATGCTCACTAACAGAGGAATCGACGTCGCAAATGTTAACAGCGCG
AGAAAACAATTCTGAAGAAGCGAATACAGTTTTGGTTGAAGTAAGCGCTATAAATACGGA
AGAGGCTTTGCAATCATCTGAAAACGAAGGTGGAACGGAATCGAGTGAACCTAACACTGT
TGCAGAGAAATCAACTGAAAACGGAGGAACTAGCTCTTTGGATTTGAGTCTTGTTAACGC
TAGTGGTGAAACAAATAGCAGTTCAATTGTGGGTGAAGGTTTGGAAATCAAAGATCATGA
AATGCCGCCTGTTCCTGAAAATATCAGACTCGCAGGTATCTGAAAATATTGACAACAGTT
CCTTCTTAAACATTTCAGAAGCAACAGCTTCTACAACATCTGATCAATCTGCGACAAGTT
TTGGGGTTCTGACTACGAATGACGATTCAGTTTCTAATGTGTGCGAGAAGTCAGACAGTA
ATTTACCTTATTTGGAAAGCGCTAGTTTGTCGAGTAATTCTGAAGTTAGTTCGTCATCTG
CTCTTGAAGTTGCTGAGAACATGAGCGAGTCATCCAAGGAAACAAATCAAGAATTGAGTT
CGGAGAGATTTGCGGCAATGGAAGACAGCTCAACTGCTAGCGTTGACCAACCTCGTGATG
TTGACAGTTGTTCTACAGACTTTGAAAGTTGCTCTTATTTAGAAGAGCCAATGGTGCCAA
CTTCAGGCGCATCAACAAATCCATCTGAAAACCAAGTTTCAATTGAGGACCAGAGCAGGT
GTGAAACTGAGGATTCCCGCAATGCAGTTTCTAGCGGACCTTGTATGTCATCCTCGGTAA
ATTTGACCACTGAAAGCTTCACGGAGGCGACAAATGGTGAGCTAAGCAGCAATGACCATT
CCAAGAGCGAAGCTAGCTTTGCAGTATCCACAGCTACAGAAGATGCTAATTCCAATATCT
CAAATGGTGCTATTGAAAAACTAAACGGTGCAGCTGGTGATTTGGAAGAAATGCCTTACA
ATGAGGAAGATACAAGGAAAGTTAACGAATTGTATAAGCAGATAAAGTTCCAAAATGAGG
TCCAAATCAAAGATATCGAAGACAGTAATGTTGAAGGTGTAGAACCGGCTGATGAGAATG
AAATTAATGACGATGAAAATGACGTCGTAGTTTCTGATGTTAGAGATGGAGATATACAGT
CGCAGCTTCTGAAACGAACTGAATCTTGTCTAACTGATGTGACAATGAGTAATTTATCGA
CTTGTGTCAATTATTCGGCATCGGATGCTGGAGATGTTGATGATTTGATGACCACTGAAA
GCGAGTTATCTAATGATGCTATTGTGCCCGATGCGGAAGCTGGACTAGCTGGCCGCTCAA
AAGGTGACGTAGAACCAGCTCGAACGGATCCGACTGAAGATGTCAACACCTCGGAGAATC
AGGAGCAGCCGGTACTGGATCAGTCAGAAAATGATGGTTGTAATACGAATACGAAGGATG
CAACTAACGAAGAAGAAACACAAGAGTCTCCGACAAAAGAAAG
>cluster_33_pilon
ACATGGCGGACATCACTGACAATGCTACTCGGCTTTTTTATGTTCTACATCTTGGTATTT
CTCTTTGTAACGTCATCTACCAGTTCTGGCGACGGAAATTTAAGTAGAATTGAAGAACGA
CCACCTAAAATAACTGTATCAGACCCCGAAATTGACACAAAATCAGATGACAAATATTCG
CTTGAAGGGCCATGTAGCAAATTTAAAAGAAAATTGGATGTTTTAATTATTGTACTGAGC
GACTGTTACGATGAAAAAGGTCGCGATCTAATACGAGCTACATATGGGGGATTACAGCGA
TATGGGGACTTTTATACGATGACTTATTTTTTAGTGGACGTTTCAAACGGGGTGATCGAC
GAAGCCAGTTTATTGCGTGAAATGAAAGTAAATGACGACGTGTCTCTTTACGTCAGCGAA
TTCTCCATGTCTGGGAGTGAATCTTTAAATTTTAATATTAGCAATTTTCCCAAAACAGAC
CGTTGGCTGAAATCTTGCCTCCATAATTCAAACTACATGTTGTACTTCGAACACGTGCAA
GAATTGATGCTACCGCAACTTGTTGAGACAATCAAGAGCTCACCGAATTATGTGGTACCG
TCGGCGGTACCTTCATCAAACGCTTTTCTCACATCATCATCATCAGCTGCTGAACTTATT
GGTGCTAAAGTGGGCGAGGATTGGGCGGTTTACATACCCAATAACATAGAACGATTCATT
TCTCAGGTACCCGAACAGAACCGAAATCTTCAAGATTTCATCTTACCGCGACATGAAGTG
TCAGAGAACGTCAGCGAGGCTGTCCCCGAGTTCTTCAGACATATGTTAGTTTCTGGCCCT
GGAATGCCGAGACTGAACGATCCAATTTTTAAGAAACTTCGAATAGATCTGAAGTACTCC
AAAAGCAGGCCAAAAACGGTGGAGCCTATTCATTGTCAATCATCAGTTCCAGGCATTGAT
GTTACGAGAATTCTAGTTTTCGTCGATTCGCAGATAAAGAGATCACCGCAAAGAGATTCT
ATTCGTTCCACATTTGGAAGTGTGAAGTTTGTGGACCGAGGTGGTCGGAAGAGTGAAATT
TTCATTCGCTTTCTGGCCTCACAGTATAAGTATTTACTTTTTAAGGATGAGGATACGAGG
AAATTAGATGCAGAATCGCGTGCTCATCAAGACATCTTGAGTTACTTCAAAATGACCATC
CACGACATTCCATCTTTCAACATTACGTCATCATTGCGTCTTTCTCTCGAATGGGCACAG
GAAAACTGCTCCATGGCAGACTACATTCTCTTCATCTCTGACGAGACCTTTGTAAATCCG
TATCTACTGCATGACTACATTATGCAGCACATGAGTCCCAATGAAGTGTATATTGATGGT
CTGACACGGCACACCAGTTTGCCTGTTAGAAAGTATAACAGAGAGGGATTCGTGTCCAAG
GTCCTCTACCCTGACATGATATTCCCTCCTTTCACTGAGTTTGCAAACGGTGCTCTACTT
TCACGAAAGACAATGCAATCCATACTCTCACTGCCCTTCAAAATCCGGGATCCAGGTCTA
AACGAAATAACGTTAGGCATTTACGCCAAGTGTGCTAATATCTACCTTCGGCCAAATCCC
TTCCACAGTCCAGCCAAGGAATCCTACAAACCGTACCCTCTCAATTCCATATCTATTCCC
AACTGTAGTGCTAATTTCTCTACCTTCTGGAACAACGTCACCAGGAACTTCCTTCTGGTG
AACCTCGAGATCAAGAAACCTGCGTTCGAACCGACAACGGATTTATTGCAGGATTTCAAC
AAAACAGATGAAAAAACTGGCAAGGTTCCCTCGACAACCGTCAAGTATTCAGTTGAAAGG
GCACCAGCTGTAAAGATTTGCCCCAGATCTCGCAGCAGAATCGAATTAATGTTTGTCATC
ATATCGGCACCTGGTCATTTTGGCCTGAGGGCAGCTATTAGAAGCACCTGGGGAAAGATC
AAACACTATCAAGGAGTACATATCTCAAAAGTATTCATTCTTGGGTTTCCCGGGAGTGGA
GCACCCGACAATCTATTACCAGACATGCACGCAGAAGCTGACATGTACGAAGACACAGTT
CTATTCAGCCTAGTTGATGGATACCGGAACGCAGCCACCCCCAAAAGCATCAATGGACTC
AACTGGGCCCTGACTAATTGTCCACACGTGCACTATATCCAGAAAATAGACGACGATTCC
ATGGTGAACATTCATGGTCTGACCTATTACCTATCACACTTTGCTCCCAAAGAGAAATTA
TACATGGGGCAAGTTTCAAAACAGGGAAAAGTAATGCGGAAATTTGAAAAAGGGATGCCT
GAAAAGTTTAAAAAGTGGATAGTTAACAAAGATGAATATCCGGCAGACACTTACCCACCC
TATGCTCTGGGTGGTCCTGGGTATGTTTTATCACGTGACGTAGCTGCTGACTTCGTAACG
GAAGCATGGAGGACGCGCACGTTTGTATTCGAAGATGCGTATGTTGGGATTTTGAATACG
AAAGTGAAAATCAACCCTGTGAGTCATTATCTGTTCAATAACAATGCAGTTGACAACACG
AGATGTGACTGTCACAAGTATTATGCTGCACACTATCTATCAGCTGCACAGATGTGCACT
AATTGGTTCCATCTGCACAGCGATTTAGTCAAGTGCCAGATCAGAAAATGCAATTTCTAA
TTCTTCAATTGTAGTCTGCTGTCTTCTATCTCTTTAGTTTATCTATATCGTCGACTCAAA
GTTCCAACTGGCTGGCATTGTCAACAGCCATAAACTGAGTAAAGCAATATAAACAATCAA
ATAATTTATGTTATTGTACTTAGAGTTTTACTGTATGTCTGTACATTATGAAGCTTTTTA
GTCAAATTTCCTAACTTCAAAAAAAAAAAAAAAAAAAAAAAAAAAACTTCGACAAGCTAT
AACACTTTCACGTTGATACCACTGCCCAGCAATACGTAAT
>cluster_34_pilon
CCTAGCGTAATATCGGGGTAGATTAAGAGTTCGTGATAGTCATAAAAGTGCTCTAAGGTT
AGGTTACTATATTTCAAACTATTCAAAGCGCCTCTTGCGATCAGTTGAAGCGAATCTTAA
ACCCTTTAGCTTGAAGTAATTTCATTCTTTCTCAAAAGCTGACCCTGTTAATTTAAAAGT
TACCTACTTTTTATCGGTGTGGTTTTTGTAAACACTATTTCTGCAGTTACTAATCTACAG
CAAAAGTTAAAATTATTCAATTTAGTTCACACACGAATAGTGAGTTATACACTTTGCAAT
GTCGTCCCCATTTTATTTCAATGGATCATCCAATGGTTACCACTTTAATCCAAATGATTT
CTACAATTTGAACGCCATGTCAGCTACCGAGGCCGAACCAAACTTGGACCAACACGAACA
AACAAGTTCCTCATTTTTAATCAAATCTACTTCAGATGAAACTTCCGATAATTTCACACC
CCTCGATGGCCCCCAACCTCAAATGAGCCTCGATCTAAACATGAACAAAAATCTGTCAGT
TTCAACAACTGAAGAAATCGAACAGCTTATTTTCGATTCCCCAAGTAAGAAAAAGTTACT
CGACCTACACGATGATTTTTCATCCGTCGACGCAGAACAGGGGTCAACAAAGGGCATGAC
CTCTAGAGGTGATTTCGACCTCAGTCCAGTGGACGACCTTGAAAATGAACTTGATCTTGA
AGTGAACGTTGACAATTCGACTGGTGATCTTTTAAAAGTGGAAGAGTTCAGTGATGAAGA
TGATTTGAAAGGAAATGAATATAGTTCGGGAGTTTTGGGAATCATTCAGGAGGAAAATCA
ACAAAGGAGTTCAGTACAAAGCACGGATATTGAAAATGAGACTAATGTCCATCAAAACAA
CGGCTCGACTACCTTATCAGATGAAAATGAAAGTAAAAACGGGTTAATTAACGGAGTCAA
CGGAGCGAGCACTGATCACGAAACTGGTTCTGGCGATGTTAATGATGGTAGTAGTAGTAA
TGGTCAAGCAGATGCCCATAACGGCCATAATGGGCACAACGGGCATTTTGATGATGGGTT
AGTTACGATGGCTGAGGAGAGTGTCGAGGGTTCTAAGGTTGCAGATAATAAAGCTGGTGA
CTTTGATCAGGCGGCTTTGATGGGCAGTAATGGCACTGAGAATGATGGCGTCACAGACTC
CCTTAGTGGACCCGGAGGAATTGGGTTGAATGAATCTGCAGCATGTGAAATAGCAGATAT
CAAAAGTGAGGGTGAGGGTGAGGGTAATTATGGTAATCAGACTGGTTATGAATTAACAAC
ACCTGAGGATAAACAAAGCAGCCAATTGGAAAGTCAGCCCAATTTACCATCTGATCTTGG
TATCAATTCAGCAGACGATAGTTTCAATGCACCAAAATGTGATCAAAACTTAGAAACATT
TCAATCTAATATGCCTGAAAGCACGGATTGTACAGAAAACAGCGCAGAAATGCCGGAAAA
TTCACAAAATCAGAGCTTAACTGTTGAAACAATTGAATCAAAAACCGAATCCGGCAATTC
AATCAACGTTGATTTGAGCCCATTAAGTGAAAATACTGCCACGTCAAGTTTAACCAGCCC
GGCAACTGAAATTTTGCAATCTAACGATTATGAAAAAAGTCCGAGAATGGAAGATTTAGA
GCAATTTTCACCATCAGCTGAAAACGAATCAAATGAACCCGAAACTATTCCAGATAGCCA
AAATCCGGATACCGATATTCCATTTCCAGAGGCGTTTGAATCTGAAACGGTCCTAGATGA
TGAAACAGAACTAGATAAAGAAAAAACATCACCTGATATTGAAACATCAACTAGCTTAAC
TCAAGTCGAATCTGATTTTTCGGCTGCGAAAGATCAGCCTGAATTTTTGCTAACTGACCA
CTCAGAACCTGTGTCACTCCAAGCCGAAGATGCGAACGCAGCTCAACAAGCCGAAAATTC
AGAACAAACCGAAGAACAATTGTTAGACAGCGAACGAGAGGAAGCCGATTCACATTCTGT
TCAACTTGAAAGCGAAGTTGATGATCCGAAAGATATTGAAGATAAAACTGAAGATTCTTT
TGATCCGGTTGATCTTCAGAGGCCTGAAAACCCAGCTTTTGATGAACACTCTCCTGTTAA
TGTCGATCAGTCGGAAGATTTGTCATCAGCACAGGAATGTTCTCAAGCTCAAGGCGTATC
CATCGAGCAAGATTTGTTAAGTGATTCGGAGAAATTTGATACTAGCGAGTTGTCGTCAAA
TGTTGTGGACCAAAACAAGGACCCTGAAAACGTTATTGATGATGTAGAAAATGTTACCGA
AGATGATGTTACAGCTCCTGAAAGCGAACAGATCGACGATTCTTTAGTAGAGAAACAAGA
AGTTGGCGAATTTAGCGAACCAAATGAGGGTACTCAAGAACTTGAAACAGAAACGGAAGT
GTCCATTCAGGCTGAAGAGAAACCTGAAGAAGTTGAGGAAAATTCACAAGACGAGGAACC
GGAACAAACAGCCGATGAAGAGTCACAAATGGTTGCCATGGAAACGGAGTGTCAGGGCGA
CTCGCAAGATGAGGAAGAATCTGAGCTTAACGCCGAAACTGAAGATCAAGAATTGGAAGA
TGAGGTTTCAGATTGTGGAGATCAGATGGCAGAAAATGCCGATGAAGTTGAAGATGATCA
ATTAGCAGGTGACCAAACAGTAGATGATCAAACAGAAGATGCTCAATTAGCGGAAGATGA
TCAACCAGAAGATAATCAATTAGCCGAAGATGATCAAACAGAAGATGATCTAACCGTAGA
AGATGCTCAATTAGCAGAAAAAGATCAAACAGAAGATGATCAAACAGAAAATGCTCAGTT
AGCAGAAGATGATCAACCAATAGATGATGAAACAGCAGAAAATGATGAAACAACTGAAAT
TCCCCAAGCGGCTGTAGAAATTGAACAGTCGGACAAGGCTGATCAAACTTTCGATGACTC
TGAAGCTCCAGTCGGTGATCAAGTAGCCGAAATTGACGATGCATGTGAAACAGTCGAAAC
CTCTCAAACATTCGAAGACGATGAAATAGTAGATGAGCAAACATCAAATACAGATCAGAC
TGAACTCGAAACTGAACAAGTTGACACTGAAAAAGATGACCAATTAGACCAAGTCGAACA
AGGGGAGGAAAATGAAACTGCTCCTATTTGTTCTCCTGTCGGAGTTGATAACATTGCAGA
AAGTGATCTGACAGCCGAAATTGAACAGACTTTAGAAGACGTTGATTGTTCTGCAGAAAA
GGTCAATGACCTCGAAACGGAGGATTCTTGTCATGTTGATGAGCCTGCCGAGATGGAACC
TGAAACAGAAAAGGAAGAAACAACCGAAACCATTTTAGATTCTAACGTTAATGATGACTC
CGAACAAATATCAGAACCTATTGAGTCAAA
>cluster_37_pilon
GGTCCGATCTGGCTGATGAAGAATTGCGTAAACAACAACAAGAATCACGTGAAGAAATCA
GTTCTTGTTGATCAAAATTTGTTTTCGCACAAGTTTTTTTGCAAAAAAAATGTAAACATC
ACTGCATCGGAAACGTGAAAAATATCATTGCCGAATTGTTATTTGTTATTTACACTGCTG
GAATGTTTCTAGATCCATCCCTCGAAGTGCAATCCTGCAAAGTTACAGTGATGTTGCAAT
TCCTTTTTTGTCGTTTTTAAGATAAATGTCGAAGGTTTGTGTGCACATCGAAATCGAGCT
CAATTGAATGAAGAAGATCTTTCGAGAATATGCGATCTGCAGAAAAATGGCAAAATTTTA
TTTGAAATGAGGTGAAAGTTGCTCAGAACAATTTGACGGCCTGAGATGCTAACGTCCATT
TAGTTTTGTGGAAATCGTAAATAATTGCCAAATATTATAACCTCGAGTATCTGTTTGTGC
TAGATCTGACAATTATTCGTTCCATAAAACGTTGGACATGCTGAAGATAATGATTCCCAA
TTTCTGGAGCATTTCTGTCGATGTTCAACGCAGGTGATGCTATTTGTAGTTAGCAAAAAT
ATAATCAAGAATTTTTGCAGTTGTTTTTCGCGAAGTTTAAGCACCCCAAATTGTATACCA
GCTTCGTGACTAGCAAGCGAAATGCAAGTTGGGAAGCATTGCAATGGCCAATCAGAATGT
AGAATTCAAATTTGTAGAATCCCGAAGAAATTATCTAAAGATTTGCATCGTTTAGTATAG
TTCGAAATCGAGTGAAGTAGAACGGTGTTGTATATATTCGAGATAAATTCGAACTGCTCC
AAATAACAGTTTGAACATCGAGAAAAGTCGAACAACTCAATTTCATCTGGAAATTAATCA
GACCAACTAAAATGTTTGGAACATCGAAAATTGACGACTGATCTCGTTGGCATGGAAAAA
ACTTCGCCATAACCAAATTGAACGAAAAACGAATACTTATATTCGAAGAAGCAGGTTAGA
TATTCTAGGTTCTTATATTCAGCAATTTATTATCTCAAAATTTGACTTTTCTCACGACAA
AATTGACTTCATTTACAATAGACTAGAAATTATCAAATTTGGCACCAAAGACCTTTCGTG
CAATTACGAAACGATTCCGAAGCTATCCAGATTTTATTATTTGTACCCGACTTACCTTGA
ATTTTTCCCCATACGTCAGATTTCCACTCCGTGATCAAATTAATTAAAAGTGGTCAATTT
CTTTTGATGCCTGGCGGTATGGATATTATTTCTCGCCGCCATTACCGGATTTGGGATTTA
GATCGTGAAGGACATGAATTTAATGAAATCTCCCTGAAATTTCCCTGAATGATTTTGACA
AAGCCAAGTTGCAAGATTCCAAGACTTGGAGTCAACACAGGATGTCAACACATACCTTGA
ATTTTGTATCAAGCAACATTCATATTTTGTGCTCAGCGGATATTAATTATTTGTGTGATA
AATTTGCTTATTTTGCAGACTTTCAAATTATTTTTCTGGCATACAAAAACTTTAATTCTG
GCAGTTTTGCTTAAATTTATCTTAACATGAACTATTTTGTACTAAAATTTTGATTCATAT
CTAATTTGTTCATATACTTCGTCAAGCTTCGTATTTAATTAATTGTGACATTTGTATTAT
CGATTCGAAATTGATAGCGGAGTGTTCTGAATGAACAAAGCTTGTTACTATTATATTATA
TTTGGGTGTAATCCGACTAAAATGCTGACAAAATTTAAATTATTCAGTAAAAAAAAAAAA
AAAAAAAAAAAAAAAAA
>cluster_39_pilon
AAAATGGATTTTCTTGGCTCTATGAGGACCCTTGAAGAGCTGGGCTTCACTCTGTGGGCC
AGTCTGGGCACAGCTGACTTCTACAACGAGCATGGGATTAATGTAAACCCTATTGAGTGG
CCATTTGACTCAAGTGATAGTCATCACAACTCAGGAACCACAGCTTCCAACACAGCAGGT
GGTGGAAGTAATGGAAGTAGCAGTATGAATGGAGTCTGTGGTTCATCTGGATACAGCAGT
TCATCCAAGAACAGTTCAAGAAGGTCCTCTTTGTCGGGATCCGGAGACGCTGTCACGAGC
ATGCTTAGCAATGTCGTTGTCAACAAACAGGCAAACATTGGTGACTACATAGCTGAGCAG
AAGTTTGACCTCATCATCAATGTGCCAACCAGGAACGGAGGAGCGAGGAGGGTGTCAATG
TTTGTGACAAAAGGATACAAGACTAGACGGATGGCTGTAGACCATGGAATACCTCTCTTG
ACTGACGTCAAATGTGCTAAAATATTGGTTGAGGGACTGAAGAAGTATGGAAAGGCTGTG
CCCTCTTTGAGGACAGATATTGACTGTATCACTTCAAGACGAATCATCACACTGCCTGGT
CTGGTGGATGTTCACGTGCACATGCGGGAACCAGGAGCCGCATACAAAGAGGACTGGGCT
TCGGGAACTGCAGCTGCGTTAGCTGGAGGAGTTACAATGGTGGTGGCCATGCCAAACACA
AAGCCATCAGTTGTTGATCTCTCATCACTGGAGCATGCATTCACTTGTGCTTCCAGAGGT
GCTAGGTGTGATTTTGCGCTGTTTGTGGGGGCTACCGAGACCAATGCTAGTTTGATACCT
GCTCTTACGTCCTACTCTGGAACCGGTTCTGTGGACTCAAAACCGCTCGTGTTTGGCTCT
GCTGTCAAAATGTATCTCAACGACACCTTCTCCACACTGAAGTTGACAAATATGTATGAC
TGGGCAAAACATTTTGAATCTTGTCCCCGAGATATACCCCTATGTGTTCACGCCGTAGGG
CACACTATGGGTTCTGCAATCCTATTGGCTGAGATGTTCAACCGTCATGTCCATGTATGC
CACGTTTCGACGAAAGACGAAATAGAACTGATAAAACTTGCGAAGTCTAGAAATGTGAAG
ATTACGTGTGAGGTTTGCCCGCATCATTTGTTTTTGACGAAAGATCAATTAGAAGAAAAA
GGTGGATGTTGTGGTGGAATTGTGGGACGGAAGGAAGTTAGACCGAGGTTGGCATCGAAA
GTGGATCAGGATGCGCTTTGGGAGAATATTGATGTGGTTGACTGCTTCGCTACTGATCAT
GCTCCTCATACACCTGAAGAAAAAGACGGACCAAACCCACCTCCAGGGTTTCCAGGACTG
GAAACAATGCTGCCGTTACTTCTCACTGCTGTACATCAAGGGCGGCTGACAATGGACCAG
TTAGTACACAAGTTGCACCATGCTCCAAGACAGATCTTCAATTTGCCAGAACAGAGTAAG
ACTTTTGTGGAGGTGGATTTGGACCATGAGTGGACTATTCCTACTGCTATGCCTTACAGC
AAGGCAAAGTGGACTCCGTTTGCTGGTATGAAAGTGAAGGGAGCTGTGAGGCGTGTAGTG
TTAAGAGGAGAAGTTGTGTGCATTGACGGAGTGGTGGTTGCTAAACCTGGCTATGGAAAA
CATTTGATTCCTACTAGGCCTACAGGACAAGCAGTTGTCTCAACAGCTCCTAAGAGGAAA
GAGCCTTCAGTGACTACATCTGGAGTTGTGCCCCCTAGTCCTTACAGTTCTTCTGGCCAG
AGTGTGAGTCCAGGACTGAAAGGTCAAACTGCCCTGAAACAAGCACCATCTGTTCGACTT
AGCAACCATTTGATATCAGCCTCAGAAGATGGTCTTCAGCTAACCTTACCTCAAAATGAA
GTGCTTCCCAACTCTGCTTTGCACTCCCCTGCTAAGAAATTCATCCACCAATCATCGCAT
GGAACCCCAGTGGCCTTCCCACTGCATCAACAGACTGCAACTGGGGCAACTACCCCAACC
AATCAGGTGCCAGGAATCGGATCAACTGTGTCTCTCTACCATCAACAGCACTCGCAGTTT
GTGATTCCTCTTCAGTATGATATTAGAGGACAGCATGTGTTGACGGTTTCTCAGTTCTCC
AGACAAATTTTGCATCACTTGTTCGAACTGGCTCACATGTTCCGAATGCAAGTAGCCCAG
AAGAGAGATCTGACTGACGTCATGCGAGGGAGAGTAATGGCCTCGTTGTTCTACGAAGCA
TCAACCAGGACGTCCTGCTCTTTCTCCTGTGCCTTCCAGAGACTGGGTGGTCACGTGATT
GAATTGAGTGAGAAGTACAGCTCGCATCAGAAGGGAGAGTCACTTGTTGACACGGTTAGT
GTGATGAGTGGGTATGCTGATGTAGTTGTGATGCGACACCCGGAGATCAATGCAGTCACG
CATTCTTCCAAGTTCTCCAGAGGCAGACCAGTGATCAATGCGGGTGATGGTACTGGCGAA
CACCCCACTCAGGCACTCCTGGATGTGTTTACTATCAGGGAGGAAGTGGGAACTGTGAAT
GGATTAGTGATAACGATGGTGGGTGACTTGAAACACGGCCGAACTGTTCACTCTCTTGCC
AAGTTGCTGTGTTGCTATAACAACGTCACTCTACGATATGTCAGCCCCAATAACCTGCGC
ATGCCGCAAAGTGTCATAGAGTACGTGCAACAACACGCACCAGGACTTGTACAGGTGGAG
CTGGGATCACTGGAAGAGGCGATAGCGGACACTGATGTTCTGTACATGACTAGAATCCAG
AAAGAGAGATTCGAAGACCAACAGGAATACCTCAAGAGCTGCAACCTGTTCCGACTGACC
CCGCAGCTAATGACCCGTGCGAAGGAGAAGATGATAGTGATGCACCCTCTACCTCGATTG
GAAGAAATCAGTACTGAAGTGGATGCTGATCCGAGGGCCGTCTATTTCCGCCAATCAGAA
TTCGGGATGTATGTGCGAATGGCGCTGCTCACTATGCTCATTGACAACCGACTAGCTGCC
TTCAAATAGACCACCACCACCGCTTCATCTATCAACATATATCCATCACCACAAGGCAAT
AAGAAAAAAACTGAAAAATTAACTAAAAACGAAAGTGGAAGCCGAAAAGCGAGCAAAAAG
GAATGGACAAATTGCTGAACAGTGATAACAAGAGCTTGAATGCTGCTTCATTAAAAGCTG
AGAAC
>cluster_40_pilon
GTGGGAACAACCACCATACCTCTTCTCAGTTCTACTCGAGTGTGCCCTCATTTGTTCCTC
CTTTCTTCGTCAAAGAACTCCTCGACAGCGATGTGCCAGAGGGGGGAGACGTGGTTCTGG
AGTGTGAAGTGGGGGGTATGCCTCATCCAGATATCAAGTGGTACAAAGACGGACAGCTTA
TTCTACAGGGTAGTAGAGTGTCGTATCATGAAACAGAAGAGAGATCTTATTTGGTTCTAC
ATTCAGTTGAGCCTCTAGATGAGGATGACTACACTTGTGTTGCTTCCAATGCAGCTGGAC
ACTCTGTATCAACTGCATCTGTCTGTGTACAGGGTACGACCTCGCGTGACCTTGAGCCCC
CACACATAGTGAGTGATGCTGAGCCAATGTTTGTGGAGGCAGGCCAGCCAGTCCACATTC
CCTGTCTCCTCTCTGGACACCCCCCACCTGTTGTGGAATGGTTCCTCAATGACGAGAATG
TTGACGACCTCCCGGATGCACACAGGGCTTATCAGGATGGAACCCACTTCCTGATGATTC
GTTCCACTCTTTCTTGCCATGACGGTTACATCATGATCCGAGCAAGGAACATCGCGGGTG
AGGCGACCCTGTACAAGGAACTGGTTGTAGTCGGAAGGGATCCATCCCTCTTCGACAACT
ACGACAACTATCCCCCCTCTCAGGAGGTGACCGACTCCAAGATCGTCGTAACTGACAACG
GGTCCGAGTGTTCTGAAGAGCACAATGACGACTTCTGGAAGATCAAAATCTTCCCCGTTG
AAAGTGTCGACCTATCAAGTCGGGAAGACCTCGGAACTTGGAACGTGGCGGTGCCTCGAA
TGACGAAACCCCGGTTTCTGACAGACGTCGGCCATGTTTCTACCAACCCTGGAAAACCAG
CCACTTTCTCCGTAGTTGTAGAGGGAAGTCCACCCCCGAACGTCGAGTGGTTCTCAAATG
GGAAAAGACTGGTACCAAACGGGACTTCAGTGATTGAGAGGAATGAACCTGTTACGAGGG
GCGAAGTGACTAAACAACGCTTCACTCTTCAATTGCAGCCTTCTGCAACGGGTGATCTTT
CGTCTTCTGAAGTTGTGTGTGTCGCCAGAAATACGAGAGGTGTTGCAACCTCTGTCGGCC
GTCTGACCGTTCTGCCAAGTCAGCCACGCAGACTGCCATCGACTGCATATGACGCATTTG
ATTCGCCTCAAAAGCCGAGCAGTCTCAATCTCAATACCATTCAGCCGAACAGTCAATTTA
GCCCACCAGATCCGAGGGAGTTCTCGATGCCTCCTCGGTTCCTGGTTGAAACTCCATACT
TAAACAGAGTCCAAAAAGGCCAGCAGATTTTGCTTCCAGCTAAGATATCCAAAACACCGA
ACACCAAAGTTGTTTGGTACCGAAATGGAAAACGAATTAGAGACGACGTTAAACACAGCA
CTGTTTACAGTGTCCAAAATGACCACTTAACATGCAATTTAATCATAAGAGACGCCGACT
ACACTGATGCGGGTACTTACACCTGCAGGGCCGTGAACCCTAATGGGGAATGCCACATGA
AGTCATCAGTCAAAGTGGAACCCGGATCCCAAAGAGATCACCGATTCCCCAGACCTAGTT
GGGGGAGCGAACCTCCATCAACAGTCCGGGAACTCGGGGTTCCCTGCATTCCTAAAGTAC
TGAAAGCATCGCCTATGTACCCTTACGTTGAGAAAAAGAGCACCAAAGTGCATTCTGAGA
TCTCTTTTGAATCTACAGAAGACACGAGTGTTGTGTGGTACCAGGACGGCAAACAGATCG
GAGAAGACAGTCGAAAACGAGTCACTTTATCGGTGGTCGACTCGGAGCACAAGTCAACTC
TGGACATTATGAATGTAACTGCTCATGACGAGGGTCGCTACAGAGTCCAGGCGAACAACC
CTCGCGGAACAGTCCAGTACGAATCGACACTCAACCTGAACAAGTTTGAGTACCTTCGAT
CGCCGAATGAACCGACCGAAAATAGAAGCACGTATGTCCATAAAGTGTACGAGGGTGGAC
CTCCAAGTCCTCCGACAAGAATGATCGATTCTGAATCGCCCGAAACAAGCCGAATGTTCT
CGCAGTTGAAGGTCATCAAGCCAGTATCAAGAAAGAGTACCCGGGTGACGCCGGAGCCAG
TTGCTACCGGGCAGCCTGTAAAACTTGACGTGAGCCTGCAAAATATTCTCCCTGACTCGG
AACTGATTTGGTACAAAGACGGGAACCGAATCTACGAAGACAAACGAAGAGTTTTCACGG
TGACCGAACATACCGGTGAAAACAGGACATCGTCTTTGTTCATTTCGAATGTGGAACCAG
AGGATACCGGAGTCTGGACTTGTAAAGTAAGGAGACCAGGTGGAAATCCCCCGGTTAGGA
GGACTGCTCATATCTCAGTTCCTCCGATTGTCAGAGATGCTCATTTGATACACCCAGAGT
TCCAACAGGTGCCTAAACACGTACGACAAGTAACCGAATACGGCTCTACCCAGTTTGACG
TGAAACTCCACGCACACCCTGACACCAAAGTTATCTGGTACAAAGACGGAAGCGAAGTAA
GCGAGGACTTACACACCAGATTCCACTACACAATTGACAACGAGTCCATTAATTCCACCC
TCCACTTGAAAAACGTCACTGTGGCGGATGAGGGAACATACACGATTAAAGCCACCTCTC
CAGATGGGCGGAAGGTGGAATACACGACGGAATTGAGGGTGACGGAATGGACTAGACCGT
ATGTGGCTCCACTTGTTGAGAAAAGTAGTCCACTTGTGAAGAGTTATCCAAGCCAGACAA
GTTCCATAGACTTCCAGATCAGAGGAACTCCAGATACAAAAGTTGTGTGGTACAAAGACG
GGAAGAGATTCGAAGAGGACCACAAGAGGAAGATAGTGATGAACATGCACGAAGATAAAA
TCACATCCAGTCTTGTTATTCTGGACACCCAAGAAACAGACACTGGAAACTACACTGTGA
GAGTTGTGAACAGAGAAGGAGTCGTAGAAGAAAACAGTGAACTGAAAGTTGTTCACTTTA
CTCAAGAAATGAGACCGATTGGGAAACCAAAGCGACAGGTCATAGTTCCAGAGTATACTA
AAGCACAATTGGATGCAACTTTTGTAGCCAGAGATGATACCAAAATTGTGTGGTATAAAG
GTGGCAAACCAATCACGGAGGACTTTAGGAAGAGAGTGGTGGTAGTGAGGGAGCCAGAGG
ATGAACACGTGCACAGTAGTCTAGTGATAGGACAGCCGACAGAGGATGATGCGGGGGAGT
ATGTTGCCATGGCCACATCAGTAGAAGGGGAACAAGTTACATACACAAATGTACTATGCA
TCAATCAGGACACTTACCATTCAGAGGTGGCTGAATCTCAAGTGGTGACAGTGGCTGCTC
CTATTCAAGTGGTAGGAGTGGAAGTTAGAGAGCCACCCCTTTCACCCTTCCACCCCCCGC
CACCCACCATCATACATGAACCCAAGTGGCCACAGGGTCCAGTCAGTGAGGCATCCACAC
TCCAATTGACAACTACCATCCAGGGACCTCCTGAGACTACTAAGTTCCAGTGGTACAGGA
ATGACCAGCCAATTGTGGAGGACGAAAGGACATTTATAACAGAGAGCAGAATCAGTTTAA
AAGAAAACCAACCAGAACAAACAGAACAACCAGAAGAAG
>cluster_46_pilon
TCAAGTTGTTGCCCAAGAAAACAGGTCAAGGTGGGGGAGTTGCTGCATTTGTGGATTTCA
CAGATTTGCGTTCTGCTCAGAAAGCTCATAATTGCCCCATCGTAATACAAAATAGAGAAA
TAAGGATGAATTACAACGATCCCAAAATGGGCAGACCCCAGCAACCACCTCAACAGCCTC
CACCACTTATGCATCAAAATTTCCAGCGAGATTTTGTGCCTCATTTTGATCCTATGCAGC
GTGGCAAACCTCCAATGAAAAACATGTATCGAGGAGGTGCTCCTCCTCAACGAGGTTTTC
CTCCTCAGGAATTTGGAGACATGGAGCCTGATTTGGATTATAGACCACCTAGGCAACGAT
CACCGCCTCCTCCTGGTCCGGGATATGTTAAAGCTAACAAGCAACACAAACGACAGCATT
ATAGCTCCAGTCCGGACAGCAATGCTGGAGGTTATGTGATGCCAAATCAACGTGTACCTG
GAAAGGAAAAGAGAGCCAAGTTGGGTTATCCAAGCGGCGATTTTGGAGCTTCGACATCAC
AGGCTCCTGGCAGTTCTAAACACCGAATGAAAATGGTATCTTCTAAGCATGCACATGCAC
AGCATCCAATGGGTCATGCGAATATCTCGCCCACTACTGGGGTGTATGTGAAGCCAAAGA
AAAGCAAACATCGAGCGCCCTCTTCAAGCAGTTCAGAAGCAGGACGAGTGTCTGAGTCTG
AATCCAGTGATGAAGGTGATACCTCTGACGCACGACTAGATTCAGACGAGTCCATATCCT
CGGAAAAATTGCGAGGCTACCATGCCGTAGTTGTGCGCAATCTGCCCAAAAGACATAAAG
ATCAAACTATAAAGGAAGGATTATTTTTCGAGTTCAAGAAGATTGGAAAAGCTGTGTGTA
TCAAACTGGAGGGATCAGGCAAACAGAGAATAGCATTCTGTTACTTCAGAACGGCTGACG
AATGCAAGCGGATTGTCAAAGAAAAAGATCAGAAAACTTTCTATGGAAAAGCAATGGAAA
TTGACCCCATCGCTCAAGTGCGCCAAGAGCGCGAGCAGCAGCAGCAACACCGCATGGGTG
CTGCGGGTGGTGGTAACTTTGGTCCACCGAATAACAGATACGAAGCAGGAATCCAAGGCG
GCCCTGGTGGCCCCCTTATGGTAGGAATGCCTGAGCAGCCACAACAGAGCCAAGGGGTTA
ACGAGTTGGATCCTAAATGCTCCAGAACCTTATTCATTGGCAATGTACCTCGTGAAATTG
AAGAGACAGATCTGTACAAAATATTTCGAAAATACGGAAAAATTTTGGACATTGACGTGA
AGCGTATGCAATACGGAGAGGTCACCTACGCTTTTGTGCAATATGCTCACATGATAACAT
GTGTAGAAGCCATCAACAGTGAGGACGGACGAAAAGTCGGACCTTATAGATGCAAAACCA
ACTTTGCCAAGACTACCCCCTCAGCATGTCTATGGGCAAGCGGTCTCCCCGAAGATGTGA
ACAAAATGAACTTGAAGCGTCATTTCTCCCGACCCCACCCTGTGAGCTACTTCATCTTCG
ACCAGAAACTTGGAGAAGCACTTCTCTACTACCAAGATGTTAACTCTGCCAGTGAGGTTC
TGGGAGCAATCAAAACTAAAAAGATTGACAATACCCGTTTATACGTCGACTTCTCTAGCA
AAGAACATCAAGACTACATCATGAAGTGCATGAAAAACAAAGGAGACGGTGGAACGCGCT
ATAGCTGCAGTCCGTCGCCGAACAGAGGCCGTGGATATAGTAATTCACCGATGCGAAGAG
ATAACAGACGTCGAACTCCCTCGGGTAGTCCTCCGGCAAGAGGTGGAGGAGGCGCGGGAG
GCACAAGGGGGTCGCCCCAAGGTGGTGGTCCCGGAAGGTTTTCTCCTAGTAGACGTCATG
GATCCAGCAGCAGCAACAGGAGTTCCCGATCACCGTCGAATAACGGAAACGTTGGCGGGA
GAGAAAATGCAAAACACTACTCGAAGAATCTTAGCAACTCCCGACGTTCACTCCAGACGT
ACAGCAGATCCAGATCACCTTCAAAGTGCTCCAGTGTGGGTGTCAAATCTTCCCGTGGAA
GACATGAATCACACAGTAGTCGAAACTCTCGATTAAACAGATCCCCCAGCTCCAAAGACA
GTCCTTCGGGCAAGAAAAAGCTCGATGTTAGCTCCTCAAATGACGAGCATGAAAACAAAC
AGAAAAAGAAGAGTCACAAAGACAAAGATCCAAGTTCTGCAGGCAATGGCGATCTGAGAA
GGCCTTCGACGCCGCCTTTTCGGCCTAGCATTCATTTATCCAGCAGGTCGAAGAGTAAAA
GCGACAAGAAATCAAAACGTGCTTCAGATAAATCCGACTCTCAGACTGAGCAAGAAAAAC
CGAAAACTGAACCCTTTTCTGACAACGATGACAAGCCAAGTTCAGAACCGGAAGAAGGAG
AGTTTAGGTCTAATGGTAATGGATCAGAAGTTAGCGCTCGAAACACAGCTGCAGTTGCGG
ATGCAAGGACGAAAACGACTGCATCTGAACCATACGAAGAGTGTGACATCATGATGTCCG
ATCAGTCAGATATTGAAGCTGATATGCTGAAGTCTGAAGAAAGGCTGGAGGATGCACCGA
AAATTGACTGTGAAACCGCTATTCAAATTTCAAAAAACGATGAGCGCCCCTTATGTGACG
TCGACAGAGGCGGTACTGAGAGCGAGGTTGCTAATGATTATTCGGATATCTTTGACAGTT
TAAAGAAAAGGTCATCCGATCTGAAGGCAGTGCAATCGTTCGATTGCGTGAAAAAGTCAA
GCATCTCTTCCGTAGCTAACTTGACAACCGGTCATTTTTTAGAGTTAAGTGGGGACGATG
GCGGTGAAAATCGTCCCCATTCATCTCAGGTAGCAACTGCTTTGCTGCAACAGAACATTT
CACCCTCTCATCTACTCTCTGCGTCTTTCCAACAGCAGGTCCAATTGGGGTATGTTGACC
CAGCGACTATCTTAAAAAGTAGCAAAGGAACATGTGAAAATCAGAAACGATCTCGGGTAA
TTGAAAAAGACGAAGACTTGGATTGTGGATCTGATAGTCCAAGTAGGGCTCTTGATGATT
TCTTGAGTGCTGCCAGAGCTAAGGCTTCTATTGATAGTGGAACACTGGATAGATTGAGCC
CGGCTGCTGGTGTATCTTCTCAGATTTCGACATCCTTGCCGTCCAATGAAGTTCGACGAG
AGGAGGAACAGCACGAGACGGACAATGATGACATGGATAGCGATGACACAATGCGAAGGA
AAATGAACGCAATGGAAAATGAGTTACAATTGGAGGACATCAGTTCACCAGAACAGTCAT
TCAGTGATGCAGAACAGCAGACTACACAAACAACACCTAGCACTGCGGAGGTGCAAAGAG
GACAAAATGTTCATGACATGACAGTAGGTAACGAAAAGATTGACGAGGAAAG
>cluster_48_pilon
TGATATAAAAGGATGGGGTGCAGATTCGTACAAGAGCAAGCACTGGCGACTTGGTGATCC
GTATCCTGGAGACGACGACGATGATGATGACGATGATGATGATGTTGACTGGAAAGACAG
TGATATTTGCGAATTGAGCGAGGACGAACAATGGGCCGCGTACCATTTGATTAACAACCA
AAAAGACACCATCCGTCAGTTGTTAGAATACTTTTCAGGTCTTGCAGAGGAAACTTTCGA
AGATATGTGCTCGGATGACCATGACAAACCTCAGGATCAGATGTGGGCTTGTTCGATAAT
CAAGGCCTTCATGAAGCCCAAAGACGGAGATGATGATGATGATTCGCCCTTCAAAGTGTT
CTGTCTTCGACATCATGGGTGTCCTGATGCATCCGGATTCATACCTTTCTCTCCTGGACG
AAAGCGTCGAGTCGTGTAGCGCGGACAACCCAGACATGTCAGTCAGCGACAACGAGTATT
GCAAGTCAGTAATGCTACAAGAAGACGTCGCCAGGACTTTCGGAGCGTTGCTGAAAACCA
TTGACGAGGATGGTTTCTCGACGATTCTGTTCGACGATAACCTTGTCTGCCCTTCAGAGG
AGAATCAGAACTACTGCAACTACAAAAATACCTGGAGCGAGCTCTACATGTTGGCGAAAT
AACTAGTTTTACCAATGATGACATTGGCGATTTCTTTGAATTCCTGTTCGACATCGCTGC
AGGCAATGAGGAATGTCCCAACTACTTCAGAGAACTCTGCGACAGCGAATGGTACGGGCC
GTTCAAAACTGTAGTCAAGCTTGCCGATGGTCTGTTTTCGTTGCTCGAAGACTTCATTGA
CGATGGGGAACCCGAGGATCCTTACATGTACAGGCGCCAAGCACCCACGACCGTCGAACA
GAAATCGAACGTTGTCATGTTCTTCGAGAAACTTGAAGACTTGCTCAATATCGTTTCGGA
GGGTGGTGCCGTAATGCAAGTTCTCAGTTCCGTCGAAATGCTCGGAATACTCGGAGATTA
CGACGATGCTCGAACATTCTGCGCCGAATATCCATATTGGTACAATTACAGAATGTGTAC
ACTGGACAACATTGAAGTTCAAAACTCGATTTTTGGCTTGCTGGACACTGTCTGGAATCG
TAACAACGCAATGATGCTTTCGGCTGTCACAGATATGATGACTGATTACAACTCAATCCG
ATTCCTAGTTGACAACGAATATGAAATGAGTGACGACCAAATTTGCCCAATGGTGGATTC
AAATTGGCACGATGCCAACGGCGACCCAATTCCCAATACCATTCAGGAACTATGTAATGA
CGACCAGCGAAACTCAGTTGCGAGTGCCTCGGCTATTGTTCGAACAATGGGCAAGTCAGT
ATCAGCAATGGGTCCGATGTTCTGCCCAGCGTTCTCCGATCTCGAATGGTTGGATCCGTA
TTTGAAAGACTCGTTCAATGAAAGCATGGTCGAAGTGGTCCGCGATGTTTTGAACCGTGA
AATGCAATGCATGTCTGATAATCTTGACATTACAGATCTTTTTGACATTGACAAGTTGCT
AGATGACCATGAATTGAAAGAGTTCGTTTGTGGTAATAATGGTTCTAACAGTGGCAATAG
TGGTCATTTGTACGGCAAAGATGACGACGATGATGATGACGATTCCTTTGAAATGATAAC
TCGATTGGTCATAATTGCCCTACTGGTCATAATTCTGATAGTTTTGATAATGGTTTTGTA
CATCCAGTTCCGTATAATCCGTCAAATGAGTAACCAGTCCAAATCATCACACCAAGAAGC
ACCACCACCTGGTAGCCACCTCTCGACCAATCTTGCAGACAACCATCCAGGTGGTCACGT
GAGCAACATTGAGAAGCGACTGACTGTCCCTCCCGCCTCTGCCTCCTCCACCAGAAGTGT
CTCTCAGGTAGATGCCAATGACAGAACCCGACTGATGAAACAACCACCCAACCTCCCTCC
ACCACCACCCACTTTCACCGGCAGCGTCGTCAACGACATGAACAAAAGTGAGGATAAGAA
GAAGCCACGTACCACTCAGTACAACGTGAACCCAGCTAACTTTGGGTTCTACAGTCCCAA
TGCAGCCTCCATGGCCCCACAGCCACCCACTTACCCACAACAACCAGGACAGGTTAACTA
TGGATTCTACGGCGACGGTACCGCTGGTGCTCTGCCACCGACCGCTCCGGATTTTAAGCA
AACTCAAGGATCAAATTCGGAGTCTGGCATCTCGACCGAGTCGCGAACAGGAACTCCTGA
CAGCGCCATGCCTGACGTCGAAGGGAGCGAGCGGTAAACAAAGAAACAAACAAGTAAACA
AGGAACAAACAACAAAAACTAACTAGTGAATGGGCATTTGATTGGGGCAATTCAGCTGTA
AATAAAAATACGTTCCAATTCTGAGATAACAACAACAAAAGAACAACCCACAATTGACTT
GACACTACAAAGAAGTTGAACTACAACGACTTGACCATTCTTTGATAACCTTTGATAAAG
AACTGTTAATTTTTATAGAAATTTTGTGATTGAATGCTAATTTCTGATGAAAAATAGCAA
TTGATGTAAATTCTTGCATGGAACCCATAACAAGATAATTGTACATAATGTAAAAATATA
ATTTAGTTACTTGAACAAAAAAAAAAAAAAAAAAAAAAAAAAAAAAA
>cluster_49_pilon
ACCACAGTCCACCCACAGAACCCATACTTGTCAGGGAACCCATATATGTTGCTGACGCAC
CCACAGCACCTGTGTGCGATGACATAACAGACACTTCAGTTCACCTGGTTTGGAAACCTC
CAGACTTCGACGGAGGATCTAACATCATCAATTACGTCGTTCAGAAACGACCCGCAAAAC
CGGAAGACGACGAAGAGGTTGACGAGGACTGGGAAGATGTTTTCGAGACTCCGGATTGCG
AGTGCTCCTTGTTTGATCTGGAAACTGGGAAGGAGTTTGAGTTCAGGATCCGGGCTGTCA
ACGAGGTGGGTCTCGGAGATCCCAGTGACTCGTCTGGAAAGACCCTGATTGAGCTTCCCA
AAATTCCTCCAAGTGCAAACTTGGACGACATGAAAGACATCAAAGTGAAGGCAGGTCAGC
CGATAGACTTCAAAGTGCCCATCAACGGAAGTCCACCTCCCACTGCCGAGTGGTTCCTGG
ACGATGAACCCTTAGAACCCACGGAAGGCGAGGAGCTAATGACTCCCACGACTAACAAGG
AAGCTCAACTGGCTGTGAAGCATGCGGACAAGAAGCACAGAGGAAACTTGAAACTGGTTC
TCAAGAATGAACATGGAACATTTGAAGGAACCTGCAACCTGGTTGTTTATGACAAACCTG
GTCCGATTGACCCTCCAATTTTGTGCCCTGAGACCACTAAGGACTCAATCACACTTCAAT
GGACTCCTCCAAAAGACGACGGTCAAAGCGAGATCATTGGGTACAACATCGAGAGACGAG
ATGTAACTCGTCAATCTTGGGTTCGAGTCGGCAAATTGCACCCAAATAACGAGTTCGTCT
GTAGCAAACTCTCCGAGGGATCCAAATACGTCTTCAGAATCTCGGCTGAGAACCAGTTCG
GCGAGGGTCCTGCTACCGAGAGCGAGCCGATCGAAGCCAAAAACATGTTCGGTGCTCCCG
GAGCGCCTGGCAAACCAACAGTTGATTCGGTTGATACAAAAGAAATGACTCTAAAATGGG
ACAAACCAAATCAAGATGGCGGCCGTCCAATTGAAGGGTACATTTTGGAGAAATACGACC
CTGAAACGGACAAATGGACCAAAGCGAGCCCGAAAATGATCAAAGAAGAGCAGTTTAAGT
TGACAGATATGCGACCATACAAGCCTCTCAAGTTCAGAGTGAGCGCAGTGAATGAAGCTG
GAACTGGACTTCCATCGCTCGGATCGGAAGCGTTCGAACTCAATTCCAAGCCCAAATTCG
ACCCATCTAGATTCCGCAACATGAACGTCAGAGCGGTTCAGCCCGTCAAGATAGAGATCC
CGTACTCCGGACACCCGAAACCGACCTTCAAGATCCTCAAAGATGGAGTACCTCTCGAGA
ACTCAGACCGCGTCAAGATTGTTGATGAGGATGGAGTTCTGAAAATTGAGATTCCCCAAT
CGGAGAGAGAAGATAGCGGAGACTTGGATCTAGTCATGGAAAACGAAATTGGACAGCAGG
AAGCTAAAATGAACTTGAATGTACAGGACAAACCGGATGCTCCTGAGAATCTAAAGGTTG
AGGACATAACAGAAGATGGGTGTACTTTGAAGTGGGATCCACCCAAACAGACAGGCGGAT
CTCCACTCATGAACTACATTGTGGAAAAGATGGAAGATGGCACTGGAAAGTGGGAAAAGG
TTATGTCCTGCCCACCTGACAAAACAGAACTCTCTCTAGCCAATCTTAAAGAGAAACAGA
ACTACCACTTCCGAGTGGCCGCTGAGACTATGATCGGAACCAGCGATCCTCTCCAGACAG
AGAAAGCAGTTTGCATCCGATTACCATACGACCCTCCCAGTGCCCCGGGAGTACCGATTC
CTACCAAGACTACAGATAATAGCATCACTGTGGCGTATGAGAAGCCGGAAAGTGATGGTG
GGTCGCCTATTATTGGGTACATAATTGAAAGAAGCGAGGTTACTCAGAGACCGACAGCCA
GACGTGCCAGTTCTGCATCTGGAACCAACAGAGCCTGGATTAAGGCTAACAAGACACCTG
TTGATGAGTTGGAGTTCAAGTGTACTGGATTGATGCACAAATCAGAGTATGTATTCCGGG
TGTTTGCTGTCAATGCTGCTGGACCTGGAGAACCCAGTGAAGAAAGTGACCGTGCTGTTG
CCAGAGAACCCATATATCTTGCCGGATCGCCAGGGAAACCAGAGGTTGAGGAAGTGACCA
ATTCCTCAGTGAAGCTCAAGTGGGATGCACCAGAGAATGACGGAGGATCCAAGGTGTCCC
ACTATGTGATTGAAAGGAAGCCCAAAAAGAAACCAGAAGATGAAGACGAGGAGGAACCAG
AGTATGATGAAGTCATGGAATGCCAGACCACTGACTGTCTGTTGAAAGACCAGCCATTTG
ACGAAGTGTTTGACTACAGAGTCAGGGCTGTCAATGAGGCAGGAGAAGGTCCTCCAAGCA
AAGAGACTCAAGTCAGAATACACGAACCTGAAGTTGCTCCTGAACTTCCCGAAATTCTTG
ATGACGTTCTTGGCGAAGCACACAAACCGCTCGAGTTCCGTGTTCCCTACGCGGGAGGAA
AACCGAAACCAACAGCCGAACTACTCAAAGATGGCGAACCCTGCGACGATTTTGAAGCCG
AAGTTCTTGATGACGAAGTCGTGTTCCGACTCAAAGATCCGAACATGAACCATTCGGGTG
ATTTTGCCGTGAAGTTGAAGAACCCGTACGGAGAAGCGGAATCGAAGGCTAAGATCAAGG
TACTTGACAGACCTCTACCCCCTGAAGAGTTCGAACTCACTGAGGTGTATAAAGAGGCGG
CGACGATGCAGTGGAAACCCCCCAAGGACAATGGGGGATCTCCGGTCACCGGATACAACA
TTGAGAGAGTTGATCACAAACGGGGCAACTGGGTTCCAATTGAGACGAACCACCCCTCTG
AGAAGTACAATGCTAAGAAGTTAGTGGAGGGCAACGAGTACACGTTCCGAGTGTTTGCCG
TGAACAAATTTGGAGTGAGTGATCCCGTGGAAACGAAAAGATTCACAGCCAAAGACCCAT
ACGAGGTGAGTGAGCCCCCTGAGAATCTGAAGGTTGCAGAAATTAGTAAGAATCATGCGA
AACTCAAGTGGGATCCCCCTGTGGAGGACGGAGGGTCTCCAATCACTGGGTACTTCGTGG
AACGACAGATTGGCAACACTAACAGGTGGCAACGTGTGAACAAGCAGCCAGTGAAGGACT
GTGAGATCGACATTGATGACTTGGTTGAAGGTCAAGAGTACAAGTTCAGAGTATGTGCTG
AAACTGCAGCTGGACCAGGAAAACCAGCTACAACAGATGATATAGTGGCGAAGGATCCAT
TTGTGAAACCGTCAATTAAGACAGACTTCCTGCGAGACCAGACAGTGAAGGTCGGCCAGA
CTCTCAAGGTCACGATTCCCTTCAATGCAGACCCACCTCCTACTGTCCAGTTCAAACTGC
CAGACGGAACCCTCTTGAATGATATGCCAGATGCAAAGGTTGAAGTGGCAAACGGACAGG
CTGTGCTGACAGTGCCCAACTGTCTTAGGGACTGGAGTGGTCCGGTGGACGTAGTTGTCA
AGAACGACTTCGGAGAGGACAAGGCTCAGTTCAATCTCAACGTCAATGGCCCACCAAGCA
AACCCGAGGAACCAATTGAAGTCGAGAACGTTTCTAGTGAAAAGATCAAACTAAAGTGGA
ACAAGCCAAAAGATAACGGAGGCGCTCCCCTCCTCAGCTACGTAGTGGAAAAAATGGACG
AAGAACGAGGAACGTGGGTGCGAGTCGGGTCAACGAATGAATACACGGAAGAGTTTGTTG
TGCCCAATTTGAACGAGAAACAGTCGTATAAATTCCGAGTTACTGCCGAGAATGTTCATG
GACCAAGTCCGCCAGCCGAGTCTAAATCGATTGTATGCAAGAATCCATTCGATCCTCCTA
GTAAACCGGGTAAACCAGAACCCACGAACACAACAAAGAGCTCAATCTCTCTCAAGTGGA
CGGAACCCGAATCGGACGGTGGATCCCCCATCAAGGGATACATCGTTGAGAAGAGAGAAA
AGGGAGATACCAGGTGGTCCAAGGTCAACCGGGAACCAGAACCAGACTGCACTATTAAGG
TGCCTGGATTGAATCACATGACGGAATATGAGTTCAGAGTGATGGCAGTGAATGCAGCTG
GTCCAGGGGAACCCAGTTCTAACAGCAACCCAATCATTGCTAGGGATGCAATCAGTAAAG
CTGAGCCCCCAGATGACCTGCAGCTGGACAAAGTGACAAATGATTCTGTGACCCTGTCAT
GGCAACCTCCTCTCTTTACTGGAAATTGCCCCGTGAACAAGTACATCATTGAGAAAAAAG
GAAAAGG
>cluster_50_pilon
CATCCTAGGGAGGTTCGGGGGTGGACGGGTCCACAATGACGTCACCTTTGAAAGGTGGAG
TTATGGGGTGTGGTGGTGGTGGTGAGAATAGCATATCAGTGTCGGAGGTGGGCAGCCGTC
TGAAGGAGACCCTTCTCAGACTGTACCCCGAGGAGTATTCGACACAACAGCCAATTGCCT
TCCAGTCAAATGACTGGGTTAGTCTAGTTGCCCTGTTTGAGCACCAAGCAGCTGTACAGA
TGGAGAGATCTGGTCAGAAGGACATGTGTTATGCCACTGAGTTGGAGAGTTACAAAGACC
AACTCCACCAATCAGCTGCTGAGAAAGACGAACTTGCCAGGAGAAACCAACGCTTTCAAA
CAGCTCTCAGCGACACGGAATCGGCTGTGTCGAAGCTGGACACTGCTCTGGCTACTTTGG
AGGCTGAGTACAAGGAGAAGCTCAAGTGTCTCTCGGATGAGAATGACCTGCTCAGAAGGG
ACACTGACAAAGTAGTCGACCTTCAGATGGAGCTAGATCAGATGAAGATCGAAAATGCCA
AGTTGCAGCAAACCCAGGGCGATTTGCAGCACAAAATTGAAAGTTTGACTGACAATTTGT
CAGCTCAGAGCTCGTTGTCCGAGGAGCAAGTGAAGTCGTTATTGGCGGAACGAGAGGAGC
TCTTATACGAACAGGCCGATCTGAAAGCCAAGTTTGAAAGTGATAAAGAAAAATTGGCCG
CTGATAACGCCAAATTACAAACTGAAATTTCTGAAACACAAGGATTAAAAGACCAAATTG
CATCCGCGAATTCCGAAGTGGAAAAAGCAACTAGCGAGTTACAAAATAAAGAGAAAACTT
TAAACTCAACAATCGAGGAAGTTAAAGCTTTGAAAGGAAAATTAGAAGATTTGAAAAACG
AAAATGAAAGCTTGAAAACGTTGGGAGAACAAAGTTTGAATTCTCAAATTGCACTATTCC
AAGAACAGATTAAAAGTCTAAATGAGACGACTGAAAACTTGAACAGGGAAAAGACTGAGA
TTACTCGAAATAAAGACGATACAATTAGTAAATTAAATTCTCTTCAAAGTGAGTTTGATA
CACTAAATCAAGAAAAATCTTCTTTACAAAATGAGCTTTTAGTACAAAAGGACAACCAAG
TTAAACTGGAACAGGAACAAAGTACAAAAATTGAGCAACTTTCTGCTGAACTGGAAAGCA
GAATTTCTTCTCTGAAAACTGAAGTTGAAAGCCAGACAAAACTGGCCCAGGACCGCCAAA
ATGATTTGAACTCAAAAACGTCTGAAATTGAGCAGTTGCAATCTAAATTTGATGAAGTTA
AACGAGGCGAAGAAATAAACAGAGAGCAATTAACAAACGAAAAAGAAACTCTGAAAAATG
AGGTCAATGAACTAAAAAGTCAAGTATCTTCGTTACAAGGTGAAATTGAAAATGTACGAG
CATCCGCAAGCGAAAATCAGTCAAATGAAATTAATGAGAAAAACGGCATTATAGATAATT
TAAATGCACAAATTAGTGAGAAAAATGGAATAATTGATAAGCTTAACTTTGACATGAACG
AGAAAAACAACATTATTGACCATCTTAATGCTCAAATGGACGAAAAGAATGGTATAATTG
ATCACTTAAACGGGCAAATACAAGAGAAAAATGGTATCATAGACCATCTAAATAGTCAAG
TAATGGAGAAAAATGGAATTATTGATCACCTAAACGGTCAAATGCTCGAGAAAAACAATA
TTATCGACCATTTGAATGGCGAAGTT
>cluster_53_pilon
GTTGTGATGATAAACTTATTAAATAGATGATGATGTTTTTGTCTGATGTGTGAAAAGATT
GAACATTAGTCTCTAAATTGACAAACGTGATAATCGTTGTTAGATTCGTGAAAAAATTGG
GCATCAGTTTCTGATTTGATGATCGTTATTTGATGATGACGTTTTGCAATTGAAGTGAAG
TTTGAGAAAATAAGTGAAATGTGGCGGACTGTTAATACTAATGTGCTGATTCCATCCAAT
GGATCTAATTCAGGAAAAGATGAAGTTGCATCGGATTTGAACTTACTGATCCTGAAATAC
CTCAGAGGCAGAGTCAACGAAAAAACATATCAGGACTTGAGCTGCTCATTGAAGTCCAAT
GCTCTGACCTTGCAACCTTCAAGTATTGTGAGTAACAGTAACCTTTCACACATACCTGAT
GACTACCTACTGCTAGTGTGCAAGAGGGCCTTGCAATTGGCAGATTCCCAAGTGCCAAAT
GGTGTGCCCAAAGTGCAATCTCTTCTGGGAACAGGAAGGTTTTCTGTTCTGAGGAACACG
AAAGACGTGGGCTGTGTTAAGTGGACCAGGCAGAAACTAACAGCAACCCACAAACAATGC
CCGATTGTGCCTCCTCTGTCATGTACGAAACCTGTCAACATCGCAAACCTTGTACATGGC
CGGGCACGGTCGGGAGCGTCATTGGAAAGTTTGGTGCAATCACCCTCTGTGGTCTTCAGA
CGTATGCAACATTTGACAAGGCTTCTAGGCCATCTAACACATGTGTACTGCTGCTCATTC
GACAGAACTGGCACTCGAATATTCACGGGTGCTGACGATGGTTTGGTTAAGTGTTGGGAT
GCTCGCAGTGGTCGACTACTCTGCTCTTTCCGTGGTTTCGAAACAGAAGTGGCTGATGTG
TTGACCAATCAGGAGAACACTCTCCTTGCAGCGGGTGGCAACGATTCCTCAGTTAGAGTG
TGGGACCTGCACACCACTGCCCCAGTTGCTGTGCTCAAAAGTCACGGAGGGCTGCTGTCG
TCTATTGAGTTTTCTCCTTGGGTGGATGGAGCGAAGCGATTCCTTGCGTCTACTGCTTTG
GATGGGACATTGTGTATCTGGCCACACATTGGCACTAACTTTGACTTTCCTCCAATCGTG
TTCAGTGAGAAAGACAAGCCATCCTCACAGACACTCTGCCTCTCATTTAGTCCAGGAGGC
GCACTACTTGTAACAGGAAGTTCAGAGCACTTGTTACGCATTTACCACTTCAACTCTACA
GGAGCAGTGAGTCGGATTGCGGAGATCAATGCTCACCAGGACAAGATTGACAGCATTGAG
TTCAGCCACGATGGAACACAGTTCATCAGTGGTAGCAGAGACGGAACAGCTAAAGTTTGG
AGCTTAGTGCAAAAACAGATTCAACAGAGGCTTCAATGGACGTTTGAGAGTGTTTCACTA
AATGTTAATGAGGTTCCAATCGACATTGATATTGCAGAACAAAATCCAGCTGGGTCTTCC
AATCAGACAACAGCTGTGGTTGATAAGAGTGGGAAGAAACGAGTGTTGATGGTTGCATGG
GACATCCAGGACAGAAGAGTGTACACCTCTGTCAGTGATTTCACTATCCGAATGTGGGAT
CCACGCACTGGTGAGCATTTGGGGGTGTTGAAAGCACATAATGACGAGGCATACGTCATT
CAACCACATCCATTTAATCCCAGAGTCTTACTCAGTGGAAGTCACGATGGATTCCTTATC
ATTTGGGACTGCTGGACCTGTCAACCTATCAAAAGCTTTTTCAATCAGATGGAAGGTCAA
GGCTTCAGTTCAGTGTTCGATTGCAAATGGTCTCCGGATGGACTGAGCATAGCAGCCACT
GATGCATTTGGACAGCTCCTCATATTGGGCCATGGCAACCCAGAACCATACGAGGCCATA
GAGTATGAACAGTTCTTTCACACTGACTACAGACCTATGCTTTGGGATGAGAGGGGAGTG
GTACTGGACGAACAGACACGGATTGCGCCTCATCTGATGGTTCCTCCGTTCCTGGTGAAT
GGAGACGGCACTCCCTATCCGCCTGAGATGCAGAGAATGGTGCCAGGGAGAGAGAACTTG
ACTGATGCTCTCCAAGTTGCTGTCACCAATCGCTCAGAAGAGGGGCCATTACGAGTCGTG
TCGGGGGTGTCCGCCCTTGACTCAATGATCGAGAGATTAGCCAGCCAGCAGAGACAGAAT
GGTGTGTTGAGTCCGGAGAATGCTGCACCCATAACCACTGCTTCCACGTCTTCCAGTGCT
GCAGTTGCAGGAGTAGGGGCAGGAGGAACTGTGAATAGAATGAATCCCAGACAGTCATCC
ATTTCTCCAATTGGACTGTCGTCAGGTGTCGCCTCTAACACGCTGAGTCCAGCTATTGCA
TCTCAACTGGACCAAATCAAGAGCTCCTTAGCAGTCTGGACCAACAGGCAGCTGGCTCCG
CCTTTGAGTGAACAAGGGGCTCTGGCCAACATGCGCAAACGGAAGAGACTCTTTCTCAAC
GACGTCGCCAATTGGCATCCGAACAACTTGAGACGACAGTTCAAGAAAGAGTTGAGAATC
AGAGAAAATAGGGAAGCAGCCCGTATCAAGGAAGCGCTGGAACGTCAAGCTCCGTTCTTG
AATCTAATTGCTTCAACATCAGAGGGCAGACAGCAAGTGTCCTCTTCGTCAAGACGCCGA
ACTCCAAGGGGTCCGCTTGCAACTTTGCCTACTCAACCTGAACTACCGCCAAGGACGGTT
GAGAGTACAAGTCGTGCTACTGCACGCGGTGAAGATTCGAACAGAAGTTTTCTCGTTAAT
GAAGAATCAAATTTGAATCGGCCAGAGAGTCTGTCCGGATTATCAGTTGACGGGACTGAA
GAATCCACAGCTACTTCATCGCAATCATCCAAGCAGAACAATACAAGGCCATCCAGTCCA
ATTAAAAGCCCCGAGAAGTCATTTGACGAAACGCTTCGGGTCATCTCATCGCCGGCCGGA
GTAGCGACGTCTGGTGGTCGAAAGAAGAAAACGTTCCAAATTGAGGATTCCAATGAAGGT
ATTCCTGGATTCAGTGGCGATGAATGGGGAGAGGGAGGAAGCCAGGATGTGAGTAAGAAG
GATAGATTTGGGATTGGAGGGAGTGATGATGAGAAAGGGTGCGTTGATGAGGATGGATTG
TCGGGCAGTTCCAGCTCTGGAGATGACGGAGATCCGATGG
>cluster_56_pilon
AACAACCAAACAGACGGAAGTGGAGCTATCCAAGGTTTCTGAGCATGCAGAGATCTTTGA
ACAGTTGCAAATGGTGAAAATCTCAACAGAAGAAGATAAAAAAGATGACGCTGCTTCTGA
TACTTCAAGTGAACTCATGTTGACTGTGAATGTTATCGAAGATCATGAAAGTGAAGAAAC
TGTTGATCTAATTGCATCTACTGAAGATACAACCTCAGAACCAAAAGAAGAAGAGGAAGA
AGAGGAAAGTAAAGTGCACATAGACATAGCAATAGATGAAGAGAAGTATGAACAAGTGGA
CGAGAGTGAACTGAATGTCCTTGTCTCTTCAGAGGAGAAAAGGTCACAGTTCGACATACT
TGTGTATGATGATGAAGAAACTACCAGACAAGAACTATCCAAGGTGCAGATAGAGACAAG
TGAAGCGACAGAGAGTGAAGAGATTGCAGAGATATCTTGTATTGTAAAAGACACAGTGGA
ACAGGTGGAAGATCAGGTGGATTTGGTGGTGGAAGAGACATCAGAGGAACGACACATTAG
ACGGATGAGAGAGGAGATCAGAGAGACTACAACTACCACTACCAAGGTGGAAGAGGAGGA
TTACAGTGGAAGTGACAGTGAATCAGTGGCAGGCAGTGTCCACTCAGAGTCCTCTTTTGC
ACCATCAGAACAGAGCATAGCCACCACTTCATCCAGTGAAGCTGAACTGGAACACTACCA
GGTGGTGGTATCTGAAGAGAGCAGAGTGGCTCTGATGGAGACTGAAGTGACAGTTGCTGG
AGACACTCACTCTCTAGAGGACATCAGTCAACAGGTGGAACAGCAGGTGGAACAAGAGGA
GGAGGAGGAAGGAGTCATCAACGTGCAAGTGGGATCAGCCGATGAAGAGGAACTGAGCAC
ACATGAACAAGAAGAGGAAGAAGAGATCACTCTCCAGATCATAACCAGCACCACAGAAGA
GACTACCTCACAGGAAGATATAGACAAAGATAGAGGGGGAGGAACTGTGGACACCGCAGG
AGATGGTGCCCAAGTGGGATCTGTCCAGGTCACTCTGGAACAGGAGGACTCATCTCTCTC
CTCCTCCCCCCGATCGTCCCTCGCTGGATCTTCCGATGCGGAGGACGAGGAACAAATAAG
CACTTCCGAAGATGAGGAAAAAGAGAAGGAAAAACAGCAAGATGCCGAAGAGAGAGGACC
TCGATTGTCGTTGTCACTTGTATCAAGTGAAACTAGACATTTCACGTTGCATCACACTAC
ATGTCCGTTGGAGCAACAGGAACAAGACGAGATTCTGCAGCAGATGCAAATAGTGAAGCA
GAAAGAAGAAGAAACAGAACCAGAATCAACTCAATTAGACACCGATCATTTTTTATTGCC
AGGGCCGCTGATGGAATGGCCGTCAGCGCAACACGACTCAAGTACAGAGTTGGAGGATCA
ACTAGAACAACAACAGATAGACGAACAAGATCAAAAAGATCAAGAAGAAGAAGAACAATC
AGCCACCAAGGTGGAGGAGGAAGAAGAGATGGAAGTAGCAGTAGAAGTGGAAGTGGATCA
GTTCTCGGAGACGGAAGAGGCGGAACAAAAAACGATTCTGACTATGACTTCCACTTCAGA
GGAGGACACAGACGGTGTAAGTCAGCGTCTTCAAGTGGATCAGGAGACGATGGAAACCAA
GACACTGGAGGTGGAACAGGTGGAACTGGAGGTGGAAGAGGCGGAAGAGAAGGTGGATTT
GCCTCGACAGCTGCCAGAGAGCTCAGAGAAGAACTCGAGCGAGCCATCCTTAGTGAACAA
CATCAACATAACAGCCTCACAGGTGGAATCACCAGTGGATTCGGTGGTGGATTTAGTGGC
GGAATTAGTGGAACAGGAAGAGGACCAGCCGGTGGAAGAGGAGGAGAAGGAGGTGGAGAA
AGAGTTGAAAGAAGCCTCCACTATTTCCATCAGCAGCAGGAGCAGCAGTTCCGCTATTCT
GGAGGAACTTCCGGCTACTCCTCAGGATACAGTAGCAGCAGTAGAAGTAACAGCACCAGA
AGAGAAAGAGGATCAGATCAGTTTAGAGTCTTCACAAGTGACCATCTCTCCCTCACTGCA
GACGCAGAGCCATTCCACATCTGAGCAATCAATTCCACTTGAGCAGCTGAAAGTGGAATT
GAAAGTGGAGGAGGTGGAGGCGGAGGAGCAAGATGACGTCACAACTACTCTGTCAGTCGA
TGTGGCACAAGAAGACAACGAAGACAATGACGACATTCTTTCGGTGATGTCTGTCAGCGG
CGACAATCAAGATCAAGATCAACTTGACCACCTGGCCATAATAACACAACAACAACAACA
AGATGATGATGAAGAAGAAAAAGACGAAGAAGAAACAGGAATACGCACAAGTTTCACTCT
GGAACATGACCAAGAAGAAGAACAAGAAGAGGAACAACAACAACAACAACCAGAACAACA
AGAACAACAACTGGACGAAGATCTGTCAACAACAACAACAACAAATATTGATATCACTTC
TGAAGAAACCGATAACACTTCTGGACAAGCCGACGATGCACCAGTTCAACCTGAAATAGT
CATCACAACTGGAGAGGAAAGAGTA
>cluster_59_pilon
GTGGTATCAACGCAGAGTACATGGGGCTTTTAGCCTAATTGTTGTGATAAACTTATTAAA
TAGGTTATTAGTTTATGTATGTGTACATATGGTAAACAAATGCTGAAGTCACTTTATACG
TTTTGACGAAACAAAACGCTAAACAAGAGCCATTTTGGACCAGATTTGTGAACTAGCTAA
TCGGCTTTTATTTCTTTGAAAATTTGCATCGCTGATCAAATAAAAGTTTATTCTGCGTGA
TTAATACTGGATTACTCTTGAAGATCTTGCTTTTATAATTGGAATGATAATCTGTTAAAA
ATATTGTGCATGTTCGCCAAGAGTGTTATCGGCTAAAACGTGTTCAACGTGTATTGCATT
TAACCTGTGCAAGTAATAAATTATGAGTTATTAGTTTTCCTTACTTGGAACTTTTGATCA
CTTTGAGAAGAATTATTGTACAATACGAACGATACAAGCAGAATTTTCGAAAAGAAATGT
GGAAGTCGCCGGAACAAACCCTGGACCCAACCCAGATGTTTGAAAAGGGTCGGATTCGAG
GGTTGCAAGAGGAGCGAATTCGGGTTCAGAAAAAGACGTTCACAAAGTGGATCAATTTCC
ATCTGAAACCGACAGGAATGCAAGTTGATGACCTTTTCCAAGACATCAAAAATGGGAGGA
TGTTGCATCAGTTACTTCAGGTGATCTCTGGGGAGATGCTCCCCAAAGTGAGTCGAGGAG
TGATGAGAATCCAGCAACTGGAGAATGTCGGAATATGCCTCACTTTCCTCTCCAAAAAGG
TGACCCTTGAGAATATTGGAGCTGGGGATATTGTAGATGGGAACCAGAGGTTAATTCTGG
GTCTCATTTGGACAATCATTCTCAGATTCCAGATCCAACAGATTGTGTTCGAAGAACAAG
TTGTACCCGAACAGGAGAGCGCTGTTAAAAAGAGTGCTAAAGAGTCCTTACTACTGTGGT
GCCAGCGACAAGTGGAGCCGTACAACAATGTTGAGGTCCACAACTTTGACAAAAGCTGGC
AAAACGGACTGGCATTCAATGCTTTACTACATTCTCGAAGGCCCGATCTAGTCCAGTATG
ATTCCCTGAGCCCCGAAAACGCCGAGTGGAACCTTAGACATGCCTTTGATTCTGCCGAGA
ACGAACTAAACATTCCACGACTTCTAGACCCCGAAGACGTTGTCACGCGACCAGACGAAA
AGAGTATCATGACATACGTAGCACAGATCTACTCAACGTTCGCCAAAATGAAGGCCGAAG
CCAAAAGCGGACGCCGAATGGAAAATGTTGTGCGAATGCTTATGAGTATTGATGATGCTG
AAAAGAAGTACTTAACCCTGTTTAGCGATCTTGTCAAATGGGTTCGACAGAAGACAAAAG
AACTGAACAACCGGACGTTTCCGAATTCCCTGGCTGGTATCCAAAAACACCTGGACAAGT
TCAATCAGTACCGCAATGAGGAAAAGCCAAGCAAATATAAAGAAAAAGGCGAACTACATA
TGATGTTTCACTCGATTAATGTCAAATGTTTTGCAAATAACCGGATCCCGTTTTACCCAC
CTGAGGGTCACCTGATTAAGAACCTGGAAGCTGAATGGGATGTTTTGGACAAAGCGGAAC
GAGAACTGGAAAGAGCTATTGTTAAAGAATATCTTCGACTGGAGTCTTTGGAAAGAGTTG
CTGAGAGATTCTCGAGAAAGGAACGTCTGAGGTGGGCCTGGTTAGAAGACATGTGGGAAA
TCATTGGCGACCAGGAGCAGGTTCGAGACTCACTCCCTGCGATGGCGGCCTTTCAACGAA
ACGAGGCAATTTTGCTGGACGTTCAAGCCCGAGAGGAGAAATTCGCCAAAGCGAAGGAAT
TGGCCAGAATACTGTGGACTAGTGACTACCATAACAAAGAAGATATCAACAAGCGTGAAA
AGAAGTTACGTAGCGAGTATGAGAGGTTGCGTAATTCTGTCCAGTCGGCCCAAGTATTGT
TGAAGGGAGCTAATGACGCAGGTGTGGTAGCTAGACAAACCAATTTGATCCGACAGGAAA
TTCAAGCGCTTGAGCCGGCCCTTCTGAGCCAGGAGACTGGATCGCATCTTCTGATGGTCG
AGGATCTTCTTAGAAGACATGCTTTGTTAGAGGGACAGATTGTGAGTTTGGATGTGAGGA
TAAACCAACTGCAGCCCAAAGTGAACAATGTACTAGCAGCACAGCACGCAGACAGTGAGA
AAACTGTGAAACTCTACAACGCCCTCAAAAAGGACTTCAAATTTGTGAAAGACAGATCAA
ATAGCAGACGGAGAGCCCTGGAGCAGAACCTGGATCTCTTTCAATTCCTCCAGGATGCCG
ACGAAGAAGAGATGTGGTTGGACGAACAGAGCCAGATTATGATGCACCCGGTGGTTGCTC
GTGACCTCTTATCGGTCATTGAACTTCAGAAGAAACAGAAAGCTTTTGAGCAGAAAATCA
ATACCCACGAAACATTCATTAAAGAGATCCTGAAACGTGGGAAATCATTGATGAAGCAAC
CGAACAATTCTGGCGTTGAGGCAAGAATGGAGATTTTGCCCAAAAAGTTGGACGATTTGA
AAAGTTGCTCCTCGGAGCGACTAGAACGGTTGCAAGAGGCGCTTGAAACTCAGCAGTACT
ACACCGATGCCAATGATATCGAGTCCTGGATGAAAGAAAAGTACCCTCTCGTTTCAAGTG
ACAATTACGGACAGGACGCGCTAAGTGCGACGAATCTTTTTGACGCGCATAAGAAGCTGA
ACGAAGAAATCGATCATTTCGCGACTGATATTGCTAAACTACGAGAAGACGCCGACCGTT
TGAAGAAAACCGAACTGGCGTTGCAACCCTTGAGCGGAGGTATCGAAGCTGGAGTCGCTG
ATGAATTCATGGAAGAAGAGGTTTATTTACCCGTTGAGATTGAAGACCGTGAGGTGATTG
CCCGGGAAATTGATCACACGGATACAGAACTTCGTGAGATTCCTCGCGTTACGACGTTGC
GTGATTACAAGGACAGCAAAACTGGCCTGATTGTGAAAGCTGGAACCCAGTTTGATCTCC
AGGATCATTCAGACGAATTATTTTGGGTTGTAAAAGATCCAAAATCTTCACGAGAGTACA
CTTTGCCGAAAAATTTGCTGAAAGATTCGGGCGTCAGACGTGAAGAAATTCACGTCAATA
AAGTTCACACAGTTCATGAAGAAGTTGCTGTGAAACGAATTAAGAAAGAAAAACGAAAAG
TGAAACGA
>cluster_63_pilon
CCCGGCTGAGATCAGGCTCAAAACTGACGTGCAACCGGAACCGATGAGCCTGGATGTGCT
ATTAGGTGGCAATAACCAAACTCCGGATCCAAATCGGTTTACGAAGAGCTTGAACGACAC
TTCACCTGATATCCCGGTTGCGCCCGCTCAAAGCACTATAGTTCACAGACGTGAAGTAAT
TAAAATACGGAGCAATTTCTTAGAAGCGCAGAAGAAACCAGAAATTGTAACCAGTATTTC
TAATGAAAATATTAATGCCTCGAACAATAAACCTATCGAGACGCCTGCAGACGTTGAAAA
TGATTCAGCTTTCAAAGGTGATACGAAGCCAGATTCAGTACCGAAGGCACCAGAAACTGA
CCAGACAGAAAAGACAATTGCAGTGAGGAAGCCATCGACTGCATCGGGAGGAACCGCTGG
AGTTGCGACTGCAGCTCAAGAGGAGATTGTTAAGAAAACACTGGATTATATTCCACAGTC
CTCGGCTCTCACTCTGATGCAGCAGCTGGACCAAACGTATAAGCAGTTCAAACAGGAAGA
GAAACCAGTGCAGCCTGTGGAACCGTTGAAACAGGTGCGAATTGTGACTCCACCTCCTGA
AGAGAAAGTGAGTGAAATGAAGGAATCCCCACCTGTGCCCGCATTCGACCCTCGAGTCAA
CATCGAGAACTCAGTCAGGAAGGCACTGGGTTCCAAAACACGCGAGGAAGAGCGGGCGGA
GAGGAAGGCAAGGATGGCCAGTCTGAAAGCTGCCCATTTTGGTGCTGGAGCTAGCGGCAA
TGAAATTGTGAAAAGGGTTCCCGAAAGTGAACTTAAAGTCAGCACCACCAATGCTCAGAA
ACCAGGACCTTTGAGTCCGACATCTCCTACTACCCCTGTTGTGAAACCTTTCAAAATGAC
AACTTACATGTCTAAAGAGTTCACCAAGTTGCCCGGCTCAAGCACAATAAATGTTGAGAA
CAAATTTAACAGCTCGATTCATGTTCCGATAAAGACTACAGGACTGACGATATCAAAAGA
TACCGGAAAATTGATTTTGCAACAAACTGCAACTGAAACAGCAAAAATGACAAAAACTGG
TCAAATAATTGAGAGTAATAAATCTATGGAGTCAAAAGCTACGATGAGGCCGGTCAGTGT
TAATATTAGCCCACCCGTAGCCTCAATTGCAGCCAGTCCTCAACCGAAAGCCTTGGAAGG
ACCTTCACCTATTTCACCTGCCATTAGTGAACCGAAAGTGACGGAACCGAAAAGCATCAA
GTCGCCGACCGGATCACAAACAAAGAGTCCTAGCTCTTCAATTTCGGCTTTTTCATCATC
GCTTTTCGGATCCCGGACGTCTTCGATGTCTGATTCCAAGCCAACCAGTGGGGCGCAAAA
GGCTCCTCAGAAATCACCTGTTAAAGGACCTAAGGTCACTGCAACTGCTGAGAGTGCACC
AAAAATAGACAGGAATAGTAACCCTTTAGCGGTGTCCCCCGGCAGTGAGAGCGTCCTGTC
GGGGTCCAACTCGGCTTCCGAATTGTCAAGTCGTCCCGTATCAACAGCTGGTACCCCAGT
CGGAACCGAGTCGCAACAAGTGAAACACACAAAGCTCAATTCTACAGTAAAGGTAACTCT
TCTTGAATCAAGGCCGCAGCCTATTCTGAGCTACAAAACGGAAAAGGAGAAGGATAAAGA
TACTCTAGACCGGAAATCTCAGGTGTGTCTGACAGATCTTGATGATCCAGGAATCGTATC
TGATACTGCTCAGGTTAAGTCACCAAAAAGTGGTAGTATGAAGTTCTTCAAGAAATTCAA
ATCAAGCTTTTCGTCCGATAAAGAATCGAAGTTGGCCAAAATGAAGCATCAAAAATCTAC
ACCTGCCTTGAACGACGGTGCAAATTATTTAGACGAACAGCAAGAAAAGACTAAAACTCT
TGGCGCTGAAACTAGTAGTCCTAATTTGTTTGCCAAGAAGGACAAAAATTTCTTTACAAG
TCACTTTCGAATCAAGTCAGCAACGTTAAAAAATGAAAAGCTTGGAGGAATGCCAAATAA
AGAGAGCAACAAGTCAGATTCGAAACTTGGATTGCACGTTGGCAGTGGTCATCAACGAAA
GTCATCCCAGTCTTTTAGAGAGAAACCCACAAGTAGAAGTGAGAAAAGACCGGATCGTAA
GTCGGAACCTGTTCCAGTTGCAGTATCACCGCCGACGCCATCTGACGATACCCCTGTAAT
TGAAAAAAGGGTTCCAACGACAGCTTCGTCACCAGCACCTTCTGAAGATACCCCAGTAAA
TGAGAGGAAAGAGCTTCCTTTCCCTTCAGGCCTAGCTCAGACAGGACAAACTGAAACAGC
ATTAAAGAATTCAGACTTCGAATTGAGAACCGATGCTCCGTTGGCAGAACCAGAGACAAA
GGCCGAAGATGAAAAACCGGCAAAGAAACCGCCCGGATCCCCGGAAAAGACTTCGGAGGT
ACGACCTGAAACCCCAACTGGTAATAAAAACGAAAACAAAGTCGCGGCTGAGATTTTAAA
AAGCAATCGAAAAGCTCGCCAAACGAAACAGAAAGAAAAGATCAAACAGATGCAGCTGAA
ATTGGGTTTAAAGTATCTACCAGGAACGTTGGATTCCAAAATTGATTCAATAACAGATTT
CTGCTCTGGCCGAAGGACGTCTGGTGTGAATAAAGACCTGGATGATTTGTATAATGAAGT
GGCGAGTACCGAAAAGGATTTGCCGTACTATAAGCAGACTGATCTAAGAAGATCTATGGA
AAAATTAACGGACCGGACGTTGCAATCATTTGAGATTCTTCTGGAAAACGATGCTCCAGG
TGATACAAATGTAAATGGGAAAACAAACGGGATCGAAAATGGACATCGGGAAAAAGAACT
GGTCCAAATGGAAATTATTGCAAAAAGAATGGAAAATTTGGAGCATGTTAATCGGTGTCA
GAATCTAGAACGAGTAACGAGAGAAA
>cluster_66_pilon
AATCGTACATTACTACTGCGGATGTTTTAAAACTGAACACTTTGACAAATTTAAGAACTG
TTTCAAATTCTCATCTTTCATTTTAGACTCACAATTAAAAGATTGCAGTACACAAATTAG
TATTTGGGTAATTACATACCCCTCTTTTTCTGTGGTATAAAATTTCGATTTATGATTGGT
TAAGAAGTTATCATTTGAATTACAAGTCAAAGCAGATTTTTAGAAGATGACGAATTACGT
AGAGGCATTAGGAGCCCAGAAGTATCAACAACTAGTCGATGTGTTTCAAACGCTGGATGA
GAATGGGAATGGGTCTTTGGACAGTGGGGAGATGGGTAGTCTGTTCAAAGAAGCGGGCAC
TGAGATCTCCCCTGAGGAACTCTCCTCTCTCATGAAGGATGTCGACAAAGACAACAGTGG
CACTGTCAGTTTGGAGGAATTCTTATATATGTACCACAAACACAAACAACAGTCTGGATC
AACCCAGGGCGACCTTGGTAGGAAGTTATCAAAGGCAGTTGAGATTGTCCAGACCAGGAA
TGAGGCATCCGGGGCAGTGCATACATACTCAGAGCCAGAAGTGCGTGCCTTTTCGCAGTA
CATCAATGACAACTTGTCCCGTGACCCACTTTGCAAAAAGTATTTGCCACTAGAGGGCGA
TGATATTTTCACAAAGCTCAGAGACGGAGTTCTCCTGATTAAAGTGATCAACCTCTCAGC
TCCCGACACAATTGACGAGCGAGTTATTAACAAGAACCCAAAGAATGAGTTCCAGATGAG
AGAGAACCATGACTTGGCATTGACAACAGCCTCCTCAATCGGATGCAGGATTGTGAATAT
TGGGGCTAATGACATTCTCAATGGGACTCCACACCTCATTCTGGGTCTCCTATGGCAAGT
TATCAGGATCGGATTGGTGAGTAAAGTGAATCTGCAAATGCACCCTGGATTGGCCAAACT
GGTGGACACTGAGAAGGGAGAGACTATCAAGGACTTGGGTGCCCTGTCACCTGAGGATCT
GTTGATGAGATGGGTCAACTATCACTTGGCCAACGCTGGAACTGACAAACGCATCAAAAA
CTTCTCAGAGGACATAAAGGACAGTGAGGCGTATGCTTATTTGTTGGACCAGATAGCTCC
TAAGGATAAGAAGGGAGATATGGCATCACCACAGTCTGTATTGTGTAATCCAAAGCTGTT
GGAGAGAGCAGAGACTACCCTGGATAGTGCTGACAAGCTAGACTGCAGGAAGTTCGTCAC
TCCTCAGGACATAGTGGATGGTAATGACAAGTTGAATTTGGCGTTTGTGGCCAATCTGTT
CAACAATTACCCTGGATTGAATGAGGAAGAGGAGCCAGTGCCCCCCGAGGAGATCATCAC
CGAGACCAGGGAAGAAAAAACCTTCCGAAACTGGATCAACAGTCTGGGTTTGGAGACCCC
GAGTGGATTCAAGCCCCACTGGGAGGCAACATATGTGAACAACTTATATGGTGGACTGGC
CAATGGCCTCATCATTCTAGCTATCGAGGACACAATTAGACCAGAGACAGTTGACTGGAG
CAAAGTGTGTTTCCCTCCATTTAAACCAAACAGGGCAGAGATTCAGAGCAGACAGAACTG
CAAGTATGCCATAGACTATGCTCCTCAAATCAGTGGACTCAAACTGGTCGCTATCGGAGG
CAACGACATCTACGATGAAAGGGAGACACTCGTACTTGGTTTGGTGTGGCAGTTGATGAG
AGCATATACAAAGAACATTTTGGACAAAGTGAGCAGCTCTGAGAGTGGAGCAGGAGATGC
CCCTGCCTCTAACAAACAGAATGAAGTTGAATCATTCATCATTACATGGGTCAACTCAGC
TCTCGCATCTGCTGAGAAAGAGAGCAAAATAGTTGACTTCAAAGACAAGTGCATCCAAAA
CTCAATCCCGATTGTGGATCTAATTGAGGCCATCCGACCAAACACAGTGGACTATTCTCT
ACTGGACACTTCCTCTAACACCCCAGAAGCTCTCCTGAGCAATGCCAAACTGGCCATTAA
TTGGGGTAGGAAGATAGGTGCCAAAATATACGCACTCCCTGAGGATGTTGTCGAACTCAA
ACACAAAATGGTTATGACAATCTTCGCCTGTTTGATGGAGAGGGGACTTCAAAACAGATC
TTGAACAATCTAGATCAATCTGGATGGGTTTTTGCCCGCCGAAAATGCGTATTAAATACT
CAGTCAATTAATTGTTCTCAACTTTTCCATGATTGAGATTGAAGTCGCACGCAGAATTAG
AATATTATTGGGAATCCATTTTTCAATACATTAATTTTGCATTTAATTAGTCGTGCTTCC
GATTATAAATTTTCTTTCTTTAAATTTTATTTGGTTATTTGGTATAACTTGCAGTAACGG
GTACGCAAACGTCCAAGGCGATCAAAAGAAAGATATCAACTCATATCAAGTTCTAGATAC
GTTTGAAGGTATTTGAAGATTTGAAAGATCTTGGACAACTTTTTTCTCAGGAACTTGATA
TTCAGAGAGTTTTTAATGATCGAATATTTTTGTGCCCAATACCCAAAACCAATTGTAATT
TTTTATTGCTTTTTGAAAACATAATTTACAAATTTGAATTCCAACATGAGGTGCTATTTG
CGCATGTTTCGAGCATGCATCCATTTCTCTATCTGTTCATAGCTTTTATAAATTAACATT
CAGCTTTCTCCCTTTTGAAGTTGCATTGTAAGCTGCTTTAGTTATGTATGTACTTTATTT
GAATATTGATTTATTGGCATAACTTGTCTAGATTCAGACAATTTACCCTTTACATATCAA
AAAAAAAAAAAAAAAAAAAAAAAAAAAA
>cluster_67_pilon
AGTTAATTAGTAATTGCTTAAGATTGCAGTGAGAAATCATTGACATGGAGTGAGCCTCTG
CTGTTATTAGTAATGAGGCAATGTTTCGAACATTGATATGGACATGCCTGTTTGTTTTAT
TGGCCAAGCAACGCAGTGCGTCTAGCGTTACAGATGTTTATGGCTGCAGGTATTCAGCCA
TCTGTCCTCTACCATCGCAATGTATAAATGATTTTTTGTTTGGGCACTGCGGATTGCCAG
AGGATGCCCGTTTTTCATTCTACTTCGACCTTAGTCGGCTGCAGACACGTGAACTGTGGC
TTCTTCTCGACCAGCTGAGAGATCTCAGTCAAACATGGAGTGACCTCAGCACACAGATTG
TAGTCAACGACTTCTTAACCAATATCAGAATTTTCAACGTAGGCGACCAATCATCCCTGT
ATGTTAGTGACATCGGAGCATTGGAAGGATTCACTCCCGAGGACAGGAAGCAACTGATAC
AAACAACTGATTCTGACGAAAATAGCGAAGCGTACAAGGCAAGAGGGGAGGAAGATGTGG
AACAGTTGAAGAGAGGTGGCGACGAAGAGAATAATGGAGCAGTGGCTGGCGAGACAAGAG
AACAAAAATCAGAACCTCCGCCGTCAGGAAGTGAAGCAAAGTTGAATGAAATCGTTGATC
TACTTAGTTCTTTCGACAATGAAGGTGCTTATCCCGGGCAGACAGGAAGCAGCAAGGGCA
ATTATGTTTACGAATACAATCCGGATTATCAAAATTTCTACTACTATTACTATTACGATT
ATCCACAGTATGATGACAGGGAAGACAACAGGAGTATGGAGAATGCAGCTGTTGATTTCA
CCTACCCGGACATTAGCAGCGATGTTTTGAAACGTGAGAGACTGACGGATGAATACGTGA
ACGCAGATGGTAATAACAACCCTACAGACAATGACCCTGGGCGTCAAATGATCTCAGATC
TTGAACGGGAATACAGCGAGTATGTTGATTCCAAATACGATTCGGGGGAGGCTCAAGATG
GCGAAGGACCCTCGGAGCATTTCTCCATTTCGAGGTCGCCCTCAGCGGCCGCCGTGAAGA
AAGAAGATGAGAGAAAGTTGAGGGCTGATGAGCACAGAAGTTCCAGTAAAGCGCTGCCAA
AAAGAGAGCAACTCACTTTGTTCGACGATGGGAATGATGTAGTCGGAGAAGGTGGGCTAC
TCACAGCTGAAGAGTTGGAGGCTCTTACTGTTCCAGCTGTTGACCCCAACTTCTGCTTCG
TCCAAACACAGAAACCGATTACGTACGACCAAGGCAACCAGCTGATCTTAGAAATCATGA
ATGTGACGGGGCTGGATCTGGAGTCTTCTAATTACATCAGTTTCGATGGATTAAAGGTAA
CATTCTATGTTGAACCGGGACTCTTTCGCAATGCTTCAGAAGTTGCAAAGATCATCATGA
AAAGGAAAGATGTGATTGAGAAAGACCTTGGCATCAAAATTCAGTCAACGGGAATTGGAA
GAGAGGACAATGAGCGGATTATGTTCACGTCAACCCTGGCTGAGGAGAAGAATGAGTTGG
CTCTGGTGTGTGTGGCCCTTCTGGGATGTATTGTGGGCTTGCTCTGTGGAGTGATGGGCA
TCGTTGCCCTGAAGAACAACAAGCGCAAGAAGGGCAAGGCTGCTAAACTCAATGCTGCTC
TTAGTGGTGAGAATGTTGGTGCAGCAGGAGACAACAAATTCACATCTGCCGACTATCAGG
AGCTATGCCGAGAGCACAAGGCAGTGACAAAGAAGACATCAAATGAGATGAATAAAGGGA
GTGTCGCAGTGGGTGGAGCGAATGTGAGTGGAAAAGACAGAGGGGAAAGTGTCTCAAGTG
AACAGTCTGACCGGGCCAGTGTCAGCTCATGGAATGAAGAGCCATGTGGGGGTAACTTGG
ACATCAGCACCGGACATATTGTACTGGCGTACATGGAGTCTCATTTGCACGACAAGAGTC
AGTTGGATGCAGAGTGGGAAGCACTGTGTGCATATGAGCCGGAAGAGGTGTCCTTTGCGA
GGGCTACTTGTGTGGCGAACCAGGACAAGAACCGCTACCCAACTGCACTCCCCTTTGATC
ACAACTGTATCGCACTCAACCCACAGACTGCACAGGGCTACGGAGACTACATCAACGCAT
CGGCCATTCGTGACACACACCCGGAGAGAGCAGCATACATTCTAGCACAGGCCCCCATGG
ACAACACCTTGGGAGACTTCTGGCAAATGGTGTGGGAGCAAAGGTGCACTGTTGCTGTCT
TGTTCGCTGGACCCTTCCACCCCTCCACCTCTGGTGCCGGGGGAGGACTGACTTCCGATG
GACTGCCCCAATTTTGGCCAGCTGAGGGCAATGCTGTGTACCACAACTTTGAGGTTCACT
TGGTGTCAGAGCACGTGTGGTGTGAGGAGTATCTAGTGAGAAGTCTGTATCTGAAGAACT
TGCTCACCAGTCAAACCAGGACAGTCACCCTCTTTCACTACCTCTCGTGGATGCCACGCA
GGTGTCCAGACTCAGGACCCAGGCCACTGCTAGAGTTCAGAAGGAAAGTGAGTAAGGCGT
ACAAGGGGAAGAACAGTCCGATCATAGTGATGTGTGCGAGTGGATGTGACCAGAGTGGAT
GCTATGTGTTGATGGACCTGGTGTTGAACAAGATCTACAGGGGTGCCAAGGAGATCGACA
TCTCAGCCACTTTGGAACACCTAAGAGACCAGAGGTGTGGCGCAGTGTCAACAAAGGACC
AGTTCGAGTTTTGCCTCACCACAGTGGCTGAGGAGGTGAATGGCATTCTCAAAGCAATCG
AACCTACAGCAGCAGCAACAACAGCCACTAACTAAAGTAATAAATATGCCACCTAGTAGT
AATCAGATACAGAATAATAATGGAGAAGCAAACTCACTCAAACTGCTCTCAACCGTCAAA
ACGCGAAGTCCAATCTACTCTACAATCTTTCGACTGTTTGCCTACAAATGCGACAGCATC
GCCAGCTATTGCCCTCTCTCTTCAACTCCGTTTCACGCTTCAGTTACTTCACTCCGAAAA
CGACATCATAAATCGCTATTGTCTTCAGTTGCATAATGATCAAAAAGTAATAACAGATTA
ACAATGCTGCTCAACGGCAATCACTCACAGTTTTCAGTTCACCAAACAATCGTCACCGAT
TTCAAAGCCGGTCAAGCTGGATCTTATGAATAATTTTCTCGGCAACTGGAATGTCATTCA
AGTTATTAAATGTAACGAATCATTCAATGGTTTAGTTGTAATATTTCTGTTATCACATTT
TTCGCGCATTTGTCAAAATGTTGCTTGCAACTTTTCTCCACCTAAGTGTGAGTATGAAAT
TGGCGAAAAATGACAAATTGCATGGCTTATTCTCTCTGTCAAGGTCAACGTTCTAATAAA
TTTTGAAATTAAATCATAATCAAATGGAAGTCACTATTTAAAAGGAAAGCATTTCCATTC
CAAATTAAATGTTGCAAATTGAAAAAAAAAAAAAAAAAAAAAAAAACTGC
>cluster_68_pilon
TGTCAACTGGGACGGAAGAACCCGATCTATGATCTCGATTGACCCCAAATTCAAAGACAA
CACCCCCGAGAGTAGATTCCACTACAGAGGTCTCTGTGGTAACTACAACGGAATCAAGGA
CGATGACTTCATCATGCTCAGTAACATCCCAACCGATGATGTGACCACATTCGCAGAGTC
CTGGAACATTGGATGTCAGAATCCGGCACCAATCGAACCCCCAGAGGAGCCGATTCCGCC
AGAAGATCAACACCCCGAACGTGTGCCCTGGGCTGAGAACAAGTGTCATGCTTTTGTTGA
AAACCCAATCTTCCATGATTGTCACTTGGAAATGACAAAAGAAGCAGTCAGGAACAACTT
CCTCATTCCATGCATTGACGACAGCATCCTGTGCGACACTGGAGGCGACTGTGAGTGTCA
GTGTGAACAATTTGAGAGTATAGTTGAGATGTGTGAGGCTGTCACGGGAAAACAAATCGA
CTGGAGGGATTCCGACACTTGTCCCATCATGTGCAAGGGCACCTCTGAGTTCCAACTGTG
TGGATCTCGATACAGACCCACTTGTAGGAACAGGAATGAAGTGATCACAACTCCAGCTGA
GGTTGACAATGTCGTCTACCCAAGTGACTGTGTCGAAGGATGCTTCTGCAAAGAGGGATA
CATCTATGATGAATACGATGGAGTGTGTAAGAAAGAGGAGGATTGTTCGTGTTATGAGAT
GCTCTCTGACGACGAGGCTGAAAACTTCTTCCGAAATGGCGCCAAATTCATCCGAGACTG
CATGATATACGAATGTGTGAATGGAACTACAGTGAAGACGAAGATCCCCAGTTGCACGAT
AGAGTGTGAGGATGAGTACTTCTACTGCAGGAACTGGGATCTCCAGATCTGTGCCCCCAA
GGGTGCCAGGTGCAATGGTATCTGTGACTACCCCATGGAGTGTTGCGATGAATGGAATTG
CGAAATTGAGGTTCCCGAGTGTGAGGGTGAGTTCAAGTGTGACATGGGCAAGACATGCTA
CTCCAACGATCAGAGATGTGACGGAGTTATGGACTGTGATGACTACTCCGATGAGGAGAT
GTGTGACTGTACGTGTGGAGATAGGGAGAAATTGTGTCCTCAAGGGGACAGGACTGTCAA
TGGGAGACCAGAGTGCATCTGTTACAACATCGACTACGAACACTGTGACAACAAGTGTGA
CTGCTTCGACTGTTCCGACGAAAAGAGCTGTTTCAAGTGTGAGGATGACGTGTTCAAGTG
TAATGACACCAACCATTGTGTGCCTGATGAGAAGGTGTGTGATGGTCACAATGATTGTAA
CGATGGAAGTGACGAATACTGTACCAGCACCTCAACCACCAGTCCAACTACACCCAATGT
GTGTGGTGCCAGGATGAAGACCCTTGACATTGTGGGAGGAGAGAACATTGTGTCTCCCCA
GGACATCCTCGATTCCGATGACGTCAAGAAAATCGAAATATCAATCTCTCTTCCACGCAA
TACAGCTGGTGAACCGACCCAAGTGGACGAGATCATCCTATCTTCCCCAATTGAGGGATT
CAACTTCACAGTGTCACAGTACATCTTGATTGAAGGGGACATGATGGTTAAACACTACGC
TGTCATAACTGAAGATAACCAACTGGCGTGGACTCAAGACGAGGATGAAGCTGATGTTTT
CACTGCGGACGAGTCATTCGAGAACACAGGCTTCTCTGATCCATTGGCAACTGTGATTCT
TGAGATCAATCTGATTTGGGACGAAGATTTCGCAGAAGACGACTTTGCTGAAATTGACGA
TGCTGTTACATTCACAATCAAGGGATGTTACGAAGAACCAACAACCACCACCAAAGCCAC
TACAACTTCCTCTGAAACCCCCTGTGCCATTATGGAATTGCCCATCGTTGGTGCATTTAT
TGAACCCTCAGATCCCGCTGATACCCGTGAAGATATCCCTGTTGACGCGAACAACCCGCC
GACCTCACTCACGAACGGACCTAACGGAATTGATCTTGATCCTACGACTGTCAAATATTT
CTCAGTATCTGTCCTATATCCGTCAATGATTACCCAACTGATAATCGACACACCTGATGC
GATCAGTTTCACAGTTGTGTACAAAAATGAAGATGGAACTTTCGTGGAAGTGATCGATGG
AGATGATCCCACTGACATGGAAGACGAGAACCCAGAGAGTGATGATTTTGATCCACGTGA
AGACCTCGAATCCACCGGCAGCTTTGAAACCACAGGCGCCCCCGGAGAAGAAACAATCAA
CATGCCAATTGAGAGCTACCCTTATGACAGAGTAGTCGAAGTCCTGATCATCTTAGATCC
AGACGAAGTGGAATCGGTCACTATCAACTCAATCACAGTCAAAGGATGCGCTGAGGAATC
GACCACAACTGCGACGAGTACCTCAACATCGACAACTTCATTTGAACACCTTTGCGTGTA
TGGTAACACGACTAGGATTGGAAAGTTGAGACGATTGCTCAACATTTCAGAAGATACGTC
AGCGCCTGCGACCTATGAGCTTTTCGACAAGGACAAGAATTACACAACAGTCGGGATTGA
GGTCAAGGTCACTGGATCTTTCAATTCTGTCACTCTCAAATTGGAAATGGAAGACACTGA
AGGCAATGAAAAGACAGCCCGGGTTGTAAATGACGAGGACCTGGAATCTATCGTTTACTA
TCGTGGTCAAGAGCCACTCTTCTACGATTTCTACAGAAGACTCAAATACTCTAAGCTCAC
TATAACTGTGCTGTCAATTGTACCGCGAGGCACTGCAGATGCGGACAAATTCATCAAAAT
CACTGTCATCCCTCACAGATGTTGGAAACCGAAACGCACAACTACAACCGGAACTACAAC
ATCAACTTCGACTACTACCACTTCTACACCTTGTGAACTGGTTGACCTTGAACTGGATGG
AGGTGAGGTTGTTTATACTGATGACTCAGGAAAAGATCCAGAGGACGTTGACCCCAGTGA
TGACCCAACTGTTCTTGAAGAGACGACAATCGATACATCAGATGTCAAATATCTGGCTGT
TGACAATACAGATGAGTCGATGCTTGCTCAGCTGATTGTGAACGTATCGAGTCCAGTTGA
CATTACAGTGTTCGTTGAAGACAAGGATGGTAATTTTTACGAAGTGGACAACACTGATCC
GGTTGATCCGTTCAAACCCAAAACTGGTACTGATGTTCCCACAGATGATGGTTTTGATCC
TGAAACATCGCCTGATTTCCCTGGATCTATCACCGTAACTCCCGATGACCCAATAACCTC
ATTCAATGAAAAAGTGGTAGAAAAAGACGACATCGTCAAGGTGTACGTAGTGTTCAAGCC
CAAAGAAGAACCCGACACCGAGGTAACCATCAAAGAACTGACCATTGTTGGTTGCAAGAA
AGAATCAACAACAACAACAACCGCGACTTCAACATCAACAAGTACGTCTACAGCCACACC
ATGTACCCTCGTTGACCTTGAACTGGATGGGGGTGAGGTTGTTTATACTGATGACTCTGG
AAGAGATCCCGAAGATCTGGACCCGACTCCGGAGGACCCAACTGTTTTGGAGGAGACTGT
AATTGACACCACGACTGTCAAATATGTTTCGGTTGACAATACCGACGAGTCGATGATTGC
TCAACTTATTATCAACACGTCAGCTCCAGTGACGTTCACCATAATCGTCGAGGACACCGA
TGGTATTTTCTACGAAGTTGTCAACGACGATCCAACCGATCCTTTCAAACCAAAAACAGG
CGATGATATTCCCACTGAAGATGGCTTCGAACCTTCGACATCCCTGGACTCGCCCGGCTC
TCTTGGCGTGACCCTGACGATAACACTGTCTCATTTAGTGAGAAAGTGATAGAGAAAGTC
GACATTGTCAAAGTGTACATCATCTTCGAGGAAACCCCAGAACCAGTTACTATAGAATCA
ATCACAATTGTCGGATGTGAAAAAGAGTCGACAACTACGACAACAACTTCGACAAGTACC
ACAACTTCAACATCTACAAGTACCTCAACAACGACACCTTGTGATCTGGTTGACCTTGAG
TTGAACGGAGGTGACATTGTCTACTATGACGATGCTGGAAAGGAACCCGAAGATGTTGAC
CCAACGGGTGCCGATTCGACGGCTCTGGAACCAACGACTATCCTCCCGAATACTGTCAAA
TACTTGTTAATTGATAACACCGAGGAGTCGATGATTGCCCAGCTCGTTGTCGATACATCC
GCACCTGTGAAGTTCACCGTCATTGTCAAGGATACCAATGGAGATTTCTCCGAAATTGAC
AACAACGACCCAGTTGATCCGTTCAAACCCAAATCTGGCAGTGGTGTTCCTACAGATGAT
GCCTTTGACCCCAGAGTTTCCTCGGACGTGCTTGTTAACTATGGCAACGTGGAAGTCACC
CCAGACAGTCCCACCGTGTCATTCAACGAGAAAGTTGTCGACAAAGAGGACATTGTCGAG
GTCTACTTGATCTTCGAGCCAACATCAGAGCCAGTAACTCTGGAATCAGTGACAATTGTC
GGATGTAAAAAAGAATCGACAACTACGACAACAACTACGACAAGCACGACAACTTCAACG
ACTTCAACTACCTCAGAAGTGTGTGAAGAAGTGGATCTTCCTCTGGAGCAAGTGTACGTT
GTGGATACGAGTGGTGATGATGAGCCTCAGATTCCAGCTGGAGAAGCACCACCCACTTAT
GTTGAGGAGATACCAGTGGACTCAGAGACTGCTGTCATCAAATTTGTACTTGAGGATCCG
TCGATGGTGCCTAAACTCCTGGTTGAGACAGACGATACTCTGGACTTCACTGTAGTCATC
AAGACTGGGAGAGACAACAACCTCTACTTTGTCACACTCAATGGATTGGAACCAGTGCCA
CAGAACGAAATCAGTCCTGAAGATATCACTGAATTCCCGTACGGCGTGAGTCCCCCTGCC
CCAGGGGAAGAACCGAGTACTGTGGATCTGTTTGAGAACTTCCCTTATGACTCATACAAT
GACGTCACTGAAGTGATCATAGTCCCTGACACAAGTGGTGGGAACCCAGTCACCATCAAG
AATGTCACCGTTATCGGATGTCTCAAAGAGACAACATCCACCTCAACGTCTACCTCGACT
ACCACCCCTTCAATCTGTGAGCATGGTGAAGTTTTGAGTGAGGCCAGACAGTTCAGAGGC
AATGCCAAATTCTACGGATCAGATCCTAAGTTCACAAAGACACTAGTCTGGGAAGAGTCG
AGTAACAAGAACTTTGCTGGATTCCAAGTGACTATTCAAGCCACCACTTCAGAGTCGATC
AGAGTCAAATTCCACCTCTACAACTGCAATGACTTGTCATCTTCTTACAGACCTAGAATC
CAAGGAAGATATCGACTTGCCAATCTGGAAGTTGACAGGCGTTTTGACGAGGAATTGTTG
TTCTCGCGAGAGCGAAGGATGTGCAAGATTGAGATTGAACTCTTGACCGAATGGCAAGAC
ACTCGCCCCAATCAGTGGGTCAAGGTCAAAGTTGTCCCTCTCAAATGCAAAAAAAAAAAA
AAAAAAAAAAAAAAAA
>cluster_69_pilon
TATCTTACTTCTCCTATTTTACCTTTTTGGGCTGCATATGTAATACCTACGCTCATTTTT
GACAAGTCAACCTCAACTTTGTCTTGTTAAACTTTTGTTCTGTTGCTTGATTGAATCGAG
TGAGCTTATTCGGTTTGTCCAAACAGCTCTTTGAGGTGTTGCTGTTAAGCATCTTCACAG
CTAACTTGGTATCTTTGGGTGGATTAGCTGTTTTGTTCACAGATGCAACTACGTAATTTG
AAACCATGGGAGAAACAAATCTGTTGAACATTTAACATTGCGATACCAATTTGACAGTTT
CAAAATTTGTTCACCTATTTGCAGAATCATAGAACCCAACTACGGAAAATTATATTTTGT
CAAGCTGGTCTGCATGTGTATTGCTCAAGTAAGCGTTTATTGAACCGTAATTAGAGTAAT
TAATTAATGATTTTTGTTGACGCACAAAAAATCGAGTTTTGAGTTGATTTAAAATGGGAG
ACGAAGACCCAAACGAAGCAAAAGAGAACCTCCTATCGCATGAAGATACGACAAATCACG
AGCCCACTGAAAGCTCTTCAGATGGACAATCTTTGCGTAACCGAAGCGCCAGTTCGCGCA
ATGGTTCCGAATCGTCGTCTACGAACAACAACAACGATCAATCGCAAAATTCAACGCTAC
AATTGGGTGGTGAAAAAGATCGTGACTCAAGCTCGGAGTTGAAGAGCGAAAATCCCGAGA
GCATTTGCTACAAAGCTACGGGAACGGGTTTCCACACAAAACAAATCAGTTTCTGAATTC
GGACAATGTTAAAGAAAGCGATTGTGTTATTGCAATGTCTACAAATGGCTTTACTCGAAA
TAACTCTCGCTCGATTACAAATCCCTACAACATAACGGGTCCTACACTTGAGAACGATGT
TTATTTCAGACGGGCCGCGGCTTTGAACCTATTCAAAAGTCTTCAAACAGAGTATAAGCT
TGACCTCAAAAAGAAGACAGGAAAAACGAAGCAAAAACTGAAGCTTTTTTACACCAAACA
AGATGATTTTATATCAGCTATTGCTGAAGCTGAGGAAGAAGTTTCCAAGTCGAAAGTGGA
CGCCGATTTTGAGCTAAAGGAAACTGGAAAAGCGGTCAAAATGGCCGCCAAATTGTCCTT
TATCGCCAACGTGATTTTAATGATAGCGAAGTTGGCGGCCTCTTACCTTTCTGGCTCTAT
GGCTATTATATCAAGCTTAGTGGATAGTGTTGTTGATTTAGTCTCTGGTGCTGTTATCTT
TTACACTACGAGAGCTGCCAAGCGAACCAACTTCTACTCGTACCCTTTTGGGAGGACAAG
GCTGGAACCAGCGGCAATCATCATTATATCTGTCGTCATGGGACTTGCGTCCTTCCAAGT
TCAAATACAATCGTTGCAACAGTTAGCTTGTGGTGAAATATATCCTGACTATCAGTGGCA
AATAATAACGTGGAGTGCCAATCCCCACGTAGACCTGTGGTCTAAACTGATGGTGTTTGT
GACAATAGTGATGAAGTTGCTCCTCTTCTTCTACTGCAGAAGAATTGACTCCCCATCCAC
TAAGACACTAGCTACTGACCACTTCAATGACGTCATTGGGAACTCATTCGCTCTCGCTTG
TGGATGGGTCGGATCTACATTCGACAACTGAAAGTCGTAGACCCGATTGGTGCGATTCTC
ATATCCTTCTACATTTGCTACAATTGGTGGAAAACTGGCAGCGATCAGATCAAAGTCATC
ACTGGTCGAACTGCTCCTCCTTCTGTTCTTGCCAAGATCACATGGCTGTCGCTCTACCAT
CACGAGAAGATCAAAAACATCGACACTGTTAGGGCATTCCACCTAGGATCCGGATTCCTA
ACAGACGTTCATATTACTTTGGACGAGAACATGACTCTCCGCGAGGCTCACGATATTGGG
GAATCGCTTCAGAATAAACTGGAATTGTTACAAGAAGTTGAAGTGGCGTTTGTTCACTTG
GATTACGAGAACGATCACAAGGCATCCACTGAACATGCCTTCTTAATGCGGAAGCCAAGC
GAGTCCAAGAAAATGACCCCAAGATCCAGAACTGTATCTGCGAACACAAACGCATAGAAC
AAATATTTATGTTCGCTAACATGTGAAACGTTATCGGTCACTGTTGAAACTAAATGGGCC
ACTTTGTTATTGCTTTATCTCATTGATTGTGAAAACTTTATTCGGCGATGACAGGTCGCG
TTCGTCGAGAACGCCACGATTAGTTTGGTTTCTTAATGGGATCCGCATATATATAACGAC
GAGCCAGCGTTGCAAATCTTTGCATAAATAACAACATTGCTTTTCGCCACCTGGGAGCGT
TTTATGTTCCTGGTATCGTTCTTTGAAAGAGCTAGTTTCTAATTTTGTACAAAAAGTTAT
TGTTCTGTTACTGGTTAATTAGTGTTCTTTGTATTTCGTGCTTCTAGACTCCGCTTATTT
ATTTTGGTACTACTGATGCTTTTAACTAAATGTTTGCACGTAAATGTTTGTCGCTAACTT
TCTCTCAATGTTTCCCCTCCTGATTCAAAACTGTGCCTAAATTGTTTACTTGATTAAATT
GATAGATGGTGAAGTCTCTGGAAGAAATCAGATTTATATTTTTATGACAATTAACACTTG
CTCAAATTAAAAAAAAAAAAAAAAAATGAATT
>cluster_70_pilon
AACATCGTTTGAACGAATCGGACAAAATTGACAAGGAATACAACCATTTGCAAGTTCAAT
TTGCAAGTGTTCAAGCTACTAGAGATTCGCTCAGAGAACAAGTCGCTAGTCTTGAACAGG
AATTGCGAAATCACACGGAATCCGCGATCAAATTGGAAGACCTATTACGTCATGTTAACG
AAATGACACTTAATATCGAACGAGGTCAAGGCGCGGATTTGGTACCGTTTCACGAACACG
ATTTGTCAGGCAAAGCTTTGAGTGACGTACAAAAAGTGATAAACAGTACTTTTAACAAAC
ATAAACGCGAAATGGAAAACCTTCAGAACTTGATCAATTCGTTGCAAAGGGATAATAAAG
ATATAGAAGAGGGTTTGAATAACGAACGGGAGAGACATCGAAAGACAAAAGAGCAATCAC
AACAGCAAAGACAACATGACAAGGTTCAGTTTGAAGAAAAAGTCAAGCAATGGCAGAGCA
AACAAGGGCAATTAAGGAAACATCGGAAAACGAGCGTGATCAACTTGAACAAGAAGTTCA
ACGCATCGAAGGGGAGCGACGACAACTTGAAAAAGAGGTACGCGAGATTGAAAAACATTA
CTTGAAAAAAGAACTTGCCGAAAGTGATAAATTCCACCGTTTGCAAACTGAAGTTTCAGA
CTTAAAAGACGTCGTCAAAAGTAACAACGAATCACATAACAATCAGATTATAAGCTATGA
AAAGCAACTGTCTGAATTGGAGCGCAAAGTCGAGGAAAAAGATCATAGGTGTCAACAGCT
TGATAAAGCTTGCGGACTTCTGGAACGAGATTTGACCAAAAGCCAGTTAGAGGCGGAACA
ACTTCAGCGCCAGATTGTTGATGTCAATGCTAAGCTCACAAGCGAGCAAAACGCGTGTGA
GAAACATCAAGACACAATTGAGGTGTTGAGATCAGAAGACGCCAAACTAAAATCGGTTGT
CAAGGTGCAAAAAGAAGACATTGCAAAACTAAGTCAGTTATTCGAGAAAGCCCTTGAAGG
CGGAATCCATAACGAGGAAGTGGCCAAGCTAACATTAGAGGTCGGACGGCTTCAAATGGT
AATCGGAGAGCAAGAGGAAACAATCCGCAAGTTGAAAGAGGAACTCCGCGTGGCGGAATT
AAACGGACAACAGCCTCGTTTTATACACGACTCCACCGTTCCCCCTCCGGCGACCATCGG
GGCGGAACAACACGTGAACACGTCATCTTTAGCATCGGGTGCTGCAGGATCATTGCATGA
TAGACAAGTTGTTCGGCAGACAAACGACACAAATGCTGGACTATATTGTAATGTATTACA
GCATCACAAACTTGAAGATTACATCAGCGTGTTGAAAAATAAGCTCGAGAAAAGCTACAA
AGGACGCAAGATCGAAACGAGCGTTCGTCGTCAAAGTAAAGAACTTGATAACGTGTTGTC
ACAGCTTGAAAAGAGTCGAGGAGAGCTTGAACAAGCGGAAGCCCAGCTGAAAATCGTGAA
CAAAAAATACAAATTGACAACTGAAAGGGTTCAACAGTTTGAACGCGCCCTGGCATCTGT
AGGTGGATTGGAGGTGGAAATAGTGGAATATTTGCATGGTGGAGGTGGATTAGAAGGCAA
TAGCGGAATAAATTCCGGAGCTTTGTTGCCTGAGAGAGTAGCCGAGGCGCTGCGGAGATA
TGTAAAAGGAAAAGAGGAATTGGAGCAGGTGGAACAGCACTTGATGGAATTAAGGCGAGA
GGCGGAAGACGCGGAAGCTAGATTGCGGCAGCTTGAAGCTGAAAGTGCAAGCGTGTCTGA
GAAAACTGAAAGCGTTGTCCGAGTTTACTCTGAAACTCGCAAACAGTTGAACAAATCCCA
AAAAGAGGCGAAAAAGTTGATTGAACAAATGGGAGCAACTGGAAGAGAATTGAAGGAAGC
ATCTTCCGCTTTAGTCACGATGCGGAGCCACCTTGAGGCGGTGGAACGGCGGAAGGAGGA
AGCGGAGGCGGATTTGAAGGATATAAATAAGATAATTGGGAAGAAAAGCGTGGAATATCA
GTCCATGGAGGAAAGAAGATCTCGGGCCAAGGAAAGCGCGGAAGATATTCGAAGTAGAGA
AGACGAATTATTCTCGCATTTAAAAGCGAGCGAAAAAGCAGTTGTTGATCGCAAAAATGA
ACTTGAAATGTTGGAAGCGCAAAGCCAACAAGAAGCGGAATCGCTTCAACAATTGCAAAC
CGAACTAGACCGAAAGAGGCTGGAACTTGACAACGTTAAAGAGGAATTATCAGGCAAACA
AGAGGAGCTTTCCGTCCTTCTTAAGGAAGCCCAAGACGATATGAACCGTAAAACGCGGGA
ACTAAAAGACTCCAAAGCGGACCTTGACAGCGTCCAAGTCGAAATGCGGGAATACGAGTC
GGTTAAAAGTGGAAAACTGAAAGAATTAAACGAATTGCGAGATAATGTAGACACTGAGGA
AAATAATTTGACTAATTTGAAGCACTGTATTGCGACTAGCAGCAATGAATTGAAGCAACT
GCGTGAAATGATAACGAAAGAGAAAAGCGAGCTTGACTCTTTGCGAAATGAGAGAACCGC
TGTCAATAATAACAATGATGATTACAGCAACAAATTTAACCTAGATTTCTGAAATAATTA
ACTGCTTAGTTTCCCCTATTCAACTCAATTCAATCCCTGAAAATTTGAAAAAAAAAAAAA
AAAAAAAAAAAAAA
>cluster_71_pilon
GCAGCATGGCTTAATTATTGGATCGTTCTTCATAACTATGGCTTCGAAATCTGACGGAGC
TGGTAAAACAAAAGAAAAATCCAAAACAATGCAATCACAAGTTCCCCCAATTCAGACCTT
TTTTGAGCAGGAATTGGCGTTTACTTTATTCTGTGCTCAGGTGTTCTGTTTAACATTCCA
TGCGTGGTTTTTGGGTTATTTTGGCTTTTCAGTGGCATGGAGTTTTATTGTTGCTTACAT
TGTGGCCATGTACTGGCACAGAATTGTGGATCTCTTCGTCAAGGAACAAGTCGATCTTCT
ATGGTGCAGAAAGTTGAACCAGATTGAGAACCCGAGAAACGAATCAGTAGAATGGGCAAA
TCATATTGTGGACAGATGGCTGAGGTTTTCAGAGCCGGAAATTGCGACTCTGACCAGAAG
CATCCTCAATCCAATCTTGAGAAGCTGCAAGCCTGTCTTTTTAGACTCTTTGGAAATGTC
ATCGTTCTCTCTCGGCAGTGGAATGCCTCGAATATCCTCGATCAGTGTGGACGACCTCTC
AGTGAATGTGAACGAAAAGATCATCTTTGACAAAATAAGAGATACGCTAACTGAAAAGGA
GATATTTGAATTGGTCATTGAGCTCGACTTCGAACACAATTCGCCCGATTTCCTGATCCA
AGTGATCGGAAATTTGAAGACCATAGCGCCTGAACAGATTCTGCGAACGTATGGCTTAAA
TCTGACGGTCAATGTTGAGAAACTCAAATTTGCTGGAAGATGTCAGATCGGAGTGACGTT
TGACAGGAAACTTCCATTCCCTCATGCTAAACATGCATGGGTCATGTTCCTAGACGAGGA
GCCATGCATATCAATGTCTATAATGACAATGCACACAAATGTGATGGCACTGCCTAAGCT
AAATGACTGGATCAACACCATCGTCAAAACATCTCTTACAGATTACGTCTACTATCCTCA
TCGGTTTTTCATTCCACTGTACCAGGAGCCAGGAGAAATAAAGAAAGACGACTACAGGCG
ATCCGATTCTATCTCGGGAGCCACTGAGTCGAGTGCTGTTGAAGTCAGAACAGTTGGTGC
TAGTCGAGCCGAGGGTCTCTTATTTGTGACGTTGATGTATGGGAACACAGATGACCCTAA
CTCTGCCTCATGTAAATCAGATGACCCTATCTGGTGCACAGTTAAGCTAGATGCCTCAGG
GAGTCAAACGCCAGCCAGACCGGCTAACAAACCGTGGGCTGAAGATGTAGCATTCCTAGT
GTACAATCTCGAAACTGACAAGCTACTGGTCAACGTAAAGAGCAAAAGCATGCTGGGTAA
ACTGACATTAGCGGAATACTCGGTCAACATTGGCAAGATTGGGCTCGAAGATGGTCGAGA
GAAAGCGATCAAACCATTCAAGCACAAAAGCCAAAAACTAGGCTCAAAAGACATTCCAGA
CCTGCGCTTCAAACTGACGTATCATAAATTGGGTTCATTTGCGATTGCGGATAAAATCAG
AAGGATTTCAAGGATAACTGAGAGTATTATAATTGATAATCCCCAATTGAAGGCGCATAT
GAATGGTAGTGGGCTTGATCAAGTTGACGGAGAGGACAGTGGCGAAGACAGCGACACCGA
AAATGGAGAAGATGGCAAAGAAAATGAGGAAAACGGCGACAAGTCTGCTGAACAGCGGCT
GTATAGGCGATCATCGTCTATCAGAGAAGAACCAATAACCTGTGTATCTGGCGTGGTAAC
TCTTTTGGTGCATTCCGGTCATAATCTACCAGCCATGGATCTCAATGGTCTCTCAGATCC
ATACGTCAATATATGGTTTAACAATACTAAGATCAAGCAGAGGCCGCCAATTAAAAGGAC
ATTGAACCCAATATGGAATTTTCACTGTGATTTCATGGTAGAAGACTTCACTGTTTCTCA
CCTGTTGATAGAGGTGTTTGATTGGGACGGCATGACTACTAAAGATGACTACATTGGCAA
TGTCGAACTCAACATTGGTGAATTGCGAGAGAGGAAGAGGTATGACCTCAGAGATGACTC
TGGTGCCATCGGAAGTGTTGGTTTCATCATGGTCTCACTTATGTTCCAGCCATTCCCTCA
ACTCAAGGAAATATTGGAAGGTGAAAACGCACCAGAGAAGCGAAGTTTTTCTCGCTCACG
GTCTACTCCAGTCCTCCCTCATTCGGCCTCAGTGATCAGTCGGCCCAAGGCGCAGACGCT
GGACTACAGTCTGGAAAAACAGTTGGGAATTATTGAGGAGGATGATCATGAAGATGTGGA
ACTGGTTGTTATTAGAGCAGCTGGGCTAAGGGCCGCAGACCCAGGAGGGACGAGTGATCC
ATTCTGCGTAATAACAGTCGACGGCAACCAACAAAAGTTCAAAACTGATGTAGTCTACAA
AACATTAGATCCTGTCTGGAACGAAGCTAATCATTCCTTATCCGTACAAGATTGTTGAGA
TCAAAGTGATGGACAAGGATACTTTGAGAGATGACTTCTTAGGAAGAGTGATATTTTTGA
CAAAAGACAGGGATGGAATAAATCTGGTTCACAAAGTAATGTCTCTATGTGCAGATGATC
CGAATTACGAGCACGAAATGGAATTGAGAGACAAGGATTCTCAGGGACAACTATTTATCA
GAATCAATCAGGTAGAAGACGACTCGCATCAAAGTCGGAGAACGAGAACTAGAAAAGAAA
GCGATGAGGAAGTTGCTGGGAGAGGAGACAGCATATCATCAGCACCTCTGACGTCATTAC
CAGCACCACACCATAAGAAACAGTCTGGGGCTAAGAAACAAGTGGGAAAACTACTCAAAC
AAGTCAGCTCACCGAAATTAAAAACTCACACTAAAGACCCTGACCAACGGCTCTGAAGGC
TTTATGGGCGCAGCAGAAGATTGCCATCTCAATCCCGAGCCCTGTCAAAGAATTTCTATT
TTCTATTAAAAAACAAGTAGTTTATGATTGTTCAAATTCATTTTAAATCCGGATTTGTAG
CTGTGATGAATAAAGCTGCTTTAATTCAAAATTCTTATATTTTAAAAAAAAAAAAAAAAA
AAAAAAAAATTAT
>cluster_72_pilon
ATTGTTGTGATAAACTTATTAAATAGGTTTTAATGGTCTCTATTGGAATAAATTTTTGGT
GTTGGATATCTGTATGAGTGTGTCCAGCAAACATTTTTGTTCTCCCCCTCAAGTCCGGAC
CTCACCCCCGGCTGGCAGCGTCACTACACCCGAGCCTGAGTTGTCTCCCATCCAAAACCC
CCATCCTCTTTCGCCACTCCCCCCAATGCGCCCATGACCCCTGAACAGCCTCGCACCCCT
ACCGGAGGGCGTCCCACAGTCAATCTGATGTGCTTGTCCAGCTACCAGTATGGAAAAATT
TTGGGGGAGGGTGCTTTTTCAACTGTGCTTCTAGCAAGAGAGCGCACTACGGGCCGGTGT
TTCGCCATGAAGATGTGCAACAAGGCAGAAGCTATGAAGAAGAAAATAGTTGACCGTCTC
AGGCGTGAAAAGAACATCCTGTCCAAATTACGTCATCCGTTAATTCCTGAACTAATTGCC
TGTTTCACCACAGGTGAAGATGTCGTATTCGTTCTATCACTCGCAATCAGAGGCGACATG
GCACCTTTCCTCCGACGTTTGGGATCCTTCGATATGAGCTGTACAAAGTTCTACATTGCT
GAAGTGGTACTTGCTTTAGAATACTTACATAGTCAATCTATTCTACACCGAGATCTAAAG
CCAGTTAATATATTGCTCAAGCATGATTACCACATTTTGTTAACTGACTTCGGGACGGCG
AAAGACTTGAACGAGGGAAGAGACGAACAGCAAGTCGACGAACATGACGAGCACGAATCA
GGCGGGAGAGGTCGCAAGTCGTCCTTTGTCGGGTCGCCACAATTCGTGTCACCCGAAGTT
TTGCAAAATAAACCCGTTACTGAAGCTTGCGATTATTTCGCCCTGGGTTCAATAATATTC
CAATTCTTAGCCGGGGAGGCACCATTTTCAGACGAGACAGAGTATTTGATGTTTTACAAA
GTGCTAAATTTGGATTACTCGTTCCCGGAGGCTTTTCCACCTGTGGCAAAGGATCTGGTT
GAGAAATTTTTGGTGCTGGACCCTGAGCTCAGACTGGGTCATCCTAGTATGGGTGGATGC
GAGACAGTTAAACGGCATATGTTCTTTAACGATATTGACTTCGAATCTCTAATAACACAA
CGACCTCCTGTTCTGCGTCCGTTTCTACCCGCAGTGAGTGCAAGCGAAGAAGAACTGTAC
TCAGATAGCAATCTGAACCAAATAAGCGAAAGCCAAGAAGAAGTTGACGAACAGGGAATC
CGTTGGCATGACAGACCTATTGACGTATTCAAAGGATTCGATGATTCCATTGAGGACTCG
TTCGCGCATTCATCAACTCCGACTACAAATAAGAACAATAATAATATTACTACAGTTAGT
GCGGGAATTACGAACCCGGGCCCAATTAATATCGATAGTACGCAATTGGCTTCGACAAAC
CTCAGGCTTCAACAACAGGGAGTTGGAAATATTTCAGTTGATCAGTATCGCTCAATGTTG
AAGAGCCAAAAAGAGGGAACACCTTGGGATGTATTTGCAAAAGACAGACTCATAATCAAA
ATGGGTTTATTAGATAAACGCGTGGGATATTTCTCACGCAGGAGGATGTTTCTATTCTTA
CAGGGACCTATATTTCTCTATATTGATCCCAAAAACAAAGAACATAAGGGGGAAATCAAA
TGGTGTGATAGTTTGACTCCAGAGTTGAAAAATGACAAGATATTTTTCATTCACGTGCCT
GGCAGGGTTTACTACTTGATATGTCCAGACTCGAACGCTAAAGAATGGGTCGATACAATA
AACAGAGTTAAGCAAGAAATGAGTGATGCTACTGAACAGTTGAAAAGGACAACTCTATCG
AACAAATGAAAGTGTAGTAAAAAGTGATGATGAGTTGAAAGGGCTGAATGCCACAGAATG
TAAATTAAGTTCAATCTCGTTTAATTCAATTTCCATTTTGTACTGCAGTTGCGGAGAGCT
TTCTTTTTGTCTAATGAAGAATTGACCATTTAATGTCTCGAACAGTTAATTTAGCTTTTC
TTATTTCAAAAAAAAAAAAAAAAAAAAAAAAAAAA
>cluster_74_pilon
ACAAAATCGCTGTTGCTTAGTACTGAACGCGGTTAAAAACGCATATGACTTGATTTACAC
ACATTTCTTTTAGACGAGCAAGAAAGAGTAAGCCTAGTATCCTTCATGACCAATTTCGCC
AGATCCATGGACAAAATGGACAGTTTTTCAAGTAAAATGGATACCTGACTTCGAAACATT
TACAGTTTATCATCCGTTGCAATTTGATGAGTTTACCCCAAAAGTAGCAGGTATAATAAA
TGACAGCCTAGAGTAAACTATCCTTAAACCGGCTCGGGAGTCTCCTATCTATCTAATCAC
TAAAACTCATCAAACACGATCAGTTTGTCATCAAATCGCTGAACAAAAACGAGAAATTTC
CCTCACTGAACGCCCGTTCTGTCAACACAATTCAAACACCTTTTAGCACTACAACCATCA
CAAAATATTCAAACCTAATATTCCATTCCATCAATATATCATTTAAAAGCTAGCAGAAAT
TAATTCCAGTACTTGAATATAGTACTTTAGTTTCAGCACATCAGAAAACATAAAAATAAC
AACCTAAATCGGAGTTTAATTTTAACGCACTCTGTCGCATCAACTTTTCACAGAAGTTAA
TCAGTTTTCCCTTTGAGTGGAAAAAAGAGTAAATAGATTAAGAAATATGAGTCTTGAAGA
TGAAGGTTTAATTGAAGCCGAAGACGGCGAACTGGAAGAAGGCGAAGAAGAGGCCGAGGA
GGGGGAGGAACAAAGTCCCCCCGCCAGTCAGGAAAAACCCCATAAGGAAAACAATCACCG
TCACGGAAGCCCTAGAAGTTCCAAAACGGTCGAAAATAACAGTACTTCGATTCTTCGAGA
AGTTGAGGCAGCATCTGTGAACGAAGTAAAAGACGGGAGCAAAGATTTCGCAAGGAGCAA
ACGGAGTCCCAAGCAGTTTTATTCTGACGATTCAAGATTTACGGACGATCATACAATAAG
AAACAGTCCTGACGTTGAAGAGCAAAATAGAAGTCCTAGTTACCACAGTGGGCGTAAATT
TCCCTCCTCAGAACCCCATCCAATGAGATTTGCCCAAGACGCCGAAACCACTGATGGTGG
ATATGGTCAACAGCAGGAGGAAGTTCTGTCAAAAGAAGAAAGAAAGCGGAGAAAGAGAGA
ACGCAAAATGGAAAAGAAGATGAAGCGTGAGAAGAAGCGGAAGCGGAGTTCCACCGAAGA
GGAGGAGGAGGAAGATGAAGAGGAGGATGACGATGGGGAAACTCTGATCAAGAAAAGCAA
ACCTGTCTCTGCCACTTCACGGACATCCACTGCTGTAGTTGGACAGGAATCTGCCACTGC
TCTTTGGTGCAACACTGACGAGTTAGAAGAAGGAGAAGAAAAGAGCGAAGGCGAGGAAAT
TGACGATCCTTATCATGACTCAAGTCATCAATATCACAATGCAAATGCTCATCACGCATC
ATCAACTGAAGATTTCATCAAGAGCCAACGCAACATGGCTGACCGAGAGTATCGGCATTC
CTCTTTTACAATGATGAAAGGCGGTCACCATCTACAGGTTATAATAACAGAGACAAATAC
AATCACCGAGAGTGCAGTTCGAGTCGTGGTCGAGGTGGAAGGTACCAAGATCACAGCCGA
GGAAGCAACAACAATCGTGGATCCCGAATGACCCGATGGTCGCCTGCTTACAACTCGAAT
GACTACAACTCCAAGGAACCTTTTTTCGAACAGAAACGGAACCGAGGACGAGGCAATAAC
TTGCAAGATGAAAGCGAGGAACGCCCGGACGACGAAAGACGTGCATCAAAGTCGGCGTCT
AAGTCCCCGAAATCTAGCGACGGTGACGATAGTGAAGTTCTCGGAGGAAGCGACGATAAC
GAGCTCGGAGACGAATTCAAAGCAATGAAGGCCAAGTGGAATAATGCAGCTGCAGGAGGC
GGTGGTGGTGGTTCTGAAAGGAAGCGAGATTATGAGGAGTTTAGTCGACCTCCGAAAAGA
GATCGGGGACCTCCTCCAAATAGAGGCAAATTCAACAGACAAGCATCGTGCAAATTTCCC
AAAGCTAAGTACCACGAGGACCATGACCAACCTGTGGGGTCACCGGAGAACACATCCAAA
GAGGATGACTACGCCGCAACTCTCAACGAGTATATCTCTAGCAAAGAAAAGGCCAAAAAG
CGCAAGAGACTGGAAAAGAGACTTGGACCTCGAGTGGAGGAGGAGAAGAGGGGGAAGACG
GCGAGGATGAGGAACAGGGCACTGGGGATTCCTCGAATGAACAAAAACAACAACAGGATG
ACAGTGGTGGTGAAGTGAGACGAACCTGTTACTTTTACAAACGACTAGGATTCTGCAAAT
TGGGCGATGATTGTGATTTCTCGCATGACTGTGAGCAAGAGATCCAGAAGACACTAGACA
TCTGCAGAGCATACATGCATGGTAACTGCAAGTGGGGTGACCATTGTAGTATGTTACATG
GACAGTTCCCCTGCAAGTACCACGCAAAGGGTCTCGTCTGTTACAAGGGAGATCAGTGTC
TATTCTCACATGATAAACCGACTCCTTTCACGCTTCAAATCCTGGAAGATTGGCTCAATT
CAAACCCTCGACATATAAGCCAGCAGCACATTCAACTTGAGCAGCAAAAACAGCAGCAAC
AGCAAAACAACCAATTTTTTGGTCAAGGTCCGCATTATTCTGCTCCGCCTAGACCGGCTG
GACCAGAAAAATAACAATCAATTCAAAACAACAAAAAAA
>cluster_76_pilon
GCGACTACATGGGAGAGTTCAAGGGTGCCCTGGTTATCTACCCTCTACCCTCGGACAGAA
GTGCGCCTCAACCCAAGAAGTACTTCAGCCAGGTACCCACAGGTGACCCGAAGGAAGTGG
TAGTCCGGGTGTACATCATCAAGGCGACTGGACTCCAACCCATGGATGACAATGGAAAGG
CGGACCCCTACATCAAAATAGAGTGTGGAAAACAGGAAGTGAATGACAATGACAACTATG
TGCCCAATACCTTAGACCCTGGCTTCGGTCGCATGTTCGAACTGACTGTGACGTTGCCAG
TTGAGAAAGATCTCAAAATCAGTATTTGGGATTGGGATGCAATTGGAGCTAATGATCTGA
TTGGTGAAACTCTGATAGATCTGGAGGACAGATACTTGTCCAAACATAGAGCACTGTGCG
GCATACCAAGTAGCTACAAAATCTCTGGACACAACAAGTGGCGTGATTGTCAGACCCCCA
AGGAGATCCTTACATGGTATTGCCAGAGGAACAATCTGGTTGAGCCTATCTGGAACTCCA
ACATGGAAGTCGTTGTCAACCAGGAGAGATACGTCCTTACCATGTTTGAAAAAGAGCCTC
CTGAACCGATAGAAGAGTATGGACCGGAGGACGAGCGACTGGCTCTGCATGTGTTGAACC
AACTAGACCTAGTGAAGGAACACGTTGAGAAACGTAGTCTCTATGCACCCACTCAGCCTA
ACATGGACCAAGGTCAACTGTACATGTGGGTTGATATGTTCCCAAAAGAATTGGGGGCAC
CAGCTGAACCAGTAGATATAACACCTAGACAAGCTCAAAGATACTTCTTGCGAGTGAATA
TCTACAACACGTTCGACACAGTGTTAGACGAGACTACTCTGTTAGGAGACAGTATGAGTG
ATATCTATGTGAAGGGATGGATAGAGGGAATGGAACATGAGAAACAGAAGACTGATGTAC
ATTACAGATGTATGGACGGTCATGGAATGTTCAATTGGCGATTTGTGTTTGAGTTCAACT
ATGATCCCTCTGAGAGAAAAATTGTTGTCAAAAAGAAGGAACACTTTTGGAGTCTGGACG
AGACAGAGACGCACTACCCGGCTAGAATCAACCTGCAGATCTGGGACAATGACCTCATCT
CTGCTGATGACTTCCTAGGATCAATCCAGTTGGACTTGGAGAAGATGGTACAACCCAGCA
AGACTAGAAAGGGGTGCACGCTCCAACAACTGGAGTTCGATCCACCTGAGGTTCCGAGTG
GGAATAGACCAGTGTCTCTGTTCCTCTACAGACGTCTGAAGGGCATGTGGCCACTCAGAA
GGGACTTCGGAAATGGAGAGGGACCCGAACTTACTGGCAAACTAGACATGGAGATAGAGT
TGTGTGATGAGACAGAGCATGCAGAGAGGGCATGTGGAAAGGCAAGAGATGAACCCAATG
CTAACCCTGTTCTAGAACCACCAAAACGGCCAGCCAGTAGTTTCCTATGGTTCACTTCCC
CCTGGGCCACCTTTAAACATATAATATGGCGCAAGTTCAAGTGGTACTTCATAGGAGGCA
TATTCCTTATACTCTTTATACTCTTCCTTGGCCTTGCTCTTTACTCCTTGCCCGGTGCCT
TCATGAACTGGCTCTTCTCTTAAAGAGTTCACAGAGATCCAAAATAGTCAATGCATCTCA
AACATCAGAATTTCAACTGAAACTGGCAAAACCTGCAGGAGCGGATCTGTACTATATCAA
GTTAAATACAAAACTTTATAAATTTCTATTCCAATATTTCTATTTTGAAATTTATGTAAT
AAATGCAAACTTGTCCATGAATTTAAAATTTCTCAATTTCAAAAAAAAAAAAAAAAAAAA
AAAACCGGA
>cluster_77_pilon
AGAACCCTAAACTGAAACTGTTTCGCCCACTTTATCCTTCTGGGTTTTGATCTCAATTCT
CTCTCAGTAAGACTAGTAGAACAGCAAAACGTTCAAATATTACTATTGAGCTTATTCGCT
ATAGTGTGTATTATTGCAGACATCACATCAAGTTATACGCTTTCATCTTATCTCGATCAA
GAATTCTGGCTGCTTTTATTTGTTTGTAAGATTTAAGCGAGGAATAATTTGTAGTTTTTG
GTTTTATTTCTGCCAATTTATCTATTAAACCCTTTACTTGCTATTAATCCCCTAAAACCC
TTGTCTATTCCTTACTTGTTCGACTTTGAAAAACGCGACATTGTCAATTCGACTTTTAAC
CTCGATTTGTTCATGTGAAATGTCGCTCGTCATTCAAAAATTCAGACTTTGAAGACAACT
AAGTTTATGCCGATAAAATTATCTTTCACTGATTAATTTTAATTTTTGTAATTTTGAATG
GATTTCAACGTAGTCATGCTTTGGGTTTTGGCGACGTTGATGGCATCGGGAATCAAGGAG
ATTCGAGGAGAAACACAGATTGGTGATTTGTACCTGCGAGTCCTCGACACCCAGACATTA
GTCGGATACGATGCGAGCCTGCCCTACATCAGAGACGGCAAAGTCCAGAAGCAGGCAGTA
TCCCATATCTTCCAGGTAGACAACGACGTCGACCATCAGAAATTTCAACTCGAGTCAGAG
AAAGGAGTGATTGTTTACAATATCAGTGTGCAGATATTCCCAAAGAGGGACGGGGTGGTG
GGAGGTCAGATTTACTTTGAAGGGATGACTCCTGACACCGTCTCAATTGACTGGACTGAG
ATCGCAATTAAAGACCATCTGGATAAAGACAACAAGTCACAAATCATTGACGTGGTGGCT
AAATGCGACCCGAAGAAACAACCCGACCAGAATCGGACAATGCGAATCAAGATCACATTC
AACTTCAAAGTGGTCTTAACCGGAGGATCAACCAAGAGCCAGCCAGTAGTCCAAGTTGTA
GTCAATCGAGACAAAAAATGCTACTTGGAAAGACAAGAAGGAGATGCACAGAGGAATGGA
AACACGACAACAGGATCTGAAGTTCCTCAACCCTGGCCCCCGATAGACTCCAGTAGCAGT
TCAGTCTTCTTTGTGTCAATCGGGATCTCTCTTGGAGTCATCTTCATCATATGTGTAGTT
GTCGCATTCTACCACTTCACCACTTTCAAACCACAGCAAAGGAAGAACAAATTCTACAAT
GAGCTACCCTATTCGGACCCAAACGCCGCCCAAGGTGGTCGAGTACCCATGTTCATGCCG
AAGAGTACCAACAACGCTGCCAATTACTACTCCGCCCCACCGGGTCACGTGACGTTCACT
TCTGCGGGAATGAACAGCAACAACCCTCAAGTGCAGATAATGCCTGGAGGGTCACAACAG
GGCTCTTCAGACTGTACTACTTCTCCATTTCTGAATCAGTCCAAAATCAGTGATGGGTCA
ATGAACCCAGCTGCTATCTCTCAATCAAATGGTGCTGACAATAACTGCTACTATCAAGAC
CCTTCCTGTCCTCCGCCCAATCTGTTGGGAGCCATGAACAACACACAACACCCATCCGCA
GTCTACAACAAAGCACAAGGGCAAGCATGTTGCTACCCACAACCACAGTCACAAAGAAGA
CCCCACAACACCCAATAGTGAACAGAGTGGGAAGCAATCCGGTAGAACTTATGGAAAAGT
TAGATCTGAGTGGGAACAGTGCTGACAGTGGTCTGGACATGACTGGACAGCAGATAGCAC
AGAATCCCAATCAGCCAGGTGGCACTGGAACTGGTACCTTGTCAATCAAATTCGCAGACA
TCGAGGTGGCCAAAGAGAAAATCACCTTTCATGAAATACTTGTGGAAGGTACTTTTGGTC
GACTGTGCCGTGGATTTGTGGCCATACCCAGAGAGCCCAATAGTCCCCACACTGGACAAG
AGGGAGATAGAGAAGTCTACATCAAAACAGTCGCAGCTAACTCCTCCCCCGCCCAGATAG
AGATGATGTTGCGAGAGGGAGGCAGGTTCAAACAGGTGAACTACAAGCACATCCTGCCCC
TGTCTGGGGTTGTGTATCCCAACTACCTTCTGGCCAACAACACAGTCGTCTCTCCCCCCA
TGCTCCTATACCCATACTCTGCAAATGGCAATCTCAAACTATTCCTCAAACACATGAGGG
AAAATCACCAGACTCTGACAACGAAGGAAGTTGTTGGGATGGCTGTGCACATTGCGAAGG
CAGTTCAATACTTGGAAAAGAAGAAAACAGTGGTCGGAGACCTCGCCACCCGCAACTGCG
TAGTGGATGAGAGACTGGGTGTGAAGATAACAGACAGTGCCTTGGCTAGGGATGTGTTCC
CAAATGACTACCACTGTCTGGGTGATGAACTGAACAGACCTGTCAAGTGGCTCAGTCCAG
AATCCCTCCTCACATACACCACCGAGGCACCCGCTGATGTCTGGTCGTTCGGTGTGACTG
TGTGGGAATTGTTGACTTTCGCCCAACAGCCCTTCCTTGAGACAGACCCATTTGAGATGC
TCACTTACCTGCGACAGGGCAATCGACTCCTGCAGCCCCTCAACTGCCCCGATGAACTGT
TCCGACTGATGGAATCGTGCTGGTGCTGGGAGTGGGAAGAGCGCCCAAAAATAAGCAAAC
TGCTCTCCTATTTGATCGACTTCAACAAGACACTGGGCGCCTATATTTAACACAAGAAAA
CAACACAACAACAAAAGTGTGAATAGACAGACGAGAGAGAGGAAACAGCAGACAAGGAAA
CAGATAGACAACTTTGCGTGTGAACAAACAAAACAAACAAAACCAAAACAATGCTAGTGG
TTCATCAACCTGCTACTTTATTTCGTTTCTATTTCATTTGTCAGCATAACACATATTTCT
ATAGATAAGCATATAGATTCAATTTGAATTTGTTCCAAAAAAAAAAAAAAAAAAAAAAAA
AAAAAAA
>cluster_78_pilon
TACCTCGAAACTTCACTTGTCAAACCGAGCCTAGCCAGAAGAAAGACAACAATGACAATT
CTGTCATCGAAAGGGACCTAAACTCGAGCAACTGTTCAGCAGGCCAGAGCAGAAATGCCA
TGATTCATCATTCTACATCATCATCATCATCATCAAGCAATCAGCAGAACTTGTTCACGC
AAACTGAGGCCGGAATAAAATTGGAACCAAATTCTCTTTCTGTCAAACAGGAAGAATCAC
ATAGTCTTTGGAACGCAGAAGGACATGATCTGCAGGTAGCCGGGAACAACTCGGAGTCCG
AGATCATCGACGATGCAATGAATCAAATCGCAGTGAGGTATGGCGAAAACTCTATGACGG
AAACTTTAAGCAATTTGGATTCAGAAGTTCAGTCACATATGTCGTCCTGTTGTCGCCCGG
TCATTACGCCGATTAGGACATCAAACGACAATTGTGTTGGAGTCTACAGTCCAATGTCGC
ACAATAGTTTGTCATCATCTTCGCCTACTCTCTTATGCTCGCCAGTTGGATTCACAGAGG
ACAATGACGTCATGAACACGTCATCGGGTGGATCTTCTCCAAATGATGTTGTGGTGAAAA
AGGAGCTAACGTGTTTCATCAGGCACAGATCTCAGAATATACCAAAGGAGAAGACATTCA
GATGTAATCATGAGAATTGTGACAAGGCTTATGCTAAGGCTGCCCACTTGAAATCTCACA
TGCGCATTCATACAGGTGAAAGACCATTCGCTTGTGATTGGGAAGGCTGCACGAAACGAT
TTGTCAGATCAGATGAGCTCAAGAGACATCGTCGAGTACATACTGGAGAAAACAGGTTCC
AATGCCCAATCTGTTACATGAAATTCAAGCGCAGCGATCACTTGACAAAGCATGCACGAA
AGCACCCGAATTTCGACATGAGTTTGTTGCGACGCCCAGAAGATCAAGAAAAGCGGAGGC
GCGAACTTGAACAGATTCAGGCTGTTCGAGAACAAAGCATGCCCAAATCGGACTTGGAAC
TGCAAAACATGGTTGCAATGCAACACTACTCTGACAGTGCTGAAACTGAGCAATAAAAAA
ACTTTTAAAAACTTAAATAGACTAACAGTTGTAGTAGTAGTATTCTTCATTCACCCATTG
TTTTAGAGTAACGGTGATAAATAGCGTTAACCCAATTGAAAGCCAGTTCTGCTATGCTTG
GAGAACAAAGACTAATCTTTGCATCCGTGCTGTGCTGAAAATCGCTTTTCAAAAACACGT
GTTAAATACTCAGAATCAACTTGGCTGTTAAATTTATTTGGTGCTACCCCTTTTCCTGTA
CGTTCATCAGTGTCCACTTTCCTATAAATGTTTCAAATTTCCTATATTCGACTCGAGCAA
CGCGCAAAACAGTTAACTGATTGTCGTGTGCAGTTTGTTAGTCAATTGTTTCTTACCTTT
AGATGTAAAACCTCTTCCGATGTAAATATACAACTGTTTTCTATTTTTAAAAAGCTCACG
CAAGCTAAACCTCTCCTGAATGAACCTGTAATTCTGCTCAACCAGTCGCTTGTTGAAACA
CTGATAATCTCTCTTGTTCTCCTCTATTGGGTTTCTGGCGCTAGCAAACTTATCCCAATT
ATCCCTTTATCTGGCTTCTTGTAGCTTAATAGCAATCGTTAATAGAGCACTAATTTCCTA
AAAAAAAAAAAAAAAAAAAAAAAACTGC
>cluster_79_pilon
AAACAAGTCAACAATCTCAGCAAATCAAAATCACTCATTCGGCGCCGACAGTTGCAAGCA
AGAAACTTCAATCCAGTGGTGGCAAAGGTACACCTCTTTCGCATACAGTTGTATCTCAAC
CAGAAGGTGGTGGTCCTCCCATCATTGTGAGAGCTACATCTTATGATGATAAGCCTCCTC
CGAAGTTCAACGTCAGTGTCAAAGTTACGAATTCTCCTAACAATGCAAACCCTAAAAAGC
AAACGACACTGCAGAGCAATAATGTGAACAGCAGCGCGGCAAAAGCTACGGGAACGGGGA
GCAATGTGAAGTCAACAAATGTGAAGACAACGCCCAATGGGAAGACACTACCAACTGCAG
CATCACCTGGGAAAAGCAGCAGCAGCAGTGGGGTGTCAAACATTTTGAAGAAAGGATTTC
TTAATAACTGGTCCACTAAAAAGCAGCCCTCATCTCCACAACAGCAGCAGCAACCTGTAT
CGTCTAGTACAATCGAATCAGTTACTAAAGAGAAGAGCAGTTCTTCTAAACAAGATGAGA
AATCTAACGTGCGAAGCAACCGGACTGCTCCGGATGGCGCTGAACAAACACTGGCTCATA
TTGATTTGAACGAAAGGGGAGGAGGGTCAAGTACAGTAGAGCACAGGTCGGAGACATTCA
CAACCGGATCCAAATCGATCTCTCTCACCTATATCAAAACAACGAAGCAAAGCACAGCTG
TTAGTGAAGGTCAATCAGTGACAGTGTCAGGATCTACGTCTGTGACAACGTCAACTACTG
TCAGTGAGGTCAAAGTTTGCCACGAGGGTTCAATTTCGGGAAACAGCAAAAGTACCTCAG
CTACAACTATTTCCCACAACAATTCAAGCACTCAAACTAGTGTGTCAACAATTAACAATA
TTCCTAACACGGACCAGCCTCTGAAACATCACTCTCAAGGGCACCCTGGTGGAGTGTTGA
GTAATGGGTGTAAGAACACGGACAAATGTCATTGCTTCTGGGAGCTGCTGCGTCTGGTCA
TTCTATGTCGTGTTCTCTGGGGCGCAGTCGAGAAGATGGCATTCGAGAAAAACTAAGGAA
GAAACTTGATGGAAAGAAGGCAAACTCTGGAACTGGAATTGTTGTCGAAAGTGCTCGAGG
CAGTAGTCAGAATAGTCCTGATGGTTCTGTCATTTCTACAGCCAGTAGCAGCATCAAAGA
CTATCCAGACTCGACGCAACAGAAGTCCAGTTTTGGAACCGGAGTGTCGGGATCCGCTCA
AGGCAACGTTGATCGAGGTGTTAAAAAGAAAGTTAGCAATTCAAACGCAAATTCTGCAGG
CAGCAAAAACGGTCAAACGAGTGTCAAACATCAAATGAAGGATCATTTTAAAGAAACTTC
AGCGGAATCAGCTACTAGAAAACTTGAGAAACACCGCTTGTCTCAAGCTAAAGGAGATTC
TCCTATGAACACGAGTAATGCTAGTAATAACACCAAAAGTTCCCAGCCTGGTGTTTCCGG
AAAGACCTCGACTCCCGATCCTCCGATGGATGTGAATGATATGTCGGTGGACACGTTGGC
AGCCTACATTGAAGGGATCGAACCCGAGAAGGAAAAATCAGGGACGAATAAAAAGTCGAA
GAATTCAAAGAGAAAGAAAAATAAGGATCTGGTGGAGGGTACTCGACCATTAGCATCTTC
TCCAGTAGGCAACAAAGCATCGACAAGCACCAGTAGCTCCTCAACTGCAAAGAAACATGC
GAAAGATGTGAGCTCGCAGCCGATTGTAGAGGCTTCGACAACTGGTAAAGGGGTTGCAAG
TAGTGGCGATCATAGAGGCAAAGAAGCTCCCTCGGCTTCCAAAAGGCAGAAGAACAACTC
CATTGGAGCTTCGCTGACGCCGAGGAGATATTCAAGCCTCGTGATGATTTGGAAGGTTTG
GACGAGGGAGAGAAAGAACTGGAAATGTTCAAACGTGTCTGCATGGACACAAAACCACTG
AGTGAAAAGCCTCGCAAGAAAATCTGCCTCAACCTGAAAGATATGAATATGGGTCAGAAT
TGAAAGACTAAGTCATCTCAGATGTTAATTGGTGGCCGACTTTGTGGGCTGAAAACAACG
AGCTGAACGGAGTTAAAAGATCTGAGTATTTCGTGTATTGCACAAATTGCCGATAATTTG
AATGTTGGATGTTTTGAGAATCTCACATTTTATATCTGTGTAATGTATTATTGTTGTTCT
CATTTTGGAGATCAACTACGATGCAATCGTTCTGAACAATATTTGAATAAAGATGTTTAT
AGAAGGTGGGATTTTGTAAATGAAAGTATCATTTCTGTTTCATAATATAACCCATTTTGG
AAAAAAAAAAAAAAAAAAAAAAAAAAAAAAA
>cluster_80_pilon
GGATTAGAGTTGAACCAGCTGGAACCTTTCAAAATGAAGTTTCAGGAATTGAAGAATTCG
AATCATTGTGAAGAGAATCTGAAATCGTTATCATCTCTCGTGGGCCAATTGGAATTGTGC
AAAAGTATTGAAACAAAAGAAGTCTCCGAGGAACAATTGAACCTTCATACAAATATACAG
AAATTAGAAAGCCGTCTCTCTGACGAAATGTCAAATCTTGAATCGCGAGTTGGCGAAGCT
GGCCGACTGCACAAGATGCGATCTGAGTTCGAGTCATCTCTGGATGAGGCACGACTTGCG
CTATCCCGAGGCACCCCAATGCAGTCACGGGAGGACCACACCATGTTGTTGAAGAGCACT
AAGACTAAACTTGAGTCGGTGACCAGTCGTATGGCAGAGTACAAGAAGCTGTCTGAGAGG
ATATCGTCCTACTCTGCTCTGAATGCAAAGACAAAGAGACACGTCGTGGACCAGGCCAGG
AAACTGCAACAGTCTTCGTCAGACTTGTTTGAGGAACTGAGAATAGCAGTGGAGAGGGAG
GATGTGGCCACTCAAGAGAGACTGTTCCTGCAAATGATTTCACGTGGAGAGGCACAACTG
CAAGAAGAGTTGGCCAAGATCAGATCAGGATCTCCCACTGATGATGTTCTCTCCAGCCAC
ATTATATTTTTCGAGGACCAAGGCCACTTGCACGACGGCAGTCGTGCTCTTGAAGCTCTG
AGTAGGAGCAAGATGAGCGAGGAGCAACCGCAGCTGTATCAGTCACATCAAAACAGATGG
CACGACTTCCTTGCCAGAGAAGTGAACTTCAGAAAGGAGTTGCACGAAATACCAGAGAAA
TCTGAAAAATATCGACAGGCCTTCGAGAAACTCCAATCAATGCTAGACAGTTGCACCAGT
TTTGTCAACTGCATCCAGGATGAGAGTTTCGTGAATAGCTCCCCGGAGAGTTTTGAGAAC
CTTGCCAATCAACTGGCTCTGCAGCAAGACAAGATGTCCAGAGTACAGAAGGAATTGCAT
GGCATGTCTGAGCGACTTCAGAGTCTTTCGCCTTGGATGTCGGAGGACAAATTTAACAGA
GAGGACAACAGATTGATACGACTCAATCACAATGTGTCTAAGTTGGCCAGTGGTATGCCT
GGAGTGAGTGAGAGGATTGACAAATTGAGAGATGCGTTTGATTGTAATGATGACATCGAG
AGATCCTGTGTTGAGTTGGAGACCATGCTCTCCTCTCTCACAGACACCAACAAGTTCATA
ACTATCGACCAGGTTGAAGAGGCGCAAGAAAAAGTACAGACCTTGAAGAAGAACTTGACC
AGCCATGAAGTTTCAAATTTTGTGGCTGAGGCCGAAATGCTCATTAGATCTGGTGCCACG
CCGACCAAGCTTTCAGCCAATCAGAAACGAGCACAGGCTTTGCTCAAGCGCCTGAAAGAC
ACGACAGGCCAACGAGAGGCCACTTTGAAGAAACTGTCTAAAGATTGGAGGACTTACGAG
GATAAAAAGGCGCTGATCTTAACAGCTGTAGAGGCTTCCAAAACAGTAGTTGACGAGAAG
GAAGAGCCTGCCGTCAAAGAAAGTACTGAGAAACGATTGGAAGCTATGAATAATAAGCTA
GACGAACTGAAATCACTCAGGACAAAGTTCACAATTCTTCAAACGGCGGGATCATACCTT
AACACAGAAACACAAGTTGATGCGAAAACGGAGAGTGAATTATTGAGAAAATCACTCGAC
GAGCAGATCAGAAGTCTCGAGTCACAGACGACTGGCTTTAAGAAAGCAGTTGACGCTCAA
AAAGGACTGCAATCTGAGTTAATTGACAGTCAGAGTACATTGCAGAGTCTAAACGAATAC
TTGAATGCTCAGAAACCGGTGGATGATTTGAAAGGATCAAAGGTCAAACCGTATTACGAG
CAATTGGTACCCCAACTTCAGAAAGCGATTGGAGATCTGGAAAGCAAAGAGGCGAAGTTG
TCTGTCATGTTGGCTACAGCTGAAGAGTTGAGGTCATCTCCAAGTATAGTGAAACAAGCA
GAGGAGCAACAGAAACAGATACAGGACACAATGCACCTCATCAGAGCTAAGCTAAAGACT
GCTGAATCAGACAAGTCGAAGATAGAGGAGTTCAAGAAAGCCCTGGAGAGTATTGACGAG
TTCACCTCTAGAGTAGATGCCCGAAGTCTGTCGATTCCGGCTAAGTTACCCTCTGTGTCT
GAGATATCTGGCCTCAAGGCGGAATTCCAAACGTTTGACAAAGAAAAAGATTCCATTGAG
ACGCTGCTGCAAAATCTTGTCACTTCGATGGGAACGGAAGCTTGTCTCATATCATTGGAA
AGTCATCTTCAGGACGTTGAACAGAAGTTTGAACGAGTGTCCAAATGTGTGACTAATGAT
TTCAAATCTTACTGTGAACTACAGAGCTCAATCGAAGCATTCGATTCAACCAAAAAGGAA
CTTACCTCAAATTTAGATCAAGTGGACAAACAGTTGAAGCAAATTGCTAATACCCGTACT
CTTAATGGCCAGCTTTTGTCCACGTGGGATTCGACGCTTGTTGATTTGACTTCTAAACTT
GATTCTTGTGACGGTTTGTTATCTCACCTGGCAACATCCTTAGACGTTTTTGACACGTCA
ACAACTGATAAGAAACCGGCTACAACTTACGAATTGTCGGAATCACAATTGCGCCAATTG
CGAAAAGCGCTCAAAATGAAAGCAGATTCTGTTACAAAATGTCGTGACGTGAGCAAACGC
ATTGAAACGATGAGCGAAGAAATAGCATCAGCACTTTCCAGCGCAAACTCAGCGATGTCG
CACAGCAACGTTGTAGCTTTAGAGGATTTGGATTATACCAAGGCGAAGATAGAAAAAATT
GGAGAGAATTTGGAAAAGTCGAAGATTGATGGAAACTTGAAAGATGCTAAAGCATTGTTG
AAAGTGTTTCCGTCTACCGATACACCAGCTCAAGATGCGACTAAAAACATCGCTAATTTG
AACGAAGAGTTAGAATCACTAAGAAATACCGGATCGGAGCGAATAAACCTGATTTCCAAA
TGGGAATCCTTGCGTACGCTGCAAGACGCTATCGAAAACGTGCGCAACGTCGCTGACTAC
TCGGCGTGTCAGAGCAAAATTAACGTGTGCAACCGAGATGTAGACTTCTGGAAATTAACT
GGTCCTGAATTAGACCAAAGTTGCCAGAACACTGGAACTGATTTCACACTTAACGGCCAC
GCTGTTACGTTTGAAGGATTCGTGAACAACTTGATGGGTAACCTAGCAACGGTGAAGGGT
GAAATTGAGTCGCATCAGAAGCGAACAGAAGAAACTTCTAAATTGAATGCCAAACTTGGA
AACGCCAAAGAAGATGTCATATTATGGAAGGAAAAGGTGGAAAAAATGCTGAATAAAACA
AAAAATGCAAAGTCGGGCGATCTACACGGACTGCTGAAAGAGCTTAAGGCCGCGAAGGAT
AACCCGTCTGTGTTGGACCAGTTAAGTTCAATCAGGCAACGAGCCAATCAAATTGAAGAG
ACAGTGCCCAAGTCTCAACATGCTGTGACAGTTTTGGCTCCAATTCTAAGTGAACAAATT
GAAAGCGTCGAACAAGAAGTGCAAGAGAAGTTACACCAGTGTAGTCAAGAGGCGGAAAAC
GTGGAGTTATACATGGATTCGGTTGAGAAGTATAAGAAAGCGAAGTCTCAGATGTCTGGG
TTCTTACGTAGGGGCACTGATCACCTCTTCCGCATGACTCAATTACCCGCATCTAAGAAA
GAACTGCAAGCGGCTCTTCAAAAAACTAATGATCACATAGCTGCATGGACTGGAGAGCAA
CACCTCGTGACAGAGATGGAGAGTTTACAGGAGAAGATGAACAAAATTGGAGCCAATTGG
ATGGACGAGAAGTTTGCTGATGACCATGATGCACTCCTAGACTCATTTGCATCCCTTGGA
ATTAATCTTAAGGAGAAAGCTAAAATTCTGGAACAGAGCATCGAAATTGTTGACAAACAG
AACGAAATTGAAGAAAAAGTGAGCAGTAACATAAAAGAAATGGAAACTCTCGTTCAAGTC
ACCCCACGAAAACTTTCCCATCCCGACATCTTCTTGAACAATCTTGACGGAGCTAAACAG
GAACTCGCCAATTCTGAATCGGTCATATCCGAGATGAAACTTAAACTCGGTGTTTTCCGA
GACGACCCGAGTCAAACGGTTGACACTCACAAGATAATGAGTAAAATCAACGAGCGCGAA
AATGGAATTAAACGGTTTCGTGATCTGATCAACAAAGCTAAGTCGACAATGTCTAGATGC
AAAACTGAGAAAGCTCATCTTGCAGAAGAGATTGGAAAGGTATCTGATTGGCTGGAGTCG
CGTGGCAATTTAGATCAATCAAAGGGCATGGATACGGTAGGCATTGATGAAGTTGATTCC
TTCATGGCCAAGAAAGATGTGGACGACGTCGAGAAATCCTTAGACTTGCTATCGGATTTG
AAGAACACGTTTGATTCGAAGCAGTCATCATTGGCTGAAGTTGAATCTAAACTTTCTAAA
GCCAAAAATTCATTTGGAAGTGAAGTATTTGACGACTTGACTCTGCAGTTGGAACAAGTG
GCGAAATCAATGAACTCGATCAGTTCAACAACTGATCAAAAGAGGAAAAAGATTATAGAG
AATGTGAACGAAAACTTGGAACAAGACTTGCAGTCAGTCGAAACTAATTTGGCAGAAATT
GCATTGAAGGCTGAGAGTTTGCGAGCTGTAGTTCACACGCCCGAAGATTTGCAAGACAAG
GCAGCTGCATTAAATGCTTTAATTGAAAAGACGAGCATGGTTCAAGAGGATGCAGCCAAT
GCATACAAACTGGACTTCGCTTTGAAAAGCCATTTAACTGGCAAAGAGTTGAACCAGTTA
ACACCAGTTATCTCTGACAAGATTGAAAGCTGTCAATTGAGGTGTAATTCCATAACAACA
AATTTGGACCAGTTGCTTCAAAGTGCGGAGAAGGGTGTGAAGATTACGTCAGACTTTGAT
GACGCAATAAAGAAAGCTGAACAGAGTTTGCACAAAGTATCTACAGCTGACAAAGAGGAT
AAGAAGTTTGACAACTTCGAAGATCTACAAAACTATCTTTACTCTTTAGAGGAGAAAGAG
TGTGAGGTGGAGAATCTAGTGGATAACTTTGAACCTCTGAATGAAGCATTGAATGCGGCA
GCGCAGAATGAGCTGGTGGATACTGCTGCTTTTGAGACTCAGAAACAAATTCTAAAAAAA
AAAAAAAAAAAATAAA
>cluster_82_pilon
GATAAACTTATTAAATAGATACAGGTGGATGTATGGACGAATTTCGTTTTTTCACCTATT
CATTACCCGGATCAGATGAAATATTTAATGAAAAGTTAAGCAGTGTTAGTGACTCGATAA
ATAAGCAGAAAGTAATCAACCCACCTTGGGTAGCTGCCCTCGGACAGTCTCCAGTTAGAC
AGATTGCAGTTGCGTCCAGTCATATTGCCATCTTATTGGAGGATGGACGGATATGCCGGA
TCGCTTACTCTCTAAATGCGGAACACATTGAATCTAATAAAAACGATTCCAAAAGTCTAT
GGTCTGCAAAGAAACCCAAAAAGAAAAGTGCAAGATTAATTGGTGGTCTGACTGGCGCAG
AAAGAGTGCCATATAGGCGAAATGTGACATCAGCAACTATCGGATCAAGTAGCTCAAATG
CGGGTGCTTCTGGGGGCAGTGGTAGCGCGCCTTCTCGACCTGGGAGACCAAATTACCGCA
ATTTGTTCTTGAGCAGTGTACCTTTTATTCCTCCGTCACAAGTCCCCGAAGATCTAATCG
TACAAGTGCAGAATGTGTTACAAGGCAAATCACGCAGTCTGATTATCAGAGAGCTACAGA
GAACGAATCTCGATGTGAATTCTGCCGTGAACAATCTGCTCTCTCGAGATGATGAAGACG
GAGAAGACGATGAAGTGGGAGATCTGTTTGCAGATGACCTGATGTCATTTGTGGAAAACA
ACCTCTCAGAACGTGCTGGTAACTATATTCTGGAATCAGAACAGATGTTAGTAGAAGACT
ATCTCAATTATGCTACAGCGTACCGATCTTCATCGAGTGCAGCCAACGTTGGACGACAGC
GGCTGAGTTTGAGAAATGAGATACTACGCTCCACTGGTATTTCATCAAGTGCTGACAGAG
GAACGGGAAATAGTGGAACAGGAGCCAGTGCGGGTGGCGGTTCCAACTCTAACCCTATCG
GCTCTTCTGCTACTGGTGCTTCGGGAGGCAGTAACCCTGCTGATGGCAGTGGACAACCGT
GGGAGTTAGGAGGAACTGACTCGACAGGTTTGGGAGGTGGAATTAAGGGAGGTCCAAAAA
GTGGTGCTGAGTTCTCCTCAACTGTAACCGGAAGTGGAGGCAGCAATGACGTCATTACTT
GGGAGGAACCAGAGTGGTTCATTCTGCTGCCAGATGCGGTGAGCAGTCCTCCTCCAAAGT
TTGTGCAGATAGCCGCCATGCATTCTGAACTGGTGGCACTTTCGAAGTCTGGTCAAGTCT
ACCAGTGGAAGTGGAACGTCTCCATGCCATTTGTGCACCCTGATATTGCTGACGTGCATC
ATCCAAGAATTGCGCACTTGGATCTGCATAGCGAAGTGATTGTCTCCCTAGCAGCCAGTT
CCCTTCGTTGTTCAGTGTTGACACAGAGTGGCAGGGTCGCCACTTGGATGGATCCCGTAG
TTGCCAGCTACTGTTCTAAATTGGAACACGGGGCAATACCTGTGATCGAAAATCCTAACT
GCAGCGGACCTGAAGCGATAAAGGAACTAAAAGTGTGCGATTTGTTCACAGTTGCAGTTG
CCTACTCTGCCAAGCTGTTCTGGTGGGGTGTGGCGCCTTTTGCGCAGCGTAGAAAACTCC
TTGAAAAGCAAGCAGCTAGTAAGAACAACAGTAGCAGCAGTGGTAGTGGAAGCAGCAGAT
ATTCATCAGTTAACGATGCGTTTGCATCTCGATCGGGAGATGGTGGATCACATCTTGGTC
AACAAAGTCAACAGACTGTGGCAATAACAGAAGGTTGTCTGGTGACTAAGAAGAAGAGTC
CAATGTATCATGCGGGTGCCATTGGGTTCTGCTGTGATGCCACCTTTCCCCCGAAAGTCG
GACAACTCATGGAGGACATTTGGAACCTGGACGCCAGCTGCAGATTCAAGATTCTCCCGT
TGGAGAAGAAGAGGGGCGATGATTGTAAGAAGACAGAGATGCTCCCACCTCCAAGTCCAG
TCTCAGTTGGAAGTGAAGGAAGCCACAAATCAAGCTCAAGAAAACGTAGACGCAGCGTCA
GTCCTCATCCCTTTGCACAGCAACCATTAATTGAAGAGGAAATCGAAGAATACTGGAACC
CGAAGAACGTCGTCTTCCTCGAGGATTCCCAAAACATACCAATTGGAACTGTTCTCAAGG
TTGATGGGAACATAGCAGTTGTGAAGTTCCCAAGTGACAAACAGCAGCAACAACAACAGC
AACAGGTGGTGGTGACAGGAGTGTGCAGCAGTATAAGCAATGAGAACTCTAACCATTCCA
CAAGTGGTGGAGATGAACAGCAACAAAACAGTATTTTAAGAGACTGCCGATTGTTCCACA
AGTCAGATCTGCAGGCCCTGAAGTCGAATGCTCTTCCTAAATTCATGGACTGTATGCAGT
GTCAACCCAAGAATATTTTGAGCAACTGTGCTGCATTAGACAAACTACACTTGCTATCAG
TTGCTGTCGACTGCAAAGGTGTGCATGTGGTGGCATCGGCTTCCCAGTTTAAATTCTACT
ATTGTGTGATTGAGCCCAGTTCTGGTGCTGTGGAGGAGCGTCGCTCCTTCTTCACTGATT
TGCCCGCTTTCATTGGACTGAAGAATCCCATCAGTCTACAAGTCGCTCCAGAGGATCCTG
GACGTCTGTTGATGGATGGAAATGGGTGCTTCTACCCTCTATCCAAAGACGACGCTGGTC
AAATGCGAGAACCCTCTACTTTAAACATGTTGCCAATCAAGACAGCAGCCATAGGCGTTC
ATCATGTGAGGGAAGGCGCTCCTTCAATCCAAAGAGTTCTATTGACAGCCTTCATAACAA
AATCCAGTCCTACAATGACAGCAGTGCTCCAGTGTAACCAGCATTTAGTAGAGATGCGTC
TGGCGGAGTACGAATTGAATCCGGACAAAGAGGGACCAATGATTGTTGCGGAGAGGTGTG
ACGGGAATCGTAACATCATTCATGCTCTGGTGTCAATGGGAAAGCCCACAGCCAACACAT
CTCAGCAACAGTCATCTGGTTCATCCAAATGTGCAAAAGATGATGGAGCTCGGAGCCATC
AAACATCGAGTTCCGGGGCTATTGTTTCGGATGCCAACCAAGCAACTGGCAATTCTAATT
CATCTGCAGCTACAGCAACTAGTATTATACAGACTCCAATTGATGCTGACCGGGTGATCG
CTCACTTTGAACAGCAACAACATCCTTCCTCAGGAGGAAGCTCAGTGCAAGTGGCCACTT
CCACAGCGGCATCTTTGACTGCAGCCACAAATGCATTGCAGAATGGAGCAGAGATTCTGA
GGAGGTTGAGAGAAGAAATGAATGCAGCCACTGAGGCTGCCAGAAGACAGCTGGCGTTGC
CTGGCACTGCTTTTGATACAGCCATCCCAACCATCGCCTGGCCACCAGACCCACCAGCCT
ACGAGAATGTTCCACTATCTACAGGGTCCTTGCTTGATATCCCAAGTGCTACGTCATCTG
CCTCCAGAGCGGCCGCTGCCTCTATG
>cluster_83_pilon
TACATGGGAGACTTCATATTCGACACATTCCAGCCGTTCCATTTCTTCCACAATTCTGAG
ATAGACTACTACATCCCACAGCCAGTAGAGAAAGGAGAGAGACCTGTGAAAGAGACGTAC
ACTGAGTACATCGACACTCTCCCTATTAGCAACACCCCTGAAGTATTTGGACTACATCTC
AATGCTGAAATTGGGTACTACACTCAACAGGCTAAGGATATCTGGACACAGTTGATTGAA
ATGCAGCCTCAGACTGGTGATTCTGGATCTGGTATCAGCCGTGATGACTTCATTGGGAAT
ATTGCACAAGATGTCCTGAGTAAACTACCAGCTCCTTACGATCTGGACAAGATCAAGAAA
AAGTATGGGATAGAAGTAACTCCGACTACAGTGGTGTTGTTACAAGAGATAGAGAGATTC
AACAAACTCATCAACAGAATGGAACGATCACTCAAGGAACTCAAAAGGGCGTTGGCTGGT
GAAGTTGGTATGAGTGCTGAACTGGATGATGTGTCGCGTGCTCTCTTCAACGGTCAGATT
CCAGGCATCTGGAGGAAACTAGCCCCTGCCACTCTCAAGACACTGGCCAACTGGATGCTG
CACTTCCTCAGAAGACACGAACAGTACATGAAATGGATCAATGACGGGGAGCCAGCAGTG
ATGTGGTTGTCTGGGTTGCACATTCCAGAGTCATACCTGACAGCCCTGGTGCAGGCTACA
TGCAGGAAGAACGGCTGGCCACTGGACAGGTCCACTCTCTACACCCAAGTCACCCACTGG
GCAGATGCAGATGAAGTGACTGAAAGGGCACACCAAGGTTGTTTTGTGTCTGGTCTGTAC
TTGGAGGGTGCTGCGTGGGACAGGAACAACAGCTGTCTAATCAAACAGAGGCCAAAAGAA
CTCATTGTGGACTTACCCATTCTCAAGGTCATACCAATCGAAGCACACAAACTCAAACTT
CAGAACACGTTCCGTACCCCCGTGTACACGACTTCTCAGAGGAGAAATGCAATGGGGGTG
GGTCTGGTATTCGAGGCTGATTTGGCAACCACTGAACATATCTCACACTGGACCCTACAG
GGCGTCTGTCTTGTTCTCAACACTGACTAATAAAAACAACTCCTTAACATTCCAGAACAT
TCTCGATCATAACAAAATAAGAATGCACATTGTGAAAAACAAAAGACATTGCACAAAACA
TCGATCGTAGATTTTGAATTTTCAAATCGATTGTAAATATCGGGTGAAAGGAACGTAATA
GGCTATTTTTCTCTGCTATTCAATGTATAATCTTGTATAAATGATGTAATAGAAATGTAA
ATACAGTATTGCAATCAAAAAAAAAAAAAAAAAAAATCTGAA
>cluster_84_pilon
ACTCAGGGAAGTGACAGCAATGATCAGTCTCTATCACAGACTACCACCTCTGATGACACT
GCTACACTAACAAGTGGAAGTCAGCAGACTATTGTCAATAGTTCAGAAGTGTCAAAGTCA
AGCGCGGATGGAAACAATAGTGGAGTTAGACAGCAGCAGCAGCCTCCACAACAGAAATCG
GACATCACTCAGGTGTACGAGTTGGGACATCGGCTGGGAATGCCAGTGATGTTCGAGGAG
GAATTCAAACAGCCATCTTCATCATCAGGTGGAAGTGGCGGAGGTGGAGGTGGATACAGG
CCAGCTAAGGTCTTCACTGTCAGGTGCAAAATAGGTGATGATTACGTGGTGGAATCGGAC
GGAATTGGGAAGAAGAGTGCACATAGAGGAGCTGCCAGGAAGATGCTGGATCTCCTCAAG
GGGTGTCAACATCCCCCACTTCCACAGAGACAACCTAGGTATCATAACAGTTATCACAAC
CAGATGACGCCTGGTGTTGGCGGAGGTGGAGTGGGATCTGGCATGCATCATCACAATCAG
TATCCCCACTATACGTTTAACAACCATAGCCATCACCAGGGATACCAGTCGATGCAGCAA
CATGGCCCCGGAGGCCCGTCCATGTACAACCAGCATTATCAGTCTGACTGGAGGGGGAAT
AGTGGCGGAAATGGTGGAAGGAGGAATATGAATAGGAACTCTAACGCATACCCATATCAG
CCTAAGGCAGGAAATGAAGGTGACAGTTGTGGTGTTGGTGTTGCTGGCAGTGATGCAAAC
AAGGAGGTGTTGAATCCAGTCAGCAGGCTAGTCCAGCTACTCCAGATTCAGAGGAGCCAG
AGCCCAGTATTCACTGTATCCTCTTTAGTCAACAACAGCAACTACAACAGCGGTGGCGTT
GGGGGTGCTCCTGGAATGAGGAGGAATGGACGCCACTTCCACGTGGATGTTAGAGTGGGG
GAAGAGAAGGCGAGTGGATTCGGAACTAGTAGGAAAGCTGCCAAAAGACAGGCTGCCATT
AAAATGTTGGGTAACATGGGCTACACTCTAAATCACCACACACAGCAGCTGATTGACAAA
GAGGGCAAAGTGGTGCCGCCCCCTCCCCCGCCTGAACCCAATAGCTCGGGAAACAGTCAG
AAAAAGAAGATGGCGGCTCAGCAGAATAAATGGAATCAGCAGCAGCAGTTGATGCAACAA
CAGATGTTCTATGCAACGACTTCTGTTGCAGGAGGAGTGAACAGACGAGTGACGTTTGAA
GATGCAGTTTTAGCCACTGCCATGGGCTTGCACGGACTCGGATTGCCTCCATTGCCCCCT
CCCTGCGAAGAGGGAGAGGAAGAGGGTGAGGAAGTGACTGGGGGTGAAGAAGGGGAAGTG
TAAGCAGTGGGAACAAGAGTGAAGGAGGAGTTAAGAAAGTGAGCAAAGAAGAGAGACAAC
ACATGGTGGACGAGAGAGCAGGCTACGTGGCAGCAACTGACTTCTCAGTATTAGCTCAGC
AGCACTCAGCATTGGCGAGAGAGTTGTATATTAAGCAGAAGTTTGCCACTCAGAGACAGA
ATGCCATCAAGATAGCTTCCGAGTTCAAACTCACCCAACATAGCCACACTGCCGCCCAAC
TCATTGCCCAAAGTGGAAAGAGCATGGCATCGATCACTGGCGACATTTCCACTATTCCTG
GCGAACCTATCCAATTATCACCCGTTGGAAACAGGAAAAAAGACGAAGGAGAGGAAGAGA
GGCAACGTGAGGAATCTACCCCCACCAAGTGTACTCCCGAAGGAGACGGAGGGAAGGATG
AATCGAAGATATCGAATGTTCAGGTAGTATCTGACTCGACATCAGTGAGCAGTAGTAGTG
ATGAACAGAGAAAGTTGAAGTTGTCAGCTAAACAACAGATGAAGGTCCTCTGTGTTGCAG
TCGGTGCACAGCTATCATTCCACGATCACACTAAGGTTGGACCCCCGTTGGAACACGTGA
GTGTGTTGACAATGCATTTGGGCAAACAGTTCCACAGTGAGGGCGTTTCCAACGAGAGTG
TGGAACAGTCCCAAGAGAAGGCCAGCCAGAGTGCCCTTGAGATGATAGCCAGTGCTGACC
CCAACGGGCCACCATTGCCCGCTGGAGTGAACCCTGCAGCTCTGGCAGCTATCGTTGCTG
GAAAAAGTGTCAGCAGTCCAGGATCTACGGAGGGCTCCCATAATGTTACCGTCAGTATTC
ATGTTGCAGAGGTTGCTAAATCTGCAAGTGGAGTTAGTGAAGATCCAAGAGCTTCGAATT
CAGTAGAGCGATTAGTGACCGATGGTGTCGGTAGCCAAGAAGATCAATCTTCCCATGACT
TGAATGGAAGTAGTAACAGCAACGGTAGTGGAATTGGAGATGAAGTGCGAGGAGGAGACA
CGATGAGTCATCAGACATCGGAGACATTCTCGGCTGAACACTGTTCGGAAACTGTGGGAG
AACCACCCGCACCCTCTCCCACTACTGCTGTTGATAGAACTTCTTCAACCGCGGTGTCCC
AAGGCAACGAGTCGTTAGGTGCATCTTCTGATGGTTCAGGAGATAGTGGTGGTGCCGCTG
GCGTGACAAAGGAAGAAAGATCAACAGTCGACCAGGGCGGCCGTGTTTCTTCAGCTGCGT
CTGTGGCCACGATAGCAGACAACAACAGTAGTAGCTAGTTCCTTAGTCGTTTACAGCTGT
GAAGAATTGGCACCACTCTGAGAAGTCAAAACATATAAAAATGGGAGGAATTTTGCAAAA
TTTTGACTAAATAAAACTATTAAAAATTTAAATGGAAATTTTACGTCTAGTACTCTAGCT
GTAGAAACCTGAAAAACTTTAATCGAGTTAACTTCGAGAAAAAACTTTATTTATTGATGT
TGTCGAAATTCAGTTGCTCGTTTATATGCACGCTCAAAAAATGTATTGGATAAAATTGAA
TTTTAAATTGATGATTGATGCTTTATTAATTTATAATGACATTACATACTTTTATTATAT
TGCTCTGTTTTTCGGTATCTTTAACGTTGTATCTATATGTTTATTTATAACCAGGTTTAT
AAATTGCAGATATTGAATTAATTGGATAGTATTACACATCAACGGTTTAAGATGTATTTT
TGTTGTGCGTGCTTTTTGGCGTTGTTCCACTTCGCTCGTTTGAGAGCATTTTGCTGATTA
TCTTATACTGATGAATTGCTCCGATATGGGATAGATTTGAGATGATAATGAAAGCTGTAC
AAATTCTTATTGGAAAAGTTTGAATAATTGGTTACAAGGAAGATACAATTTACTCGAAGT
TGTGTAAATGAAGATTATGAATTATGAAGTATGAAGTTGTCAGTTCTCAGTATGATAAAT
GCGAATAAAATCGATTTACGCCAAAAAAAAAAAAAAAAAAAAAAAAAAAAAAATA
>cluster_85_pilon
ATTAGTTAATTTCGTACACAATTTGCCGGAACTGTTTGGTAAAAGTTATTTTATGTGGTG
TTATAGATTGACATTCGTAAATGGCCTGTTTTCGCTTCTAACTAATGTTAATCTTGATTC
ATATCAATATTTGAATTTTGCGAGTTTGAATTTTGGCTGCATTACTTTGAAGAAGTTTAC
GGGCATTAAATACATTTACGGTGATTGCGAGTTAGTTGTCAATGAGGGGTATATTAAGAA
CCTGATGGTCCAGGTTCGAGTCCGACTGGGGCCTCCGGAAGAAGATAACAGCTCAACATC
GTCCAATGAAACGGAAGATAGTCAAATACGTCAGGCTATGAGAATTTCAGAAAACTCAAA
AACCGTCACTGCTTTGGAACCGGTTTTGGACAATTTAGCAGAAGGCAAACGGGATCTAGC
GAGCTTAATTAGCAATTTGAGAAAACTTAAATCAAATTTAAGCAGTCTTTGGAGAAAAGG
AGGAGTCATAACGGAAGAAAAGGAAAAGTTTTCCCTAATTCAGCTCAAAACTGACATAGC
TACAATTGAAATTTATCTGGGGTGCTACGTTTTGACAAAGGGTAAAGATTTCAACACTGA
AGAAATTATGTATCGTCTTGATACGTTGTTAGTATTCTCAGAATTTCTTTTCGAATTGTC
GACTGAATTCAAAATGCGTTTGGTTCATTGTATGTTAACAATTTTGCATATCACGATAAA
CAGAGCTAAAGGTTTCCCCGTAGACGGAATGGACGTTACGGTTAATACAGACGAACTTGA
ACGGTTAAAGCCCTTAGTATTGCAGACAGCGGCACCTTGGGTTATCTTGGCGAAACTAAT
TCAAAAAGAAGAGCTTAATTGTCAAGATTCAGCTGTGATTTTCAACCATTTATCGCCTGA
ATCGAGGGAAGAAAGCCAAGTTCCAATGTATATTAAGTTCCTAATGGAGGGTCACGAATA
CTTTAAAGAAAGCAAACTGAAATTTTGCCATTTTTCGGGAGGTTTGCTAATGAACAGTAT
AATTGACTCGTTGACAGACTTTTTGCAGAATCAGAGCTTGCCAATTACGCCCCATTACAG
AAAGATCTATGAAGAAGAAATTGATCAGTGCTATTTTTGTTTGTATCAGTTGAAAAGAGC
CAAAGCCAAAACTGAAAGTCACTGTACGCAAGTATCAGTAATGAAATTAGAAAACGTTGA
CCGGATTCTGTATCATTTTGTACCATCAGAGAAACCGAGCTTTGACAACATGAAAGCGAA
ATTGACGAATGACGAGGCGTCCATGTTAAGAAAAGTTCTAGAAATTTGTTGGCCTGATTT
TGACAAAGATTCCAATTTGATAATGGCAAAGTTTAACCAGGCCATAACAGACTGTTTAGC
GTCTAATTCAACTGAGCATTTGCAAGACAAGTTTTCAAATTGCAGTGAGCGATCAACTTT
CGAGAGCAAATTGAAACCGGGAGTTATAAAAATGCTGCACTTTTTAGCGGACCATTGCAA
GCATGCTCACGACATTAAAAACGCATTAAAATTGTCGATCCTAACTCTATTTTTCGAACC
TGAAAATTTAGATTGCTGGATCGTTGTTTGTTTTTGCCGAAAATGGTTAATCGATTCGGA
ATTTTTAGATGTTGAAGTTTTTCCAGCGTTATATATAGTTTTGAAGTCTTGCAGAGAAAC
TTTTCTTTGTTTCCAAACAAGTATTTCGATGAATAAAGAGGCAGCTATTGCAGCTACATT
ACATATAGAGTTAGGTTTGCTTTATTATCAGTTATGTAGTTTTATTCGCAGGAGTGAAGA
TTACCAGGAAAATCAGAATGTATATTCCATAAACGATTCAACCGAAACCTTCTACCGAGA
ATCGCTCAAGTCTTTCAACGAAGCCTTCAAAATTTGCAACTTTGAGGATAAATGGTTATG
TCATTACATGTTTGGAAAAATTACCCAGAAATTATACCCCAAAAATCCAAGCGCCAACAT
TTGTGAAGAGGTCTTGAATAATTACTTAAAATCAATCCTATTTTTGGAGGAAATGGGGGC
GAAGGTACCCAGAAAGATTACAATTCAGCAGCCTCAGCAGTTTTCAGTAGAGATTTTAGA
ACTCATTTACCGATTGTTCGCATCAGCGATCAAAATGATTGATCCGAATAATTGTGTCGC
GATACACAAATTATTGCAAAGAGTTATGAAACTTCCTGTTATTGATAAACACCTCATGAA
AGTTGAGGAGCAAACGGCTGAAACTTCTCAAAGCTCGAAAATTGCGAAAAATGGGCAATG
TCAAAACCAAGCGTCGCAACCCCTACATAATAACTCGTCTGGCATTGAACGCCAGCCTCA
AGTTATAAGTGTGAGCTCAGATAGTTCTGACAATAAAGACCCTAGAGCCGTCTTGATGCG
ACAAAATGAAATAAGAAGCGAAATTCTTAGCTGGTCCATAGAAGTTTTCAAATGCTGCGC
GAGACGTTACACGCGTCACGCTAAGAGCTTGTACCGATTAGCTGAAATCACCTTGACCAA
ATTACGCAATGTTGAAAATGGGTTAAAATTCTTGTACAATCCGGAAACAAATTTTACTGC
CTTGGACTCAAACGTTCTACCTCCGCTGTTTTTACTGAACGCGAAAACCAACAATGTCAT
TTTTCAAGCCATTTATCGACCAAATTGCCACGAAGTTGATAGATGTGGTAGCTATTACCA
TTTAGTTGGCAAAGCGGCTTTGGCCACTGTCGATATGCTAGTTCAAGTTGGTGCTTTAGA
TGAACTTGCAGTTTTTGCAAAAGGTTTGAGCAAAGCTGGCGACAAGTACTACATGCACGA
ACCAGTCAGAGCTAAAATCTACACGAAAACGGTGGTTGCTTTCATGCATATTGCCCAGCG
TGACTTGCAATTTATGCCCACAGATACGGAATCACTTTCAGGACCTTTGAGAGCCGACGC
TGAGTTGGGTTTCAAAATGCTGGCAGCTTCAGTTCATAAATTTTTAAGCCTTCGACTCCC
GTTTTGCACAGAAGATTATAGAATTAACCGAAAGTTGAAAGCAGTCGTGTTAGGCTGTTA
CGTAAGAAGCAGTGGCGACCTAGACTACGAATCGAACCGAGAAGGAAACTCGAATTCTGA
CACAGTAACAAATGCCAACAACGCCTTTAACGTTGAGCCCACTGCATCTAAGAACAGCAA
AGTAACAATCCTTGAAGCCCAGGCCAATAAGTATGCAGATTTATGCGTACTGGGTGTTTC
GGCTAAATTCTCGAATCCTACAAGTTCGGCCAAAGGATCGCAGACAAACATTCGGTACTC
TTACAGAGCTAGATGTTGTGCGACTAGCGAGGCTCCCGCTCAGATTGCTCAAGGCATCGA
TCAGCAGATGAGGCAGAAAAATATGAAACGATCAA
>cluster_87_pilon
GGAAAACAACAAAATGGAACCCGACGATGAAATTGAGGCAGAAACGGTTCCTAAACAAGA
GAATAATGAAACAGAAAGCAAGCCGGAGACACCAAGTGAGCAACCAATTAAAGACAACCA
ATCAGAATTAGATCCAGATGCTGAGATTTCAGAGAATGACAAAAATGAGCCAGAAAAAGA
AACGATAGAAGAGGAAGAAAATAAAAATGATCTGGAAGCTGAAATTGACGACGAAACTAT
TGAACCCAAAACTGAGACACAAGATGAATGTACACCTGATCTAGCTATTAGGTTACCAGA
AGAAAAGAAACCATCGGAGAATCCGGAAACTAATCAGGCGGACGCCATTTTTGATGACGT
TAACCAAGAACAAGAGAACGAAATACCTGAAAGTAAAGAGCCGGAACAAGACGATCAGAG
GCAAAACGACATTTCTGAACCAATAATAGAAAATCAGTCCGCAGAGATTGTCAAAAGTGA
GCCACAAAACGAGGAAACATCGGAAAGGGAGCCAAAACCAGAGAACGAAACCGAAGAAGA
TAGTTCTGAACAAGAAAAAGAGGCAACACCAGTTATTGAACAAGAACCAGATAGTCAACA
CAAACCTAAGACCAATCCAGCAAAAAGTGAAATTGAACCACGTGATGATGAAAATACGAA
CATCACCGATGTTATCGATCCCGTGTCTGAGATTGAAACAGCGAACCAAGAAGACAATGC
ACCCGATACAGACAAAGAGGCAAAAGACGACATTGTGGCAACTCCAGTATTAGAGGACGG
CATATTGAAAGGAGAAAACGAAACATCAGAAAATGCTGAAATAGAACCAGATAGGGAGAT
CAATCACAAGAATGCCGTTGAACCAGATAATGAAATAGAGGAAACTAGCAATGCTGAATA
TAATACTGGCACCAAAGAAGATGAATTTGAGCCTGAACTGAAAACTGACCTAGAACCTGA
AGTGAAAACTGACTTAGAGTCTGAGGTTGACAAAATTGAAGACAAACCAACGCTCGAGAA
TAATGAACAAGTAAATAGTTCACATGAACCAAAAGACGAATCAAAAGACGACTTGGTTAA
CGTTGACAATGAGGTACCAGCAAAAAATACAGAAACTGGTCCAGACGATGAACAAGCGAA
AGATACTGAAGTTGAACCAAATATTGAAGTAAATGGAATCAATAATGTTGAACTGGAAAG
TATGCCAGCAGGAGAAACCAAAACTGAAGCCGATAATGAGTCAAAAGACGATACTGATCC
TAAAACTGACAATGAATCTCAATTGGCAAACAGTACTGGGACAGAAGGAGATAAAGAACT
TAAACCAGAGGAAGAAACAAAAGAAGGTACTTCACCTGAACCAAATAGTGAGGAAACGAA
TGATGAATTAAACAAAGAACCAACTGTAGTTAGTGCACCTAAATCTGAAGAGGATCCATC
TAAGGAAATTGGTGAACCCGAGTCAACTGAAAACGCTTCACCCAGTCCAGATAACAATAC
AACAGACGATGATAAACCGGAGCCAGAAGAACCAACAAAGGAAGACAGTAGGCAGCAATC
AGATTCGGAAGACAGAGAGACAAACCCTGAGAAGAACCATGAACCATGTCCAGAAGTCCA
GCAAACAGCTGACATCAATTTTGAGAAACAAGATGAGGATGAATATATCGATGAGCCCAG
TTTGGATACAGAAAACGCCGTCAATAACTACACCGAGCCAAAAGATACTATTGAACCTGA
CAACGCACCCGAAATTGAAGAAACAAAAGATTATCCTGAAACAGAGAAGAATATTGAAAG
TCTTGATGATGATGATAAAGATCCAGACCAGATACCATCCGATGTGATTCAGGATGAAGA
AACGACAAACGATCCCATAATCCCCGTTGATGACAATGACCAGTACGAGGAATTCGAAAC
CGAATTAGAAAGAAGTGGCGAAATTGAAGAAGATCCAATTTCAGCTGTTTTAGACTCTAG
ACCAATCGAAAGCAATCGACCGTTTGATGATGAAGATCTACCCAAACCTCCAACCGATCA
ATCTGAGTTTGAAAAAGATGACGAAGTTGAAGAACAGCCGGTTACAGAAGAAAAAGGCTC
ACATCCCAGCGAAAGCAATCGACCACTTGATATAACACCGGATGACGATACCAGTTCTGA
ATCCGACGAGCCCGAAGACGCAGAACCGGAATTTCCGAACAAAGATCTCTCTTCTGATAA
CGAACCTGAAAAACCAGATATAGACCAGGCCGATGATCCAGAAACGCTAAGATCAAGAAC
GTCTTCTATGAGCGAGTTAAGCGATAATCAGCCGACAGAAAACAAGAATGACAAATCACA
AGAACCTTCCGATGAAACCCGGTCGAAGTTCTAGAAGACAAGCCAAAACCTGAAGAAACG
ACCAAAATAAACGTATCAATCAACGTCGAGGTATCCCGAAGTAGACCCAGTTCCCCTCAA
GATCCAACGCCTAGGATCGAAAAGGCGAACTTGTCCAGTAACATAACCACGGAGGTCACC
AGTCCTCCTGGAAAACCAGACGCTTTTAACAAATATATTGCCAATTTCAGCTTTGGAAAC
GAAATTTTCAGTGATTCCCCACTTAGCGAGCCAATTTTCGAGCACAAAATTACGCTAGAG
AAAGCTAACAAAGATGACGCCAGTCCCAAAATTTCTGGTCCAGATGAAAGTTCACCTAAA
GATGAACCAGGACCTAAAAAACTTCTGATGAAGCTGGACCTTCGAAGAAAAAAGCAGAAA
AGCCCAAAGAAGATTCCAAAACTGAAGATGAAAATGATGAAATGAACGGAAGGTCGCCAA
CTTATTTGATTATGGCTTTAGCTTGCATAGCAACTATTGGCCTAGCCACTTTGGCGTTAT
CTAGATTACGAAACAACTAATAATGCATAGCTTTTATTTTGGAAATTTCAAATTTTGTTG
CTCAAATCTAATAGGTGCTTTAAAATCTATAAAATCACTAAACTTGTTGATTAGCTTTAT
TTTTCAGATAGCATTATCAAAAAGAAATATTTAGAGCTTAGGTAAAATTTTGTTGTACAT
AAATTAATCAATTTATTCTTCATTGTAAATAAAAAAAAAAAAAAAAAAAAAAAAAAAA
>cluster_90_pilon
TGAGTATTCTCTCTCGCCCTGTCCTCTCGTTATAACCTTAGTAATAATAAACTTTATTAC
ACTTATAACTTGAGCCGGTTACACGTCGCCTGTAGTCTTGCAAAAGAAATCATTTTTGGG
ATCTCCCTTTTTCTGTTCTGTCGTCTCTTAGTTTTCATTTTGGCAGAATCATTAGTGCTA
TATATCATCATAGCTTTATAATATCATAACTTTATCATTTGGTTATTGTATTGAGTTACA
AGAAAACAACTATTAGTTAATATTGTTATAAACAACCAGCACTGCCCAAAATGTCAGCGT
CTATGATGGGTCCAAACACCAGGGTGCTTCATTCTTCGGAACACCTGGAAGTCGTTTCCG
TTAAGAAACCGCATCAAGTTGATATCGTTGCAACAGGCACTGGCCGAGTAGCATCCGCAA
GATCAAAGAAGCTCCTGAGATTACTTGATGAGAACCTGACGTGGACATCGGACACTACGC
ACCTCAGAGGGGCTATTCAAAGCAGAATCGAGGAGCTCGAGGAAGAAAATGAATCCGAGA
GACAGAGCAGATCTAAGGTTGAGAAACAGAGGCAAGAATTGGCACGTGAGTTGGAAGACT
TGACAGACAGACTGGACGAGCAGGGAGGAGCGACTGCTGCCCAGATTGAGCTGAACAAGA
AGAGAGAACAAGAACTTCTCAAACTCAGACACGACATTGAAGAGATACACATCCAACACG
AAACTAGTGCCTCACAGATGCGAAAGAAGCAGCAGGAGCAGTTGGCCGAATTGCAGGCCA
ATGTTGACAACCTGCAGAAGGTGAAGGCCAAGTTGGAGAAAGAGAGGAACCAGTTTAAGA
TGGAAGCCGAAGATCTTCAGAGCAACTTCGAAGTGCTCTCCAAGAACAAGCAAGCTGCCG
ATAGGAACAACCAGAGCCTCGAATCGCAACTGTCTGACTTCAAAGCCCAGTTGGACGAAC
AGAACCGAACCTTGATGGAAGTCCAGTCGCAGAAAGCCCGACTCCAGACCGAGGTGTCGG
AACTGACGAGACACATTGAGGAAAGCGACAGCTCAATCGCCACCACCAACCGAATCAAGA
TAACACTCACCAACCAGCTTGAAGAGGCCAAGAGGACGGCGGACGAGGAGTCCAGACAAA
GGAGTTCGATCCAGATTCAGTTTAACAACTCCCAGAGGGAGATTGACCAGCTTAGGGAAC
AGATTGAGGATGAAGAGGCTTCAAAGGCTGATTTGCAGAGACAATTGCAGAAGGCAATGA
GCGAAGTCTCCACCCTCAGGTCCAAATATGAGCTGGAGGGTGCCGCGAGAGTCGAGGAGC
TGGAAGAGGCGAGGAAGAAGTTGATTGTGAAATTGCAGGAGGCAGAGGAACAGTTGGAGG
CTCAGACTGCCAAGGCTGCCAACATGGAGAAGATCAAGAACAGAATGCAGGGAGACCTCG
AGGATGTCACCATCGAACTTGAAAGGATGCAATCGAACTATGCCAATGTAGAGAAGGCTC
AGAAGAAGTTTGACAGCGAGATTGCCACTTGGAAGTCAAAGGTTGAGGACCTGCAGAATG
AACTGGAGAACTCACAGAAGGAGTGCAGGAACTACACCACCGAACTATTCAGATTCAAGT
CATCGTACGAAGAGACCATCGAAACGATCGAGAGTCTGAAGAGAGAGAACAAGACTCTGA
CCACCGAGATCTCAGACCTCACCGACCAGTTGGGCGAGGGTGGCCGATCAGTCCACGACA
TCGAGAAAGCCAAGAGGAAGCTGGAACAAGAAAAAGCAGAACTCCAGTCTGCTTTGGAAG
AGGCAGAACACACCATTGAGAACGAGGAAGCCAAGGTCATGAGGTTGCAGGTTGAACTGT
CGCAACTGAAGGCTGACCTTGAAAAGAGGGTCAACGAGAAGGACGAGGAATTCGAAACTG
TCAGGCGCCAATACCAGAAGACAATCGACACCATCCAGGCTTCATTGGAACAGGAGACGA
GGAGCAAACAGGAGGTGCTGAAGGGCAGGAAGAAGTTGGAGAGCGACATCAACGAGTATG
AAGTGGCACTCGAGATTGCAAACAGGAACAATCAGGAGGGACAGAAACTCGTCAAGAAAC
TCCAGCAACAAGTCAAGGACCTGCAGACCTCATTGGAAGAGGAACAGCGAAACGTGGACG
ACATCCGCGAACAATACAACATGTCGGAACGAAGAGCCACCATGCTCAGCAACGAAGTGC
AGGAACTGAGGTCAGGATACGAACAGGCCGAGAGACTCCGAAGGTCAGCCGAGGGCGATG
CTAGCGATGCTGCCGAGAGAATCACCGATGTGCAGAGCCAGTTGAATGCTTTGAATGCTG
CCAAGAGGAAATTGGAGGCTGATTTGCAGAATGCCACCAGCGACATTGAAGATCTCACAC
ATGAACTCAAAGCTGCCGACGAGAGAGCCAAAAAGTCACAAATGGATGTTACCCGATTGT
CAGAAGACCTTAGGAGCGAACAGGAGCACAGCCAGTCCCTGGAGAGGAGGTGCAAGACTG
TGGAACACCAGTTCAAGGAACTCACCATCCGATTCGAAGACGGAGGATCCTCAGACTCCA
GGGGATCCAAGAAGAGCATCGAGAAACTCGAGGCCAAACTGAGAGAAGTCGAAAATGAGA
AGAACAGTGAGAGCATTGCGAAGACAGAGGCGATCAAGCAGTTGAGGAAGATTGAGAGGA
GGATGAAGGAGTTGGCATTCGCAGCTGAGGAGGAGAAGAAGGAGAAGGAGAAACAGATCG
AACTGCTAGACAGGAGCAACAAGAAGAGCATCGCACTCAAGAGACAGATCGAGGAACTGG
AAGACTCCAACAACCAAGCTTTGGCCAGACTGAGAAAATTCCAACACGATGTTGATGAAG
CTGATGAGAGAGCAGAGATGGCCGAATCTCAACTGGCCAAGCTGAGAGCCAAGACCAGAG
CTGCCGGACCCTCATCCGGAAGGTCTGGATTCGCTAGCTCGACAGTTACAACAACGGTAA
CTGAAAGCTCGTCTTCTACATCTAGGAGAAAGAAGGCTGCTGCTGCTGAGGAATAAACAA
CAAACAAACAAAAAAAAAAAAAAAAAAAAAAAAA
>cluster_91_pilon
CGTACAGGCCATCGACTACTTGTTCCTGGCTTTCCGCACTGAGGTCCCTAAACCAGCAGT
GCACGTGGATGCCCCAATGTGGCATGAGTTGCCTTTGGACACGAGTAATGTCAACCTGTC
TGAGATCATTGGCAGAATCAAGGAACACTGCATGGTCAACCGAATTAGGATCAGTGAGGG
CTTCAAGGACTTTGACAACCTGCGCGAGTATTCGATAACCAACAGTCAGTTCAGAAGGGG
TCTGATGACATCACGGATAGCACTCTCGAATGCAGAGGCAGAAGTGCTGTGTAGTGAATT
CAGAGATCCCAAGAGGAATGGACGCACTCTCTGGAAGGCATTCTGTGACGAGGTTGACCA
AGTGTTCACACAAGTGATTCCCAACATGGAGCGCACTCCCCTGAACTTCCCCCTTCCTCA
AGACTCCTTCCGGATGCCTCACAAGGGGGGCATGGACTGGACCAGTGCCACAGTGGACCA
CCAGGCCATGGTCAACAACTGCATCCAGAGATTCAAGGCATACATATCCGGAAGAAGGCT
TCTTGTCAAACCAACATTTGAGAAATTTGACAAACTTAACCACCGTTACGTGAGTCGCTA
CCAGTTCAAGCAGTGTCTGGCTATGTTGGATCTGGCATGTACAGACGAAGAAATGGGGGC
TCTGGAGGCCAAGTTCTCTGATGACAAGGGATTCAACTACTTCAGATTCCTGCAGGAATT
GGAGCCTCCAGCCCAGTTCGATGACAAGTACGCTGAGAGAATGGAAGAACTGAAGTTAGT
GAATACAATGAGAGAGAAGCTGGAACTGGAATATGAACCCAACTTTGACAGACTCATGAC
CAGACTCAAGACTTATTTGATGAAGAAGCCAGTGAGAGTGGTTGAGTTCATGAAGGACTT
TGACAGATTCAGTCACAACACCATCTCCAAACAGAACTTCATCCGGGCCATGGACATTTG
TGGATTCCAGTTGGAAGAGCCAGAGAAAGAGATCATTTACAACCACTATCAGTCGGCCAC
TCAGCCTGGCCAAGTGGTGTACAGGAGGTTCTGTGATGACTTGGAGGCAGTGTTCACTAC
ACACGAGATGGAGAAGAGGCCTCACTTCAAACCAGAACAGTGGCACCCTCAGCCAGCACA
TGTGGAGAATGAACTCACTCCAGATGCTCTCAAGGAGTACGAGGCATGCATGATGCGATT
GGCAAATAGGGTGTTGCCTACCCGCATGCAACTGTTCCCTCCCTTCCGTGACTTTGACAA
ACACAACAAGGGCACAGTGACACGTGAACAGTTCAAGAGAGTGCTGAATGAACAGTTGAA
TCTGGGAGGATACATGACAGAGAGAGATTACAGCATCCTCTTCAACAAATTCCTCAACAG
ACAACCGGGAGGGGGAATGCCTCTAGTGGACTATGTCCCATTCTGTCATGAAGTGTATAA
ATTGGCTCATATTGACTACCAAGCACCATAATAGGCACAAAGTCATACAGACAACATCCG
AATAAACTGTTGAGGACCATAATGAAGTAATAAATGAAACCCAGCATGTTATAATGTGTA
ACTGATGTTCATTTTGAGACCTGTGATGAATAAAAGGTTCAAAAGATTGGGTCAAAATTT
ATAACGTTGCTAAAATTGCTAACTATATTGGAATTGAAGGAAATTTTTAGCAGTAGTTTG
CAGCTTACTCCAATTGTTTTTGCTCTGTAAATGGCTGTTTCGACCGCTTTAGTGCTTGCT
TCGACAAAAATGATATAAAACATCAAGAATGATATTCCATTAAAACAAGTGAAATCAATA
TATAGCAGCGTTTTGTAATACCTTAACCAAAAACAAAATGAAAACTCAAACTTGCCTTTA
AGCCAAATAGACGACATTCTTGAACTGCCAAGCTTTCAGTTCCCAAATGCAGTTTCTGTA
GTTATAAAAAGTGTTCCGTGTACAAAATGCTCATGTGCTGTATCTTTTCTCTTCATCTCG
TATATAAATAATGCTTTAGCTTGTAAATGTTCCTATAAATTACACCATGTAAAATAGTTG
CAATATTGACATTATTGCCATATAAGATATCCATTCATTTTAAACTTGTCTCTTTTATAA
GCAGAAATTATTCAATAAAGAAATTTTTCAAACTGATCGCAATGAACTTGACCTTTTTTG
TCATTTAGTTTGAGACAAAAATTTTATGGCACTGACAGACGATAAAACTTTGCTTGCTTG
GGCAAAAAGCCATACCATGAAAATGCCAAACCTTAGCTGTAAACTTGTAAATCTGCTCTA
ACTATGTACATATGAACAAAGTGTCTCTTTAGAATCTACCAACAAAAATTGCGCAGTTAA
CTTACTCATTCTAGTTGTTTTGCCAAAAATATATTTTGTTTTCTCCATTCGTAGAAGAAA
TAAAAGCTGCAAATTGATTTATTTTGAAATATGTCGCTCACATATGCTATATTACCTACC
TACTTACTTACTACTTTTGCTGCTTATGCTTACTCTCACTAAATAACTTAGCCAAACATT
TTAACTTGAAGAATTGAAGTGCAACAAACAACAAATAAATTATTCTTCAACGAAAAAAAA
AAAAAAAAAAAAAAAAAAAAAAA
>cluster_92_pilon
ATTCCAAGTTGAAGTTAGTCGATCTGCAGCAAACAAAATCCACAACTAATCAAACCAAAT
CATTGATTTTGACTCCATTTAAAAGTTTGTTTTATTTCTGAAAAGAAACTTAAACAATAA
AACTTGAGTTTTCTCCGAGCAAATATAACTAGTCTTCTGCAACTAAATTTCTGATTGCAA
ATAATCCTTGATACACCTTTTGATTTCTCCGCAAATAATCACCAATTTATCCTTCTACCT
TTTTAACAAACAATCCCTTTAAAAGGAAACAACCAAATTTATCACCAAAAATTTGCTCCT
GACAAACTTTTCCCTGTCATCACAAAATGACGACATCATTCGATGGTTACACTTCCATGC
TTCCCAGTTCAATGGGCACAACTTCCTACACACCCCAAATGGGGGGCATAACTGGTCACG
CCAACACAGTCGGGTCCGCAACAGCAGCCGGGCAAAACTACGCCTCAGCAATGGGCGCTT
ATCCAACATTCGCCGCAAACGCCGCCGCGGCTTCCGCGATGACCGGAGGGCCAATTAGCA
ACTACATGAGCAACAGTTTCAACGCGGCCGCTGCAGCTTCAGCAAATTTACCTTCGATGT
CCTTTAATTCGCCTTACAGCGTGCCCCCAATGGCTGCCTATAACACTGCTTTCAACGCAT
CCTATGTCGATTACAGCCGAGCTGCCGCCGATTCCATTTATCAACTTACGTCACCAACTC
ACAGAGGACGAACCAATCTGCCTTCGCCGAATCAAGCCGAGAAGTTCCGACGAAGTTACA
GCCAATCACACGCCAAGCCACCCTACTCGTACATTTCTCTGATCACAATGGCTATTCAGA
ACTCAAACAACAGAATGGTAACATTGAGTGATATTTACAGTTTTATCATGGAACTGTTCC
CTTATTACCGACAGAACCAGCAAAGATGGCAAAACTCAATTCGACACAGTTTGTCATTCA
ACGACTGTTTCGTCAAAGTGCCGAGGACGCCAGAAAAGCCCGGAAAAGGTTCGTTTTGGA
CTTTGCACCCGGAATCGGGCAACATGTTTGAAAACGGATGCTACTTGCGACGTCAAAAAC
GTTTTAAGGATGAGAAAAAACAGACGAAGAAAGAGAAAAGCAAGAAAAGTAAAGATATCA
AAGAAGAAAACATGAACGAGAACGGTGTGAACAATTATGAAGATTATGACCAAAACCTGA
AAAAAGAAGACGAACAATTTTCACCCGAAGACGTTTCAAGTTACGTTCAATCGCCGAACG
GAATTAACGGATATGTAGCTGACGATCGAAGTTTGAACGCTTCTCCAGCGGACATTGGCG
TCAACAATACCGGAGCCCCGGGAACCGCCGGACAAATTTCACCAGGAAATTCCGCGGGTT
CTGAAACCAGATCACTTTTGAATCACCAGCAAACAACCCAACACCCGCATCAAAATGGAA
CTATTCTTCAGCAAGAAAACCACGACAATACTTCAGATTTAATCTCGGCTGCTTTGAGGT
CCGAACAACAGCAAAGTTTGAGCGAATTGATGCATTCTGCACACGCAGCTTCGGTTCAGA
CCGCTTTGGGCACAAACGGGCAAACTTATCTTCACGATGCCTCAGTTCTAGCACCCTTAT
TCCCAGGTACTTCGCTGCTTCCTCCAATGGCGTATATGGCAGGAGGCGCGTCTGCGAACG
CCGCCGATTTTGGAGGACTCAAAAGCGACGCTTCAAACGCTTTCTCAATTTCTAGTATCA
TTAAAACATCCCCGGGAGCTCATCAAGACTCAGCCGGGCAACTTCTGCAAAACCCTCACT
TTTTGGGCATGAATCAACATTCCGACCTGGCAAAATACGATTCGGCAATGAGTGCCCAAA
ACGTGTATTCAGCCAACCACGGAATGGGTTACAATTCTTACATGTCCAGTGTTGCTGCCT
CGATCATTCCACAAGCTCAACAAAACTCCTCAGTTCACAACAGCTCAGCTTTGAGCGAAC
TTGACTCTCTAATCGCTACAGTTCCCACTACTCAAAACGAGATCCTGCTCAACTCTAGAG
CAACTAACGGACACCTTTCAAGTAACCATCAAACGTCCGCAACCAATTCTGGGAGTCCCA
TCAACGTTGCAAGTCCTCGAACCGGACCTCTTATGGGATCCGAAAACGTCGTCTCAGTGA
CATCGACGGGAATTGAGCACCGATTACAGCCGACTGGCAATGGATTATGTAATAACTCTG
CAGTTGCGTCATTTGTTACGTCACTCGCTTCGTCACAAGAGTCCTCGGCTACAACTTCGC
CGATTGCGACCACCAATTCCTTTTTTAACTCCAACGCTTCCAATTCAGTCGCAGCTACAA
ACGGACCACAAATTCTGAGCACGAATAGCTACTAATCTCGAAAACAAACTGAAACTTACA
AAAATTCCAAAATCTTCCAATAGTCCAAAATAATTAAAGTAT
>cluster_93_pilon
GATAAATTTATTTAAGATCAAATTTGGTATTTGATCTATTTATTATTATCAATTGGATTG
GTTGAAAAGACGGACCCTACATAGTGTCACAAGAGTGGACACTAAAGGACCCTTGGAGTC
TGTCAAGAGATAGAGAAGAGAACTGGTGTGTTTGGCAATGTCTCTGAGTGACATAGATCC
CGATGTGTTACTCGAGTGGTTGCAGACACCTTCGATTCCGCCTGAGGACGATGCGGATGA
CTCGGGAGCATCAGGTGGTGGAATGCAACAAGTGGCACTTGAACAGCTCTGTATGGTGCT
ACTCATGAGCGACAACATTGATAGGTGTTTCGAACTCTGTCCCCCGAGAACCTTCCTACC
CGCCCTCTGTCATATTATGATAAGTGGTAACAGCAGTCTAAAACATACAGAGGAGACCAT
TTCTACCCTGGAGGTGTGTGCACGTGCTATGACATACTACCTGGATGTTTCTGCAGAATG
TTCTAGAAGGATCATCCAAGTAGACGGTGCTGTCAAAGCTCTCTGCGACCGACTTCTGAT
TGCGCCACAAATTCTCATCAACAGTCGCACTGCCAGAGATCTCGCTGAACAGTGCATAAA
GGTGCTCGAGAGAATTTGTTCACGAGAATCTGGAGCTGTTTTTGAAGCTGGAGGTCTAAA
TGCCGTTTTGACCTTCATTCAAAGATGCAGTTCCGCTCCAGCCTCGAGTAACCACCTCAA
TGTTGAAACTTCGCCGACATCGGAGCCAGCGGTGGTTCCTGGAATCCATAAAGATACCCT
ACACTCCGCTATGACTGTAGTTACCCGACTTTGCAGCAAAGTTGATCCCACTAGTCCAAC
AGGAAATATCGATTTCGTGGGATCATTGTGCGGACTTCTATCACATAGCGACCAGCATGT
TTCTGAAGGAGCACTCAGATGTTTTGCAACTCTAGCTGACCGATTCTCTCGAAGAGTTGT
GGACCCGGCACCTCTAGTGGAACACGGTCCGGTTCTTCTAGAGCATCTGCTAAACCGGCT
TTCTGTTTCTGGATCTGCCAACCCATCTACCCCGTATAACGGAATGACCCCCAACACTTC
CATGAACGCAGTTATGCCCAAAAACGCTTCCAGTAATTTGGTGGGGAGTGCTGGGTCTTC
CATGGGCATGGACTTAAGAGCTTCCCAGCAAAGCATTGCCACAGTTACAAGTTTAATGTC
AACACTATGCCGAGAATCTCCATCAATTACACAAAAACTAGTGCAAAATAGCGATCAATT
GTGTAGCTCGTTAATTTCAGCTGCATGTTTCTCTGGTGATGAAAGAATTGCATTAGACAC
GATGAGGTTTACCGACTTGCTTTTGATGCTTATTTTCACCGGTAGGAGTCGGTCAATTGG
TTGCAGTGATCAAAACGTTAAATCATCAAATTTAAACAATAACAGTTCTGGGAGTAATGC
AAAACTGAGTGGTCCAGCCGGCAAAGAACCGGCTACTGAGGAAGGAAAAGGAACGAATTC
CTCTGGAACTACGACTGCAGTTGTGACTCCGGGAGGAACGGTGGGAGGAGTTGCGGTCGC
AAGTGTCCCAGGTGCAATGTTAATCCCACCATCCAACAGTCCGAATTCGGGTGCATCCAC
ACCTCCTGCTACTATGACATCAGGCACTACATTGAAGGCGATGCTTTGTAAAAAGTTTGA
AGGAGCGGCAGCCAGTAGTGTTGTGGGAACTGCGACTGTTGATAGCCGACTGCACAGAAG
TGTCATCGAGAACATCCGAAATAAAGATACCCAGGCTGTAAAGGATGCGATTGAGGCTGG
TGGAGTGGACGTGAATTTCACTGATGATGTCGGACAGACTCTTCTCAATTGGGCAGCAGC
ATTTGGAACATCAGAGATGGTTGACTTCCTCTGCATGCACGGAGCAGATGTCAACCGAGG
TGTGCGACTGAGCTCTTTACACTACGCTGCCTGTTTCGGACGACCTCAAATAGCCCGAAC
TCTTCTGAAGTACGGGGCCAATCCGGAACTGAGAGACGAGGATGGAAATACTCCACTGGA
CAAGGCACGAGAGAGGAATGACGAGGGACACAGAGCAGTGGCGCACATTCTACAGAGTCC
AAGTGAGTGGGTAGGTTCTGTATCTACCTCTCTTCCTGTGAACCAATCAGAGGATGCCAA
TAATGCCAAAAACAAGTCCGCTGCTGTCTCTCCGTCGTCCACAGACAGCTCAAGCTCTGC
AGCCAGCAGCCCAGCCGAAGATCTAAATGCGAACACAAATCGAATAACAGGCGATGAAGC
GATGTCACGTGAATACATTTCACGTCTGCTGCCTGCTTTCACATCTTTATTCTTGCAACA
AGCAATGCAGCCCAATATGCGCAAGGCAGCATTGACTCTGGTTCGAAAAATGGCGCATTT
TTGTCCTCCGGACCTCATGATGTCTTTGGCGTCGGCTAACGTGCCCCAAAGTCAAATGAA
AGATTCAACCGGACTCAGCGAGAAGGTCAAAAGTGACGACAATACTGTGTCTGCTTCCAA
AGGTGGTCAACAACAGTATAAGGAATGTAGTCAGCTTGCAGTGCAGTTGGTGCAGGTCAT
AGCTGCAGTTTTGGACAATGAGGATGACTATGACAGTCAGCTTGGAGTGTTAAGCTTGAT
GGGAGATCTGGGAGCAAAGGCAGAATCAGTGATAGTTGCTCAGTTTGTTCGACTGGGGGT
GGCTGAGAGAGTGCGACGGTTGAGTGCTCTCTACGAGGAGATTATAGCGCCTGAGTTGAT
GGCTGCCGAGGCTGCAGCAATGGCGGCTGAAAAAGCGGAGAATGAGTCGAAAAATGTGTC
GCATGAAGTGGATAAAAGCAAGCAGTCTGAGGCGAGCGGTCCGCAATGTGAAAATGACCT
TGAATTGGAAAGTGAGGTTGCCTACTATTGGAAAGACTGGACAATTATCAGAAGGTGTTC
CAAATCAGCTTCCTCAGACGAAGAAGGCAATGAGAAGACTTCGCAAAAAGCTGAAATAGA
ACCAGCTATTACTCCCACAGAAGAGTCAGAAGCTAAAACATTTTCGATTCCTGATTCTAA
AGAAAAGAGTTCTGATCACAAGTCAGGACAACTGAATGTTGACGACAATTCTCTGTATAT
CTTCAATAGATGGTGTGCTATTCAACTGGCCGTTACTTCGAATGGATGGTTCAAATACTT
GATGGACAGAAATTTGTACACAATGTACTCCAGCGGCAAACCAATCATAGCGGAGGGTGC
TGATTCGAAGCAAGAGTTCTCAAGAAAGCTACTCTTGTCCAAATCGAAAGTAAAACAGTA
CGAGAGATACAGCCAAGAGCGTAAGACAAATGACTCCTCTCAGCCTCAAGGAATTCCCTT
GTTTGAAAGACCAGAAGGCAAAGGGACTGTGAGATTTGGCCCTAATTGGAGATTGGCGCT
TAAGCCAGAGACATCAGACGCTGGAGTGCCGACTGGACATGTGCAATTGCAGATATCCAA
TATTGAAGGGAGTCAAGCTACTCTTTTGAGCGGCTGGTCAGCTCCTGGATTTACTTTCTC
CTCAATTGCAAACAAGAAGACAGAATTCAAAGCTAGAGTCCCTCTGCTAGAAGCAATAGC
AGTATCCCAGTGGTGTGAACAATTAGACTCCAAAATGTTATCATCATCTGGCGGTGCATC
AAATCCCGCCAAGATCCTCGGTCAGTCTGACGGTCCAAAAGCTACAAATTCAAGTACAGC
TACATTGACCGGTGGACGCAGCAATTCTTCGGCCACCAATCAGGAGGCGTTAGTGTCGCA
AAATGAGCAATTAAGACGAAGAGTGATGAAGGAAGCGCACATGATATACGAGAAACATTT
GAAACGACAGGCGAAAGAGATGCAAAGCAGCAGTGAGACCATGCGAAGACTGTTTGCTGT
TGTCAGAACTCTCAATTCTGATTACTCACAAGACGAGGATCAGGATGCTGGTCCCCTGCT
AAGTGAAGAAGAGGCGTTTAAAGAGATTGCGCGTCTGTTTTCTTCAGACTGCACAGTGAC
GTCATTTGAGCTCCAGAACTCTGGTCTTGCCCATGCCCTCTTAAATTATCTGTCCGTAAA
AACTCCTAAAGAAAGTTCCGCTGAGCAAATTGACACGGATTGTTCACAAGATGAGAGAAA
TCGACGTTTGGGGGTATTTTCAATGAGCGTCCGAGAAATCTACCCACCCAGCTTGGCATT
GTTAGCCAGAAAAATTGTGCAGGTTTTGGACTCTGTCGAACGACTCCCCGTATTTTTGTA
TCCCATAAATCCGAACAGCAATCCTTCACAGGGGTTAGCAATGCCTAACTTACAGGTTCT
CAGCAAACGGTTTAAATTTAAATTGGAACGCCTGAATGAGTGCAGCAAAGGACCTCGGCT
CTTAGACAGATCAGGACGAATTTTGAAAGTGGAACCCTTACTGACAAGCGAAACTCTACA
TAGGTTCCTCTTGCGTTTGGTTGCTAGACAATGGTACGATCGAGAGCGCACAACTTTCCA
TTTTCTGAAGGCTATCAATACAGCCGCAGAATCGATGAAGTTTGAGTACGAATACGATTT
TGACAAGAAAGGAATCGTTTACTGGATTGGAACTAACGCTTACTCATGCAGTGAATGGGT
GAATCCCGCTGAGTTTGGGGTCATGAGTGTAAGCTGTAGTGATGGCAAGAAACTACCGTA
CGGCAAAATGCACCAAATACTGGCCCGCGATGTAACTTTGAACGTTCATTCTTCAGACGA
CCGACATGCATGGTTTGCTATAGATTTTGGCGTTCATTTTGTACCAACAGCTTACACCAT
AAAGCATGCTAGAGGATACGGGAAAAGCGCATTGAGATATTGGACCATTCAATTTTCACC
GGACGGAATTGACTGGACTGATTTTAAAGTTCACGTGAATGATACTGCGCTTACGGAACC
GGGATCTACGCATACTTGGACCCTGGACATGCCTGACAATGTTGATGCCGACAACGGATA
CCGTCATATGCGAATAATGCAAGGTGGTAAAAACTCTTCGAACCAAACGTGCTATATTTC
AATCAGTGGGCTTGAGTTGTACGGAACTGTGCTGCGGGGTTGCGAAGATGAGGTTGGTCG
GGCTGCGAGAGAGGTTGAGGCAATTAACAAACGACAAAGAAGAAAAGTCAAATCACAGGT
CAGACATCTGGTCAAAGGTGCCAGAGTTGTGCGTGGGCCTGACTGGAAGTGGCGAGACCA
GGACGGTGGCGTGGGTTCTGTTGGCACAATTACCGGGAACCTTCATGATGGATGGGTGGA
CGTTTGTTGGGATAATGAACAGACAAACAGTTACCGAATGGGCGCTGAGGCCAAGTACGA
TCTTCAGTTATCGCCAGATTATGAAACGACATTGATTCAACATCAGAAGTGTGCAGCGCG
AGCTAGTGTCTCAACTAGTCAAGTTGGAACCCAGGGACAGCAGAAGTCCACTTTGGCTTC
CAATGCTACTGCAAAATGCAAATCAACCCCGTCATTGGTCACCGCAGCCAAATCGGAAGA
TGGAAAGTCTGCCAAAAAAGGAAACAATGCTGGCCAAAATAAAACTGAAAACTCGGTTAT
GGTAGTTTCAGTGAAGGGGGAGGAAAAGCATTACAAGACTACGGGTCGGTGGAGGCTCAA
AGAGCAGAAATCTGATAGCGCGGCTACTGCTGTGAAGAGTGAGTGTGGTGGCATGACTGC
AATTGTGGGTGGAAGTGAGGAGGAATTCAGAAAAGTGTACCACCTGGTCCAGGAATCAGT
GGAGAAAGAGCAGCAACTGCAACAGTCAGAGGGACAGGGTAAACTGAGTGGAGCCACTGA
GCAACAACTCACACCCACTTATTTACCCCCTAAACCTAAAGGTTTTAAGAAAAACAACGA
TCCAAACAATCGCAAAATGCTGGTTCAGCGCGAATCGAACAAAAATGCAAA
>cluster_97_pilon
AGATACAAACGCGGATAAACAGACCAAAGAGAGCGTCATCAATGCTTTGAAGCATTTGAT
GGTGTCGTGCAATTATCTGATCAAGCAAGCTAAAGAAGACGCCGGGAACCCGAATGTTGA
CGAAGACCAGAAGCACTCGATTATAGCTGCAGCGCATGGTTTGACAGGAGCTATGCGAAC
GTTGCTAGCAGATATCAAGGCGTACCAAACTGACGGTGGGAAGCCCTTGTCTAGAGAAGA
GGTGCTGGCCATCCTGAAAAGTGTTCAAGATCAGGTCAATGAACTCTGCAAGGAGGATGC
ATGAGAGATGTTTTCATGAAATTAGAATTGCTTGTGTGGCAATCATGTGTAGTTGGGAAC
AAGACACAAGAGGCGGCTCTGATGACATGCAGTGCTGGAGATAGCCTCATCAACCACAAT
GAGACAAGACACAAACTCAGCTTCAACTCACAAAGGGTGAATCAGTTCATGGTGCCTTTG
TTGGAGGCTTTGAAAGAGCAAAGACAGGCCAACAGTCGTGACACTCAATGCAGACTCATC
AACACTGCACGGGAGTACTTGGAGCCCGGAAATGACCTAGTGAAGGCTTGTCAATTAGCC
CTGGCGTACATGCAGCCCACAGCACTGCAGGGCGGGGGAGACTCCGCTAGTCTTCAAGGC
CAGCCGGGGTCAACTATGTCCCAGCACTTGAACCAGTGCGCAAGTCTCTTCTCTACTTCA
CTTCAAGCACTACAGGATATTCTACTATTGGCAGCAGATCTATGTGGCAATTACGAGTTG
GACAATGCAATCATAGTTGCGGATAGTTGTGTTAGACTGCTGAAAGAGACAGCCCAATTG
GCAGCTGAGAATGCTCTGAGACCTCCCGAGGGAACTCAAATGGCTGACAAACAGAAGTTG
GCTGTGGATGCCAACCAGGCATGTATTGACATCAATGAATCCTTTGCGGAGCTGCTAAAG
AATTTAGCCAATGGAAATGCACGGGGATGCAACCAATCAGCACGCGCCATTGCAAACAGG
TTCGAGCAGTTCGCCGAGGACTGTAAGAGAGTGGCGTCCCTGTTGGACTCTAGGGATGAG
CAGATCCAGTTGATCCAATCTGCACAGAACCTCATCTACGAGGGGAAGTTGACCCTGCAG
GAGATACAGCACGTGATGGAGAGGGGAGAGGGATACCTCAACAATGTACAAAAGAAAGTG
GGGGACTTGGATGGGGCAATTCAGATGTTTGTGAGCACACTCCCTGGCCAGAAAGAGTTT
CAAACATGTTCAGACATTGTCAACGAATGCAACCAGAGCATACAGAAAGCTCCCACCTAC
GACGGACCCTTCAATACACAATTCAGTTCAATCAACGAGCTGCAAGCTAACCTTCATTCG
GTGTCGGGAGCCTTTAGCGATGAAATTAATCTCTTAGTTCACTCTTGCACAAAGAACCCG
GAAGGGTTGCCTAGCAGTGCTTTGCAAACTGCCAAAAATCTGCATCAATTTGTACTAATA
TCTCTCGATTTCTATCTCTCTTCCAAAGATCGAAACGCCGTGGAACCGCAAAAGATGTTG
CAAGTACTGGACAAGTTGGTATACAGCAGTTCCATACTTTTGGACACCTCTAGACAGGTA
TTTGCGACGTCTGGAGCCTCAAACTCGGCAGACACGAGTGCGCAGTTGCACCCCAAATTA
AGTGCCTCGGCTAGAGCAGTGGTCAGTGGAATCAACGCAATGCTTGAACTTGTCCTGCAG
AGTTCTCCTGGACTGAAGCACTGCGATAGCGCCATCAGAAATATTGAGCTGGTGTCCAAG
ATGCTGCAGAACCCCAATCGTCCCATCAACAACCGTAGCTACTTTGAGAACTTCGAGAAC
GTCATGGAGCAGTCACGTGCTCTGGGCACGAACATGTCCCAACTCACCTTCGACGCCAAT
CGGGGCGACCTGGACACATTTGGGGAGAGAGTGGGAAGCCCTTGTCAGTCTATTTGCCAG
CTGATGGAAGGCGCTGCTCAGATTGCGTACCTGGTTGGCGCCTCAGATGAGCGAAGCAAG
CCGGGCAAGAAAGCCCTGGTGGATAGGGAACACCTGGAGGCGTTACGGGATGAATATCTG
GGTGCCTGGAAAAAGGTTTTCTCACCTGACCTGGATCGTCAAGAACTCACTCCTGCAGCT
TCAGCTCTTGCACAAGCGACCCGAGATGTTATCGGATTCTGTCGCGTATCATCGACAGCT
TGTAATGCGAACCCGCCTATAAGCGATAAATTCAAAGCCTTCGGGCACAAAACAGCGATG
GCCACAAAGAGTGCTTTAGATGGTTTAAAATCCGGCGAAGCGCCCAATCCAGAGGTTTAT
AACCAACTAGAGGCTGCTTTTGCAGATCTGTTGAGACTTTCTGCCTCCAAAGAGTTGGCA
GGGGAACCTGCTATATTGAGCGAGGAGGGTAAAATGTTACAACAACCCATTATCAGAGCG
GGCGAGTATGTCAAGGTCGCATCTCTACAGTGGGTCAATTCTGCTAAAGGATTATGCGAA
AGTGGTTCTGGCGAGAACTGGGCCCCAAGATCAGACGGAGCTGTGGAGGTTACCAATGCA
GTGGAGAGTCTGTTAGCTGAAGTGAGAGCAAATGCACCTTGGCAGAAACATTGTGAGGCC
ACTCTCAGTCTGTTAGAACAGATGTTCGCCAACTTCATCAATGAAGTCAGAGAAAGACGA
GCGACAGGGGAGAGTGGGAAGCCATCTTCACAGAACTATCAATTTGCAAATATCGAGACA
GTATCGGCCAGTCTTCTGGATGTAATTGATCAACTCAACTCCCTTTCTCACGAGATGAGG
ACTGCTATCCTTGACCGACAGGTAGAGCGTATCGGGCACATTTCGCAGTCCATGGTGCAG
AACTACATGGTGCAGCTGTTGCATCACTCAAAACAGTTCCTGGTCTGCATCAGCGGAGAA
AGTGACCGGATGACGTTTGAACAACATCTGCAGACAGTCTACGAGGCAGCCAAAGAGGAA
ATCGAGAATGCCAAGGCTTACTCTGTCTCGCCACAACTCGACAAGAAACAGTCCTTCGAC
CAGTCAGCCACTGACTTTGAACAGTCGTTAGTGGAACTGCGTGAGTGTGTTGATAGTCTG
GCCAGCAGGTTTGGAAGTATTGGAACTGTGCTGGCAGAACTTGATGAGACCCTGGCGTCA
CCCGAACTGGCCCAGCTCACCCAGGCGGACAGTGGCAAGACCATTAAGCAGATTATTGAG
GAGTTGCAAGCATACGTGGATGCTCTTAACAGAACTAGCTCAGACATGACTCCAGCATCG
GATACTCAAGTTGACAGATTGGGACCCTTGTGCAAGGACCTAGTGGATCAGTACCTGGCT
ATCTTGAAACGGTCCAATGCCATTGAGAATATGAGGGGTGAGCAGGACGAGGTGGTAAAG
GCTCTACAGAACGAGATCGGCATGCTGGGCATCCACTGCAAGGAGAGAGTGGTACTCTCT
GAGGTGATTCTCAAGTCACCCTACGACAGACACGCTAAGCAGGAGTTCCACAGCAACTCT
AGTGTCATTCGAGATACTGTCAAGAACATCAACCAACTCATCGAACAGCTGTGGACAGGT
GTGAAGAGCTGTGACGATGCCATCCGCACAATTACAGCCATTATCGGGGATCCCTCGTTT
GCTATTCTCTTCACAATCGGAGGAGTTACCACTCCAGCTGTCAACACTGATCATGAAGAC
ACATCCGCAGGTATCGGAGAGCACACGCCAATGATTAAGAAGGCCATAGAGGCCCTGAAG
AAGGACACGTATGCGATGCTGCAGAGTGCAACTGACAGGCAAGACATGCTAGCTGTTACA
GCCCCGGCCACTGCCAAAAGTCTGGATGCACTCAAGGGATGTGTCACTGATGGAGTCAAA
AGTCTCGGTGAAGACCAAGGACCTACTAAAGACGTTCTTCTGGGAGCCGTTAGAGAAGTT
GCCAACTCACTGAGTGGAGTGATAGAGGCCACTAGAAACCACTGTGTCGATGGCACTCAG
CCCCTAACTAAACACGTCAAAATACCCTCAGAGAAATGGGCGACTGCGTGTATCCAGCTG
CAGAACATGGTGAGTGACATTGAGGACAAACATGACCTCGTCTCAGAGTCACTACAGTCA
TGCATCGCTGTCTTGGAGGAGGAACTCATGAAGCTGGCGGTGAACAAGAACCTGATCAAG
TCTCACCCATCAGCCTTGAATGACTCAACAGACACCATCCACATCCTCACATCTGGCATC
GTGTCCTCCTTCAGAACCAGGAACCTCAACCAGTTGCTGGACTATGCCACCAGGGGTAGA
GAGACACTCATCGACATGCTCAAAGTCTCCAGGAGTTTGGCCTTTAGTCTTCCGTCAGAC
AGTGCAGTGCAGAAGGACTTGTTCACAGCTGCTAAGGGATGCACTTCCTCCTTCATGCAA
CTCCTCAGCTTCCTCAAAATTGAGGTCGAAAACGGATTCGCAGGTGGGAAGGCGAGCCAC
ACATCAATGACGGAGATCACTCGAAATCTGTCCAAAGACGTGACAAGATTGCAGAACATT
GGCATGTCTCTAGAGAAGGAGGAGCAGAATGTGAAGGCTGTAGAGTCCCTCGGAAACACG
GCTGCACAGCTGAGCAAAGAAGTGGATAAGTTCACCAAACTGCGTCCGAGCAAGCCCCTA
GTGGTTCCTACTGCTGCTAGTGGAACAGGTGGTAGTGAGGGAACCGCGAAGGAAAAGGAG
AATGCGGAAATTGAGAAACAGATTGAGTTCTCAGATGCTGTCTGGGGTTCTTCCACTGAT
ATTGCGAGGGCTGTCCTGGTTCTAATCAGAGCGGCCACTGAGGCACAAGCAGCTATCGAT
GCAACTTACAAGGGATATGCCCATGCACCTGACTGCTCAGGACACAAGGACTCTTGTTTC
TGTGACTCAATTCTGAATAACATGAGGAAGACTGAGATGTATCACAAGGATGCCCAGTGG
TCAGAGGGTCTCGTCTCAGCTGCTAAAGAGGTGGAGATTGCGACTCACCATTTGGTGAGA
GGAGCGAATGACGTCATGCAGGGCCATGGGCAGGAGGAGACACTGATCAGTGCTAGCAAA
CAGGTGGTGGCCAAGACCACTGCACTCGTCTACGCATGCAAGTCCAAAACACAACTGGGA
GACACTGTGGAAACTAATCTTAACCGAGCAAGTGACAATGTAAAGAAAGCGGTGGCAGCT
CTAGTGAAAGACGCGAGTGAGTTCATAGAGCAGAAGCCAGTGCAGGGTATAGTGCTACCA
GCTGGAAAGGTGCAAGCCATGGCAGCCGAGATCAAGTTGAGAGAGGCTCTGGACAAGAGG
AGAAGAGAACTAGAAGCAGCCAGAGAGGCTTTTGAGAAGTACCAGAGAGCCAGATACGAT
AGAGATGCAATGTCAGCTGCTGCTTAAACACACAATCGATGATGGTTCCATGGATTATGA
AAAGACGCTTTGTTCCAGCCCTTCAACATTTGTGAAGTAGTTTCATTTATAACGTTTTAA
TATTTTTGACGATCTTCATTTCGAGCGGCTGTCATTTAACTTAATGAAGGTTATTCTAAA
TGCTTGGCGAGGGATCGCTTCCCAAATTTAAATGTTCATCAATTAATCTCATCACCTGTT
TTTGTTGATAATATTGATAATGTTCCGACCCAGTTTAGTGGGGGAAGAAATTTAAGATGT
TTGTGACACAGTAGTGCGTATAGTTTGTGTAATTGATATGCAGATAGCAGACAGACATTT
TTTGTGGAAACTTGTTGATTTTTGAAGATTTCTGAATAAAAGCTTTGATCTGTAAAGTGT
AATGAACTTTAGTACTATTTATAATTTTAGTACTATTTGTTTCTCACAAAAGAACGGAGG
CTATTATATACCCTACAATGACATTCAAGCGATCATCATTTTGAACAAGTTATACTTCGA
GATGAACTGTTTCTCTCAGTTAACTTTGCTTTCTATTTTTGTAACATTGTCTCTTTAGTT
TTTTTCCTCCTCCTCTGTAATCCATAAAGTATTTTTATATAAATTAGCAA
>cluster_99_pilon
GTTCTACTCCAGTTAAGTTAACCGAAGATAATATAGGCGAAATGGGAGTCATTAAGCCTA
CTAATCAGAGGATGAATTTTGTCATACAAGGTCGAAAAGTTGAAGAAGTAAGAGGTACAG
AGAACGAAATGTCACAGATCTCGGTTTTGACTGTCAAAGTATCTCAAGATTTGAGAATGG
AAACGAGCCATAAAGTTTTTGTTCCCGATGACGCCGAGGTTGCAAAGTTGCGACTTGAAG
GGTCTTTGCCGAATGATTTGAAACCCAGTCAGGCATACGCATCTAGTGAAGTGTTTGTTG
AAGTGAATAAATTGAGCCCAACTGATGACCACTCAAACTATTTTACAGAAACTTTGTTGT
TCAAGCCACGTGAAAATGATTTCCTGAGCATAACTTTGGAGCATAATATTGGCCCGATTT
ATGAGACGATGCTTAAAACTGCGGTGGATTGTCTGTGTGACTTTGGAGAGTTGCCTGGAT
CTGGTTTAGAAGATATTTTATTGTCAGAGGAAGGTGTGGTAAAGGGATCTGACATTGACA
TTGTGGTTGAACAGATTTCAGTTGACGATTCCGACGATGAAACCGAATTCATCATTATCA
AGTTCCAAACTTCGCACGGTGAGAAAGTGTGGCGGTACCCTCAAGGAGATCCGGAACTCC
TGGACATGGTCAATGCTGGAATAATTCCGGCGGATGCGATTCCTCCCGAAATGATGGAAC
CCAAGGAGTCCCTAGGAGATGAAATTGTGGAGATTGTTTTGGGCGAAGGTGAAAGCGCTG
AGAAGCTTTATTTTCGACTGGATGACCCAAAATTGATTGAACAGGTGAAGGGAACTGATT
ATGAAGAAGAAGTAATGGCGATGCTTGAAGAAGCCGGAATCTCTCATGGTGAAAGTAGTG
ATGTTTTTGACACTCCTGGTTTGAGTCACATTCACATTACAGCAAAAAAGCACAAGTCCG
TTTCAGATCAAAGTGAAGGTCGTGAAAGTTGTTCAAGCAGCGATTCTTTGCTCTCAGAAC
AAGAAATTGAAGGCATGAAAGTCGTACTTCATACCGTCAACATTGAAGATAAAATAGATC
CCTTTGGAAAGAAATATTCTTTAGTGACCAAAATTTACCTTTCTGAAATTGGTGACAAAG
TTGAGTTTGAGAAAAGGTACGAAAGTGGAAGCGAAAAACTGAACAAATTGAGGAAGTCAC
TTCCTGTTGTTAAAACTGAACGTGGAATTACGTACATCGATAGCATAGATATCAAGCCGC
AATTTGAGCTTCCAATTTCTCGCCAGAAATCAACAGATAGTGAGTTGAAACCGGTTCCGA
TTGAGAGACCAATTTCCCCTGGATCAATGACCTTAAAATTGTTGCAATCAGTTACAGATG
ACGGTGACAATAAAATTGATACTTTCTCTTTCAAAGCCGAAGAGGAATTAAATGAAAACG
GCGAACGTTTGATTAGAGTTTTTGATAATCATGAAGGTCTGAACATTGAAACTGTTCATA
GAGCCGATTCGCCGACCATTTTAAACCTGGTAAGTTCGGGTCTGATTCCAGAGTCGTTCT
GTACGACGCCAGTTCAAGACCGATCAACTGAAGAAGTAGTTCAAAGAAAGTTCCAAATGA
AGAAACGTGAAGCCACTGAGCACTTTCCAACTTCGAGGTCTTCGGAGGTTCTCATGGAAA
ATCCTGCTGTCTACATCATTCGAGTTGAAGACGTGGTTAAGGATTACGAAAACAGACTAG
TTATGATCACCGAACGATTTGTGGACGAAAAAGGTGAAGAAACTGTATCGCAGGTTGCGC
ACCGACCGGATTCCCCAACATTAGTTGCCTTGGTGGACCAGGGAACCATACCGGCGCCTT
TCCTTCTAGAGGAACCCGAGCATGAAATAATATCGGAAGATCCAGAAAATGGGGAGAATT
TTGTGGAGAGAGTTGTGAAACGTGTTTACGAAAGAGTGAATTCAGAATTTACGCCTTTCT
TACCCGAATCATCTGACGAAAGTGTTTCAGCCGAAGAAAAAATACAGTTTGAAAAGTTTG
ACCCTCACGAAGCAGAAATGAACGTTCAAGACGTAAAACTAGCAAATGAAATTATTGCAG
AAACAAATGAGAAAGTTGTTCACGTATCTCGACAAGGTGTGAATTCAAATGGAGATTTTA
TTGTTCATACAACTCGACACAGACCCAAAAGCCCAACAGTCGAAAGATACCAAAAAGAAG
GTCGACTAACGTTTGATTTAAGCGATAAAGACTTGCCAGCAAAAACAGGAAGCCCTCACT
GTTTCCAGCCTTATCTAAGCGTGAAGGAGAAACCAAACAGCAAATTGTATCGACTTTTCA
CAGACAAAAATTGGTTATCTGGATCTTTACCTTCACAACAAGCATCGCAACTATTGTTTA
TTCCTGATAAAACCTTGAGCAATGTTTACAATGCAGTTAACGTCCCGTTTAGTCACAGAA
ATTACCTTCACCTGAACTCATGGGACACTAATGGCGAAAAAGATGACAACTCTTTGAAGG
TAAACACAGTTGCTGTTGAGCATCTAAGACAGGAAAACGAGAAAGTTGTCGTAATTGCGA
AGAAACTTCTAGACCACAAAGGAGTTACAGTTTTTACAGAAATACGAGAGTTCCAACCTA
ATTCCGGAATGGTGAAAAAACTAGTCGAAGATGGAAAATTGCCGAAAACAGTTTTTGAAC
GCCAGCTTTCGGCATCGCCTATTGCGTTGAAGCTTATTAATCAGAACTTAAAGCATCAAA
AGTCTTCCGAGAAATCGGAAATTGTTTACGAAACTGTCAAGTCGAAAGATCCAGCGAGAA
AAATTGTGGTTACCTCAGCTAAACGACCGAGTCTAACCAGCTCGCAACCCGCGGACATTA
TTTTAAAAGCAAAATTAGACGAAGATTTTTCGCCTAGAGGTGATAAAGTTTTAACTGTTT
TGCAAGTGAGAAAAGTACCGAACGATCGAGAAGTCATGGAAATTAGAAAGTACCCTCCTA
AATGCGTTTTCATTGATGAAATTATCAAGTATAACGAGTTACCGAAGTCTCTTCAAACCC
CGCTTCCTTCTGAAAAGTCTAGCTATCTTATTATGATCCCGAAATCACTGTGGGATAACA
GTTTAAGCGACGCGACGTCGATCGAAAGCCACGAACGTTTGACATCCGGCGACCGGAAAG
AAAAAGAAAATGAATTTG
>cluster_100_pilon
ATTGTTGTGATAAACTTATTAAATAGATAATGAGTATGGCTGTACGAAAGAAGGAAGCCA
CATGAATGTGTTCAAACAGAAGTTGAAGAAGTTTGAAGTTGTTATAATACCTGTCGATAT
ACTACAATATTAGGGTTATTAGATAGATTAGCACAATTTAACTTATTTTATAGAATAGAG
AAGATTGATTTGGTATATTCCGTTAATCGCGGATTTCTGTGGAGATATTCATAAAAACTT
ATTTATTCTGCTAAATTCTCTCTGGACTGTGAAGTTTAAAATCATCCACCTACGACTATG
GCAGCTAATTCCGCAGTTTGGGAACAAGCGAATGAGCTTGTAGAGACAGCGTGTAAACAG
GACAACAATGTTAGACTAAAGACAGGTCCACAGTTGATTCTGTTTCTGGATGGAAAGGGA
AAACTGGACGGTCGCCAGGCAGACCAGTTGATAGATGCTATGACAGACTGGCTGCAAAGC
TCTAATTTTAAAATTAGCCTCATGGCTATTGACGTCTTCAACGTATTAGTATTCAAATTG
GCCTCTATAGACAGACATTCGCCTACAATTCTATCCGCACTTTTGGAGGCGTTAAAAACG
AGCAATGATCAGGTGCGCGAACAAATACAACACTTACTCGGTGCTATAACAGACAAATGT
ACGCCTGCGGTGGTGGCTGATAAAATATGCATTAATGGTCTTACACATAAGGCGTGGAGA
GTGAGAGAGGAAACTCTTGTGTGGATTATCAACACTTTGGAAATACATGGGAAAGAGGGC
CTGCAAGTGAGCAAATTTCTATCCCAGGTCTGCAACTTGGTTGTGGACGCCAACGTCGAT
GTAAGGGACCGCGCAGTACAGCTTCTAGTTGAGATCTACAAACATGTGGGAGATAGGTTA
AAACTTGATTTGGAGAAGAAACAGCTTGTACCAGATGCCTCAAAGAGGAAAGTTCTTTTC
CAGAAGTTTGAGGAGGCTAAGGCTAACAACCTGATGAAGGTGGCCAACAGCCCGACGTCT
GCAAATGGTCCTGGAGAGATCAACGGAGAAGCGTCCTCGACGTTGGCGAGAGTGAATGGG
GCTGTGAAGAGTGCTTCTAATACTGCTGCTGCTTCTACTACGTCATCAAGACCACCCGGG
GGAGGAGCTGTGAACAGATCCAACTCAGTCTCATCTGCTTCAGGAAAGACGCTGGCTGCT
AGGAAAGCGTCTACATCCGGTGGAGGACTGCCCTCTGGTGCTTCGAGTGCCGGTGGAATA
GGCACCTCTGAGTTCCAGAAGTCATTCGACGAAATTAAACCTGTGACAATCTACTCAGCC
CGAAATTTGGACGAAGATCTGACCAAGATCAAAGACACTCTGGAAAATGCAGATAACGAC
TGGAAAGTTCGTGTTAACGAAATGAAGAAACTATGCTCTATATTCAAAGCAAACGCATCC
ACAAATTACCCGAACGATATAAACAACCACCTTAAAGATCTAACTCGTGTATTGAGCATT
TCGGTCAAAGACCTCAGAAGCCAAGTTAGCCGTGAAGCGTGTATTACAGTAGGTTATATG
TGTCAAACTATGGGTCTATCTGCAGCGATTTTAGCAGAAGGATGTCTATCGAATCTGTTT
GCGATTGTGCCGAATTCGGCGAAGATTATAGCGACGAGTGGGTGTACAGCATTGATGTAT
GTCACCCAGTATGTTCATTCTGCCAAACTGATTCCGAGTTTGCTGACTTTTCAAAGTACC
AAGTCAATTCCATGCCGATTGCAACTGAGTCGAATGTTGGAAGATATCCTCCGTAACTGG
GACAGCTCAGTGCTTGATAAATACTTCACAAATGTCGAGGACTGTATGGTGAAATTACTC
TCGGACGCAGATGAAAAAACTCGATCATTCGCAAGAAAAAGTTTTTTTGCATTGAAAGAC
AGGTTCCCCAGTAGAGCGGACATTCTGATGGGTACATTGGATCCAAGGGTCCAGAGGAAA
CTGACTGGAGAGGGCAGCTATGGTTCCAGTGTCACTTCACTGGCAGCATCCATGTCCCAG
AGCTCACTCGGATCCCAGGAGAGTCTAGGAGGGAGGAGTATGAGCAGTGTTACAAGAATG
GGAGTCAAAAATTCAACAA
>cluster_103_pilon
GCTGGAATTCCCGTCTACGCATGGAAAGGAGAGACAGACGAGGAATACGTCTGGTGTATC
AAGCAGACATTGGTCTTTCCCGACGGCAAGCCTCTAAACATGATCCTTGACGATGGGGGA
GACCTAACTGCCCTTGTTCACAAGGAGTACCCTCAGTACCTGTCAGAAATTAAGGGTCTA
TCGGAGGAAACAACAACAGGTGTTCACGCTTTGTACCGAATGGCCAAAAATGGCGAACTC
AAAGTGCCAGCTATCAATGTCAACGATTCAGTCACCAAATCTAAGTTTGACAACTTGTAT
GGATGTCGAGAGAGTTTGGTCGACGGGATCAAACGGGCAACTGGGGTCATGTTGGCTGGT
AAAGTGGCATTTGTGGCTGGCTACGGTGATGTAGGCAAAGGTAGTGCTCAATCTCTGAGG
AGCTACGGATGTCGTGTCATTGTTTCAGAGGTCGATCCTATCAATGCTCTACAAGCGGCC
ATGGAGGGATACCAGGTGGATGTGATTGGAGATGTGGTAGAACAGGTGGACATTTTTGTG
ACAGCCACTGGCTGCTCTGGCATCATCACTTCTGACCTGTTCCCCAAAATGAAGGACTAC
GCCATCGTATGCAATATTGGACACTTCGACTGTGAAATCGATATTGCTGGTCTGAACAAG
ATGGCGGTGAAGAAAGACGAAGTGAAGCCTCAAGTAGATTTATACACTCTTCCTAGTGGC
AATCACCTGATTGTACTAGCAGAAGGCAGACTGGTGAACTTAGGCTGTGCTGCGGGACAC
CCTAGCTTCGTAATGAGCAACTCATTCACAAATCAGGTGCTAGCCCAGATCGAACTTTGG
TGCAACCCCGGCAAGTACCAGGCCAACGAGGTAGTCACCCTCCCTAAGAACTTGGACGAA
CAGGTCGCCATGGCTCATCTGGACAAGATTGGCGTGAAATTGACCAGACTTAGCGAAGAG
CAGGCATCCTATCTGGGCATTCCTCAGGACGGACCTTTCAAGGCCGACCATTACCGATAC
TAAACGTCCATTATTTATTTATGATACAAACAAACTGAGAACAACGAGCGAATCGAGAAA
CCGAAGTAAAATTGTTGATTTGGTTGAATTTTATTGAGAGATGTTATTTGCACTTAAAGA
CTTTCTGTCGCTACGCTTTGGTAATATTATGAATTATTGGTTGAAATCTGAGGAATGAAT
GTACCTCGTGATATGAAAGGTGTACAGTTTTGACTGAATGCTGATTTGTAACTAAAGTTT
GTAAGGTTTTTGGCCAAATAAATTGTATAAATGCAAAAAAAAAAAAAAAAAAAAAAAAAA
AAAAA
>cluster_105_pilon
CATCTTTGTGGTAAACCATGCCGGTACCAGGAATTGAATGGTTGCGAGGCAGAATGTCAA
AAATTGAATGGTCACGGTGAGGAGCATCAATGTTCAGAAAAACACCATCCATGTGCTGAT
ACTTGCAGTCTTCCCAGTTGCAGTGGCCGATGCATTATCAACTGTGAAGAAGAGCATATG
GTACACAAATGCTCAAGAGAACAATGTATGAGCAAGTGTAGCATTGATTCATGCCCTAAT
AAGTGCGCTGCTTTGGACCATTTTCATGGTTTAGATATATCTAAAATCTTCAAGATGGAG
CAGAAAATTTCCGACGAATTGCCCTTTGTAGATAGTGTCGGAACTCGCTTCGACTGTGAT
GAGCATTTCTGCGGAAAAGAACACCATTGTGAGGACTCTTGCATGAAGGAGGGATTTTGC
CAAGTTTGGACTGAAAAGCTGCTGAAAGATGAAGTGTTCACGGGAGCACGCGACAAATTC
ACGTACAGTTTGCAATTTGCTGAGAAGGGTCAAAAACTAACGTGTAGGCAGAAAATAAGA
CCGTTTGAGAAAACGCACGAAGGGCCTCACGTTTGCCCAAACGAGATGCATTTTTGCATG
ACAATTTGCCCGACATGCGAGAACATATGCGACAAACCAGTCAACCATGTAAGCACGGGA
GATGTTTTGCATCACGTCAGACATGGAAACATGAGAAATTGTTTCTTTGCTGCCAATGAG
GACGACATTCAAGTGGGTTCTCACAAATACAAAGTTGGGGAGCCAGCCGTTGCAGAAATG
TGCCACGTTTTCTGCAAAACTCTCGGTAGAGGACACGCTCACATTGTAGAATGTAACAAC
CTAACTGGACACTGTTACTACACAATTCGAGAAGACGGACGAAGACATCAAACAACCAAT
TATGAACCCCACCCTGAAATTCCTAAAGACGAGATGACTCACGAGGCCTATTGGGCAATG
ATAGGGTTCCAAGATCCTTGTCAAGAGATCGATGTCGAAGAGTTCCAGAAGTGTCCAGCG
GTTTGTCCTTCTGAATCTCATGTTGAGGATCAAGAGGAAGTTTTTTGTGAGCTCCCTGTA
TTGCACAATCCGATTAAGACACCAGCGGATGCCCGTAGATCAAGAGGATTTGTGACAAAG
GACGGTCATTTGTTTCCGTGTAATCATCCAATCCGCTTCTATCATTTTATACTGTGCCTT
GATGACTCGGGATCTATGCATGGACCACCTTGGTGGTCTTTGGTACGCGCGGTACAGAAG
TTTGTTCGACAGCGATTGCAAACCTCTGAGAGAGACGCCATTTCGATTGTCATTCACAGC
GATAGGCCTCGAGTTGTTGCAGAATTTATGGCGATGTCTGAGTTTACGAAAGGTTTGCTT
AAATACAAAGGAGGAGGAAATGACTTCAGTGCAGCCTTGCAAGTAGCTGATGACTTGATT
GGCAATCATTTGGGTAGAAACGTTAATCCTGTACTGATATTCATGTCGGACGGGAACTGT
CGCAACGGAGAGATCGAAATGCAAGAGATATGCAACAAGTACAAATGGGATCACAGGCTT
CAAATTTACACTCTGGGATTTGGTCGAATTCGATTCCACAAACTTCGAGAACTTGCTAGA
GTTGGCAGAGGAGAGTTTGTCGAGGCTGTGAATGGTATGCAATTGAACGCTGCATTTGTC
GATATTTCTGCCAAGCACCCAGCAACAATTGGAGTTGTTCTATAAATCTTGAAACTTTAA
CTGATCTTCGCCAGAAACCAAGATCGCACAAAACAACAGACATTCAAAGTTTATCTCCGT
TAAACCCATATTATATTTTAATGGGCACTTGTTAAGTTAACATAATAGATTATTTGTTAA
AGGTGGTCTGGGAACTAATAACTGATTGTTTTGCTGAGCATCTATAATCCTGCAACGTTC
CTTATATAATGAACTGTTTACCCATTAAAAAAAAAAAAAAAAAAAAAAAAAAATT
>cluster_109_pilon
ACAACCATTTGGAGAAAATTTTGCCAGCTTTGGTGACTTCTTTGACTAATTCAGAAAACG
AAGACGAAGATTTGAAAGGAATGGTTATTTTATTCGAACAAATCGAAGAGCGTCAAGCTG
TTGCGTTTATTGTCGAGCATTTACTCCAAGTTGCGAGCGAGAGGTCAAACGAAGCAAAAT
GCTTTGCTGGACTCAAACTTTTCAACAGTTTTGTGACAACCACAGAAATCAACTTATCAG
ACTTTTGCTCTGAGGTATTCAAAGTTCTACTCAGCTTGCTTGCCTGTGAAAGCGCTGATG
AAGACTTTTTGTTGCTTGTTTACGACATTTTGACAAAATTTGTAAAGAAACTCGATTCTG
CTGAACAGATTGGACAGTTGTTTAATTTACGTCAAGCTGTCCGCCAAGCTTCCCAGCAAA
GTTCGAATGGTTTAATCAAAGGCTTATGTGTTAATAAGAAGGGAATCGGAGCTATATTGC
CAATTTACAGAGAAAGCATTATGAACGGATCTCAAGAATCGAAAGAACAGTCGGCGTATG
GCCTGTCAGAAGCTATCAGAGTGACAACAGCTGCAGCTTTGCAACATTTAGTCATCCAAA
TTACGGGTCCTCTTATTCGAATTTTGGGCGAAAGATATTCTGTTAATGTTCGAATCGCGT
TTTTGTCAACTTTGAATTTGCTGTTGAACAAAGTTGGTGTAATGTTGAAACCGTTTTTGC
CTCAGTTGCAGAATACGTTCATGAAAGCAATCTCGGACCCGAATGAACGGGTAAAAATTA
AAGGCGCCGAGGGTGTTGGGCTAATTATGGCAATTCACCTGCGCCCTGATCCAATTTTTA
CCGAATTATTAAACATTGTTCAAAACAGTTCAGATATACAAGCACAAAGTGTAGCTTTAA
ACGCATTACAACAAAGTGTCAAAGCGATAGGTCCAAAAATAAACCCGGCAATTCGAGACA
AAATTTTTGCAGAAGTTTTGGCGTTACGACAAAATGAAAGTGAAGACTTCAGAAAAGCGT
GTGGTGGTTGCCTAGGAATGATTTCGGGATTTCTGCCCGAGCAGAAATTGAATGAAATCA
TGAAGGATGTTTTCTTGAATACAAGCGAAAGTAAAGGAATTGATTTGTGTCATTCGAATG
CAGTTGCACTATCTATTTGTTGCAAGCATCATTCGGGGAAACTGTTCATTCATAAAGATT
GTGGGAAATTGTTTGCAGCTGTACGGTCATTGAGCTTGAGCAAGAATATTCTTCTATCAC
AAGCAGGCATGTCATCTTGTATCTACATCTTCGAAGGAATCTTCAAGTGCCTCAACTCAG
ATTCAGATGGGTCTTCTGATGATAATGAGGTAAAACAGACGGTGAGAGATGTACTGTGTG
TGAAGGATCTCTGTGAAGCTGTGAAGAGTTGCAGTACTGCACAGAGTATGGATGTGAGGC
AATGGCTGTCCAACTGTCTAGATGTACTCTGTCATCACGCTGTTCAGTATTTCAACTTTA
ACGAACCTCCAAAATCATCCAACTTCAATCTGGAACTTTTCATTGCCAACGAGTTGCTTC
GACTCTTAGATGATCCGAACTCCATGGTGAAATTCAATGCCGAAACCTCCTTGTGCAGAT
TGTTCAACCTCCAAAAAGAGCAGCCGGAATTGCCATCTGTTGAAATTGATCAATTTGCAA
AACTTCGAGAACAACTTTCGCCTCTGTGTGCTAAAATGAAACAGAAGTTCAAAACTCGCT
CTCTCGACTCGCCTGCCGATGTCGATGTTAGTAGTTTGAATCTGTGACGTTCTTAGTAGT
TGATGGTTATAATGGTATCTTATCAGATTGTTTCGATTTGTTCTACTAATACCCTGAAAA
AGCCTCCCGCTATCATAGTACAAAATAAGTTTGAATCTAATTAAGCGTTTTTTGGTACTT
GATATGAACTTTCAGAATGTTCTATAAGATCTTTTTCTGTTGCAACTTTGAAATTATGGT
GTTTAGCGAGATAGTGGTTCAAAGGTCTTCGGAACAAAATGGATGTTATTATGCCCGTAC
ACAGATATACAGATAATTGCTATGCCTACAAAAGTACATTTTCGAAGCAGTTAAAAATTT
CAGTGCATTTGTAGTTCTTGCAGCTGTCTGTAATTTAATTCAATGTAAATCATATTAATG
AAAGAAAGTTCTGTTCCAAAAAAAAAAAAAAAAAAAAAAAAAAAAAAG
>cluster_110_pilon
CAGTACAGCTACGAGCGCAGGAACTCAAAATATCTCGAACAGAAGGAACTTCGTAGACTC
TCTAAAAACAGTGACGCCAACAGTTCACGAAGAATGGAACACGATAATAATAACAAATAC
GATGACAACAATGGCGAAGGTTCTCCGAGTTGGTCTCGGAGTTCGGGTACACCTCGACTG
TTCCCCTCGTATAGGTTGTACGTGGCTATCATGACTTCATTGGCAATGTTTCTGGGATAC
GCGTTGTTGACCAATTTCAGTGTGGCCATTGTCAAAATGGCCTATCAGAAACCGACTGAA
GTTGTCAGTGCCACTTCGTGCCTCGTTTACTCGAATCAAAGCGATAACGGTTCATCTGAC
AGCGGTTCCAGCAATTTACAAGGCGGTGATTTCAACTGGGGTCCCGAAATGCAGGGAATC
CTCCTTTCTTCTTACTACTACGGCTACGCTGCTGGTCAAGTTCCTGGTGGAGTCTTGGCG
GGAAAATTTGGAGGTAAACGAATAATGGGAATCTCAATGATGATATCAGGACTAGCAACG
TTACTCACTCACATCGCCGCAATCACACAAGTTGGGTTATTGATCTTTGTTCGGATTTTC
ATCGGGCTCGTGGCGGGTGCAAATTACCCTTCAGCTATGGTCTTGATGGGTTACTGGAGC
TATGAGAGTGAAAATACCTTATTGGTTGCCTTAGCGACAACTGGTGCCAAAATATCGCCA
GTCGTTTCTCAGATTGTCAGTGGGTATTTGGCTGATTTTGAGTTCTTAGGGGGCTGGCCA
TTGGTGTTTTATTTCTGGGGTGTTTTGGCGTGTACATTTGTGCCTGTTTGGTTCTTCTCG
GTTAAAGAGAAACCAGATGACATGCCACTTACTGATGATGGATTGGAGGCTTCGCTCACA
AGGAAAGAACTATCACTTTCGATTGACTTTAGCAAAGAGATCCCCTGGAGAAACATCTGG
ACCAGCATCAACGTCTGGAGCTGTTGTGTCCTCATGTTCTGCACTGATTTCATGTACACT
CTTCTACTCACTGTGGTTCCAAGTTACCTCTCTTACGTTCTCGGAATGGATGTCCATTTA
AGTGGACTTTACAGTGCATTGCCTCATGTTTTCTGTACTGTCTTCAGCATTCTTTGTTCT
TACTTCACCGACCTTGCCAGGAATTGTTTGGACTGGAAAACCATCAACATCAGGAAAATG
TTCGTTATTTTTGGAGGTGTAACCGCAGCCTTTTTCTGCTTCTCAATTCGAATCGCGCCT
TGTAATGCAACCTTAGCTATTCTGTTCTTAAGCATGGGTTCGATAGCTAACTCGTGTTTT
ATCACACAAGTTTGTTCACACGTATTAGACATTTGCCCAGATAAATTCTTTGTTGGAGCT
GTATTTTCTTGGGTTAATATGTACGGCATTATTTGCAGCTTTATAGCTCCACACGTTTCA
GAATTCTTGACTTCAGGAGACGTTTACAGTTACACTTCGTGGCAAAGAGTCTTTGACTTG
TGTGGAATTGTGAACCTTGTGGGACCAGTAGTCTTTACGATATTTGCAAGTTCAACAATG
ATTTCAACACGCGCAAATTATCACCCTCTTCTATGATAGAGAACATTTCCAACCAATTCA
CAAAACTTATCTACCCGCAGATTAATAAAAACTAAGAAATGTCCAGACATTTGAAATATG
GAAAAATGATTTTCAAAATCAATTGAATTCGACATGTAGTTCGATTTGAGTAGATTTTAT
TTGAAAATCACTTGTAACCATAGATTACTGACGTCACATTTTATGTATTTTCACTCCAAA
AAAAAAAAAAAAAAAAAAAAGATT
>cluster_112_pilon
CAGTGGAGGAGGAAGAGAGCCAGTCTGGACAAAGTACTCCCCTCTTTGCCAAAGACACCC
TCGCAGATACTGCCATATATCTGGACACTGTCTCAGCAGCAAATGCAGTGGGAACATCTT
CAGGCGGCAAACTCAAACAGGCAGGCGCTAGTCGTGAGTCAGCGCAGGGATCCTCCTCAA
CATTACGTACACCTCAGCGTTCTACTGTTCCTCTTACCACAAATCTAAACAGTGATTTAA
ACCTCGAATTGGGTGAAATGTCGGGTTGTGAGAGTGAGTCCTCCTTCCCAGATCACTTGG
CATCTCCCTCGATGAATTCTCTGGACACGCAACGATTGGATGAACAGATTAAGAGCATAA
TGAGTGAGATAATTCCGCAGATGAAAAGCCGAATGGACGAAACTTGTACTCAGTCTTTTC
TCAACAGCCTCAAGAGACAAGTACTTCAACTGGCGGGTGTTCATTACGATGGCGCTGAGG
AGTTCGTACGGTTTTTCCACCAGCAACTGTCTACAGTTCTGACAGAAGCTTTGAGCAAGT
TTGTCAATGTCACCTTCCGGGAGTGTGGTGAAGATTTGTTAGTGGAGATCTCAGAGGTTC
TGTTCAACGAATTGGCCTTCTTCAGAATGATGCGCAACTTTGACGGAGGAACCGGAAGTC
TTAACATAGATGGCGACCTTGATGGGGATCCTGACGACTATGCTGATGAAGCAGAGGAAG
AAGTCGAAGATGACCATGATGACGATGAAGAAGAAGATGGACAGTCGCAGGACGAGGACA
CAGTTGACGAGGAGCTAGGAGAAGCTTCTGAGGAATTGCAACAAGAAACTGATCATGGTA
GCTCTACTACAACTACTACCACCACACAGTCCACCGAAGCCAATTTCTTCAGACAAGAAG
CGGAACAGCTATCAAACGAAAGAGACGACTTGTTAGCGATGGGTGCTCCTTTAATTGATA
ACTACGCCAATGACCACGCTGACGAAGAAGATGAAGAGGACGGTGATAACAACAGGATGC
AGTTGTTTCGAACAAATGGCAACCAACGAGCGAATCCAGGGGGACTTCTGTCTACCCAAG
TGGATTCAAGGATGGTTGTTAAACCAGGGAGTGGGGGTGTAGTTGTGGATGCAAAGATGA
TTCCGATGCTGTCTATGAGTGAGACGAGAGCCCTGATCAGTTACGGGTCTGGAGAGGATG
ATGATGAAGATGAGGTGGTTTCACAGGACGAGTTGTTAGCAGCTGTAGAAGAGCAGACAG
CTGTTGTTACTACCAGTAACCTTCAGGAGGCTAACACCTCCGCATCTACTACCCCTTCTA
CTATAGCTGCTGTCCCTATTCATTCTGCAGATACTGCCGCCTCCTCCGCTACAGCCTTGC
TGACATCGCTAAGCTTCGTAACTGCTGCTCCTGCTAACCAGACATCGTCAGAGCAGGAGC
AAAGGGCGAAGGAATATAGCGGACATGATTTAATGGGAGAAATTATGGACTCTATGAATA
TGTATAGAGGGAACGAGCAGTACTCGGCTGTAGGGGCAGGAGGATTAGGAGACGGAATGA
TCCACCACGACAATCCGCCTACCCCTCCACCTGAATAACCAACCAGTCGTCATTGATCTC
ACAAACACTCAGTTCCACGCGAAGCAGCAGCATTAGCCGCACATTTGAGTATAGTAAAAT
TGTAACATTTGTAAATTAAGCTGTAAACACCGTTAGACAGACTCACACATTAAACTGCTT
TTATGTACTCAAATTAGTTGATATTAAACTACATTTACCTATATAACATCTACAGTTTCA
TGACAGTTAATCTCATGTAAAATATTTGTAAATTTAGGCTTTCCGCGTATTTTGAATTTA
AATATTTTCATCAGCAAAAAAAAAAAAAAAAAAAAAAAAAAAAAAA
>cluster_114_pilon
ATGTGAGTAGATGGCCAGAAGTGGAGAAGACAACTGAAGTGAGTGGATTGATGCAACTGG
TTGCAATCCTGCACACGGCAGCTGGCTCTGTCTGGAACACAAACACTACGTCTGACCAAG
GTGCCACACAGCACAATGAATCAAAGGTGTTCGATTTGTATCATGACGAGGAGGAGGATG
CTGACATTGACCAGGTAGAAGATTGGACTGTGCAACAAATGAATGAAGAGTTCATATCCC
AAAAGCTAACTAGAAAGGTTGAACAACAGTTACAGGACGCCCTTGCTTTGTGTGGCAATG
CTCTTCCACACTGGCTACCGACTGTCATGCATTCATGCAGAGCACTCTTGCCTCTGGAGA
CCAGACAAGCGTACTTATTGGCCACAGCATTTGGAACAGCTAGGGCTATCACTTGGCTGC
AGGACAGACTGGATGCTGCACTGGAAAGTGCATCTGCGGCTTCTAATGCAACTGGGGGTT
TGCGTCGAAGTGGAGTGGGTGGCTCTAGTGGAACAGACGATTCAATGGAGTACAGAGTGG
GTAGACTGAAACATGAGAGAGTGAGAGTGACAAGGAATCCCTCCGCCTCTCATCACCATC
AACATTCCCCCTCGTCTGAAGAGACAATAACACAAGGCCAATCAGAGAAGAATGCAGTCA
ATGATAACAACAATGTACTACTGGAGAGAGCTATGGTCATCATGCGTGTCCACGCTGATC
GAAAATCTATGCTAGAGATTGAGTTTGAGGGCGAAGAGGGTACTGGACTGGGTCCGACTC
TTGAATTCTATTCACTAATTGGAGTCGAACTACAAAGAAAGAGTCTAGCCATCTGGCTGT
GTGACGACAGCGAGACAACTACCGAAGTTGAAGAATCGGAACAGAATTCATCAAATAGAG
AAATACCAGATTCTCAAATGTGGAATCTCAGTTCAGACTCAATCGGACCCAAATCATTAT
TCCTAGATGAAGAGAACCCAACAGAATTGATGTCTTCTATTGAAGATTTAACTGACAAAG
TAAAGGACGAAACTGAAAACATTAAAAATAAACTTACTGCACAGAATGCTGAGACGCAAA
CGAAATTAGACCGCGTTTGGAACAAAGATAGAGGTTTATTCCCCGCTCCCTATGACGATA
GTACTGACATTAAGAAAATTGAAGACATCTTCTATTTCATGGGAGCGCTGTTCGGCAAAG
TGTTACAAGATGGAAGAAAGATTGACTTGCCAATAAACAATCATGTTTTGAAGCTTCTAG
TATCCTCAAAGATTCCACTAGATATGAAGCTGGATATGAAAAATGTGGAAAAATGGCTAC
TTGCCGAGATGGAAAGCATGGATGTTGTGAGCTTGGTTGAAAGTGTTGTTAGTGATCATT
TGGGAAGCTTCATGAGAAGTTTGAAGAAATTGGCAGATCAGAAGAAAGCGATATTAACTG
ATGCGAATTTGTCAGATGAATTAAAGAAAGAGAAAATTGGCAAATTGAAGTATGAACACG
GTGATGCTAATATTAGTCTGGAGGATTTGGACATGAGTTTCACTTACTCTGCATCCTCTA
CAGTGTATGGATTTGAAGAAGTGGACCTTGTGCCCAATGGAAGTGAGATCAGTCTCACTA
TACACAATATTGAACAGTACCTAAAAGCACTTCCAGAATTCCTCTTTTGCCATGGCATCA
AACGACAGATGGCCCAACTTTTGAGTGGGTTGTGTGCGGTGTGTGACGTCAGCAGACTGT
CGGGAGTGGTGTCAGCTGAGGAGTTAAAACTGATGCTATGTGGAGAGCAGAGATTGCATT
GGACTCGGGAAGATGTCATTAACCACTGCCAGCCTAAGCTAGGGTTCACCCGTGAGAGCC
GTGGCTTCCAGTTCTTTGCGAGTGTGTTGGCCAGTCTGACGCAGAAGGAGCGCAAGCAGT
TCCTCCAATTTGCAACTGGATGTAGCAGTCTGCCCCCAGGTGGACTAGCAGCTCTTCAGC
CCCCTCTGACTGTAGTCAGAAAAGTGGACACTGCTGACAGTGACAGGGGTGCTTATCCGA
GTGTGAACACGTGTGTGCACTACCTGAAACTTCCGGACTACTCCAGTGAACAGATCATGA
AAGAAAGACTCATATCCGCATTCAGTCAACAAGGATTCCATCTTAACTGAATTAGTGAAC
AAACAGATCAAGATCAGCTCCCATTCACATAGCGACGTGAAATCATCATATGAATAGAAA
AAATCATTTCAAATATTTTTGGAGGCATTGGGCTGTGAAAAAAAGCAGCAACAATAACAA
CAACAAACTATCGATCGGACACTTAGATGTGAATTTGTAGTAATATGTAGATTAGCGGCC
TTTATGTAATTTGTTCAATATATACTCGTTTCAGTTAGCTCATTACCAATCAATAAAATA
CAGTTTCCAGCCTGATAATCAAAGTAAAAAATGATGCGAAGAAAATAAAATACGTTCACA
AATTTAAGGAAATTTGAATCTGATTTTGGCTGGAAATCTCCTTGTTTATAGTTTGGGTTA
ATTTTTTCTTCGCAAAATTAATTCGCTTTGGTGCTGTTATACAACACAACTTAGATGATC
ATCGAGGTAAAGACTTAAATAGTTATTACCTTTTTTCCTAACTAACTTAACTTATTCAAA
CTATGAAAAGCATATAGTGTGCTTCGTTACTACCAATTTCCAGGTCTGTTTTTATTTGTT
CGGAAAATTCCCATTATATGCTCGTATTGTCGGTTAATTTTTAATGTTGCTTTCATCAAG
CGGTTTCATATAGTGGCTATGAATTGAAATGTTTTTTTGAAGTAAAACGCAGTCAGTTGT
TTGTTTGCGGCTAGTTATGAAATTTTGTTAAATGTGCTCAAAGTTGGGTTTCTGCAAGTT
TTATCAAAAGTTTTTGAACTTTGTTCAGTAAAGTGTAAAAGTCCTTCTGTGCAACAACCG
AAACAATGCCTGTTCTCTAAATTAGCTTTTAGACTAACATACACACCAGACACAATACAT
CAAATAATCGATCAAATGTTCTTAATTCAATCTTTCATTCGCCAAAAAAAAAAAAAAAAA
AAATATT
>cluster_117_pilon
GAAAGCGTCAACATCTGTATCAACTTCCGACCACATGACCACTGAAGGCAAGTTAGTGCA
TCAATTGGCCGCACGTGCAGTTATCCGAGATTGGGAATCAAACGCGATGTTGCACTCGGA
CAAAGCCACTCATGAGTTCGCGAAAGCAGAGATGAAGAAAACGATCATTCAGTTGAGTTT
GAAGCATCAAGTTGTGACTCAGTTTACGAGTTTTGTGGCAATTGAAAAGCGAACTGAGGG
TGAGAAAATGAACCTAGACACTTCATTTATACACAAGATCATCAATGACGAAGACGTGGA
TTTGCTCAAATACCTCGGATGGGAAAACGAAATCATCATAAAAACACCCCAAGAGAATTT
TGAGGAACTATTGGCTCGTGGTATGCGTGAGAAGACCTATTCTGTCCTGGAGGCCACTGA
AACTTTCGAGTCTGCTTATTCTATTATGAAGCAACATGGTGATTCTCTACCTCCAGAACA
ATTAATTGAGTTTGTGTCAGAATACGTAAACATTCTTCATGACGCGCAGTCGAAATCTGG
AAACAGATCTACCCATTTGGAACATCTGGTCTCTGAGTGCATTATTGCATTGTGCTCGGC
GGAAAATATCAAACCAATATCTGATGAGGCTGTAAATAAACTAAAAGGGCTCTACGATTC
ATTGGACAGACTTGGTGCTTCGAATCACGTGCAACCGATGATGGTGAGGCTGGAAAAGGC
TTTGGGCAATTCTTTACTTGACAGAGTAACTGTGAAGGTGATTGAGCTTACAGGAGCTGT
GAGTTATTATGGCGTAACTCATTTTGAAACCTGCGGAAGTCTCAAGAAGCAAATCAAAGA
AAAGAAAGGAATTCCTGAAGACCAGCAAAGGATGATTTTCAATGGGATTCAGCTAGAAGA
CAACACTGTGTTGACGGAAGTGGGCATCAATGACGGTGACACCATTCATATGGTCCTACG
TCTTCGAGGAGGTGGAGACGTTGGAGAGATGCGACCTGTAGTCGTGATGGACACGGGATC
TCTCTTTACCAAGGCTGGTTTGCACACCGACGAGAGTCCACTCCAATTCCGGTCTGTTGT
TGGAAGGCCTCGACATCAAGGGGTGATGGTTGGAATGGGTCAAAAGGACTGCTATGTGGG
CAGCCGTTCTGAGCGTGTTCAACTGCCATATCAAACTAGTGGGTCTTCAGATGCATCGAG
GGAAAAATCAATGCTGGAAGAACAATCAAACGAAGTAACGAAGATGATTGAAAATCAGAG
TCAATCTCTATTCGAAGCATCGAAGTCGCGTAAACAGGCCCAAAACAGCAGGGGTGGTCT
TTTTGGAAGTGCTGCATTACCACCGGGATATTCTCCACGATCTGTGACTTCTTCAGTTGA
GCGAAAGCAAGTCGCCATATGTGATCGATCGTCTAGCAGAACATCATTGTCACTACAGGC
AGGTTTTTTGGTTGGAGATGATACGCGTAGCTCTTCACCAGGAATGGTCACAAGTCATGA
CAAGACGTCTTTTGGAAGCTTTTTTGGGGCTCCCGCATCGTCATCATCATTATCATTTGG
AAGTGCTGCAGCAACATCGGGAAGATCATTGTTTGGACAAACTACAGCACCCTCTTCTGG
ACCCTTTGCTAAAGTTGGAACATCTTCCGAGAAACAGTCAAGTGGGAGTTTGTTTGGGGC
TCCTGCATCATCATCATCATTATCATCATTTGGTACTACTGCGCCACCTTTGGGAGGATC
ACTGTTTGGACAAACTACAACACCCTCTTCTGGACTTTTTGGGGCAAGAGTAACATCTTC
TCAGAAACCGTCAAGTGGGAGCTTGTTTGGGACTCCAGCAGCGTCATCCTCCTTGTTAAG
TGCTACACCGTTCTTGGGAGGATCATTGTTTGGACAACCTCCTGCAGCCTCTGCAGGGTT
TTTTGGAACACGCGAGACTTCCCCACAACTGTTTGAGACTGCTCCAGCAGCGGCGTCTGC
TACGCGATCAGCATCTCAATTTCAAAATGGTAGAATGGCTGAGATGGAAAGTGTTGTTGC
TGCTGCTGCTGCTGCTCTGCTGCTGCTGCTGCAGAGCCCTGCAGTTTGTTTTCTGATGCA
TTCTTTTCGCAACCCCAGGGGGCCGCATTCAAGAGCAAAGAGACAATTGAGGGGAGCGTG
AAACCTTCCTCGTTGCATCAAAAGCATTTGTCTGTAGAAGCATTGAGTAGTACACAAGAT
GACGAACCGGAACAAGTTCAAATGAGCCGAAGAGTTTCTGGGAGATCGGTGCTCTTTAGT
TCTGCTGCACCACCTCCGTCACCACCGCCCACCATCTTTTCAGCCTCTCAACCACCTCCT
CCAGTTCTGACTGCGTTCATCGCTCCTCCTCATCTTCCTCCGCCACCTCCTCCACCCGGT
GGTGCAGCACCAGTGAAATTTAATCTTCTCAAAGGAGCCGGGACCACTGCCCCGGAAGCC
CCGTCTGCTCCGGTATCTTCTTATCGCAAGGATACTCGTAGATGCCAGCAGAAAGTGGCC
CGTAAAATGAAATCTTTGGGTGGCCCTCCTGTACCTCAAAGGATGACTTTCGGAGACAGT
TTCCAAGAATTACAAGAGACAATCGATCGCTCAGAGGAAGTGTCATATAAACGCAACAGT
GGAGTTGGTCAAAGTATGTTGGAAGCACTACGAGCAAGCTTGGAGAATCCCAGATCTACT
GCACCAGTACCACCTCCAATTCCGCAACCTTCCTATTCGAATATCGGCGCCCCAGCTCCT
CCGCCACCACCTCCAGTTCCAGGTGCAGGCAGCGCTGCACTACCTCCGGGTGGCTCGAGA
CAAGTGAACTTCAATAGTCTAAAGAAAGGGGTTCCACGCCGCCTCTCAAGTCTGCGCCGA
AAACTTCCCATGATGCTTCAAGATTGAAGATGGAGGTGGCATCCGGAACTACACCAATGA
GTCGTCCTCCGAAGCCATTCATGATGAGGCTTACGTCACGCACATTGCAAGGATCACAGC
ACACGCTTAGTGGGACTGAGGTCTTACCAATCAAAAGCGATGGCGGATTTGCAGAAAGTT
TATATCAAGCAGCAGAACCAACTGGAGACGAGATCCACGGTGGTTCCCTTGGTTATGGGT
TCAGTGCAAGTTTTTTCGACACGAACTCTGCAAAAAGTGACACAGTGGGTCTAGATGATG
ATATAGCAGATGATTTATTTGCAGACGTAGTTGATATTGTTTCTTCTAAGAAAGAAAAGA
AAAAATCAGATGCCAATGTCCAGAATTACATGGCAGTGTCGAGAAAAGTGCACGGTGGTG
TTGTACCAACTGCGCTCTCTGTAGAAAGAGTGATGGATACTTGGTCAAAATCTACGGGGG
GCAAAAGCGTGGCTTGTGCAATGAATCAAGCCAAAAAGAAGAAAGCTCAAATACAGATCA
CTGACGATTATCATCCCACTATTCATGATGAGGATCTCTTGACCCAAGTATCCCAGAAGA
GAACATTGTGGAATCTTCCGAAACATTTCACAAGAAGGAATCAATTGACGCTGAAGAAGA
GGAAGATGTTTATGTGAATCTTTCAATGATGGGCGGTATTGAGTATGAACATCCAGGTGA
AGATGGCTGGATCTTTGGCGCAAAGGCGGCAGAGCAAGACGAAATGTACGATTTGTACGA
GAATATAGAGAGTGTGAAAGAGTGCATGAAGTCAGCTAAGTATGAAGTCGACAAGAGGAA
GGACGAGAAAGAAGAAGAAGAGAGTGATGATGATTGTGGGTTTGGTTTGTTTGACTGTTA
CGACTCACGTCCCGAAAAGATACCAATCAGAACCAGAGCGCTATATGCTGACGTTGTAGA
GGCGGCACCGAAATCACGTTTCTCATTGTCCCATGACGATATATCTAATGCTGCGTATTC
TCCAACTGAGGGCGTTCTGTGTTCCACGGCTGTCTATGAAAGCATAGAATCCGTTTCTTC
CGACTCGACAACATCATCACAGTCTTCGGGTCTTACATGCAACGAGTTGTTAGAACAAAT
GCACCATAAAGAACTCTTAGACGAGGATCTCATTGGTCTCAAAAACTTTAATATTGATGG
AATGTTCTGTAAACGTGTGAAGTTGGATGATGATGATGATAGTGATTATGATGAAGAGGA
GATTTCTGTTTCGGGAGAGAGGAGACAGCTGATGTGCTCGGAGCATTTGGATGAAATTTA
TTCCGACATCAAGGATTCTATGTGCGCCATGGACTCTGCCACTTCAAGCGACTTTAAGGA
GATTATGGAGTCGAGATTCTGCTCTGAGGAAGTGGTTAAAAGTTGGAGAGTGGAGGAGAT
GAGAAGAAGCTCCGAAAGGTGGTAGGACTCATGGATATGTGGAATGACTGTAACAAATGC
GTGGCCGTGTATACAAGGGTTGTGAAAGTAGTCCTTCTGATTGGCGGAAAATCTCTTGGC
ATTAAAGGTTTCTTCATGGCTGTGTGTCTGATGCTGATCCAATTGATCATTCGAGAGTAC
GAAGAGTCATCCGGGGGAGCGAGTGATGAAGCAGACTTGGACACACTCAAGCAGAACACC
AGGAAAGCATTTGACAAATACTGGTACATCTACTCCACATTTAATCTAGGCTCTGATTGG
CCGAGCAGCATCGACAACTTCAAGGCCAAATGCCTCTCCAATGATGTGTCCAAACAGAGT
GAGCCTACCTATGAAGAAGCTAACTCTCATTATATCATTTGAACTGAGACTCAGCTTTCT
AAGTTCTCAAAAATGTAAATTATAGTTTAGACTTAAGCGCTTAATTGTATTTCAACTTAG
CTCCATTAAAAATTGCAAATTCCCACTCTATTCCCCACCGCTCTATTTTGAAGCTGGCAC
CTGAAGGCATCCAATGCAATTATTCACTCATTTTCTGATTACGGTTATAGTGGGGAATGG
AGTGTAACATGACTCATGATCAACAGCAATTCCTGTAACTTTCCTTAAATGAATATTTTT
AAACCTTCAAAAAAAAAAAAAAAAAATTAT
>cluster_118_pilon
TCCCAATCATAGTTCAAGGAGTAAAAAGTGGCAACGAGTATTCTCTTGACGGTGCCATCA
GAGTGCTAAATGAGATCAGCTCAGAAGTTAATGTTGACCAAATATTCCAAATGTTTCCAG
TAGTAGTTCCTGAAATTCTGGCAATTTTGAGGAACTTCACCACTTCCCAAGTGTCGCATA
TCGCTATTATTTCTCGCACAGTTAAAGTTTACCAGACTTTAGTCACTATTTTGGCAGAGG
CTCCTGATTCTAAATTAGCAAACAAAGCTATAGAGCCTGATTTGATTAATATTTTCACTG
AAGTTCACAAATTTTTGACACAACCTTTACCTGAAAATGAAATTCAGGAACCAAAAGTTA
GTTGTATTACCTTGACACAGAACATGTGTAAGCTTTATCCTAGATTGATGCATCCAATTT
TACAAAATGGTTTGATGAATACTATTTTAAAGCTATTTGAAAACGTTGCGCAGCAATATT
GCAAGTTAGCGGTTTATTCGAATGAGATTCTCGAAATGACGTTAGAAGATGAATCGGCCG
GGGTCTTGGACCTGGCCAATGAAGTTATTGTTTTGTTTTCAACTGTTTACGCCAACAATA
AGCTTTGTGATACATTGACAGGTAATTTATCCGATCTGTTATTTTGTTCAATTTTACTTG
TACAGCCTAGTGAGAACGCACTGGAATCGTGGGAAGCTGATCCGGGGCAGTTTATCGAAG
ACGACGATCTTGATAATTGTTTCGCATCTTGTCGAAACGATGCCGCAGCTTTTATCATTG
AAGTTTTTACTGATAGCAAGAAAAGTGAAAGCGTAACACCGGTGGGAGTATTAGCTCGAG
CTGTTGAGTCATCGGAAAAAATGCATGCTGAAGGAGACGCTTATTGGTGGAAATTATGCG
AAGCAGCAATGTTTGTTTTGTCTAAAATGTCATCACTTGGTGACGATATGATCAACCAGG
ATAATCTTCGACAGCTTTGGGAGAGTTTTTTGCGCACGATAAGCAGAAGCCTTCGTTTTT
AATCGCTTCAGAAATTGCCACTGCGTCTAGTTTCTTTTCACGAATGCCAAATGATTTGTT
TGCTCGGTTTCTATCAACGATAAATTCTGGAATTGAGTCTCACCACCCCGAAATTGTTAG
AATTCAAAGTTTGAAAGCAATACAGAATCTTGACGTTTTTACCGAGGAGGAAAATGAATT
CGTACGTCAGGCTGTAGATGACGGTTTTCCCAATTTAGTTCCAAAAATTATTCAAATAGA
AATCGAATTAGAAAAGAAAGATACGCAACATTATATTTTGGACGTTGTGTTGCAGTCATT
GATAACGTTAACTGACCTCTGTAATAAGGAGGAGTTGTTTGCCAAAGTGGAATTGCAATT
AGGACCTTTTGCTTTAGCGCTATGGATCAAGAATAACAATGAAATGATAGTTACTGAGTT
ATGCAAGACGTTGATTGGTAATCTATGTAAGTTCCAGACCACGGCTGAGGTTGTTTGCAA
ACGAGCGGTTCCAACAATTATGAGCATTCTGAAAGCGAGTGCGAGTAGTCGTGCTGCTAA
TGGAAGAGGTGGAGAGAATGTGGGTGCCTCGGCTGTTGCCTTGGATTTATTGGCCGAAAT
GGTTAAGAGGTGTCAAGGCAAATGGTGCTCTGAAATTCTAGGTGGAGATGTGTTCATGTA
TTGCATGCAATTCACCTTAGATTCAGACGACACGGCGGTTGTACAAAACGGCTGTGACCT
TCTTAAGTGCTATGTCTCTTCATTGGGAACTCAAGTGCTTTCGTTCACGCAAAGTGCCTC
CTCTAACAAACAACACCATTCAGAGCAACACGATGCCATGTACTTCATTGTGAATATTGT
GCTGAAGATTTTGTCACCGGAGACTGCCGAAATGGGGGCTGTCTTTGTTGGGAGATTAAT
GGCTGTCGTGTTGCTGCATTTGTCCAATCAGATTGTGTCCCACTTGGATCACATTTTGAA
AGCTGTTTTGTGCAAGATGCAGCAAGCTAAAACTCTGTCCGTTTTCATGAGTCTCATCAC
AATCTACGCTATCCTTGTCAACCACAAGTTGCCAGAAGTGGTGCAGTTCCTCTCCTCTCT
CCCAGATCCCACTGGAAAGAGTGCTCTGGAATACGTGTTGCGAGAATGGGTGCTGAATCA
GCATAACTTCTACGGCTTGTTCGAGAGACAGGTCACTTGTGTTGCATTGTCTAAGCTCCT
GCAGCATTTGTTGGTTGCTGAAAGAACAGAAGGATTGAAAGCAATGATGGTTAAAGGTGA
TCTGATCATCAAAGAGAACAACCAAGGACCTCGAACTAGATCCAAAGGAAAGATAGAAGA
TGAGTATACACAGATACCTCTGCCAATCAAAATGCTGAAGCTACTGCTGCAAGAGTACCA
ATCATATTGCGACAGAGTGGACAATGAGTTTAACAAATCCAAGCAGAGCCAATTTGATGA
AAAGATGGGAGATGCTAATGGAGACACGGGGCTGACTGACGACTCTGATTCGTCCAGTGA
CGATGATGAAGATTGCTATGGTGGCAGGAATTACGTAACTGTGGACGAGTTCTTTACAGG
CCAGGGTGACAAAATCTTCAACGACGAACTGAATGAAGAAATAGACGAGGACTTGAAGAA
TGATCCTTTTGTGTCATTAGATTTGAAGCAATATTTGTCCGAGTATTTCTCACAGTTGAA
ACAGTTACCTTACTACCATGACTTTGAGAGTGCTTTGAATAAGCACGAATTGGCATTAAT
GGCTGAATTTTAATGCTTTCTTCGATCCAGTTTTGTGTGAATCTCTTTTGCTTGCTATTT
GATGTTAGTGGTGAGTCAAATGTATTGAGTTTTTATTTAAGGATCCAAATTATTAGCAGC
TGAATTCAATCTATGTGTTGCTGGTCTAGTTTACTAAAGGATGCTGACTTTTAATGTAAT
CAGATCTTGATGTGATGCTTTCTAGTTTGTGATGGTGTCTGCAATACTGATTAATGTAAT
TAAAACAATTTGGTAAGAAAATATTTGCAATTTTGATAAATTATTTGTCTATCATTGCTC
CCATGAAAGAGCTTAACTTGACATCAAGAAACAGTTGTTCAAGAAAAAAAAAAAAAAAAA
ACTCTT
>cluster_119_pilon
TAATGTTGATAGAGAGGTTGCGGAGATCACAGAAAAACTTTCATCTGTTGAGCGATACGC
TTTCAATTATGTTGAGAACTGCTTGGAACCATTGACACCGGAATCAATAGAGAGTGCGGT
ACATGCTGCTTTGTTTGCGCAGAAAAATCAAGGCGAACATCAAAAATCGAATAAATTACA
GGGCGGTGAAAACGAAAATGGACCTACTCAGAAAAACGCCAAGAAAAAACCAGCCATGAG
TCTTGCAAATACGATGAGATCCTCTTCAAGGATAGCCTTGAATAAAGAACGTGAGGAGTT
CAAAAGGTCGAATAGAGAGTGTTTCGATATGCTTGAAACTGACTCAGACTCTAGTCGTCG
TGTAAGAAAACGGGCAAGAATGGCGTTAGCTGAAGCCGAAAATGAGGTTGAGCGTCCGAG
TCGTTCGGGACGAGGCCGACGATCAATCAATAACAATCTCACTGAAAGCACACCAAAGCG
AAGCAAAGTAGATAAGATAGTAAACAAAAAATCTCCAGGTAGAAAACCGAGAATAGTTCT
GCATTCGCCTAAGGAATCCAATGTTTCAGCTGAAGAAGATCTGACTAATTTTTCATTTGA
CGATGAAAGTGGAGCGGAGACGCCCAGTCATTCAGATATTAATACTACTGAAAACCAGAC
TGTCGCTGATTCAAACGGAGTTCTTGACCTAGAGCGCAAGTATCCTGCGCGGAAACGGGT
GCGTGTGAAGTACGAGGACTACGTAACTCCTGACAATCAAGGAACCGAAGTTGTGGCATC
TGGACCAGCTGTTAAGCGGAAGGCCGTACCTGTCAAAAAGACAAGTGCTACCTTTGGAGG
CAGGTCAAAAGGAGGTTCAAAGTTGGGTTCTGCAGTTGCACCAATTGAGATTCCTAGCTC
AAGAGAGGCATCATTGAACGGGGATTCCTATGACGAGGAGGACGATGATGATGAAGAGGA
AGAGGAGGAGGACGAGGTCGATGAAGATGATGACGTCACCGAGATTGCCTCCAGCAGCAG
TAGTACATTACCATATGGTTTGAGTGATGCTTCCGGAGTGTCCACTCTATCTGCACGGTC
CATTGGACGACCTCCAGTTATAGTGAATAGATTCATGCTCAATTCTGGTGCTAATGGAGG
GCATTCGACTCTGAGGTTTCCCGGGTACCCTTCATCTGCTATTGAAACTCAACGAACTAT
ATTTAACAGTAGAGCACCTATGACAGCTCCGAGGTATCCGCCAGCTATGCCTGTTAGGGT
GCCCCCAGTCAACGCATCATTGATGGCGCATCAAGTCGCATCAACGTCCAACGGTGCCTC
AAATATCTTCCAGATGTTCTCAAATGGGATGTTGGATTCTCCTGTTAAAAATCCAGTTTA
TTACCCTCCACAACCCTACCAAATTCCGTCTTTACCGCCATCGCTCCAAATGATACCTGG
CAACAGGCTAGCTGCAACCAATGGACATGCATTTATACGTTCGACCACTTTTTCACATGT
GGCCCCATCTTTACCTGCCTTTTCACAACCTCCCAGAATAATCAGCACAAACAGTTCTAT
TCCAATGACTCAAAGACCCACCTATATTATCAAGCAAACTTCAATACCAACCTTAAGGAT
TCCCAACTGCATTACTGCTGCCAACTCCTTGATGAGAGCGCAAAACATGAATGTGGGCAG
GAGCTGTTTACCTCCTACCTTGATTCGACAGCCGAGTAGTGGAACCACGACTCATGTTGT
AAGGACTCCCCGTTTTCACACAAACTGACACTTTGTATCGTGTAAATTGAAAGATTTCAC
AAAATCTTAATTGTGAAACTTAATATTTTAAAATTAAACCCTGTGATATTTGTTGTTAAC
ATTTTAGTAATGAAAGTATTTGCTTAGAAAAAAACTCTATTCATGCTCAAAAAAAAAAAA
AAAAAAAAAAAGTAAG
>cluster_121_pilon
GCCAATCTTAAATGTACGCGTGAAGCACAGAACTTCTGGCTGGAAAAAGTTCTGCCATTG
ATTACAAGAATGGAATCATCAGATCGTTGCGAGTATAAAAGTGAAGCAAAGTTCCCGATT
ATAAAGCTGACGCTGAGAACTGGTGAAAGTATGACCGATTGCGATTTGAGCGCTGACGAC
AGTGGTTTTAGAAAGACTTCCTTGATTCACAGCCTTTTTGCATCGCAACCTGGGTTCTTT
TTAGCTTTCTGGGCACTAGTTAGCTGGGCGCGTGCTGGCGGAGTTATCAAGAAATCTTCC
AGCGGTGATGAATTCTTAATGGCTTCGGCCGAGTTTTACTTGCTGGTGATCTCAACTTGT
TTTGAACAATTTCCCGACGTCTATAATCTGACTACTGTACCATTTAAATGGTCAATTTCA
GAGGATATTGCAAACATAAAAGAAACTGCAACCCAAACTGGTCAATTCATTTCTTCAGTG
GTTGATAAATTGGGTAAATTAGACGGTCAGACCGAATTGAAATGGCCCATTAGTGGTGAT
TACGTTGTTAAGTATTCAGAACAACAGATAAATTTGCTATCTCAGAAAGCTCTCGCGGCG
AAACACTGTTTGGCAGTAACGCGAGATGTGAAAACAATGATACAAACCGCATTAGCAGCC
AACGGATCCGTAGAATGTGTTCAGAAGAAAAGGCTACCTAGAATTCTTGCGGTTAAAATT
GCGGACACTTTAGACTTCCATGCTTTATCAATGTCCGCCAGAACCGGGGCTAATGTAAAG
TTTATTGAGGACTCCCGCCATGTTATTTTCATCGAGGCTTCGGGAACCGCGGCCGCATTG
CAACGATGGCAGGAAGAGTACTTCCGATTGAAAAGATCCCAAGCATTGCACGGATTCATA
CCTTTTAAGATATCCAAGTACTTCATAGAGGGATCCACCCTGATCCTGGTCCAGCAAGCA
CCCGCTCACACTAGCCGACTTACTTTCAAGCCAAGTTGTGGTCCTTTTCAAATCTACCAC
CTGGTTCAAGAAAAGAGCATCCCGGTTCTGATTAGCAATCGGATCACGCTGCAGGAATGG
AAAGAAGAAGCGTGGCAAGTTCTGACCAGTCATTTTAATCAACAGTTGAACGCCTTCCCG
TATAATGATAAACACACTTTGGCTACTTTGCATTGTGGTGCTGGTTTTGGTTGCTTTTAC
ACTATAGACACCAGCTGTGTTTTGCCTCCGACCCATTTGACACTTGCTTTGGATGAATTA
AAAGCTAGCATCGAAAGGGCGCGTCGAAACCGAAGGAGGTTCGAACGCCCTGATTTTAAA
AAGAACTTCAAGAAGAAAGCGACTAATGAAAGGGAAGAACAGAAAAGTATAGAAATGATA
ACTCTTGGACCGTCAAACACCCATTTACACGCGGATGAAGAAAGCGTAAAAACGAAAAGT
GAAAATAGAAAAAAGAAAAAACAGCTCAATAAAAAAGGTTTGGCCAACTCATTTTGTCCC
GGAATGTTTGTAAATAACTACGCGTCCTCAGAAAACGTAGAAAAGGCGTTAGAGTTGTAT
CAGGCTATTTTGGCGCGTTGTGGATACAATTTAGTAGGCAATGATAAACATTTTGTTAAA
ATTACTTTGGTACCGTCTACGTCTTATACCGCTAATATTACTCTGGACCGACAAATGAAA
ATCTTGGAAACAGAAGAACGTAGACTAAACTGGGTGCATTTGACAATACTTCATGGAAAT
AATGAGATCCCAAAACCTGGTCACCCGTTTATTCATAATCACGATGTCCGGATCCGGTTC
CAGAGTTCAAAGTTGATCGAACCAGGAACTGACTTGTTCGACTTCCTTTTTCCGACTGGG
GAATTGATTTCACCAGTTTTAATTGACAAACGTGATCACAGAATTGTTAAAGTTGCGCCA
CATTTTGAAGAAAACAAAGACAGAATAACGCATGTGCGTGTTATAGATCGAAATATTATG
ATGAGGAAAGACTTGCATAGTAGCAACGGTGTTATTGGTTCAATATTAGGAGAAATCAAA
AGTGGTATTGAACACGGAGGAAATGATTTTGAAGTGAAACGAACTTTTTGTGAACTCTAT
CTGAGTTTTGAAACTGAATCTATGCGACATATAATGTCAAGCAATGATAGAAGACTTAAT
AAATCTGAAATTGATTTGCTTTCTAAGACTTTGATTAATGAATCTATTCTTGTTTCTCAA
ACTCTTCGTAACCAAATGAATCTTGTGCATTGAAACTATCTTAAATTGCATATGACTGAT
TTTATCCTTAAACTATCTTAAATTGTATATTAATGCTTTTCAATTTAATATTTATTCAAA
AAAAAAAAAAAAAAAAAAAAAAAAAAAAAAAAAATTGCTGGATTACTTCTCACTCTGCGT
TGATACCACTGCTT
>cluster_124_pilon
CAGTGGTATCAACACGAAACATGGGGGCTTTAGCCTAATTGTTGTGATAAACTTATTAAA
TAGAACTTGAAATGTAATTGTAAATGGCTGGACCTGACGAGCATATCGCTTGGTTTGAGT
CAAAGATAATTTCATCTCTCAGACCGCGAGGCGATGAAGTGAAAGCGTTTATCTCGGATT
CAGATTCACGGAGCAACATAGCAAATTTCTGTTCAAATGAAGACAGTCGATGTCTGTATG
TTTATCAATTGCAATCTGGTCTGCTGCTTTCGAGTCTCTCCACACCTGAAGAATCCACCA
TTTCCAGATGCATCACATTTGTCAAGTTGGGACTCTCGTCCAAGCTCAACCAGGCAAACT
GGACAAACAACATCGCTTTTTTCGATAACTCTGTCGATGTTTTGGAAAATATTAACTGGC
TATCCAGAGATCTGTACCTCCCCACTGTTACGAATGAAGACCATCACCAAGCTGGTCAGC
AAGGAGCGGCAGCGTCCAAAAAGACTGCAATTATTGGAGATAAATATGTGGATCTTATGC
ACAGATTCCTGGCATCGTCTGAGTTTTCCCAAGTTTTGAAGAATGGCGATGTTTCACTTC
CCTATCCGAGTATTGAAGTGTTACAGGATATAAAGTCTCAGTCGAAACGAAGTAAATCTA
TAACACACGTGATAGAAACAACAGTTATAAACTGGACCAAGCAACTCAAGGTCCTGCTCA
AAATAGACCCCATAGAAGAAATCCAACGTGTCTCTCGTGAAATTCCAGTTGAGGGTCACG
CAGGTATCCCATGTGTAATACACGAAGAGGCTCTTTGGCACGAGAGAGTCATTTCACTGA
GGAAAATCCAGTCCCAACTGCACTCAGAGACAACCCGGGATCTGGTAGCCTATTTGGAGC
AGCAGAACAACAAATATGCGACTGGAGTTCATGAGATGAGGAATGAGTTGAAAAAGGCAG
TGGATGAGGCCCTGGACAACATCCGATTTCTTAAACCCCTTCAGAGGTGGCTGGAAGAGA
TTTCAGTATCTACCTCAGTGGATCAAGTGAACAAACTCTTCAGACCCCTCGTGCACACTA
TGCAGTTGATGTGGGAGTACTCTGGCCACTATCACAAGAAGGCCTACTTTCATAATCTTG
TATCCCTTGTGGCTAACCAAGTGACCTTGAAAGCATGCTCATTTGTCAATTCCAATTTAC
TAGAGGACACTAAAATGGCATTTGAGGATTTGAAGTATGCACTAAACTTGTGTGGGGCTT
TCAGAGGTGTCTACCTGGACACTAAAACGAAAACGGACGCTCTAAATGAGACCAGATTCA
AAGAGACCAAGAAAGAAGAACTGCGTACTC
>cluster_128_pilon
TGTTGTGATAAACTTATTAAATAGATTTTTGTTTTGTGCTGTTGTGCCGAGTTTAAATTC
AATATCGATATGGCTCCTGACACCGATTCACTTTTGTTCACAGCAACACCGATTACAATT
ACTCAGTGTCTCAATTCTGCCCGAGATTGTTTCGAACGCACGAAGCTGTCGTCTAAAAGT
TACGTTCCGTCGGAGTTTAAACAGCCCATGAACCCAATTTTCTCAGGATCACCGTTGGAA
GTTGCCAGTTATCTTAATATTATTTCTTCAACTCTTTACACGTATGAATTCGTACAGTAT
CGTATGAAAAATTCAAAGAAAGTTTCAAAGCGTTCAGAAAATCGTAGCCAGTGTGATTCC
AGTGTTGTGTATAGCTGTTTTTGCAAAAGCGTGGATAACAGATTGCCGACTTTTGAAACG
TTTGGTTCAACAGAAGAAGTGGCATTGAATGCGTGCTGTGCTCAGATGTTGTACTTGTTC
TCTCCTAAACCACACTTGGCTGCTCTTCTGTTGGAACGCTTCAAGAGATCTCTAAACAAC
AACAGCAGTTTTGTACTCTTCTCAAAACCAGTTCCCTGTCCAACAAAAGCCTATGATCAT
AATTTAGAGAACAATTATAATGATAATAATAATACCCGCGTTGATGTTGACTATGAGCAA
TTGTTGAAAAACTCCGCTGCAGAACGTGGGATTCTCGAGTCGAAAAGCATTTTGAATGAT
GATTCGGTATGTGAAACCTCGAAGAGTGTGCCTATTGTTTCCGAAGTCGCGAAGCCCTCG
GAAAAATCAGATTACAACGAAATGAGTCCTCTTAATTGTAACCGAACCAGAAACTTATCG
AATGGATCCGTATTTTGTAATAAAGAAAATGGCGTGGCTAGAGATGACAGTACTGGCAGC
TTTCCAGTCTGCTTGGCTTCAAATGAAGGAACTTTTTCTGCGCTTCAATCTTATTCTAAC
AAGTTTTCTTTGAATAAGGATCATACGCAAAGGTTCATCGACGAAAACGGTAGAAACGCT
ACAAAATCTCAGCGATCGCCCAGTTTTAGCTGGAATCCAAACTTGGACGCCTCAGATGTT
TCATACAGTTGCTTAGATATTGATAGAATATATAACATCAATATTGATGAACGTCAGAGA
GATTCGAACAATTATGGGTTCTACAGTACGAGCAGTGACGATAGAACTTTAAAAAGAAAA
GCAAGTCCCATTATGCCGAGCCATCTATCGAGAAAGGCAAGACGAAGATTGATAAGGCAA
GAATCAGAACCTCCGAAAAAAGCAAAGGAGGTCGAAAATGAAACGATCGATGATTCAAAG
GACTTGGACAAGCTGCGGAAGTTAATAGCTGAAAATCAGCCGCTATGTCCCATTCTGAAA
AAGAGATTTGCCAGTATTGTCACCAAAGCAAACAACTTCAACGATCCGTCCATGCGAGAA
TTTCGTCTGTCCGATTCTGTCACAGTTGAAAAGTTCCTCAGTTCCAAACAGCCGATGCCA
ACTTATCCAACCGTAAAGGTCAGCTCCGATCGTTGGGACAGATTGAAACATTTTCCAGAT
ATTGTTCCGAATCAGGTCGTGCAAGTCATGGACTTGAAAACAAAGTGTGGGAAGTTTTCT
TGTGTTGATTACGGAAGTTCAATAAAGACGTTGCTACCGCATTACAGATCACAGTGTGGC
ACGAAACAGCAAGGATCTAAAGACAGAACGACAAATTTTGTGGCTCATGCTTCTACAAAA
GATCTAGCAGTTCAAGCTTGTTACGCTCAAGCTATCAAACATTTCCTGAATGACAGAGAA
CTGGCTCTCAGAACACTTAACAACTTCATCAGAAGAGATCAAGACAAATACTGTCTCGTA
TTGTACAAGGATCCAGAAGAGTCTGTAGACGTTCAATTCGTTGATGACACTGAGGAATTA
AAGCTCAAGCTAGAAGAGTTAAAAGAAGAAAAACAAAAACTATTTGAATGTTTA
>cluster_131_pilon
GGTATCAACGCAGAGTACATGGGGGCTTTTAGCCTAATTGTTGTGATAAACTTATTAAAT
AGAAATGTAAATGAGCTGGTTTTCTCAGAAAGACTGGTCTGCGCTTGCGCAGTCTGCCAA
AACAGCTCTTTCTACGGCTCAGAAAACAATCGATAGAGCTCTTGACATCGAAGATGAGCC
GGGTGCTGCTGGGAGCCAACAGCCTGTACAGACTAGTGTACCTAACTTAGATACAGATTC
CTTCTTTGACAGTTTTCTAGCAGGGACAGCATCAGCTAAAGAATCGACAACGAGCACTAT
TGCCAGAAAGCAGCCGTCTCCAAAAACCTCCTCAAATGTACCACCTTTAGTGGCGCGACT
TAAGTCTGATGAATCAAACAAGCCGAATGACTATCAATCTAATGTGAGAAAAGATTCATC
TTCTACTCAGCCTTCAGCTCCGGTTCTTTCGCCTTCCGGTGGAGGGAGTAGTAGCAGCAG
CAGTAACAAGCACCACAGATCCAAATCTTCGGGAAATGTTTCGCCCGTTCATAGTCAGAA
GTCAAACGGTCTGTCGTCTGCCTCTGAGTCGATAGAAGTGCTGTCCCTCATATCATCTGA
GAAGCTGGGATTGGGTGAGTCCTACTACGAGGACTTCTCCTCTCCCCCCAAACTCAATGT
CCTCCACAAAGTACTCGACAGTGCACGTGCATCCTCATCCTCCAGCTCAGCCAACAATCA
ACACTCACCTAACAGTTCTGATTACGGCGTTGAGGAGGCCAGCTGCTCCCCTCCTGATGA
AACAGAAGAGATCACTTTACACGCACCTGTTGACTCTTCCACAACTGTTGCCTCCTCGGA
ACCACTTCCTTCTCAAAGCACTGACATTGTGCTGCACGAAGAGCAACAGGAATCGACTAT
AGAGGATCACAACATCCAGCCTAGCAATACTATTCCACATGTACAAATATCAAATGTTAC
AGTATCACCAGAACCAGCCACTGGAAGTCTGGAGTCGAGCCAGATGTCAGTGAATGTCCA
GTCATGGCTTATGATTAGCGAATCGTCTCCTTCCACTGAACAAATGCCACTTACATCGCA
ACAGCGAAGCAGCAGTCCAACTAATAACACCAACGCAAATCAACAACCATTATTGACAAC
TGCACCCTCTGTTTTCCAACCTGATTTACTACCTGTTACGGATGAGTTTACCCCAACTTT
GGAACCGATTTCGACCAGCGTCAGTTCCCATTTGAGCACCAACTCAGAGTACAGCAGCTC
CTCGACTGTTGAGTTAAGAGCGGTAACCCCTCCCGACATCCAGCAAATGACAGCTCCCAA
TTACAATTCAACAAGCAATAGCGAGCCGTTGCAAGCATTACCTGATGTTCAAATGAACAC
ATCGTTACAGCAAATTGACGAGGGATTTCCAGAACCTCAAATTCCAGATTTGACGAGCTC
TTCAAGAGAGCGTCCAGATATTTTCCCATCAGATGACGCTTCGGAGTCGTCACGACCCAA
TCAGAATGTAGACTTGGTTGTACAGGAGCTGGATGTAATAAGAGCAGTTGATGAAAATTC
AAATCGTGCATCCGAGATGCAAACGCAGGATTCAGGTCCTGGGAACGAAGAGTTCCAGGC
TTTGGCAGATGGTCATCAAGATAGTCAGCCGAATGCCATAGATGTTGTAGTTCAAGAACT
GGACGTAGTACAAAGCATGGAGCAAAGCTCTAGCAATGCTGTCACATCCTTGGATATACT
ACCCACTAATTTGGATAGGGAAAGTGCCTCACAAGAAGATCCTAACAGTGCCAGTTTTGG
TCAAGAATCTGTCACCTTTGACGAAAGGGAGAATCAAGGGTCAACCGGACTTATGCCAGT
AGATTTGACGTCGCAACAAATGAGCATTCTGAATGACCTGCCGACCACAACCATGGACAG
AACAGGCGCTAATGTTGCCTCTGTTTACTCAGAAATGACTGAAAGCCAGGTTCGCAACGG
AGAAAGAACTGCAATAATTGACGAACTCTTGGAGAAGATCCAGAGTTTGGAGGAGACAAT
ACAAGCGAGAGAACAACAACTGTTTGCTGTGAATAAAAGAGCCACCGATGCACAGGAGGA
GAATGAGGAGCTCAAAAGCCAACTGGAAATCCAATTTGGAAGGATGGACGAAGAGGTGGC
TAAGTTGTCTGAAGGACATCAGTTGGAGTTGAACACAGTCACAATCAAGTACAACTCCAG
CCAACAGAGATTGAGAGAACTGGAGAAACAGATGAATGACTTAAAGTCCGCTTCGTCTCT
ATCGGCGCAACTGCAGTCCTCATTGGCTGAGAAGGATGCAGTGATAGAGGAAATGAGGAG
AGAGGGAGAGAAATTGGCCCAGGAGGAGTACAAGAAGAACAGTGTCATCAAGAAACTCAA
GGCTAAGGAAAAGGAACTGCAGACAAGTCTGGACAAAACAAAGCAATCATTGGACGAAAA
AACGGGAGAACTCGAATCGTACACGGACAGCTTCACAAAATTGCAACAGAAAGTGGCCGA
ACAACGAGACACTATCAACCAAATGAACTCAACCATGACAAAAAACGAGCTTCAGTTGGT
CAGAAAGAACAACGAGACTGAAGAGTTGACTGAGAAGACAAATGCACTGCAGAATAATTT
AGATTCTGTCTTCAGGGAACTGAGAGAATGTCAGCAACAGTTGGCAGACACGGAGGCCAA
GTTTGCCCAGTCACAGGCTGTGGTCAATGAGGAAATATTACAGGAAAAAGAGGAAGCCCT
TAGAGCTGCAGAGGTTAGGTGGGCAGAAGAGAAAGAGTTGATGACGCAACAATTACAAGA
TGCAGGTACTTCAGCAGCCAGGATGGAACAAGCAGCTGTTAGGAGAGAGAATCTCTTGAA
AGACGAAATCAAAGATCTTCAAATGAGATTGGAAGAAGAAATGCAACGTGGTCAAGGTTT
GAGCGAAGGTGTCTCGCAGGCCACACAGCCTCTGTGGAATCAGATCTCAAGGTTACAGAG
ACAACAACAAGACCAGCAGTCACAGTGGACTCAACTTGAGAAGAATTATCTGGACAGACT
AGCAGAGGCTGAGATGAGAGCTGGACAGGCTGCCGAATCAGAGCGACTGGCGAATGAGAG
TTCAGTTGAGCTAAAGATGAAGTTGTCAACTTTGGAGGCACAATTGAGCACTGTGAGGTC
AGAGCACACTAAAGCACTCAAGGTCAAAGAGCAGAAAGAATCAGATCTTGCCAGGCTAAC
TGAACAAGTCACCAAGTTGAAAGAGGAGTTGGTTGGTGCGAGTGAGAAGATGAGTGTGAG
TGAAAGACAGATGTCCATTCTACAGGCTGACTTAGAAGCAGAGAGACAGACTGTGGAACA
AGTCAAGAGGAAATGTCGCACTCTTGAAGACAACAACCGAGAAATGACATTGAGGTTGAA
AGAGTCGGAGAGTGGCTATTCGACCAAGTTCTCTTCCTCCCCGCAACAACAACAACAACA
GTCGCCTTCACCTTTGTCTCCGGGTACTGTGGATTCACTGAATGGGAAGGGTGGTGGTGG
AAACTCGACTGGTGGCAATAGTGGTGGCTCAGCCTCTATCAACTCTCGCAATCTGTCTTC
CTGGGAGTTCCTGGAATCACAAGTTAAATTGAAGGATGGAGAGGCATCCGCTCTTCAGAG
TGAGCTGAGGAAACTTGAGAAGCAGAACATCACATTGAGGGAGGACTTTGTGCGTCTGTC
CAACGAGAGACATGACTGGCAGAATGATAAAGAGACACTCACTCAACTCAAGGAAGACTT
GACTGAACTGCAGCAGAGATACGAGACACTGTTGACAATGTATGGGGAGAAGGCGGAAGA
GGTGGACGAACTGAGGATGGATCTGTCAGATGTTAAAGTCATCTACAAAGCTCAGATTGA
AGACCTGGTGAAGAAACTGACACAGCAAAAAAGTTAGATAGACAGTTATGGGAGTCAAAA
CAAAAAGAACAAACCAGAAGGAGAGAACAGAACGGCTTGTTGCTGATGTCTGATTGTTAA
CATCTTACGAGATCAGTTCTGAATAAAATCCATTGCAACTTCGATATTCTTATTCGTTTA
TTCTTTGCAAAGGTGCTAATAAATTGTAAAGTTGATAGATATCCTACATACATACTTGTG
TATTGTCACTCAAGTAATACAAACTATTATACCATTTACAGCCTATATCATTTGATAAGG
ATCCATGATTCTAGTAATAAATAGTCTTGTTGTATAAGAGCATGGGATATAAGGAGGATG
TGTTTGCTTTGTTAATCTCAAATCACCTTTAAACTTTGATGGTTATGTGCTCTCTGATAT
ATTAAATATAGAATTGATATTTAGTTAGCAAAAAAAAAAAAAAAAAAAAAAAAAAA
>cluster_132_pilon
CTCCTCAAAATAATGCCAGAATTCCGCCATCTTGGAATCATGCATCCCAGAACATGGTTC
CAAATGATAGGTTGCCACCTGTTTCTACATCAGTTATGAATCATAACCAAGTTAACACTC
TTACCATGCACCAATCTTTAAATCGTCATCAAAGCAACCCGCCTTTCAGTCACGCCTCGA
TGCAGAACCCTGGATCTTCAATGTACCCAAATTATGGAAACCAGTCATTTCCAGTTCACC
ATCATCAAGGGAACCAAAATTTCCAATTGGCGTCTAGTAGACCACAGTCTATGTATGCTA
TGCAAGGTTTGCAACCCCCATACGCTGTGCATGATAACGAGGCATACCATAACTTCGAAA
CTACTCATAACCAGGAGTACCACTACGAGACCCTTCATGGATCTCACCACAACTACTACC
ATCAACAACCGCCACCCGTTAGTAACCAGAACCCGTATGCACAACCACCTACATCGGTAT
ATCAACACCCAGCTTACAATCAAGTTTCAGTTCACAACCAGTCAAATTTAGCAGAAAACC
AGCAAAATATGTCAAATGACGGGCAATTTGCACGGAGTCGATCAAATTCCGCGCTGTCAA
GTAACTTGAATACGTCACCGAGGCAAATTTACGATGTGACGTCGAATGACATTACAAATA
ACCCGAACGCGAACGTGGCAAAACCCAAAGCTAAGAGACCTCAAACTCTTGACATGGGAT
CTGAAAAACGCCATGTCAAAAGTAGCGAAAAGAAGCAAAGCGAAGGTACGTCGGTTAATC
GTCAAACAGAAAAAGAGCGGGCAACGGCTATGACTCATCCAGTGCAATATCTCCTTTAGA
TCCAGACATTCGAATTAGTTCCAGTGTCGAAGTAACTCCTGAAAATAGCCCTGTTCATCA
GAACAGACCACTAGCTTCAGACCAGAAAACCAGATCGCCCCAGAATCCGAATAGCAGAAT
AGTGCAATATAACGATAGTGGGGATGGAATGCTTAATACCTCGAATTCAAACGGTGCTTC
AAATCCATATCATCAGAAGGAAACTTCTACAAGAGAAAAGAGTTCTATTTCGCCAAACCC
AGTATTTGACGACCCTCCTTCGCAGCCATCAACACAAGTCAATCAGCCCAAAAAGGCGGA
AGCTTTCTCGGTCAACTTCTTCAATTCACAACCTACAAACAGTGGGTCACAACCGCCACC
ACTTAAAAGCAACAGGTTCAGCAACCCTCAGAAACGGTCAAACAGCTCAAAGGCATTGAG
TGCGAATGTACAGCCATCTAGCAATTCAAACAATCCAAAACAGGATAAGGAATCAGGATT
GGATCTAACAGTAATGTTAGTGGTAGGAGGGTAACAAGTGCTCCGGCTGTAAATAAAGGG
ATGGGACAACCTAACCGAGAGGACTTTTCTACGTCGAGCAGCACAACTGTTGATGAGGCT
CTAAAAATAGTTCAAGAAGGCGATTTGAGTAGTTCGATTGATCTGGGTCGTCGTAAAGGG
GTGTGGCTCTAGTGATAGATGTGGACTCTATTGGAACCAGTAACTCCTCCCCTCTCACAC
CAGCTGGTGGGACACCAAAGGACAGCAGTCTGCCATCTATTACGTCATCTGAAGGTGTCA
CTGCTCCGTCTCCTCTAGTTGACGATCAAAAACGCAAAGAGCGCGAACTTCAATTTCTGC
GGCGTCAAAGCGAGAAACAGCAACGTGACTTGGAAAAACGTCGCAAAATGACAGAACAAG
CCAACCAGGAAGGTCAAGAGAGACTACTGAAAGAATCATTAGCTCAAGAGCAAAAGAAAC
AAGAAGCTGCTGCGAGACGAGAGAGGATAATGGCACAATACTTGGAGAAAAAGCGACAGA
AAGATTTGGAAGAGAAAGGGTTGGCCTCAAGTCATGGACAAGCAGTTGCTAAAGGAGTAA
TCGGTGGTGGACCGCAAGGATTTGCATTTGTGGCGACTGGAGATGGCGCATCCGGTAAGA
CTGGAGGAACAGCTAAGCCAGCAACTACAAAACAACGATCTAAATCAACCACAGCGGACA
ATAACACAGTAGCTTCAGGAGCTAAACAGCCCCGGAGCAGGAAGGGGAGTTCGAGTGATA
AACAACAGAAACAGAAGTTGGAGGGCAAAAACAGTGGAGGAGGCGGGGGAGGTATGGCGT
TATCACGAAGCAGAAAGAACTCGGTTGAAAATTTACTGAGTGATGGGGAATCGATCGTAT
CAACTATGGACAATTGGGATGCGAGGTCTGAATTCAGCGAGTACAATGGGCCGAAGCTGT
TTGTGAAGCCAAGTAGTAAGAGTAACAAGCAGAAGATACAGAATGCCATCACTCAATCTG
TATTCCCTGGAGCTGTCAACAGTGAGATGAAAAACAAAATACTACAGCAACTGGATGCTT
CCTGTGCGGGCGGGGGATCATCAGATGTGAGTGAATCTGGAGCAGGGAAGCACTTCCTTG
TATTGTTCAGAGACCACAGTCTCAAATACAGGGCCATATACCTGTGCGAGGGCGATTGTT
CTCAAGGGATCATCACAAAAATAGTAGGAATGGGACCCACCAGTGTCAAACTCAACATGA
TACAAGATCTTTACAAGTACGATAGTGGAGGCAAACGGTTCATTCAAATTCCAGCTAAAA
CTATGTCAGTATCTGTGGATGCATTCACTATTCATAATCAACTATGGAAAAAGAAATCAA
TTGCAGCCTAATTTTCGCTATTAATGGCCCCAATTAAATAAAAACTACTCGTATTGTAGT
TCGAAAATCATCTTTTATCGAACCTATATATCGTATGCGTTGTCTTCAGTCTAAATAGTT
AGTGGAAATTTAAAAAGTGGAAATTAAAAAAGTTCTGAAAGTAAAAGTGAACTTAAAACT
TGCAGTTTGAAAAGCGATCACATTTCGTGCAATATTTCACGCGCACTGAATGAAAACTTC
TGTCCTTTGCTTTGATATGCGTCTGCAAATTTGTAAATAAATTTATAATTTTATTGCATA
ATTAAAGCCATATGAGAAAATTAAGGCGTTTTAACGCCAAGTTTAAATGTTACATCATTT
TGTCGATTTGAGATTAATGTCATAAAATGTTTGTGTAAATGAGTAATTTCATTATAGATG
TAGCAATGTCAAATCAATCCCTGAATCTTTTAATTTATGGTCATAGGCTTTTCTCTCAGA
CCTTTCCTGTGTTTATAAATTTTAATTCAGAATTATCAAAAAAAAAAAAAAAAAAAA
>cluster_133_pilon
ATCAACGCAGAGTACATGGGGATACTCGTTTTAAGCTCATTTCAGCAAACAGTTTGCATA
TGTGTTTGGCAAAACTTAAACTTGGCTAAAGTGGTTTCCAAATTTCGGTACACTATTTTG
CAAATATTACCCCTGAAATTTCCTAACGGTCTAAAACCCATACATTTATATCTTGTATAA
CTTTATATAATCTATACTTGAAACTTTTTACTTTGGGCCCAAAATTATGGAATTACCAAC
TACGGCTCTAAATGAGGTCAAGGCTGAACTTGGCATTGACGCAAACGCTCTGGAAAAAGC
AAAGGAAGAAATTGAAGCAAATTTACCAAAATCTGAATCTAAAGCGGTCGCTGACCTCTC
CGCGTCGGTACAGGTTACCAGCAAACTAATGGAAAACCCACCTGCTCAAATTCCGGACGA
ACAAACAGAACAAATCCAGACAATAACGACCAAAGTTTCCGGATTTCTACCTGTTGCCGA
AAAGTGTTCATTTTTGCTGAAAAAGGTGGAAAACAGCGAGGAAAATATCGTGAAAGTGAA
CAAAGAACTCGGAAGTTTAAATGCGTTGATTAAGAAGATTAACGGCGCAGGCTTTTTCTC
AAGGTTGTTTCTGCTTTGTACAATGAAAGCGACCCTGAACAAATTGACTACTCAAATTGA
GAGGCTGCAAGACCCGGTCGACAAAGTAGAACAAATTCAGCAACAGCTCAATGACGAGTT
GTCAAAATACTTGACAGAGGAGGCGACAAAGAAAGTAGAAGAAGCTGCTGCTAAAGCCAT
GGAGGAGAACTCTGCATTCATCGACAAAGTGGCTGGAGCACTCGGACTCTGAATCCAGTT
GAATCCCCCTCCCCCAACAACCCTACGATAAAAAATACGCTAAAAACTGACAAAACGGTC
ATTTCAAAAAAATACCAGTTGAAAACGGTCAAAAATGTTCAAAACAATCATTTTCCGCAA
AATTTGGACCAGTTTTGATTATGACTGGCATTCTCAAGCGGAGCTCCCCCTCGCCTTTTG
TATCCCACCCATCCTCCCCCTCTCCCCTTCATCTGATCAATCCATCGTCTCCGTCATTTG
CTTTCCCTTCTCTTTGGGCTTACCTTTTCTGCTGTGTTTCCCCATCTTTCAATTCTGGGT
TGTATTTAATATCGAAATTAATTGGCGAATTCTGATTGATTTTCAATTATTATTTAAATA
AAATCTTTGTTGATCAAAAAAAAAAAAAAAAAAAAAAAAAAAAA
>cluster_134_pilon
TTGTTGTGATAAACTTATTAAATAGATGTACAATGTATTGACATGAAATCCACAGTAGTG
CCTGTAAAAAATGTAGACGTGGCCCATGATTTGGCGAAAGAGAATGCTCGGCTCTCACAG
GATGTCATCAGAATGGCAATTGATTTGGAGGATCATAAAAGAAATGAGACAAGAGCTGCA
AGAGGCAAATGGAGTTCAGGAAAACCCGGAAAACTAACTGGATTCAAAAGCAGCAAAGAT
TTGCACCTCAAGTCAGTGCTGCACACCCAAGAAATAAGCCTTCATGGTTCAGTTATCGGA
GATAGTTTAAATGCCACTGCTTTGCATCCAGACAGGGAGTATGCCGATCCATTGGAAACT
GTGGAAGAGGAAAATATGGGGTCAGAGAATTATAAAGCGTTACCAATGAAAGAACGCTTG
TCCAAAATGAAACAAACTCTGCAGCATAGAGAAGCAATTGCCATCAATGACGCTGACCTG
GACGCATTATCTGTCTCTAAACCTGCTTTGGACTCTCCTGTCAAACGTACAAGCTTACGT
GCTCAAGATGCTCGACTTCAAAAACTAAAGAAAGAGTACAAATTGGTCAAAGACGAAGAG
AAAAAGTCCTTGATAGACTATGAAAAAGAGCGTGAAGAGCAAAAGGCACAAACAACAGCA
TCAGTGGTAAATTTACATGTACCTGATCAACCGACGGGATCCGAAGTTAACGCACCTCAT
GTGAGCAGATCTCGAAAGGGTGGATCTATAGTTGGGTCTAACGCTGCTAAGTCGCAAAAG
GGAATCAATGCAATACCTGCAAACGATGAAGCAAACTCTCATGTAATGTTACCGCCACAT
GGCTCAGCATTGTATGGCAACACCGCTTCGAATTCTGATTACTTGCAGAAACAGCGCAGG
AAAAAACGAACTGCGCATAATTCACCTGTCAAAAGACCTCCAAGAGTAAATGACGAAGAA
GACTCACTCATTATCAGCTCAACAAAGGACAAACCAGAAACTACTGGTGCGGTCGCTCCT
AAAATGTTTCCAATAAAAGAAAGTACTAAATATAACTACGATGCAGCATTGAATGATTGG
CTTCAAACTCTGAACTTGAAAGACGTAGAGCGCGTAAAGGATATTTTCTTCTCAAACAAC
ATATCATTGATCAAAATGCCTATCATAACCCATAAAGATCTGACGAGATTCGGATTTAAG
CAATCGGATCCTGACTTTGTCAAGATTTTACGCGGTCTGATAGAATTGAAAGAAGATTGT
GCCAAACATCCTGAGAAGTACAAGCTAAATATGCAGAGAAGCAAGGAACGAGAATCAAAA
CAAGTCGGTAAACCAATAGCTGGGAGTCGTCGATTGTCGAGTGAACCCGAGAAGGGAGCA
AAGGGTAGTTCAAGTTACGGAGAGTCAAGTGAAGGTCTTCTTCCACCGATTGCTGGCAGC
CAAGGCCATTCGCAATCAGAGGGAGTCGATGTTCCCACATCTCAGCATGTTCTTCTTGAA
AGAGTTGGATCCGGGTCCTTGATCAACCATGCTGTTGAGCTTCAACAAATAGAGGAATAT
GAAACATCAGGAGTGAGCAGCTTGATCTTTTCTGTGACTGAGACAGATAAAAATGAAGTT
CAAAGCCTTCTAATGTCTGAAGATGTGACTGGGGCGATGCCGTCTGGAAGAGATCCGAAG
CTCTCTCAATCACATGAGTTTGCATCAAAAGATCTTGACCGGGATTGGATGGAAGAGTCT
ACGCAATTGTCCGAGACGAGGACAATGGAGGATGTTGATGATAAAGACAGTTCTAGAAAA
ATTTCAAATGCAACTACCTCAGCTGCATTTGTGCCCCTCTACAATAAAGATCCTGCCAAA
CTATCAAAAGTTCTCTCCTCTGATCTGGCACGCAAAGATGCGCTAACAGCGGTAGAGCAA
GCTACTAAAAAATGGGAGAAAAAGCAGAAGGAGCAAGAGCAACAACAAGAGAAGGCAGAA
GGTGTGAAAGCCGAGAGACAAGAAAGAAGAGACAGACTAGCTGCCAGGCACCACCATAAG
ACCTCCATAACTGCCGCCAATGCTGCAACAACTTCTTCCAACTCAACAAGTATCCCAAGC
AAAGGTGGAAATAAACAGAAACAGCAGACAGGAGCTGGGAGTAGCACAGGTGTTGGAAGA
GGTACATTGGAAGGGGAGAATACTTCATCGTCTCCTGAAAGAGCAGCAGTCGCAAATCAG
TTGATTACGGCTGAAGTGGGAAGTGTGGCCGGTGACACGGATTTTGAATTAGTGGGTGCC
AAAATTAAACCATTGATGACGACAAGAGGCATGATGCAGAACAACCCATACAGCAAACAG
TCAACCTCAATACAAGCGGGTGCCTCTCTTCACCAGAGTGGGGTTGTTAGTAACCCTACG
AGTAAGAAGAAATATCCTCAAGATCCACTGCCAACTGCGGATATAGACAAGGAAAATGGA
GGTCTGGTTTTAGAGGGAAAAGCTGTGATTAATTCGCCTCGAATCGAACCAAGCAAGCTG
AACACTCAAAGGACTGTGAGAGCAGACATTTTGAAATCGGAACCCTTGGTTGAGTTTCAA
ATGAGCGAAGGGACTGACAGCAGGAGCAAAACGTTTGACAAGGAATTCAGTTCTATCAAA
CATGATCTGGAGCAAGCTCTGAACCAACTGGAGGGAACACCTCGATTAGAGGAGAAACCT
TTAAAGGAGGAACCTTTTGGTACTTTGGAGGAAGCGGTCAAAATGAGGAAAACTAGCAGC
GATCAACTTTCTGCATTAGCAAAG
>cluster_135_pilon
TATCAACATAAGTATGGGGTGAATAACTAGATAACTCACAAAACAGTCCATAAACTCAGT
TGCATAAAAATCAACTTCGTATTAAACTCAATTCAGCACGCTTTTGATAAAATTACATTG
AATACTCTTTAAAAAGATATTTACAAAGTATCTTTACAAAAATACTTTTCATCTGGTTTC
AGTTTTTGCTTCCAAATTCCTTTTTTCTCTTCATTTTCGCACATTTTGGGAAAAAGCGTG
AAATTGCAAACCAATGCCCGAAGGTCAAAAACCACGTGACCTAGGAGGCTCTTTGACCCC
CAACACTCCACGAAGTTTTGATGGGCGTTTTCTCAACCCTCCTCCGTCTCTGACCCCAAT
GGAGACAAGCGGGTGCCAGATCGCAATCAAGAGGACGTCGTAATGATGCCAGATCCGACT
CAACTGGACGAGGGGGAGGAGCCAGTCGGTCTCAGAGCCGAGGAAGGGGAGATCCAAGAG
GAACTCTAACACGTGAACGAGGTCCCAGTTTTGTCGTTCGCCCCGCCGATGCCTCAGCCC
AAGAAGGCACAAATGTTCACATGTACGCGAAAGTAGACGGACATCCATCACCCCACGTGA
AGTGGTCGCTCAACTACGCCGACGTCTACAACAAATGCGAGTTCTCTGATAACTCAGGTG
ACCATTGGCTGACGATTAGAGAGGCGCACAAAAGTGGCACTGTGACTTGCTCGGCGTCCA
ATAAGATTGCGAAGGCCACAACCGAGTGCAAACTCACTATTGATGACACCCTAATCTCAG
GAGTGCTGGAAGAGTTCTGGGAGCCACCTGTGTTCATTGAGGAGCCACAGTCCAAGTCCG
TCCCAAAAGATGTGAGTGGTATGGTGAGTTGCAGAGTGGGTGGGAGTCCCTCCCCAGCTG
TCAACTGGTATCTGAATGATGTCCTTCTCACAAGTGACATGCTAGTTGCAGACACTTCAG
GAGTTAACAAGGTCATCTTGCCCAAATTGCAGAAGGACGTGAACGAACTCAACTGCAGAC
TCACAAATCCACAAGGATTCCTGAGCTGTAGAGTGTTGATCTATCGTGATAAAGACGACG
GTGCCAAGAGATCCCTGGACCTGGATACCTACGTGGGGGATGGGGTGATTGCCTCACCTG
TTTTCTCCAATATCAACTGTCTCTCAATCAGCCGTCGACTCAAGAGCAGCCAACCAGTGC
GTGAGGGCAGAATAGCCAATGTGATGCCAGTGGGTAAGCCTATCCAACACCATAATGTGC
CAGTAGTTGTGACTCCTCTCAAGGGACTGACATTCCAGGAGAATGGACCAATCAACATCA
TGTGTCGGGTGTCCTGTGTGGTCAAATACGACGCACATTGGTACCTGAATGACGAGAAGT
TGGAGGAGACTCCAACAGTGCGCATGACTAGAGAGAGTGGGGGAGTGCACAGACTGGTGG
TACTCAAGGCACAGAGGGGGGAGGGGTGGAATGGTACACTCAGAATTGGGCTGTCCAACA
AATATGGAAGGGCATACTCAACTGCACACATAGAGGTCGAAGAGGAGCCCCTTGAGCAGC
AGAATGAGGTGAGATTGCCCAAGTTCACCCAAGTGCCCCAACCACAAGTGGTGGCCAGAG
GTGCCTTCGCCATGTTCAACTGCACCCTCGATGCCAAACCATACCCTTACGTCACATGGC
TCAAGAACCAACAGGAAGCGCTGGAACCATGTCCAGCCTACGAGACCCTCTCAGACGAGA
GTGGGTTCCACAGTCTGATGGTAGTGGATGCTAGTGAAGAGGACAGGATGCATGTCTCCT
GCCAGGCCACCAGCAGTGCCCAAACAGATGAGAGCAACCCTCTGCAACAAGTAGAAACAC
CTGAAGTCACTCTCAATGTGACACCTTCCAGTATTCCACCTCCTGGACAGAACACGGTTG
CCCTATGCCGAAACCTGGACGTTGGCAAAACGCGACTCCCAGTGGACGTTCTTGAGAAGA
TCCGAAGTAGAACTCCGACTCCGGTTGGAACGCACTCCTCAAAGACATTCCTGCTGCTAA
TCAATGCCATCACAAGCAGAGAACAGAGTCATTTCAACAGGGAGTACTATGTGTGGAAAC
AACTCAACTTCCAGAGACCCACAAAGCAGCCAGTTGACATGTCAGTTGACAATTGGATCC
GATCCAGGTACGATGACAAGCCTAGCAAGTCGGCCATTGTCAAATGTCAAGCTGTGGTCC
GCGGATACCTGGTTAGGAAACATGTCAACATGATGAAGGCAATCTATTCTTCCCCTGACG
TCCCCGAAAACCTCAAAAAGATTGAAGCCCTGGAACAACTTCTGGACATGGAACCGATCA
GCAAAGAGACTCTGTTTCATGTCAAACTAAACCAGTTTACAATTGTTTATTTTGACCGAA
ACGCCTCGAAACCCAGTACAGTCACGGCTTACGTCATGCGGAACCCTATCGAAGAACCAG
AAGATCGAGTTGATTTCCCTCAAGAAATCGCGTTCACGTTTTCTACCCCCGAATTCCCGG
TTCCCTCTGATCATCGTGATGTTAACAGAGACGAGGTTATCCAGGCGTTGCCAAATGAGA
TCTTCTCAATTGCTCAGACGTTCAACTTGGAGTCCACGCCTTTGCTAGCAATTGACAGAC
CTCAAGTTTCGACCCAAATTGATCATAAAAACGCGGATATCATGAACGATGAGCCTGCAT
CGGCTTTGAGCCAAATCGGCCAGCTGCCTGTTTTGGTGTCGCTCGATTTCACAATTCCGA
AATATAACAGAGAAGCGAAATGCGATGCTGAATGGCACTATTCGGATGTAGTCGCGCCTC
AATTAGCCGAAGCCGAGTGGCAAAGTCGGGCCTTAATTTTCGACGACAATATGTTCAGAA
TTGGAACCGAGTATTTTGTTGCGGAACCCCCTCAAATCGAGTCAACTGAAACCGATATTC
AAGAACTCCTTCAAACATTTAGTGTTGACTTTGCAAATTGTTCTGAAAGCTATGGAAACT
TGGCCGATGATCCAGATATCGAAACAGACGATTTCGTACCAATTTACCCAGCTCAAAGTG
CGGATGTTGATGAAATGTTTGGCTTCGTGGATGCTCCTGAGAGTTTCGAATGGCCAACAG
AAGCCTTAGCAGACATTGGAGAACTTTTTGAGTCCGACCGAACAGCGCCGTTGCCGATTA
TTGAACTCATAAAAGAACGCGTCGAAACTATTCTGTGTTCGGAAGTGAAAAGTAACGTTG
CTGATCGAAGTAAACATTGCCTCATGGTTTCTGCAGAGGTTGCTATTCCAACAGCAACCA
GTAAGGATTTTGAGATTGAACCCCTTACAGCTGAAATTGTCGACTCAGAGGATTACCCAA
CCGTTCAGGCATCAGTTCGTGAACACATTTACGAGGCTCTGGATAAACCCGACGTTCTGT
TCCCGGTCCTGACGACTGAATTAAATGACCTTGAAGAGTCACCCGAGACCTGCAATGTTT
TAGAACAGGTAGATAATTACATTCCGTGGCGCGAAGTCAGAGAAAAGGAACCAAAAAGCG
AGTGCCTGCCGGTTTCCACTGAAGTTCGGACGCTGAAAGCAGACGAAATTGATGAACCCT
TCTTCGGTTATGCAACCGAGTTGTTTCCCGGCGATCTGGACACTACTGAAGCCGAAAGAG
GGGTTGACTGGACGGATGCAATTTGTGACGCACGAGATGCCCAGTTGTTTTTCAAATCAC
CCGACAAATTGGTCAAACCGCCTTTACCCGAAGACCGAGCGACCAAATCAACTCCAATTT
CAAACTTGACAAAAGCTCCTCTGAAATCGAAAAGTACTGTTGTCGCATTCCCAGATTCCA
GATTCATTCTTTTTGATGAAATATCAGAACTTGAAAAAATGCCAAGTCGTAAAACTACGT
TGCCCAAAATGAAACCGCAAAAAAAAAAAAAAAAAAAAA
>cluster_137_pilon
GTATTCGACAAAAGCATGGAAGAAAAAACAATTCTGAGAAGTATTAATGGGTTCAGAAAG
TGTGCTCAAATTGCAGCGTTTTATGGGTGTGGTGATGTTTTTGATAACTTAGTTATATCT
TTGTGTAAATTCACGACGCTGGTCAATATTAATGCTGAAGGTCCCGAAGTTGTTCCGTAT
TACTTCGGGTTCAACGCCAAAGCGCAGCTGGCGGCGAAGACAATGTTCCAACTAGCACAC
AATCAGGGCGATACGTTACGTGAAGGATGGAAGAACATTGTTGATTGTTTACAGAATTTG
TACAAGTGTAAATTGCTTCCGAAATCAATGGTTGAAGTTGAAGATTTTGTTGATCCGAGT
GGTAAAATCAGTCTGGTACGCGATGAATCGATACGATTGGTCAAAAATGATAGCACTGGA
TTGTTGAGCTCATTCTACTCGTACTTTGCTGGATCTGATTCGCAAGCTGCAAAGGGAACT
TCAGCAGAGGATCAGGAAGCGTTGCAACAAGCCAAAAGTTGCATAATCGAGTGCAAACCC
GAGCAGTTGATTTCAGAATCGAAGTTCCTACAAGAAGACTCTTTGCTGGAACTGGTTAAA
GCGTTGCGTTTTGCTTCGCAAGGTCCAGAAGCGCGTCTAGGCGAAGGTGTATTCGAACAA
GATCTGGCAGTTTTCAATTTAGAAATTTTGATCCAGGTAGCTATCCAAAACCGCGACCGA
ATCACGTTAATTTGGTCTCAGATCAACCAACATTTGTGTGATTTGATCACAGATGCTAAA
ACATGCACCTTTTTGGTTCAAAGGGCTGTTGTTGGGTTGCTGAGACTTTGCATTAGATTA
CTGCACAACGAAAACGTAGCGAGTGACGTAATTCAGGCGCTTAAAGTTTTGCTTTTTGTG
GAGCACAAAGTAATGAAAATAGCGTGTCGGGAAATCGCTTTTGGTCTGTACGAGTTAATC
AAAACGAGTGCGGCCAACATTCACTTATCGGATGACTGGAACGTTATTCTTGCATTACTG
CAATCCGCTGGAACAGGGTTGAGGTTCCTAAAATTCAGGTCAACCGCAGAAATTGATGCG
TCGGCCACTGCTTCTAAGCCGCAGTCTGCGGGAAGTAAAATGAGAGAAATAGTAGAGATT
CCTTGTCTGGGACAGTATGTTTTAAAAGACAAGGAAAAACAGGGAATAAATGACGTCAAA
GCGTTCACCAAATGTTGGCAGGGAATCGTCATCATCGTGCAAGATGCTGCACATGTAACG
CCTTACAACTTGGAACCATGCGCGAACGTCCTCAAAACGTTCGCCGAAGCGTCGACCAAC
CGTAAAATGAAAAAACCAAAAGCGGACACACCGGGAAAAATTACAAAACGGGGTAGTTCG
TCGAAATTGAAGAATGCGGCAGCGGCCAATCAGAAAACGCCGTCACCGCCGGAATCGCTC
AACATCAGTGTGTTATCAGACGACGAAGAAGAAAACATTCTTTTGACTCAGGTTGACGTT
ATTTCACAGTTACTCATTCGAATTGAGGAGTTACATAATCGGGCGCCGAAGATGCTCAAG
TCGTGGGCGGCCGAGGATTGCACGACTAGCTTAGACGGAACGTCGTCTCCGAGGAACTTC
AAACTGTGGCAAAAATGTTGGTTGCCTCTTTTACAAGCGATTGGATGTCTGTGTTGCGAT
AGCAGACGTGATGTTAGAATGGACGCTCTTGGAAGACTTCAGCGGTGTTTACTAACTCAC
GAAATGCTTTGTCTGACGTCAGAGGAATGGGAAAATTGCTTTAACATTGTGTTCTTACCA
ATTTTGCACCAGTTGCTGGAATCGTCAGTGAACCCTAATGACCCTTCAGGACTTGAAGAA
ACTCGAATGCGAGCTGCAAATACTTTGAGCAAAGTTTTCCTGCAGCGGTTGAATACTTTG
CTTGGTCTGCCTAACTTTCTTGATCTTTGGGTTGACATTTTGACCTGTATGAAGAAGTAC
ATGCACGCAGACAACTCGGAACTGTTAGCTGAGGCAATCCCAGAGTCTCTGAAAAACATC
TTACTTGTCATGCAAACTGCAAGGCTGTTCGAGTATAGAAGTCAGTTCACAATCGTCACT
TGGAAAACGTTGGACGAATTTTTGCCTAAATTGCAAAATGAAATTATGTCGAACGCTGCA
AGTTGTTCTGTACCATCCGTTCCTCAGCAACAAGAACAAAATACATTGAAAGGATCTCAA
GCAACGTCAAGTGAACAACCAGATCCATCAGTTGAAAGTCCAGAAAACGTTCAGAATGTT
CCCGAATCAAATGAAATGCCAGTCGGAACTGACCAACAGGTGCCTAATGTCGCGAAAACC
GGTGACGCTTTGTCAAACGTCGAAACAGAAAAAGCAGAAATTACAAGCGAAGTTGTAAAC
ACGGAGTTAGTTGCACCGTCAGCACTGGACGAAAACTCGGACGACTACCCGAGTGTTATT
TTGCAACCACCTTTGCCCGAAACAGCAATTAGCATGTCTGGGTTGTCACCTATGAGTGAG
CAACCATCACAAGAGGGCGACTTAAAAGACAACCAAATTGCACCCGTTGTTATTGAAACC
CAATGTAATGATTTTATAGAAACAAACCGAGGACAAGAATTAACTGCTGAATAAAACGTG
AAGTTATAAACAGAGCTCAGTTGATCTGAATAAGGTTCTGCTCTATTAAAAAATTAGTAA
ATAACTCGCAAATTTTGACAATTTGAGACTGAACTTTCGATAAATTTAACGAAATACTTC
AGATTTCAAAACTAAATGTAATATTTTTGTGTGGATAAACTCACTTAAGGTTAGCAAGTT
ATCATTTTGCGGAAGTTACTCGCTTTTCAATGTTTTGATTAAGTCGATGTCATTATGCTA
TAATGTGTATTATATCGCTGTAATATTTTGCAATTTGAATTTATCTGTGGGTTGTTAGTT
TTATTTTATCGTATCAGATTTAAATATTTCAATTTACTGCAAAGTATATTAAATTTTTTC
TGTAAAAAAAAAAAAAAAAAAAAAAAAAACCAAAGTTCGTGGGACTCTGCGTTGATACCA
CTGTAGC
>cluster_138_pilon
CAGAAGGCAGAATTGGATAGACTGCTCAAATTGGCAGAAGAGAAGAAAGTTGGTCTGAAA
AAGAAGATTCAAGAGATGAGGAGACAGTTCAAGAAACTTCTGCTCAAAAATGGGGAGATT
GTTCAACATCTGCAACTGCATAGAAATGAGTTTGAGTTGGACCCTGAGAGTAAGATAATG
TTATCTAATGACACTCTTGGTAGAATGGACATGGCCAAGACTGAGTACGCATGGGACAGT
GAGAAACAGACGCTTGCTCTCACTAAACTACAAACTGCCTTCAAGTCCAAACTAGAGTGT
GACTCGTTAGTGGTCAAGTGCATTGGGAGTGAATCGGAAGTGTCCTCATTCCGAAGTGAG
AAACTACCAGCCGAGTTCCGCAGTCGCAAATTGGATTTGATGGGCAAAGCGGCCAAAGTT
GGAGGACTTCTGGGGGCAGCCAGGCACACTATCAGCCAACAGAAAGCGGAACAGGATGCT
ATGCAATCGCAGACTGGTGACCAGGAGGACGGGAGTGGAGGGGCGGCAGGTGGAGGTGGA
TCTGTGAACAAACCAGGCACTGAGGACAAAAGTGGAAAGGTGGATGAGAAGGCGGCTAAG
GCACTGGGAAAAATGGAGAAACAGAGACAGAAACGTCTAGCACGCCAGAAACAGTGGGAA
GAACTGTACAAGGAGAAGCCCTCGGATGACTTCGAGGATCCTAGAGATGTGGCAGAGATC
AAGTATGCCTTGGAACACATCGGAGACTTCAAATTGAAGACTGCTGCTAATTATATTGTA
CCTGAACATCTACGAATGAACACTGCCAGAAAACTTGTTCAGCTCATGCTTCTTCAGGAA
AAGATGTACTCTAAGAAACGCGCGTTCAACGAGCGTCTCTTGGCTCTGAAGTTCAAGAAA
TCAGACGTGTTGGCCGAGATAGACGAATTGAATTCAGAGCTGGAGTCGATCCATCGCAAT
TTGAGGGACGTCAAAATGATCAAACGGGCACCCGATAGACCCTCTCTGGTTGACCCTGAA
AAACCCGAAGAGTTGTACCACTACAACAGGGATAAACTTATTAAGTTCCAAAGGGAGAAA
GCGAGTAAGGACAAGTCCATGGCCATGGCTGTCGCGAGTGCCTTCACTGCCCAGACCAGT
GAAAACGACCAGATGATGGAGGGTGGATCGGGGAAACCATCTTCCGCTACGACTAACCAG
GTTGGAGACGGGACAGGGTATAAAAGACCGACTGTTGCGCCAGACACTACAGCCATTCCC
AGGCTCCTTCTGGGCGATGAGTTGCTGGAGGGAGACGAGAGTGAGGCTTCTGACGAGCGA
GAAGAGAGCTTCTCATCTATGCGACAGAAGAGACTTTTGAATAAGCAGGCGAACATTTTG
ACACGAATTGAGAAACTCGCGGGTGAATTTGACGAGCAAGTACTGAGGCTTAGAGCTGAG
AAATTCAATCTTCAGGTGGAGTTGAAACGTGCTGATTTGAGGAACACGACACTGTTTGAG
GAGTTTGTTCAGCTGAAGGAGTTTGAGAAGAGAGAGAACATGCTGGCTGGGAAAGTGAAC
GATAAATATGATGAAAAAGTCGACATGGAACAGAAGGTTGCAGACTGCAAGGCTAGAGTG
GAGACAAAGCGAATGGAGATAGAACGTCTGGAGGAGAAACAGAAAAATCTTCTGGAAGAG
TTCAAGTCCAATCTGGGAGAGAACAACAAGTGGGAAGAATTCCTTACTAAAGTGTTCAAG
AAGAAGATCAAAAGGGCCAAAAAGAAGGAGCGAACTGGAGAAGAAGGTGAAGAGGACGAT
GATGAGGAGGATGAGGAGAGTGACAGTGACGAGAGTGACTCGGATGAGGATGACTTTGAC
GAGGATGAAGATGAGAACAGAGTGGTGTTGGATGACAGTGTATGTCCACCTGGGTGTGAA
CAGGAGTTGTATGACATGGCATGCTCACTCAGAGAGACAAGATTGGACACTGAGGAGTTG
TTGGGTGAGGAAAAGAAGACGTTTGAGATAATGAAGAAGGATGCAGAGGCCATGGCTAAG
AAGACAAAAGTAATCGACCACTCACTCGCAGCTGCTGAGAAGGATCTCGAGGACTTCCAG
GTTGAGAAGCAAGGAAAGCTGAACCAACTGCAGATAATTGTGGTTCTGAAGCTTCATCAG
ATCGAATACTTGATCTCCAATGTCCTGCCTAATGATCTCTCAGAGGCACTGGTATTCGAG
CGGAATGGATTGTTGAGACTGCAGGCAAGGATCCACGAGTTGAATGATGAGAAAGTGCAA
CAGAATCGCAAACAGAAGGAAAACAAACTTCAAAACGTGCAACTCAAAAAAGGCCGCAAA
ATGCTCAGCTCCAAAATCCAAGAACTCTCTTCTGAATGTGACCAAATGATGCTGCTGAAG
TTCGGCCGAACTGTTGACCTCGAACGTTTAGAGATGGTAACTGTGAACAGATTGTTAGAA
GAGTTGAAGGAAAAATACAGACAGACTGAACTGTTCTGTGATCGAGAAATACAACAGTGG
GATAGTACAATTCAACAGCAGAAAGAGAATATTACAATGTTGACTAGGGATAATACTAGA
AGGATAAATCAGATGACGATGCTACTGGGAGAACAGAAAGTTATCGAGGATAATCTGAAT
GCTAAGCAGAAGAAATTGGGTGGTGAGTATGAAGGGAAGCGCAAAGCTGACATCCGGGAG
AGAGAACGTCTGATTCAATTGGTCCAACTACAATCCCAAGAGATAGAAGCCCTCAAAGAA
GAGATCACACTTCTGTCCCGAAAGGGGGGACACATTCTGCCCCCTGCACAGCCCCCAATG
CCCATCAATCAGACATAAATACCCCCCCTGATTCTTACTATCTGTGTCGTGGACATTGAA
AACTGCCTAGCTAAAAACAACTTATCATGCAGAATTTATGAGCTACAAAATTAGTCTGAG
TTCGAGTCTGAAGGAAATTGCTTTTAGTCATAAGAGTTTTCCCGCTGCTCTAAAAATGAA
ATCGTTGAGCGAGTTTGATAACTAGTTGCTATTGTTTATTTGCATTTTCTTCAACTAACT
CAAGTGAAGCGAAAGTTGCTGTCAAAACTACCAAAACTTGTTTTCTTGTCTCAAATTCGG
TCACCAAAGCTTTTCTCAAACTTATCTTACACGGTATCTTACGCTCAAAATATTAGAAGA
AAGTTCAAAATTTTAATTCTGGAAATTCAAATTCTGCAATTTATGATTTGTGCTCATAGT
GTAAATGTGTACGTAGTCAAATAAATGTATAATGGCCTCGTTGTAAATATTACTGAAGTT
TCATCTCAATTTAGTTTTCCAAATGCAAAAAAAAAAAAAAAAAAAAAAAAT
>cluster_139_pilon
ATGGCCAGTCTTGGTGGAGGCAAAAGTGCCCAGACACCCCCTCCTGCTTACTATTCCACG
GCAGGAGTAGGAGTAGGAGGAACAATGCCTCCCAACAGTATCCAGATGGTGGGAATGGGG
GGTGGAGGTGTTGGGAGGAGACAGATCTCAGAGCCAGCAGACACCTCCAACCTCACTGTC
CAATTCGTCCCCACAGACCAGCCCAGAAGACATCACAACCTGAGTGGGGGAGGAATGGGT
CACGGGGGGTCTGATGTTCGCACCAGTGGTAGTCCAGAACCAGCTGGCTCAGACTCCAGC
AGCTTCGACTCTGGAAGGGGCAGCGAGGCACATATGGGTGCAGGGGGACCTCAGGGTGGT
GGTCCGATGGATGCCCTAATGTCTGGAGGGGGACCAGGGGGCTACAACCAGGCAGGCCAT
TTGGGCACTATGCGAGGTGCTAAGAGTTTACCTACAGGCAAGAAATCGAGGCACGCGGCC
CCTGCCCCAATGTACGGAGACCACAGGATGGAGGATGACTGTTGGCAGCCTAGGATGATC
CAAGAGAGTAACACTTTACCATCTCACAACAACAACAACAACCACACAAACAACAACAAC
AGACAACAAATACAACAACAGCAACAGCAACAGATGAACAATCCTGACATTCCCACTAAA
GGAGGCATTCTCATCACTCCATCTAGACAGATTCTGCAACCTCCGGCTTCCAACCATGAG
AAGTGGAATGTTCCCAGAGACACTACGAGTACCTTCAAATCACAACCAAACGACTACCAT
CAACAACAACCCACCCCAATCCCAAACGCACCCTCCTCTCAACCCACTAACAATTCCAAT
AACTCCAATGGCAACATCAACCGCATCGGCCTAAGCGAACTGGAACCGATAGCGGAGAAT
TTTGCTCTGGAGCGTAAGAGAGACACCAACCAACAAAACTACATTCCAGATATCGTCAAA
TCATCCGGACAAGCCGCACTCCTTCTCAACTTGGGAGGTGGGAGCAACCAGTCTTTGAAA
CAGTCTCAGCAGCCCCCCGTTAGTTACTCACCCGCGCCCGTTAGTTCAGTGCGGACCACC
CTTCCCCCCAAACGAACCCCGCCCTCAATACCAATTGAAAATGACCCGAGGGCTGCCGTT
GTATAGCAATTGTTGTGTAACTCGAAACTCTCTTTTTTGTTTAGTGTCCATTGAATAAAG
TATGTTGTTGTCTAGTCTGTTGTCTACATAATTGATTGATTGCTTTTAATTCCAATTACA
ACAATTAAATCAGCCTAAATCAGTGCAACAATTTTCTATCTACTTCGATATACTTGCTTT
TCTATCTTTTCTATTTTGTATTTAGATAAATGTCTCATGCTGAATTGTAATTGAGCTTTT
CAAATTCAATTTTACAACAACTGAAAAAAAAAAAAAAAAAAAAAAAAA
>cluster_142_pilon
CAGCCGAGAGAGTTGCAGGCTATATTGGACACTGTGTTGAGTCTGTTAGAGGCGTCAGAG
GAACAGATCACAAATAACAAAGACAACCAACTCAGGGAAAATCTACACAAACTTGAACAG
CTCAAAAGTGTCCTACAGATGTATGGCTACTTCTCTGGGATCAACCGCAAAGTACAGATG
AAATGTCTCAAGAGCAAATTCAAGGCATCTTCCAGTGAAGACGAAAGAGTGTGCAGTAGT
CAACAGCAGCCATCTATCCTGTTGATAGCCAAATGGGGAGGGGAGTTAACTCCTTTGGGC
AGAGTACACGCAGAAGCACTCGGGAAGGCTTTCAGGTGTATGTATCCTGGTGGTTCTTCG
TACAATGACGATGGCTCTGGTCTCCTCAGACTGCACTCTACATTCAGACACGATCTCAAA
ATATACGCATCAGATGAGGGAAGAGTTCAAATGACTGCTGCCGCATTCGCTAAGGGTCTC
TTGGCTCTTGATGGCGAGCTGACTCCTATTCTGGTGCACATGGTGAAGTGTGCCAAGACT
AATGCATTGTTGGACCATGATGAGTCCACAGACGAGGCTGGAGATCCCATCGCTTCCCAG
GAGGACATCAAGACTAAGCTGAAGACTCTCTTCTCAAAAGATGACAAATTCACACCTGAT
GATGTTGCACAATTGGCACCAACTGGGAGTCACTCTTTGCTGAATTCGATAGAGGTGATA
GGGAACCCAGTGAATTTGTGTGAGAGAGTGCATCAGATGATACAACAGGTGGCTGCTCAA
ATCAGAGACTGGGCAGCCGTACCGAACAAAGTGCCAAATAATTTGAGCTTGTACAACAAC
GAGACATTCGAAATGATGGCGAGAAGGTGGAACAAATTGGAGAAAGACTTCAAGACCAGC
CGCTCCAGTGGTACTCTAGGAGCTAATATAATTGCAGGAGAAGATGGGACCAAGGGTGGT
ATGGTGACCTGCTTCGACATCTCTAAGATCCCTGATATCTATGACTGTATAAAGTACGAT
GCCCTTCACAACTCCCACCTGCAACTGCCCAATAGAGATGAATTGTATGCTGCTTCCAAA
GCACTTGCTGACGTAATTGTCCCACAGGAGTATGGTATGAGTGGGAATGAGAAGTTCAGA
ATAGCTCTCAAACTATGCACTCCTCTGCTGAGGAAGATACGATGTGATCTCCACCGCAAC
CTCGACCAGTCCGCCTACAGACTCCACCCAAAATACTCTGAGAACATTCTGACTCCCAAC
AGACAAGTGAGGACTAGACTGTACTTCACAAGTGAGAGCCACATCCACTCTCTAGTCAAC
ATAATCAGGTATGGAGGTCTATTCCCCCACCCTGACACAGACACAGACAGACAGTGGGCA
GCAGCTGACAAGTATCTCTCTTCAGTCACAGAACTCAACTACCTCTCACACCTCGTATTC
CTACTATATGAAGACCCTACTAAAGATCTGAAATCGGAGGAGCGCTACAAGTTGGAGGTC
CAGTTCAGTCCAGGCATCCGATACTGGGAAGAAAGCACCAACTACCCAATTGGGTCCAAA
TTCTACCCCAAGTCGCCCCCAAACATACATGAGACCTCGGCCAAAGAGATTCTGAGCTAT
TCTTCCAACAGTGGTGGATCCAATCGTGGCCATCAATACCAACAGAGAACTAGTACAATC
AGCTCAGGAACTGGCTCCTCATCCAAAAAGCACCACAGTAGTCATCACCATCATCATCAT
CATCAGTCTCTTAAGGTCACAGGTGGAGGCAATGCCCCTGGAACAGGAATTTCTACTGTA
GAAGGAGTACAGCATAACACTGGATCATCTGTGTCTGTCTCTGACCTCACCTCAATCACC
ACTGGCAATACTACTCAAAGAGGCAGGCACAGGTCAGTTGAGAATCTGAAACAGCACCAG
AGAAGGAGTAGCAGTGGCAACTCAAATGGACAAAATGGTGCGGGAACCACCACCACAGGA
GGGGCAGAGGGAGGAAGAGGAGGCACAACTTCAATTGCAACAGCACCAGCAACAAACTCA
TCCATATCTGCCCCCTATGTTAGAACTACTTCAGTCACAGGATGTCCAACTTCAACCAAC
TCTAACACAATTCTAACTGAAGATGTCATAGCTCCTACTTCTGGCACAGGTGGTCCGAAA
TCTAAACACCACCACCACCACTCACAACAACCATCAGGTCACACCCACGGGACCCTGGCC
GCTACCAATGCCGCATCTGGGACCACCCCTTCTAAGAAGTCTGGAAATAGAACAATGACT
AAAAGAAAGGATTCATCCAGGACTTTCACTGGCAGAAATTTAGCAACGTTCCTCTCAGGG
AGTGTGGGTGGTAGTGCAAGTGGGAGTGGTAGTGCCCCCAATCTGACTTCAATCTATCAG
GAGAAGTTGAGGAGAGGAGGACATTCCACTGACAACATGCTCCCAACTGCCATGATGACT
TCCAAACTGCTCAAAGACTTCTGTCCAGTGGAAGTGTTGCATAACAACCTCAATGTGGGA
CAGCTAGAGAGGTTTCTGGATCACGTGACTGAGAACAGAGATGGGGTCAAGACACCCCCT
CCCCTATTCCACCATCATCTACACCCACACTCATCACAGGTTAGTGGCGCTATAATGTGC
GGGAGTGTTGGCGGAGGAGGAGGAGGCAAAGCTACTACGGAGACTATTGAAGAAGAAACA
GAATCGAAGATAAAACAGGAATACAGTAGTAGTCCTTGTACAAGTAAGAACCCAACAAAC
ACACAAGAAACAGACATGAATTCATCATCACCACCACCTCCACCTGCCCAAACATAGATA
AAGACACTGAGAACTGTGGATTCTGTGCAGTGTAATACAACAGAGCTCATGTGAATATTG
CGTTACGTTGTTGAACCCCAATCGGCCTCCACAACTCAACATATTCTTTACTGAAGCACT
TCAAACAAAGATGTCTTTACCCAGCTTATCTCACCCATCAAACCCCGCAATCTGTCTCCT
CGTATCTCCAGGAAAAGGCATAACACTCAATTAACCAGGATCAATTGAACGAGCATTAGT
TGGACTCAGCATGATTCGTGCCAAAAACGAAGTCGAGGCCAACCGACGAACCCTGAACAA
ACTGCTGTGCTCAGCAAAGTGGGATCTGTGTTCTTGTGTTAAATTGTATTCACTTCTCTT
TAAAGAAATTAAATATTAGTTTTACAAAAAAAAAAAAAAAAGTCTTTG
>cluster_146_pilon
TGGGTGACAGGTGTGAGGGTGTAGTCACATACCCATACTGCAGATGCATAGGCAGTGATA
TGGTCTACAGTGAGAAGACACAGAGTTGTGTGAGTAAGAGTGAGTGTGGTTGCATTCTGA
AGGTGGAGGAATTCAGAGATGCTCTGGGCAATATTGCAGATGACTTCATGGGTCCAGACA
CTGAGAGGGAGTACGATGACTGTCCCGGAATGGCACCTGGAACCCCTTGCCACATGAAGT
GCGAAGGAGTGAACTTGACAGTGACATACGATTGCCAGTGCTCATACAAAGGAAAACTAT
ATGAAATTGGACAGAAGATAGAGAACTACACAGACACTACGTACACTCCCAATCCCACAG
ACATCCCACCAATCTGCCATGTTCCCAAGTGTGTCAGACATGAACTCATCACCAATCTAT
CCCACATTCAATGGGTACCTGATGACGATTACGAAGAACCAGAATGCGATAACGTGACCC
AGTCTAAGAAGTACGATCCATCAACTGGTTGTGCCTACTGTGTTGAGAAACCTCTCTGCA
GACCACACGAGAAAAAGAATCAGAAACTCCAAGTTATTCGCAACAGGTTCGATCATGTCA
GCCGACAACACGAGCAGTATCTTTGCGTATCCTCTGGCCTCAGAGATTTCACCGAATGTG
CTGGCTCTTGTGGCAAGAGTATGTACGAACTGTCCGGAAATAGCCAGACTATCTTGAGCA
CCTGTCTGTGTTGCAAGGCTAAAGAGTGGATCCTTGAGAAGATGACGTTTAACTGTGAGG
TGAAATACTACGAATTCGGATCTGGAACATTATTGAGAACCGATCTCAGCAATGAACAGG
AGTTCGTGGTTCCTCTCAATGTTAAAATGGGCGACGATGCTTGTCATTGCACCAAATGTG
CTGCAGAAGTGGAAGTTGTGAATGAACACGAGTATCTGAATGGCAAGACAGCAGTGACCT
TCATCTTCACAAATGCAGAAAATGAATACATTGGGGAGGATTGTCGACTCAATTACAACG
GACTCCCACAATCAAGTGCCACAGCCATCAACGTACTAGCCAGTCTAGGAGACCCATACA
CTATCGTATGTGACGGATATGAAGTGCTTGACGGAACAATGAAGGCGGCCAGTTTGAGAG
AGCGTCATGTGATGGCGAACATGGTTAAGAAGGTTGCACCAGGAAGTGTGAACAACGTGT
TGAAATGGAAAAACTGGAGAGACCTCGACTTATACGCAATTGTGTTCTGTGATGTTGATG
ATCTCGAAGGAGGACCCAAAGCTATTGCCAACTGGAAAACACCTCAAGCTCCTTGTGGCA
GCACCATAGAAGCCGACTTTGTGACAGACGGATCACTCAAGGGTCACGTGGATGTCGTAG
TTACCAGGGCAACCAACAAGAGGGTCAAGTGTCTCTTGGTTAGAACGCATGAGCCATACA
CCAACGATACTGACAGCAGCAAGAACTACCACTCTCTTCCATACGACACAGAATTCACCA
CATACCAGGGCGGCTCTACAGTTGTGAATATTGACGATGCTGATGGAGGCGATCTCTGCT
TCAAGTGGCTGGTAGGATGTGAAGTACCAGTTAACCCTGGCAACTCCTACACTTCAGCCC
AGATGGCATCCATGGCGACAGAACAGTTGCAAGAATTCATTACATTCAACAAGTGCTTCG
AAAGTGATATGGAGGCAATGGAATTTGCCAGAGGAGAAATCAACGATTATCTCCAACCAT
CATCATAAACAAACAATACACAACAAACAAAACAAACAACAACAACATTCACAAACAAAC
AAACAACTTAATCAACAAACGTACACTCACAAAATTACATTTACTCACAATTCCCACTAT
ATCATGGACAGCGATTGGACAGAACCAACGAAAAAAAAACAGGAAAGAACGCGAAAATGA
CAAACAAGAAAGTGTCAAAATCGAACAGAAAAACAAAAAATATTAATGTCGATAATGAAA
TTACAACTGAGAAATAACAAAGAATGAAAATAATTGTCACCGAGAATGAAATTAATCACA
TTTAAGCAAAACATCAAGAAAACCGATCAAAATAATTGCAATGCAGAAAAACGATAAAAA
ACAAAAGCGATTAACCAAAGCAGAAGATATCAAAACATATCCCAAAAAGCATTCCAATCC
AATTTCAACTCACATACAACGCCAATAACTTCTATTACCTCAACATACCAATCACGACAT
ATCAAATTTGGACAACTCAACTACCTCCAATTACTTTCAATGAAGTCATATCAATAATCA
CACTTGAGTATCAATTTGAAGAAGCGCAACAACAATCAACAAAAATCACACCTCATAACA
AGGACCACCGGCTTTTATGGATGACTAGCAGACCTCAGCCCCTTTTGTCCCCAGACAGTC
CATGTCTTTCTGACCCACGCGATAAATCAACTTCGTTATAATTACCATCATTCAAGAAAT
ACAACTCGCTTTAAGCGATCAAAACGAAGTTCAATAACTGTTTCAAGTTTGATTCGAACT
TGGCATTCTGATTTGACAAATTAACATCAGATGGAATCAGAAACTTAAACTTGGTCAGAT
CCCGATTGGTGAAGGGCAATTGATGTTTTTGTAGTTAGATAAGAAGTCATAACCCATTGG
TTATGGCGAGGTCGCTTTCATCCTACGGACGACAATGGCTAATTTTGGAGTCGTGGAGAC
CCGCGACCTTAAAAAGGAGGCTAACCTGCAAATATTGAAAAAACCAAATAAAAAGAAATT
AAGTGAAAAAAAAAAAAAAAAAAAAAAAA
>cluster_147_pilon
TGTTCAAGCGAACGTGATAACATTCGGGCGAGTGATGGAAGCTGTGAAAACATTGATGTA
CTGCTCGAACGATGACCACAAGCAGGAGACGTCAGACGGACGTGAGCAAGGCATTGGCGA
GAATTTAGATGAGAATGAAGACGAAACTGAACCAAAAAATGAAGGCGCTTCTCCGAGAGC
AAGATACAAAACTACTTTTAATAGTGCAATAGCTCCATTTCTTGTTGCGAGCGAGCCATT
TGGAGAAAATGAAGACAGCGTTAAAGTGAAAAGCTTAGAATTGCAACCTTCTATGGAGGT
CAGCACTGAGGGTCATAATTGTGATTCACTTAATGCGAGCCAAAAGTCGGCTGTCAAAAT
GGCACGGGAAAATCGGATCTCTTTAGTTCACGGACCACCCGGAACCGGAAAGTCTACGAC
TGCATGTGCTATAATTCGTGACCTCGTTGCCACTCACAGTTATAGGAAGATTTTGGTTTG
TGCTGAGACTAACTTAGCTGTTGACAATTTAGTCATCAAATTCAAACAAACTGAGGATGA
ATCGGCTGAATCCAAAATAGTTCGTGTGAAGTCTCGTGAAGAGAAGGCGAATTCTCAGCT
TCTGGATGCTGAGAGCAATGCACTGTTAAAGAAATTCAATTTAGAGAATCTTGTTTATGA
AAGATCAGATGACAAAAACGCATCTCGTACAGCAAATTACTTCTCTTCAAAGCAGAAGAA
ATTGATCCAGAAAATTCTAGAAGAATCTGAAATTGTGTTTACTACATGTGCAGGTGCGGG
TGACCCAGTATTGAGTAATCATAAGTTCGAGTTTGTCATAATTGACGAAGCTACTCTTAG
TCGAGAGGGAACCACTCTATGTGCCTTAATGCATGGTTGTTCACACTTCGTTCTTATCGG
AGATCCAAACCAACTGGGGCCTTCTATACAGACAACACAGAACAAGTCTCAACAAAAAGA
CGAATCAGAAGAGGCAACGGATGGACAGACGGAATCCATTTCAGAAACGTTTTTCCATAA
ATTCTATAAAGTTGCAGGTTTCCCGGTCAGTTTTCTGGACACTCAACATCGTATGCATCC
AATGTTAGCATCGTATCCAAGTAGAGAATTTTATAATTCACAGCTTAAAACGCCTCTGGG
GTTAGATCTTGAGCGATTGTTGAAGATTGGCAAATTTTGGACTGGTGATATAAAACCACA
AGAATTGAATGCCTATCTAAAATGGTGGCCTTATGCATGCCCTGATCAACGAGTGAAGAA
TCCGATTTGTTTTGTCGACGTTCAAGAAGGACAAGAGAATCGATATGGAACCTCATTTTT
CAATGAACGTGAAGCACTCAAGTTGACAAAGATTTGGTCAGACGTCATCTTAAGCGGAGT
TGTGAAATCCTTTCAAAGTATTAGCATAATCACCCTATATAGCGGCCAAGTGAACAAATT
GAAAGAAGAACTGACATCCGAAATCAAACGCATGGCGACAACAAATGATGAAACTTTGAG
TGAAAAGTTTCCTAAAGTGTTGCCCGAAGTGAATTCTGTGGATTCGTTCCAAGGTCGAGA
AAATGACGTCATTTTGGTATCAACTGTGAGAACGGGAGACAACTTGGGCTTTAGTGGCGA
CCCAAATAGACTGAATGTGTTGCTCACCAGGGCGAAGCGAGGGTTGTGTGTGGTGGGGAA
GAAAGAAGCCCTAGCAAAATCAGATCTGTGGGCAAAGTGGTTGGCTGAAGTTCCAGTGGT
TAACGCAAACGTCGTCAAGTAAAACTTGATACTAGTCATGATTTGTAGTTTAGCCATAGA
TTATAGTAAACAGTTTTATTCACAAAATTTTGCTGCAATGATTCTTTGTGATTGGGTTTG
TGATGAGGGTTTTTACTGTTAGTAACTACTCATTATTTTTTATCTAATTGAGGCGCTTCT
AGATTGTGAATCTTAATTGTAAATCTTCTAATTTAGTTCTACTAATTAATGTGTACAAAA
ATTGTAATGGTTTTATATCATTTTCAGAAATAATTTTTATATTTTTTTGAGCTGCATATA
TGTTGAAGCGTTGTGCTCTTAAAAATTCAATTTAATTGCTCTTTCAAAAAAAAAAAAAAA
AAAAAAAAAAAAAAAAA
>cluster_148_pilon
GCTTATCGTAGATGATGCCCCCTATTCACTCATTCTACACCACCTGCAACAATGTGGGGA
TGTGCGACTGCTGACACAGTTGGTACTTGATCTGAACTTCGTGAAGCTCTGTTTTGTCAC
CAACAACCACTATAAGCTAATACAGTCTCTCTCCTCAATTGATGTTGAAACTAGCGCTTC
TCGTGCTGCCAAGAAAGAGGTGGAAAAGTTTCTGGCGGACGCTCGGGTGGTGGCCATGAG
AAACTTCATTACAGCCAACCTACATATTTTAAAACGGCTGCCCCAATTGATCTACCAGCA
GGCCTCTTTCTCTCCAGAATTGAAACAGAATGGAATTGTTGATGACCTCCTGCTGAAGTA
CGCATCCGCATCAAGTGAAGACAGTAGTGAGAAATGCAGCTTCCACAGCTTCCAATGGAT
TAATAAGCCGCTCTCGGGCAGCAACAAAGTCTTCACCGTCAAAGACTCAACAGTTCCCAT
TGTGTCAGTGGATGTTTGCAATGGCACTAATGTGTTGGCAGTGGGTGTCAAGGACTGTCG
GGTTATCGTGTATAACACTGAGACATCCAAGGTACTGACAGAGCTCAGTGGATTCTTGGC
GCCTGTGTCAGTTGTCAAATTTGTCCACGCTAAGAAATTGATCGTTGGCACTGACAGTGG
TCACGTGGAGATGTACTCAACCCAAGACTGGCACAAAATAACATCGTGGAAGAAGCATGA
GCAGAAAGTGGTGTCAGTTACATGTGATCCATCTGGCATGTCATATGCTAGTGTGGGCTG
GGACTGTAGTCTTCACCTCTGGAATGTGTCCGATGGTAAATGGGAAGGGGAGGTGGAGAG
TGTGTCTCCCTGTGCCATCAACTGTGTCGACTGGCACCCACGCAGACCAGTCCTGGCTAT
CGCTTGCTGGGACTCCACTGTCAAGCTAATCAATACAACATCCAAGACTGCAGAGTATGT
GTTCCGAGGTCACCGGGACTCTGTGCGTGCGGTTGTATTCACTCGACCGGACGGGCTGCG
ATTGGTGTCCGCTTCTTTGGACGGAGATATCCGGCTGTGGTCGGTGGACAAGAAATGTGC
ATTGGCTGTAGTAGACTCAGTGCCTGGCGTCACTATAACTCAGCTATGCCTGGCAAGAGA
CAACAATTTGCTCATTGGAACAAGCAGCGATGGCCATCTCAGAGTTTGGAGGAGTGATTT
AGGAAGAGAGGTTGCCGCACTAGATGTGAAATACAAATCTACGGAGATAGATTCAATGGC
TGTAGAGCCATACAAGAATAATAATAAAAATAGCCAAGATGTCTTTGCTGTCAGAAGCAT
TTCTTTCTCAGAAGATCAGTCAATGTTTGCAATTTTACTGGCCAATGGAACGGTGTCGGT
CGCTTGTGCCTCGTCATACAGAATGATTAGTAGTTGTAAGTTCCCTGACAACTCTAAAGC
CATCGTTCAGTTCATTGGATGGGCAGAAAACAACCTGCTGATAGTCAGTGAGAGACGTAT
CTTTGTCGCTTATTGCACGGCATCCAAAACTTCAAAGAGCCAGCCCACCTGGCCTTTCCA
CTCTGAGGTGGAATTTAAAGTGGACAAAATTGGAGTGAAGGAAAAGAAGCGAGACGCGAG
GCAACAGGACAAAGTGGACTTTGAGTGTTACTCGTCTGAGAAGTACACCTGTATGCAGTT
GGGTGTCGTCAGTGTGAAGTCGCAGTCTCACAGAGTGATGAGCGTGGGCACAGAATATGG
AAATGTAGAAATGTTCAAAGTGGATGCATTCCAAAATAGACAGAGTGGTAGTGGATCGGG
AGGAGCTCCTATTGTTCTTGAGAGATTGTTCTCACTGGAATCTGCGCATGAGGGAGCAAT
CACTCAAGTGGCCTTCCTCAATCACGTGATGGTTACTGCGGGAAAAGACAGGAAGCTGAC
TCTGTGGGATACGAGTAAAATAAAGAGCGGAAAGGGAGCAGTTCATGTAATACAAAATGC
ACACGAAGATTGGATCACTTGCATGGATGCCTCAGAGAAGCTTATTGTGACGGGATCCGC
GGACAACAATGTCCGTGTGTGGAAACGCAAACGATCATCTAAAGATGATCAAAAAAGCGG
AGAGGTGAAGCGATCAGCAGAGGGAGCAATTCTAGAGGATAGCAGTCATGCTAAGCATAC
GTTGACAGGGCATGATAGCGCCATTTTCTACGTCAAATATTTGAAGGAGTGCGAATTGAT
AGTGTCGTGTGACACGAGTGGCTGTGTCAAGTGTTGGCGACTGCCTCCCTCAATACCAAC
TGGTGGAGCTGTGGCTACTGCTGGTTCTAATGAGAAGAAGGAGAAGAAAGAAGGAGGCTG
TTCTCTCCTGTCTACAAACAAGTTCCCCTGTCTCTCTCTATCTTCCCTCTCCACTATTGT
CTGCACACTATCCCAAACTACCCAGTCAGATGAGCAAGCGGGTGCAGAACAGAGCGAAAC
TCAGATTGGCGAGATTGCAGACTGGGCAGCGGAAGTTGAGAAGGATGAGGAGCTGACTGC
ACAGAACAAAAAACTAATTCCCTCTTCTTCACAGCAACCATTAGGTAGCAAGTACAATGC
AGCTGCTGATTGGACATGAGAACGGACACGTGACTGTGGTAGACCCTCTGCTGGGAACAC
AGTTCTCCACTTTGGTCGGACACTCGGATGTGGTCAACTGTGCCACAGAACAGAAGAGTG
ACACTAGCATCTTCTCTGGATCATCAGATGCCTCCCTCATCAAATGGACTGTCAAACAAT
TGGATGATAAGAGTGGCGTGGATGTGAACAGGAGTTGCGATGTTGAGATCTCGGCAGTCG
ATCTGTACAATTATAACTCATTCCTGCGTGTGGTTTTGGGAGATGTTGCTGGTTGCCTAC
ATGTTCTCGAATATTCTTCTGGCAAACGACTAACAGTCGGGTTGAGCAAATTCCACTCCG
GAGTTGTGTCTTCTGTCAGTGTAGCGCACGTTGCTGGCAAAATGTATCTGCTTAGTGCCG
GGAGAGATGGAAAAGTAATAAACTTTGAGTTGACTGAGACACCGAATGGATCGTTTGGAC
ACATCATAGCCCTCAGTGTGCTGTCAACTATAAACCTGGAATCCCCAATAATCCAATTGC
GCAAAGTGCTGGGAACTGTGGGAAGGCGCTCAATGGTTGTGGCTTCTTGTTGGGACTCTT
CTGTGTCAGTATTGGATCGGAACCCCTCGAGACCCACGGAGGTATTGAAAGCATGGACCA
CTGCTTCGCCCTCTCTCCACGACGAGGACTGGAAAACGGACTGGCTGGTTGTCAGGGATG
CCAACAGCGTGCTGTGGAATCTGAATGGGGCGCTCGAAATGAAAGACTGCTTTATCAATA
AATTGTCAACCTATTTCCAGACACCCGATCGGCGAAACGGGATGCGTCTATTTGTGGAAC
ACGAGAAGGCTTCATCTCAGTGTAGTTGCTTTGAATTGGATTCAACTCGAGCCAGATTTT
ACATCGGAGACTCGAGAGGATTCGTTCACACTTTCTCTCCAAAAGAATTCACCTCTTCCA
ACCAAGCACAAAACAAATTCACTATCCCTAAAAACAACACGGTCAAGACTCATTCGGGAT
CTGTTCGCTGTATTCGTGTGGCACATGGTCTGTTGTTGACATCTGGGGATGACTGTGAGA
TGCGTGTGTGGCGTCCTCATCCTCTCATTGACAATACTCTTGTTAGCATCGGAGAGGATC
CAATCCTACAGCAGGTTGCACAGTTTTCCTGCCATGGCCCGGTGACTTGCTTGTCAGTGC
ACTTCAAAGTAGAAGAAGAAGAGTTGATTGGCTCTCACTCTGTAATTGCAGCAGCAGACA
AGCTGGGCTATCTCTACTCTCTCAAACTACCTATAGACTGATTTAATCAATTATATATTA
ATCAACTGCTCACTTTCATTTAGCAGTTTGAAGAACACTTTAAGCTAAAACTATCATATC
TATATTAAACCACGGATAACTTTAATCCATACTGAAATGTTATCCAGGAAAATTTCAATT
TATCCAGTCGCAGAATTAAATATTTATCAAGAAAAAAAAAAAAAAAAAAAAAATAAAAA
>cluster_151_pilon
AGCAACAACAACACCATCAGCAAACACAGCAACAACAGCAGCAGCATTCGGGCACAGCTG
CGGGCGCATTATTTGCAGCCAGTGCCCAGACAGGGGCAGGTGCTGCTCCCCATCCACCTT
TGAGTCCTGTACGCGGACATCACATGGACGCTTATCCACCTCTACATGGGTCACATTCAT
CCATTTACGAGCAGACGCTAGAAGCAGTCTCCTTGGCCAACTCCCTCAATACTGCAGCAG
CATTCACACCTCTATTCGCCGCTAACTCCTCCATGATGCAGTCCGCAGCCTCAGCCAACA
CAGCCAGTCTCCTCGCTCTTGGCGGCGGAACTGGAACATCTGGACTGTCCTCGTCCCTCA
GTGCACACGATAGTGTAGCTGCAGCCGCGGCAGCAGCAGCCGCCGCTGGACTACATCTGG
TTGGACATTCTGCAACTGGAAGTGCGTATGGAAACCACAATTCATCAGCTGCGGGACATG
CAGGTTCTCACGGGAACTCTGGACCTGTCAATTTGAGGATATCGTTGCCAGTTTCACCTT
TGAGGTCCTCGCTTCAATCAACGCATCCAATGGGAGCATTGGATCGCATCAGTTCGGCAG
CTGTTTCATCGTTATTACCTCCTGCAAGTCTAGCATCGGTAGCGTCTGGGGGAGCTGTAG
CGTCATTAGTGCATGTTCACGGTAATGAGAACTCCTCAGGTCCAGCAGACTGTTTCCTGT
CTCCAATCTCGGTGCGCAACTCCAACTCGGGAATCTTAGACATGACATCAGCTGAAAGAC
GCAATTCAGATTTACCACACTTGACAAACGTCTTCTGTTCCTCGTCTCGACTATCGCCTG
CAACAAACGTAGCCAACGAAGCCTCAAACTTATCGTCAATTTCTGGTCGCCAGAACTCCT
TAACTGGTGATTCCCGCATTTCCAGTCCCGTGTCCAGCGCAGTCGGAGGGTTTCTTGCGG
CAGCAGCTGCGTCGGGATCAGCAGGCGCTGTTGGTGGTTCCATGATTCCATCGGGAAGCG
TCCTTTCTCATCTTTCGTCAACGTCTCTCAATTTGCTCCATGCAAGTGCAGCGGGATCCT
CGAGAAAGCTCTCGATTCCTTCAATAAAAGTGGAAAGAGAATCGCCTCCGTGTGAACATA
CGCAAGAAGGGATGCCAGCTTTACCTGGTCGAGCTGGTGAAAGTTCTCTTGGTGGCTCTC
ATAACAGTATTATAACACTATCAAGCGACGATGAAGATTCCAAATTCTAGATCGCCGAGT
GAGGCTTCGTGAATTTTACAAAGATTTTCGATTGAATAAATGACAAATTGTCTCAAATAT
AACCCCAAAAACTGAAGCATCGTTTACTACTAAACCGTATGTTAGTATTTCATAAACACA
AAATTAATATCACGGATTCAATGCAATGCAGTTTAAAGAAACTTCACCCCGAATGTGTAT
TTAGATGACAATTCGATTCTATATTCATTT
>cluster_152_pilon
TGGACTTTGCTAAGATGTATGGCAAAAGTGGGAAGAAAGACGAGAAGGCTGATTTATGGA
GAAATGATGATGTGGAACAACGTCTGGAATATGCACTGGTCAAAGGAATCGACAAGTTCG
TTACTGAAGACGTCGAGGAAGCGAGATTGTGCCAGGACAAGTATCCCAGACCTCTCAACA
TCATTGAAGGTCCTCTCATGAATGGAATGAGCACTGTTGGAGAACTCTTTGGAGCTGGCA
AAATGTTCCTGCCACAAGTTATCAAAAGTGCACGTGTCATGAAAAAAGCAGTCGCCCACC
TAATTCCATTCATGGAAGAGGAAAAGGAAGCAAGACGCCTTGCAGGAATGGGAGGAAATA
ATGTGGCATCTAACGCGGGAACCGTTGTCATAGCAACCGTTAAAGGAGACGTACACGATA
TCGGAAAGAACATTGTAGCAGTAGTGTTAGGGTGCAATAACTACAAAGTCATCGACATTG
GTGTTATGTGTTCATGTGAAAAGATTCTTCAAGCTGCCATGGAAAACAATGCCGACATCG
TGGGACTGTCTGGCTTGATTACACCTTCTTTGGACGAAATGATTCACGTTGCAAAAGAAA
TGGAGCGGAATGGTCTCAAAACGCCATTGTTGATCGGAGGAGCTACAACGTCCAAAAAGC
ACACTGCTGTTAAAATTGACCCTGCCTATTCTGAACCAGTGATTCACGTGTTAGATGCTT
CTAAGTCAGTTGTGGTGTGCTCCAACCTTTTGAGTGACAAACAACGTGAAGATTTTGTTG
AGGATATTGTTGAAGAGTATGAAGAAATTCGGGATGAGTTCTATGAAACCTTAAGAGACA
GGAAGTATCTTTCTATCTCAGCCGCAAGATCAAAGAAACCTCAAATTGATTGGGCTGAAA
TTCCCCCTGCTTGTGCGCCTTCTTTCTTAGGAACCAGAGTTCTAAACGACATTCCCGTTT
CGGCTGTCATTCCGTATATCGACTGGAAACCTTTCTTTGATATTTGGCAGCTTCGAGGAA
AGTACCCGAACAGAACTTACCCTAAGATATTTGACGACGAAGACGTAGGTGAAGAAGCCA
AACGAATTTTTAACGATGGAAACAAAATGTTGACTAAAATTGTGGACAAACGACAGATTC
AGTTAAGAGGTATTCTTGGTTTTTATGCTGCAAATCGAAGCTCAAATTGTGAAGATGATA
TCATTTTGTACACTAACGAAAGCAGATCAGAGGAACTTTGTACTCTTTACGGATTGAGAC
AACAAGCTGAAAAAGCAGACCCGACAGATAATTATTCTTGTTTGTCAGACTTCGTGGCCC
CTTCTGGAATGAAAGACTATATTGGCTTTATGGCAGTTTCTGCGGGAGATGGGGTAGAAG
AAATGTCTGAAAATTTTAAGAATCAAGGTGACGATTACAGTTCAATCATGATCAAGGTCC
TAGCCGACAGATTGGCCGAAGCATTTGCGGAGTACCTTCACGCCAGGGTTCGCAAAGATT
TCTGGGGCTATTCACAAGACGAAGACCTCTCATGCGATGATATACTCAAAGTCAAATATG
CTGGAATCAGACCAGCACCAGGCTACCCCACCCAGCCAGACCATACTGAGAAGTGGACTA
TGTGGGATGTAATGCAAATTGAAGAGAAAACTGGAATTAGTTTGACTGAGTCTCTTGCTA
TGAATCCTGCAGCATCTGTTTGTGCTATGATCATGGCTCATCCTAAGAGCCAGTATTTCT
CAGTGGGCAAAGTTGCCAAAGATCAGATTGAAGATTACTCAGCTAGAAAGAATATGAATG
TTGCCGAAGTTGAGCGATGGCTTAGATCTAACTTGTCATATGATTGCTGAACAAACTATA
TCTTCATTTTGTATGTAGAAGTTTTAAATAGAATCTGTACCATTTAAAAAAAAAAAAAAA
AAAAAAAAAAAAAAAT
>cluster_153_pilon
AATTGACAAATGACTTAATGAAAGATTTCAACCAGAGCAAAGAACAAATTTCTGATTCTA
CTCTAAATTAATGATCGAAATTGAAATGGACGAAGACGGCGAATCGATGTTATCGAAATT
GAAGACTCTTCCGATGAAGTTTCTGAAAATGTTGAAATATCAAGCCTCGGAAAAGTTTGT
GAACCAATTAATTGGAGTATACTCGATTCTATGATAAAAGAGCCAGTTTTCGGACAAGAT
ATCAAGTTTAACAGTGAAAAGATAACTGGAGAATTTGCGCTCGATTTCCAGCCTATAAAT
TGCGATGAAGGATTAGAAAACAACAAGTTTGGAGAATCCAGAGAGCTGGATTCCGTTATT
GTGAAAAAGAGTAAAAACTTAATCGTATCCGAACTCTACTCCAAACAATCAATTGATCTT
AACATCACCCAAGAAGAGGATCAGCCAATCACAATTAAGATTGATGACTCATCCGAACCA
ACCATTGACGAGGAAGTTGAACCAACAGAAGTGAAGAAACAGTTGAACCCTCGCAACTGG
GATCTCCCAGACCTCACTCAGGGTCCGCTCCATGTCCAAGACTTCCAGATTGATCTAGAA
CATCTTGACAACTTTGAGTCATCTTTCGCACCGGTTGAATGCAAAGATGGAATCGAAGAA
GATAAATTTGTTCACGCACAGACGGAGGAACAAATTCCTACAAAGCGAAGCAAAGAAGAG
CAAATGAATGATCTGTACTCCAAAATGAGCGTCCAGATCGAACTGGAACAAGAAAGCGAA
GACTATTCAGTTGAATTGAGCACTTCAACTGATGAAGAAATCGATGAAAGTGTTGAACCT
TCAGAGACTGAAAAAGAGCAACGACTTAAAAACTGGAACGTCTTAGATAGTTTGATAAAA
GAGCCAATTTCTGGACAAGATATCCAGTTTAACAGCGAGAGAGTTGTTGCCGAGTTTGCC
CTGGATTTCGCCCCGATCGAGTGCGAGAAACTGGTAACTGAAGATTACCTGGCGGAAGCG
GAAGAAATGGATTCCATCTCGGTGGAAGAGCGCAGTGAGGCGGCGGAACACAGTTGCGGA
TCGGATCGAGACTCGGTGGAATTGAACGAATATATCTGCACGGTGGAACAAGAGCAAGCG
GAAGAGGAGGAATTGCGGATTGAGGAATTAGTGGAGACAGTTATAAATGTTAAAGTGGAA
GACGATATAATGAATGAAATGGTGTCTGTTATTGTCGGTCAAGCTGTTGATGAATATGTC
AATGATAAATTGTATTCCATCTCGATTTCTGAGGAGGAAAAACAATTGACCGATGTTGCT
GATCAAGTGAATGAAATAATGTTTTCAGTTGATACTAAAGAGACAATAGATGAACAACAG
ATTGACACCGAATTGCTCACTTATCAGGTGGTTTCAAGGTCAGAGGAAACACGTGAACAG
GTCACCGAGGTCAAGGTATCGGAGCATGCGGAGATCCTTGAACAGTTGCAAATGGTGAAG
ATATCGACAGAAGAAGATGCCAAGGATGAAGTTGCTTCTGATACTTCAAGTGAACTCATG
TTAACTGTTAATGTGATTGAAGATCATGAGAGTGAAGAAACTGTTGATCTAATTGCATCT
ACTGAAGATACAACCTCAGAAACCAAAGAAGAAGAGGAAGAAGAGGAAAGTAAAGTGCAC
ATAGACATAGCAATAGATGAAGAGAAGTATGAACAAGTGGACGAGAGTGAACTGAATGTC
CTTGTCTCTTCAGAGGAGAAAAAGTCACAGTTCGACATACTTGTTTATGATGATGAAGAG
AGTGAACAAACAACCAAACAGACGGAAGTGGAGCTATCCAAGGTTTCTGAGCATGCAGAG
ATCTTTGAACAGTTGCAAATGGTGAAAATCTCAACAGAAGAAGATAAAAAAGATGCTGCT
TCTGATACTTCAAGTGAACTTATGTTGACTGTGAATGTTATCGAAGATCATGAAAGTGAA
GAAACTGTTGATCTAATTGCATCTACTGAAGATACAACCTCAGAACCAAAAGAAGAAGAG
GAAGAAGAGGAAAGTAAAGTGTACATAGACATAGCAATAGATGAAGAGAAGTATGAACAA
GTGGACGAGAGTGAACTGAATGTCCTTGTCTCTTCAGAGGAGAAAAGGTCACAGTTCGAC
ATACTTGTGTATGATGATGAAGAAACTACCAGACAAGAACTATCCAAGGTGCAGATAGAG
ACAAGTGAAGCGACAGAGAGTGAAGAGATTGCAGAGATATCTTGTATTGTAAAAGACACA
GTGGAACAGGTGGAAGATCAGGTGGATTTGGTGGTGGAAGAGACATCAGAGGAACGACAC
ATTAGACGGATGAGAGAGGAGATCAGAGAGACTACAACTACCACTACCAAGGTGGAAGAG
GAGGATTACAGTGGAAGTGACAGTGAATCAGTGGCAGGCAGTGTCCACTCAGAGTCCTCT
TTTGCACCATCAGAACAGAGCATAGCCACCACTTCATCCAGTGAAGCTGAACTGGAACAC
TACCAGGTGGTGGTATCTGAAGAGAGCAGAGTGGCTCTGATGGAGACTGAAGTGACAGTT
GCTGGAGACACTCACTCTCTAGAGGACATCAGTCAACAGGTGGAACAGCAGGTGGAACAA
GAGGAGGAGGAGGAAGGAGTCATCAACGTGCAAGTGGGATCAGCCGATGAAGAGGAACTG
AGCACACATGAACAAGAAGAGGAAGAAGAGATCACTCTCCAGATCATAACCAGCACCACA
GAAGAGACTACCTCACAGGAAGATATAGACAAAGATAGAGGGAGGAACTGTGGACACCGC
AGGAGATGGTGCCCAAGTGGGATCTGTCCAGGTCACTCTGGAACAGGAGGACTCATCTCT
CTCCTCCTCCCCGATCGTCCCTCGCTGGATCTTCCGATGCGGAGGACGAGGAACAAATAA
GCACTTCCGAAGATGAGAAAAAGAGAAGGAAAACAGCAAGATGCCGAAGAGAGAGGACCT
CGATTGTCGTTGTCACTTGTATCAAGTGAAACTAGACATTTCACGTTGCATCACACTACA
TGTCCGTTGGAGCAACAGGAACAAGACGAGATTCTGCAGCAGATGCAAATAGTGAAGCAG
AAAGAAGAAGAAACAGAACCAGAATCAACTCAATTAGACACCGATCATTTTTATTGCCAG
GGCCGCTGATGGAATGGCCGTCAGCGCAACACGACTCAAGTACAGAGTTGGAGGATCAAC
TAGAACAACAACAGATAGACGAACAAGATAAAAAAAAAAAAAAAAGAAAAAT
>cluster_154_pilon
TAATTGTTGTGATAAACTTATTAAATAGATCAAACATGATAGTAATAACATGAACAGGAG
AAATTTCACACATCAGCTTTTGAGCAGCATAAAATGCTTCCTGTCCTTTTCCATTATTTT
TCCCATCTTGCTAGCAAATTTATTCACAAGGCGGGGAGCTCTTGCCTACATAGAGCCCGA
AAATAACTGCTACGTTGGCTTCACGCATGACAAACCCCCCTCGAAAATTTACACCGAATA
CGAGGAGGGTGACGAGAAATCATTTACAATTAGTTTTCCAATCGAGTTGTGCGAAAGTAA
CAAAGAAATTAGTCAAATAGCTCTGGAAGTTTCTGAATATAATGCTGACCCGAGTTTGGA
CGGGCCGAAGTCGGGGGTAGCTTATGTTCCACCGATACCCGATGTCATTAGTTTGGGATA
TTCGGGAGCTATAACCGACCCAGATCAAATTAATCAAGTGAAAAGCTATTTTCAAATCAT
GCGGTCTGAGAGAAACAGGGAAATTAGCGATTCATACAGTTACAGACTAGATATAATTTT
TCCCAAACTAACACCGAAAAGCTCTTGTTTTATTGTTATTGAATTCTCTTCGGCGAAAAT
GGCAAGTTACTCTGCGGAAAGTCGCTGGCATGGTGAATTAATAGTCCAGCAACGGGCCAA
AATCGGCACAGTTAACCAAGATACAGTTCAGAGCATAGATCGTGGCGAACTGATAAGCGA
CATTTTTTGCGGTCGGGTTATGGGAACGCCAAAACCAAAAATAGTTTGGGAATGTGCCGG
GAATAAAAATTTCTGGATCATGCCACGAAAAGATTCGGAGAAAGTTGAAGGACCGCATAC
GAGTGAAAATTTGACGTTGTACGAGTTTGGTGATGACAAAAATTGTCAAGGCGATGGTCG
TCATCAACTGATTTGCAGAGTTCAGAACGAAATAATGGTTGATAATAAAAAGGAATCATC
GAGCGACTTTCGCAGAGTCGATACCTCTCAAGCTATTAAATCGGTCGACAATGATAAAGC
AGCTTGTAAAAATTCAGATAATAAACAGGATGACAGAATTTGCTCAGAATATATCGACAC
CAACCCGGCTTATAACCGAATTCAGTTCAATAGTACCCACAAGTTAAATTCTTTTATGCC
AATTTTGACCTTCAAATCTACTCACAAAAAAGGCCAAGTTTCAGTATGTGAAAAGGTCAT
GCAAAATTTAGTGTGCAATTTTTTCGCGAGTGACTGCAAAAATCGTGGAGCAGATCTACA
TTGCAGGAAAGAATGTGAAATTATTCTAAACTCGTGTAATTTCAGCCCCGATTTGCCGCT
GTTGAAAAGATTTTGTGACTACTTTTCAATGGGCGGTAGAATGCAGCC
>cluster_155_pilon
TGTAATCTAGTATCAACTTCTATCTCAGCTGGGTTTTGACGCCGTTTTGCAAGAATGGCG
TTCGCAAAACCCGTGTTCGAGAAAACCCTTGCGGGCAAAATCGACGCGGGCACTGCTGTC
TTCTCAGCGATAATCAGCGGAAACCCATGGCCCGATATCAAGTGGTACGTCAACGACGAA
TTCGTCGATCCGAGCAGCGAACGATTCAAGATTCAGGCAAATGCAGAAACGGGAGAAATC
TCAATGACTGTCGAAAAAGTTGCCGAGATTGGAAGTGCAAGTTACATGTGTGAATTATCG
AACAGATTGGGTTCCGTTAGTAAGAAAATTAACATCAATCTGGGCGGAAGCGCCCCGAGC
GGACCTAAGAAGACTGCAAGCGGGGAAGATATAATTCCACCGACGTTCGAGATCCCACTG
AAGCCCAAAATTGAGAAGACGACAGGAACTTTCAGTTGCAAAGTTGCAGGGTATCCACGA
CCTACAGTCAAATGGTTCATCAATAACGAAGAAGCGGAGGATGACGAAATTCATCAGATA
ACGTACCTCGAAGACGGAACTGCGACAATGATAGTTCCCGACTTGACGGACATCGGAACC
GCGAGCTACAGATGTGAAGTCTCAAACGAAGGCGGAACTGTCAAAAGTGGAAAGTTTGAT
TTGAAGGTACCGAAAAAGGAAGATAATCAAAAACCAAAATTTCTTCAACAAATCAAACCA
CAGGTGTTTGACCAACATGCAATTTTCGAGGCGAAGGTGACTGGGAAACCGATGCCTAGG
ATTCAGTGGTTTGTGAACGAAGAAGAAATCACAGAAAATACGGATAATTTCACATTGGAA
ACGGACGAAGCTGCAGGGATTACAAAACTTGACATCGCCGATATTTCACTTGTCGGACCA
GCAAAATACGTGTGCAAAATTAGCAACGCGAGTGGCAGTGCTTCGAGTATTGTCACTATT
GGAGGTGAAACTCAACCGAAAAGTGATTCACACGAAAATGAGAAACCGAAGTTTATAGAA
CAAATGAAACACAGTGTTCAAAAAACGGACTTGTTACTTACAGCTAAAATTAGCGGATCT
CCGTTACCGTTTGTTGAATGGTACGTCAACGGACAATTGGCGGTCGACGATGGTGGAGAG
AATTTCACTCTAAGTTACGACCAAGAAGGAAACATCTCAGTTCTTGTTATCGGCTTCAGA
AAATACGGGAACACCGAATACAAATGCGTAATATTCAACAGACGGGGAAGCGCCAAGAAC
CGTTTGGAAATTACTTTGAACCCGAACGATCCACCGGCGCCCAAAACAGCGGATCCAGAC
TTTGCTTCAATGAGGCCGAAATTTATCGAACCCTTGACGCCGCTTATTACCGACCGCTCC
GTTCAGGTCCAAGGTCGTGTTATAGGACAGCCATTGCCTAACCTCTCTTGGAAAGTTAAC
GAGGAAGAGATCCCTAGCGATGATGACCGGTTCAACTTGGAGTACCAGTCAGATGGTTCT
ATTGTCTTCCTGTTCCGGAATCCGTCTCTTTATTCCGGATCCAAGGTTGCAATCGTTTGT
GTAGCCTTCAATGACAAAGGCGAGACAACTAGCCGAGTTCAAATTGATTTGACAAATTTC
AAAGGCGGTCCTCAGGACCAGCAACCCGAGGATAAGAAACCAAACTTGCTGAGCAAACCC
GTATCGAGCGGACTAAAGAACGGAAGGCAGTACTTCGACTTTCAAGTCAAGTCAAAACCC
GCAACTGTCGAGTTCTTTATAGACGATCAACCGTACTCGACCGAGCATAGAGAATTCTTC
AAACTGGATTTTGTGTTCGAGACTCTGACTGCGTATGGAGAATGCCTCAAACAACCTAGA
AATGTTACTCAAGTTGTGATCAGGGTCGTGGTGACTATCAGAGCCGTCCGTCAAGAGGTC
AGCCACACGTTCTATTTCAAACCTGTTCCAGAACAAGACGAAGAGCCGGAAAAACCGAAA
GCACCTGAGAAGGCCCGGTTTACATCTCAGTTGACGATTATAGAACGTAGACCAAAACGC
TGTGTGATGCGCGCAACTTTTGTGGCGTCACCTAAACCAGATGTGGTAATGTACATAGAC
TCTAAACCAGTAACTGACATCAGATACGAGGTAACTACAACCGAAATCACAATCTACATA
GAGTTGATCAAATACCGACGGAAGGTTCTGGTTATTGAATTGGTAAATCCGGGAGGTAAA
GGTCGAAGCGAATGTCCAATTGAGTTTGAAGAGGAGCCGGAAAAAGAGGACGAAGAACCA
GTTGAAGACGAAGAGGTCCAGCCTCAAAAAGAGAAACCAAGACTTATGCAGAAACGGAAG
CTACCCGAAGGAGCCGCAAAGGTCTCAGAACCAATGAAAGTTGGGCTTCCTGAAGATGAT
GTTATCGAATTCCAGATAGTTTTCGAGGGTGTCCGACCAACATCGAAGTGGACGATTGAC
GGAAAGAACCCGAGTTTAAATCGCGATGCAACATTGACCACAAAAGACAATGTTGCCATT
CTGAGACTAAAAAATAAGGACAAGTACATAAATTCCGAAATCAATTTTATTGTCGAAAAC
AATGTTGCTACCACGAATGAAACGTTTGCAATAAAAAACAACAGACCTGTGTTGTGCGAA
AGTGTTCTTGACAAAACGATCAAGAAAAAGAGTCCGCTTGATCAGGCGCCCAAAATTGTG
ACCATGTTCACTATTCGAAGAGTGAAAACTGTGACAATAATTGAAGGTAAAATTGGAGGA
AGACCTAATCCAACCATCACTTGGTTTTCCAACGGCCGACCCATCGATCCAAAAGATCCG
GGTTTTAAGCCAACAAGCAAACCCGATGGAACAGTGTCAATTGAAGTTCCAGACAAAGAA
ACGGAGAATGGTCTAGAATTGACGTTCTTTGCCGAGAACTACCTTGGAGCGATCGAGCAA
TCGTTTGTTTTGCTCTCTGAATCTCCAAAGAATATTAGCTTTTTGGATCCGATGCAGTTG
TTGCTCTTGTTCTTGTCTGATCCTAACCTCAGAGAACTGTTAGAAGAGTTTGTGGTTCCT
GACTCTCAAAAACCCAAAAAGCTCGCAGTTGGAAAAACACAACCGGAAGACGAAGAAATA
GATGAAGATGAGATGCCAGCTGAAGAGGCAAAAGTTCACGAAAGTGCACCAGCCACCGAC
AAAAAGAAGCCGAAAGATGAAAAGAAACCGGAGCAA
>cluster_156_pilon
CAGATCCTAAGCTGCATGAACATTTCTCATATCCAGCAGAACCCACTCCTGCTACAAAAT
TTGATGACAATCGTCCCTTATCTGGCATTCGGAGACAACAGTTCTGCAAAAGTGGACCTC
CTGGTTGGCTTTTTCAAACCTTACATTGACTTTGAAAAGTACAACGAGGACAAACTGACA
AATGCACAAAATGCGAGTCGAACTGAAATGTTTGTAGATTGTTTCACGACAATGGTCGAA
AGTGTTCCTGTGAGTAACGATGGTAGTCAACTTAAAAGCGCGATTACTAAAAGTGGAGTG
CTGAGTGCGTGTACTAATTACATTCTGAATTTGACCCCTGAGAAGGATTACCTGAGTGAT
CAGAAAGCGTGGAAGGAGTTCTTGGCGAGGCCTGCAGTGCCTTACGTGTTGAAGTTGATG
CGGGCACTGAGTATGGGCCATGATGAGACGCAATTGGTGATTGGCGAGAGTTGTATTCCA
GTCTTGCATCGACTAGAACGAGTAGCGAGCGAAGAACAGGTTGGCACGCTAGCAGAAAAC
CTGTTGGAGACATTAAGTGAGAACAGTCGAGTGAGTGAGTTGATTAAAGGAGCGAGGAAG
CAAACGAGAGAGGAGAAAAAGAGACTGGCCATGGCCATGAGGGCAAAACAACTGGAGACA
CTGGGACTCGAGGCCACCGGAGGAGGCAGGATGGTCAAGACATCCTCACACCACGCACCC
AATTTTGATGACCTCTTGGACGAATCAGGTCCTGTGTGCTGTATCTGTCGAGAGGGATAC
AAGTACCATCCTAAGAGTGTCATGGGCATCTATGTGTTTGCAAAGAAACAGCCGATTGAG
CCATTCGAAGTCTACATTTCCTCGTCTGCCTCTGCAGCCACCGGACAAGCGAGGCCAGGA
GGTGGAGTCGGTGGAAGGTCAACGGGTGGACCAGGAGGGATGCCCAAGTCACAAGGCTAC
ACAGTGGTGTCTCCCTTCACTACTGTACACTTTGATTGCCACAACAATGCAGTCAGAAGC
CACCGTGGTCGAGACGAGTGGGAGAGTGCGACATTGCAGAATGGAGATGTGAGATGTAAT
GCAATCATGCCCATGTGGGGAAGCAAAGCCATCTCAGAGTCACAATTCGCGCACTCTCTA
TCCAAGTACAACACACACCTACAGGAGTGTACTGGGTTCCGAGAGCCCAACTACCAGAGC
ACAGTGCACGACTTCAAACTATTGCTAATCAAGTTCTGTGAGGAGAAGTCATTCAGTGAC
GAGTGTGGAGGAGGGGCGAGGAACAGCAACGCCAAACTGATCCCATTCCACTTGACGATA
GCCCTGTATGTCATGAATACTACCAGATCGGCAACTAGGGAGGAAGTACTTGTCAAGCAA
TATCTACAGGAGCCGGCTGACAAATGGGTGCGCAATGCCTTCGAGTTGGAAGGTGTACAC
TTCTACGCAATCATGCAGGTGCTGGCTATGAAACAGGACAACTATTGGAACACAAACAAA
CTCCAATTCCTAAGAAGAGTGATTGGGTGTACTCACGTTAGGCATTTCCACCCCACTGGT
GCAACGTTCCCTCTTCCTCAGCAGTCGAGTCCGGTTGCGACTGAGTACAAAGTGTACAAG
CCAGCTTTGATGTATTTCACTATCATTGACACTTTGGTGAAGCTGATTGCCAAACAGACC
ATTGCGCCGACAAACCGTGGCTGGTCGGAAGACTTGTTCGAATACTTGAAGCAGAATAGC
AACCAGTTCTTGGAGGCAATAGACAAGAAGTTAGTGGCTGATTTCGAAGAGGCATTGGCA
GCTGAGAGCTTCGACGAATGGTGTGATATTGTTGGACTCCTTTCCGATATCGGACCAGAG
AACGTGAACAATTATATCTCTGAAACTGTCAAAATGCTATCCAGTGGAAATTGATGTTTA
ACTGAAGAATGATAAATTAATGGAAAAACATAGCTATTAATGGGAGAATCGCTAGCACTG
CTGAGAAACTGTGACGTCAGTTTCGAATTAGAAGAACTCTAAATCATCCGAACTTTTCAT
TATTGCGATATAAGTTAAATTATAATTTAACTACTAATACAGCTTAGTTTTTATCTGCAA
AATCATTACGTGCTATTTCAATTTTTTCGATCTGTGTAAAAAGCGCGAGTTTATGGTCAA
TATTACGTGAGAATTTTCGGGCTCTGCTGAATTGATCATTTAAATCAATTGGGCAGTTTT
ATTTGTTAGTTACTATTAAGGCGAAAAGAGATCAATTCTACTAAATAACATCAGTTATAT
AACGGTCGAATGAGTTAAAATTAAGGAAAAGGAAATTGATTGTCCTTGATATTAAATTAC
GATTAAGGAGGTGCTCAATTGCTTGATTATTCTCAAAACGGTTAAGTTAATATCTTTACG
CTAATCAAATGATAATTCATGGTTTTATCAAAAAAAAAAAAAAAAAAAAAAAAAAAAAAC
AACAGGATGGAGAAGA
>cluster_158_pilon
CTAACTAATTCGTAGTCAAACCTAGATTCAAATTAGCTTTTGAGAATCCGATATTGCAAT
ATGTCAACGGCATTTTGTTGTTAGCTACATTACAGGACACGTTTCCACAAACTGAAAAAA
ATAAACAATGGAAACGGCTGCGATGGAGGAAGCGGCTAGTGAGGCCACCACTGCAATGGA
AGACGATCTCTGCTTTGCAATCAAGCTGCAAGCAATCAACCTCCCACACCTGGACCAGGT
AGGCAGCATAGATCCCTACGTCACAATTGAGAACAACGAAGACGACCAAATTGCCCGGAC
TCGATTCCTCAGCAACGATCAGAACCCTATCTGGCCTACCATCCGGGTTCCAATTGACCG
ACTGTCGTTCGCGATGCCTCGTGATAAGTCGGACAGTTTGAAAGTGGTGTTTAATGTGTA
TAATTACAAGATCATAAAGGCCAATGAGTATGTGGGGAGTGTGTGCGTTGAGGTGGGAGA
TCTGTATGAGATTGAGGAAACTGGACAACCTATGGGGTGGGTTCTGGATGACCAGGAGAA
CCCAGATTGCATGTTGTTCATCAAAGAAGTCATTCTGGTTCACAATACTTTGCAATTAGA
AAACATATCTGACGTCATGATTGACACTGACAACGACAAAGGAGCTCAAAAACTCCTCAA
AAAGTTATCCAAAGAGAAAGATCTCCACATTATTGTCAAATTCAGTGCCATCGGTCTCAA
AAACACCGACCTAATTGGAAAATCAGATCCCTATTTAGAAGTATGGACATTAAAACCCCA
AATGCTGCGAAAAACAGAATGGCTGAGAAATAATTTGAACCCTAGTTGGAAAGCTTTCAG
CATAACTCAGCGATCTTTTGCCCCGAATTGGAAATTTCACAACCTAGTGTTTAAAATTTT
TGACCGTGACTTGATAGGCAAAAATGATCTGATTGGTCAAGCTGAATGCAACAGTAAAGT
TATCCTAAGTGCCGCTTTGCAGAAGAAATCTTTAGTTTGGCGATTATATGAACTGTCGCA
AACTGAAAATTCGGCCAAAGGAAACCCACAGCAAGAGTTAACTGGGAGGCTTAAATTGGA
GTTCGCTATTGCAAACAAAGATTTGACCAAAATTGACCAAATTCGACATCTTGCCGACGA
ATCTGTTTTGTATCGAACAGTAGACGGTCATAAGTCCTCAAGGGCGTCTTCAGTTGCAAG
TTATGACGGATCCGAAACCGAAAGTCCTCGGTCAAGTTTCTTAAAGTTACCAGGCGAACA
AATTGCAAATTTGAACGCTCTTGCAGGGGGTCAATCGCGAGGACCTACTGGTTTAAATAG
AGCCGGGAGCGTTGCCGTTTCCCAATTCAAAAAGATGCACAAGCAGAATTATAGGCGAGC
TAGCGGATTGCCAAATCTTGAAGACGATTTGGGTGCTTCTTTAAGTAGCATGGAAGAAGA
TGAAGGGGACGATAGCGAAGAGACGAAAAAACATAAAAAGCACAAAAAACCGAAAACTTT
ATCAACTGCTGTGAGCGACCCTGAACAAGCTATCAAAAAAGCGTTAAAAGTTGAGCCTGA
AGTAATACCCGAAGAAGACGAAACCGAAGAAGAAAAAACCGAACCA
>cluster_160_pilon
GCAATGTTGTTCTCTCAACTCCTCAGAACTGGGATATCATTTCACGCAGATGGAAACAGC
GAAAAAGTGTCCAAAATGTGAATTTGTTCATATGCACTGAATTGCATCTTCTTGGGGGTG
ACGAAGGTCCGGTCATGGAGGTTATCTGTTCTCGTATGCATAACATGGCATCGCATTTGG
AGAAGCCGATTAGAATTGTTGGTCTTGCATCGTCAATTGCGAATGCGAGGGATGTTGCCC
AGTGGCTCGGGTGTCCGACTAACGGTATCTTTAACTTCCACCCGAATGTGAGACCGTTAC
CATTGGAGTTGCATATTCAGGGATTCAACATAAGTCACAATGCGTCTCGATTGTTAGCCA
TGTCGAAGCCAGCTTACAATGCTATCATCAAACATTCACCGAGGAAACCTGTTCTGGTGT
TTGTGCCATCGAGAAAGCAAACAAAGATTACAGCTATTGATCTCCTGACATATTGCGCTG
CTGAGCTCAGTCCGAAAAGGTTCTTGCACTGTGCTGAGAGTGATCTGAAGCAGTACCTGG
ACATGGTCGAGGACGAGACACTCAGAGAGACTCTGGCATCTGGAGTGGCATTCACACACG
AGGGTCTTTCCAAGAAAGATCTCTCCATCGTTCAACAATTGTTTGATGCTGGAGCAGTGC
AAATTATAGTGGCTTCTCGCAGTCTGTGCTGGTCTCTAACCGCCCATGCCCACCTTGTAG
TGATCATAGACACCCAATACTATAACGGACAAGTCCACTCTTACGTCGACTACCCAATAA
CAGACGTGCTCCACATGCTAGGAAGGGCAAACAGACCCAAACACGACAACGAAGGCATTT
GCATGTTACTCTGTCAGAACAGCAAGAAGGACTTTTACAAAAAGTTCCTCTATGAGCCCC
TCCCGATTGAGTCACATTTGGATCACAACTTGCATGATCACTTCAACGCTGAGGTTGTGA
CCAAAACAATTGAGAACAAACAGGACGCTGTTGATTACCTGACATGGACATTCATTTACA
GACGAATGACTCAAAACCCGAATTACTACAACTTGCAAGGTACGACTCACCGTCACTTAT
CGGAGCACATGTCAGAATTGGTAGAGACAACTCTCAACGATCTGCAACAATCAAAGTGTA
TTGACGTTGTGAATGGAATGGACGTGACTCCTCTCAATCTGGGCATGATTGCAGCCTATT
ACTACATCAACTACACGACCATTGAACTCTTCAGTATGAGTCTGACTAACAAGACCAAAG
TGAAGGGACTGATCGACATCATCTGCAATGCTGCTGAATTCGATCACATTCCCATCAGAC
ACAAGGAGGACAATCTACTCAGACAGCTGATTCAACACATTCCCTACAAACCAGATAAAA
CAGTGAAATTTGCCGATCCGCACGTGAAGGCATCTCTCCTACTCCAAGCACATCTGTCCA
GAATCCAACTGAGTCCAGAGCTACAGGCAGACACAAACGAGATCCTTACACACTCCATTC
GACTCATACAGGCATGTGTGGATGTGTTGAGTTCGAGTGGGTATTTGTCTCCTGCGTTGG
CAGCCATGGAGTTGGCACAGATGGTGAGTCAGGCCATTTGGAACAGAGACCCCTATCTCA
AACAACTCCCACACTTCAATGCTGACATCATCACTCAGTGCAAAGACAAGGGTGTTGAGA
GTGTGTTTGATGTGATGGATTTGGAAGACGAAGTGCGTGAACAGCTTCTGAGCTCCCTTT
CCCAACGACAGATGGCAGATGTGGCCAGATTTGTGAATCGATATCCCAACATAGAGTTGA
CTCATGAGTTGGCCAACGACCCTTCCTCCATCTACCCTGGATCTAGAGTCCAGCTGAATG
TCAACTTGGAGAGGGAGGAGGAGATCACTGGACCTGTGATTGCCCCGTTCTTCCCACAGA
AACGAGAAGAAGGTTGGTGGGTTGTGATTGGTGACCCGAAAAAGAATTCCCTAATCTCCA
TCAAGCGAGTTACTCTCTCCCAGAAAGCCAAAGTGAAATTAGACTTCGTGGCACCTTCAG
CTGGCCAGTACAACTACACGATCTACTTCATGAGCGATGCTTACATGGGCTGTGATCAAG
AATACAAGTTCACAATCGATGTCAGACATTCTGGTCCAGGACACAAGTCAGACTCCGATT
GAAGAACTTCTTCTTAGGATCATTTCCAATTGAAGAACACTGCTGTTACAGCTTTTGTGT
GAATAGTTTTTCAGATGTTTTAGACTGGTAAACAACAAAACTTGCAACTCTTGGATATAA
AAAAAAACTGTGGGTGCAATATTAAGTAAATTTGTCTTTAAATATGCTATGTGGCCTTTA
AATCGTACGGGAATTTCTGTTGTGTTGATATATTGAGTTGTCAATAAACGAGATTTTCGA
AAGGAAAAAAAAAAAAAAAAAAAAAAAAAAAAAAA
>cluster_165_pilon
CTCCTCAGTCAGATGGACAGACACGACGAGAAGGTTGTGCAATTCTTGAAATTGGCGGAT
GACTTGTATGCAGCTGACAATGAGCACTCTCCCAGTGCAGTTGAGAAGGCAAATGAGATC
CAAGAGCGAAGAGACGAGAACAGGAAGAAGGCTGAGGATGACTTGAACAAGCTCATCGAC
TCCCTCGACTGGCAGAAACTCAAGAGCGAGTTCCAGAGCTTGCACTTCTCAGTAGAGGAC
AAAAGTCACTTGGTAGACACAATAGTGGACAGTCCTTTGGAAGGCAAGAAGAAGTTCACC
AAATCCACTGCTGTACAACATGAGGTGGAAGCACTTGAGAAACAGTTGGATGACATGAAG
GACCATGCAGAACAGGTCAAGGAGAAGCACCCAGAGTTGGCTGATGAGGTGGACGAGGCA
ATCACCTCAACTGAGAACCAGCTGGCTGAGACAAAACAGAAGGCAAAGGATCTCGTGGAC
AAACTGTTCGACAAAGAGAAGGGATCCATCTTCATGTCGACCATCTCCGAATTGGACGAG
AACATTGGCGAAGTAGAGGAAGATGAAATCGGTGAAGACTGTACTAACCTGGTAGAAGCC
CAGATCAAAATGGATCAGTTCAACCAGATCCAGAAGAAGCTGGCCGACACCCAGTCCTCT
CTCAACGAACTCGAGAACCAACAAGGCAGAATGGCCGATCTTCCTGACACTGAACAACAA
GAAATCAAAGCTAAACAGGAAGATGTCAAGTCTAGATTCAACAAGGTTGCTCAGCCTCTC
CAGGCTAAACAGAACAAAATGGCCATTGAGATCAAGAAGTTCAAATTCTTCCAAGATGCT
GCTGACGAAAAAACATGGATGAATGAGAAAATTCCACTTTGTGAAACCAGACCAGTTCCC
GGAAGTTTGCAAGAAGCTGAACAACTTGAAAAGAGAAACGAGAGTTTGAAGAATGACATC
GCAAGTCACCGACCAGTTTTAGACGCCGTCATTGAAGATGGCCATGCTCTGATCAACGAG
CACAACTACCACGATCCACAGGCTGTCAATGACAGAATTGATGAACTGGAGAGCATCTGG
GCGTCCCTGGACGAGAAACTGAAGGAGAAGGTTGCAGAACTAGACATCCTGAAGAATTCG
CAGAAATACTTTGAAGATGCTAAAGATGCAGAGGTCTGGATGTCTGATCAGGAGTTCCAT
CTGATGTCGCAGGACAGAGGAAAGGATGAACCCAGTGCCCAGGCTCTGTTGAAGAAGCAC
CAGACTCTGGAGAAGTCGATCGATGACTTCGAGGACACTATCAAGTCGTGTGCTGACACT
GCGAAGGAACTACTGGAGGCCAATCATCCAGACAGCCCCAAGATCCAATCAGAACAAGAG
AAGATCGAACACAGCTATGCTAATCTGAAGGGACTGTGTGAGGAGAGAAAGAACAGATTG
GAACAAGCAGTGGAACTGTTCAAACTGAACAGAGATGTGGACGATCTGGAGATCTGGATC
AACGAGAGGGAGATCGTGGCCGGATCCCACGAGATGGGACAAGATCTGGAACACGTCATT
ATGTTGCTGGACAAGTTCAAGGTGTTCACGAAAGACACCACAGAGGTAGGACATGAAAGA
GTCAGTCAAGTGTCGGATGCGTGTGACGCCATGATCGAACAGGGACATGGAGATGCTGTC
CTCATTGCAGAGTGGAAGGAGCACCTCAATGAGATATGGAATGACCTCTTGGAACTCATG
GACACCAGGACTCAGCTTTTGATGGCATCGTACGACTTGCGTAAGTTCTACAGTGACTGC
AAGGACACTCTGGCCAGAATCAAGGACAAGATGAACAACCTGCCTGATGACCTTGGCAAG
GATAAGAAACAGGTGGAGAACCTGGAGAGGAAACACGACTCATTCATCCTCGATGTACAG
TCTCTCAGAGACCAGGTGCACCGTATCACAGAGGAGGCTGGCAAGTTCCAGCAGTCGTAC
GCAGGAGACAAGGCCAGAGAGATCCAGATGAGAGAGAAGGAAGTGGTTGATGCATGGAAC
CAGCTTTTGTTGGCATGCGACGACAGAAGAATCAAACTGGCAGATACAGGCGACCTATTC
AGATTTTACACAATGGTGCGTGACCTGCTCAACTGGATGGACGACATCAACAGGCAGATC
AAGAACCAGGAGAAGCCTAGAGATGTGTCTGGTGTGGAACTGCTCATGAACCTCCACCAG
GCTATCAAGCTGGAGATTGACGCAAGGGACGAGAGCTTTGCTGACTGTATCTCACTTGGC
AAGGAACTCATTGCCAAAGGTCACTACGCTCTCAAAGAGATCAAGAAGAAGCTGCTTGAG
ATTGGGTACAAACGAGCAGATCTGATTGCAGACTGGGAACACAGGTGGGAATACTTGCAA
CTCATCCTGGAAGTGTATCAATACGTGAAGGATGCCCAGGCTGCAGAGGCATGGCTCAAC
TCCCAAGAGAGTTATCTCAAGACTCAGGATCTGGGTGACTCCGTGGAGGCAGTCGAGAAA
CTGCAGAAAAAACACGAGCTATTTGAGAAGTCTCTCAATGCACAGACCGACAGATTCCAT
GATCTGGATAGAGTTACCACTATGGAGCAGCGGGAATTGAGGAGACAGAAGATAGCAGAG
TACATGAAAGATCATCCTGACTTTGTGGATGAGCCCACTCCTATCAGCAAGAACAGGAAG
CAGTTCATTGACGAATATGTAGCCATGCATCAGCTACAGGAAAAGGAAGAGGAAGAAGAA
GCTCAGCCAGTGGCACCTAGGCCAGTCTCTGAAGAAGTGAACGAACAAGTACCCAGTGCT
GCTGTCCAACAACCAGTCCAGTCCTCCTCTGCACTTCCAGAAACAGCTCCGAAACCAGCG
GATGACGCAGTGACGAAGGAGGGAGCCCTTCAGAAGAAGAAGGAGAATGATGAAGGTGGG
GTGGCATCCAAAGACAGAGGGTGGAAGGGTGTCTATGTTGTACAGAAGGGTACTGCACTC
ACCACATTCAAAGATGTCAAAACAGCTAAGCAAAATGGAGCGCCTCTACCTGGACACGTG
CCGATCGAGCTGACCTCTTCTGAGTGTACAATTGCGAGTGACTACACAAAAAAGAAGAAT
GTCTTCAGAATCAGATCCGACAACGGAGCAGAGTGCCTCTTCATGGCCAAGGATGCGAAC
GACATGAACTCTTGGGTGCAAAGCATTAACACAGTCTGTCCCACTCGGGAGAGTGCAACC
TTCCCTCGATCTGCTGGCGGAGATGCCGGGGACAGTGGCAAAAAGGGTGGCAAGGACAAG
AGGGCATCCACTCTCAAACCCAAGAAATAAATAAACAGATTAGTCATTAACAACAAACGA
CACTTGAATGTACAAATGAACGAGACAAACAGACGGACAGTCGAGTTAGAATGTTCTAGA
AGATAAATGCTATTTCACGTGTACCACAAACAAAAAAAACTTCAACTTCATTTCACAAAA
AAATGCGTTTAG
>cluster_166_pilon
TGATAAACTTATTAAATAGCTAATGCATGGCTTCATCAAATCAGCAACCCTCAGTGAGAT
CACACCTTGGCCCGGTGGGTGAAATAGTGGAATGCAGACCTTGTCCCGAAGGGGTCACTG
ACCTCTGGTCTTCGAGTGGTCTGTTCTTGAAGCCAGTTGCCAAAGTGAGCATTACTGTCT
CGATTCCATTCGTGAAAGGGAAGGAAGGGTCTAGAGTTGTGTCCAACAGTGAAGTCATGA
CTAATATTAGGAAGTTGGTCACGCCTCGAGAGTTTAAAAATCTCAAGATTTTGAAGGAGA
CAAACACGTTTCTACGATACCTTGGGGAGATAGAGGACAAACGTGACTTGGCCATTTTCG
TATCGAAGCTTAACGGTAGTTTCATACAGTTGAAAAGTTTTGGAAGCGATGCTGTCTTCA
AGCTGAACGCAGCCGAGTATGATGTCATAATCCCAAAACAGAACGACTGGGTTACTCATT
TCTCAAAAATGATCGGAAGCAACGAGGATAAACCAGGCTTACGACCAGATACAATTCTTC
TTACTGGAATTCCTTGCGCTTGGTTCACCAATTACCACCGGGATAAACAACGTGCAGTTA
AAGAGTTCGAGAGAAAACGGGAAAGGACGAGGAAGAAACGTATGATGAGGAATCGAAGAC
GTCAAAGAGGCTCGCCTGTTAGTTCGTCTGACCAATCACAGGACGAGTTTGCGTCATCTA
CAACTGATTCGGACGAAGAGGAAGCGAATAGGAAAAGGGAACAGCAGAAAAAGATTTTGT
TGCAATTTCAATCTGGTGATTACCAGAATACCGAAGAAGGGAAAACGTTCCTGCACACAA
AAAACGAAGTGCATCAAATCTACCGAGTCGAGAAATCCAAGAGCAAATCAAAGTCGTCTT
CCAAACGGAAATCCAAAAACAAAAAGCGCAAAAGGAAGCATAAGAGCCGGCGATCTGATG
ACTCAAACTCGGGATCCCAGAGCAAGAGCCGAAGCAATAGTCAAAGTCGGGACATATCGT
CGGAATCGCGATCAAGCTCTCGAAGTGCGTCGTCGAGAAGTAGGTCATCGAGTCGTTCGC
GATCGTCGTCCGATGAAAAAACAGAATCAAAACAAGATAAGGTTAAAACCTCCAAAAAGC
CGATTGCTGGTAATTCAAGTAAAGCAAGCAAAGCGGCTATGCAGTGGAAAAAGAATGCGT
TCACAGCTGTTGAGGGAGAGAATGATGCTGAAAATGAGAAGGAAAACGTGGGAGACTTGG
AACCCGAAAAGGGGCGTGAAGAAATTGGCGCCCCTGAAGACGAAGAAACAAAACAGAAGC
G
>cluster_167_pilon
AATTACAAACCGCAACAAATGCGGATCACTCCGCATAAATACAATTCTTTCAATGACCTT
TTAAAAGATTTGACAAAAACAGTTAAACTACCGTTTGGTGTCAGACGTGTTTACACCCCC
AATGGAGGAACCGAAATAGACGATTTGGATGATTTAGAGGATGGTAGCACATATCTTTGC
GCATCTTTTGAGAGATTCAAGCCTGCTGCATATGGCAAACATACATTGAACAGACCGGAT
TGGGGACTAGTTGGCGGTCGTGTGAACCAAAATAATGCCGAAGTTTTGTACACAAACCTC
GGCTACACCCCTTCAACATTACAAAACGGAGGACCCAGAGGCGCCGGATTCCGTCAATAT
TACTACAGAAACGAGAAAGGTGCCTCCCGGCAGCGCCAGGGAGGACCCGCGTCAACTCTT
GAAGATTCCTCAGGTCTTTTGGCACCCCCAGTGAAACGGACACTTCAAAAGGGGACGTTT
GGGGTGTCATCACGTGATAAATATGCGGGTTCCATGGGCCATTTAGGCTCACGGGCACCG
CCCCCTGATGCAAAACTAACAGGCTATGCTAAAAAGTTCAGAATTGTTTATGACAACGAA
CCTGCTAAAGGTTACGACTTTCTATTTAACGAGCGGACCTCCGATACGTTTGAACGTATT
ATGCAGTACGTCAGTGAAACTTTGAAACAGAACTTACGAAAATTTTTTACCTTGAAAAAC
CGAGAGGTCAAGTCTTTAAGAGAGCTTTACCGGTGTTCGGAAGATGTTCTAATTGCAACC
GCCAAAGAACAGATCACTGAAGCCACCATCAAAGCAGTTCGCGAAGCCATCTATAACTTC
AAAAATGTGTCATCAAATTCGAGTAAGAACGACTCTGGTTTCGGAGAGGGTGGCGACTCC
TCCGATCTGGACCGGACTCCTCGGTTGAAGCAACAGAATGCTGTACCTCCCGGTGAAGGT
CAGAAGGCCAAAGTCAAAAATGCTGCCTCTCCTTCTAGGAAACCAGCCAAACGAGTGTCA
ATAGCAGACGATTCCTCAGATATCTCTGGAATAAACAACAACAACAACAGTAGCCAGACT
GTGCCTGCACCGCCCAACCACCAACAGTTGAGTCAAGTGCACCAAAAGAGAAAAGAAAAG
GAAAACAAAGAGAAGGAGAAAATGATGCAACAACAAATGGAAAGAGATCAAGAAGACACG
AGACGAAAGAAACAACAGCAGCGATTGGACAACGAGAACAAAAGACGACTCAAACGACTC
CAATCCGAGAAGCCCAAAATGACGTCACTCCAGCAACAGCCGAACTCTGATCATCCAAAT
AAGGAAAATAAGAGACCGGGAGGGAAGAGGGATAATATGTTTGCGCCTTCTGATAGGGAC
ATTTCAAATGCAGAACACGCCGAGAAAGAGAGGCGGAAAGCGGAACAATTGGGCAGGCTG
AACGGGTCAGATAGCCGAATGAACTCATTAGAGACGGCTGCAATGGTCAGACACGACAAA
ACTAACGACGAAAAACTTAAAGAACAAGCAGAGAAAGCTGAACAAAAACGGAGGCAGCTT
TTAGAGGAGAAAGAAAGGCAGAAACAGATGGAGAAAGACCTGAAGGGACTAAATATGACA
CAAGAAGAAAACAACAACAACTCTAAAGCCAAACCAGTCGATCAGAATGTACAATTCGAA
GAAGCCAATTTCATCAAGAAAAAGAAGTCAAAACCTGATGGGCCAAAAATGCTCTCCTTC
GATACAGAAGAAAAAATCCTCAAAGATGCACAGGAAAACGAAAAGGAAAGAGCAAAGCAA
GAACGTGAACAAAAGAAACGAGACACCGCCGAACTGGAACGAATTCAAGCTGCCGAGCTG
GAAGCAGCTGAAAAGAAACAGCGAGAGAACAAAGATGCTGAAATCCTATTGGCTGCCGAA
AGCGCCACCAAAGCCCAAAACCAAAAGGCTGCCGAGAAAGCTAAACAGGACCTCATAGCA
GTAGAAGAAGCCGAAAGGCAACGAAAGAAAGCTGAAGACGATCAAAAGAAAGCCGATGAA
GACGCCCGATTAGCCGAAGAGGCTCGCAAAGCCGA
>cluster_168_pilon
TCACCCAAAGGGACCAGCTGTCATGGTAACAATGGGATACCAGATATTACCTTGATGGAC
ACTGGAAAAGGTTCCCCTCCCCCAAAATTGCTCAAAATGTCGCATCAGAGACTTGACGAC
TTTAACAATGACGATGGTATTGATTCGGTCGGTTCTTCGTCGCCAGGAGGTCAAGAGGTG
CAATCGCAGCTGTTTGATTTGAACAACGCGGCCGCAAATTTGAGATCCATGAACAATTCA
GACTGCTCAACAAGTCCTGAGAGCGAGTACAAGACCAGTGACCAACGTAGGTATGGCAAG
TATTCGGGAGACTCGACCTCTGGGATCTCGTCAATGTCATCAGGCGGATCCGACTCCTCC
CCGAACTCCTACACTTCAGGGGACAAGGAGCGAGAGAGATCCCTTAATGGTGAAAGTACA
GATCCTGGTTCGGATGGTAGCTCCCCTTTACCCTCGGTCATTTCAAACTCCCTCCAGTCA
AATTTCCAGACATCTTTATCAACTGTTCTGGAGATCAACACTTTAACTGACCAAGTTAAG
CCGGAGATGGGTGGGAAAGAGTCGCCGGTGGACAATGAGAACTCACGCCAAAGTCTGACG
TTGCCTAAGTCTGACTCAGCAGCTGGTCTTTCTGGACAGGGTAATTTATCTGGAGCAAGT
GTTGCCGATAAATCCTGTCTTGTCTGTGGAGACAAAGCAACTGGTTATCACTTCAACGCT
CTGACGTGTGAGGGCTGCAAGGGATTCTTCCGTCGCAATTCTCAGAAGCTGGACGAGCTC
AGGTGTTCATTCAGCAACAACTGCAACATCACCAAGGTCACTCGCAGACACTGTCAAGCT
TGCAGGCTCAACAAGTGCTTCCAAGTCGGCATGCTCACTGAATGCATAATGACGGAAGAG
CAGAAAGTGGTGAGAAAGATGAAGAACACAGACAAACACAACCAGGCAGCTGCAGCACAA
CACGAGGCAGCAGGAGGCATCTCTCACCCTCTCCTTTCACCCAACTCTACCAACCAACCA
GACCCAAGATACTCATTCCACAATGGTAGCCAAAAGAGATCCAGGTCTAACAGCATCACT
GGTCTCAACCAGGTGCCAGGGGTTCCAGGAGTGGGGGGAGTTGGAGGAATGGGAGGGGAC
AGTTTCAGTGGGATAGGTGGTCCCGGAGGATACCCTCAGATGCCCAACTACCAGCCCCCC
AATCAGGAACAGTTGGCTCTGATGGAGGAACTGAGCATCGAGTATCATAACTTATACAGC
AAGAGGGCCACTGTAGAAGATGTCATTAGCAATGTACCTCACCGTCCCCAAACAATGGAC
GCATCTCCGATTCCATCGAATGAGTCCTCCATGTTCTGTGATCAACAGGATTCACTATCA
GCTATGAGTCTAAACCCCAACATAATCGATAACCACAACACTACCACCGCATCCCAGCAA
CCCTCAATGTTTAACCAAAGTCACCCGCCCCCAATGATGCCTTCAGCTGACCAGACGCCT
CTCACCATCATAAGTCCACCACAGCGTCCGGATTCCAGCCAGATGCACCACCATAACATG
AACCAACAACACCCATCTCTCAATTCCATATCGCCAGACCATCATAATCTCCTGATGCCC
GCACCCCCTACCCGTCCAGTCAACCCGGATCAACACCCGAACATGCTACCTAGTCATATC
CACGACCTTAATCATCCTCAACAACAGCCCCACACGGCGGGTTATGGTAACCCTGCCGGA
GCAGCGGGTGCGGCTGGTGGGTTGGGATCGTTGCCCGAGGCAGAACTGTCCAAAATGTGT
CGATATTTGGCTGCCATCACTTCAAACAGACTGGAACGATGTGTTGCCTTCTGTCAACGG
ATGCCTGGGTTCCAATTACTATCCCTTCACGACAAGATGAGCCTACTTAAATCGGGTGCA
TTCGAGATCCTGTTGCTGAGGAGCAGTATCTTCATGGATTCCTCCATGGACAAGATCAAG
GCTGGCTCCTTCACCCTCACCCCTGAGATGTTGATGAGGATCCCATACCTGCGTCCCTTC
GTCTGCCCCTTCTTCACCTTCATATCCAAGTTCAAATCCCTCAACTGCGACCTCACTGAG
CTCCTACTCCTCATCGGAGTTGTCCTATTCTCACCAGATCGACCTGGAGTGCAAAACAAA
GATGCAATTTCTAACATCCAACAAGTCTACGCGGACACTCTGCAAGCCTACCTTTCCACC
AAATACTGCCAAGCATTCCTCGACAACCAGCAGATGGAAAACAACCGGATCAGCCGAGGA
GGCCCTGCTCCGGGAGGTCAACCCCAAATGCCCGGAGGAGGAGGACACAATAACATACCT
GTAATCAAGAGTGAGCACCCCACCCAACGTGCCACCTGTGGGGCGTCTTTGATCACAGAA
GACGCTTTAATATCACCAACTGGGCAACAGCGGAACCCTATGATGACCAACCAAACCCAC
TCTCAACCTCTGTCCAAACTGACCGCTGCCTTAATTAGCCCAACTGGCAACCTCACCTCC
GCCCTGCGATCGCCATCGGCAATGCTCACAAAGAGCCGAACTAGACTCGGTTCCTTAATG
ATGCAAGTTTGCACGTTGCGATCGGTGAACTTTGAACACTCGCAGAGTATTTTGCAAATT
GACGTGAAACGGAAAGAGGATATAGGCCCGTTTTTGAGGGAAATGTTGGTCGCCTCTAAC
ATGAACGGAAGCCCCGGTGGTGGGTCTGCTGGACCTGGCGGATCATCGACACCCAATAAT
CAATTTGGAGAGAGTAATGGAATGGAGACTGAGTTACCCCAAGATGAAAACACAGTTACC
TTGACCACTCTCTGAACAAACTGATCTCAATCAGAAACTGACTTTGTTCACCTGTCTTCT
CAATTAACTCTGTTCATTTGATTAACATCTGTTGAGTTGCACTACAATTCGATCTAAACT
TGTTGGATCTTGGAAATACAAACTAAAAACTATGTGTAATGTATTTGTCAAACGAGTTAT
GAACGTTGGAAGTATTGAAGTTTAACAAAGAGTTTACCTAAAAAGAGAAAGAAGTTTAAT
GGATAATTTTGCTTATTTGTGAGCTAATTGCCGCCTAATCTACCTATCAAATATCTATAA
ATGATCTATATATTTATGACAAACAAACACTTGTAAATTTATATATTTTGACTTGATTTT
CAGGTTAGAAAGTCTTTATATTCTCCCCTTTCGCTTTTTTGAGTAGCTTAAAATTGTATT
TTTGAGGCCATGTGTTGTTTTAATTAGAACTTACTTAAAGCTCTAAAGTTAACAGTTTTT
GAAATTATAACCCCATTTAATGTCGCTAATAGTTTATGTTACGACCACCTTATTGTTTCA
AGTTAGTATGTTTGAGTTTCTATCGTAGGAATTGATTCTCGTATTTTGTGGAAAAATAAA
TATTGATTACACTTTGGCATTTTAGAGCCTTTCTGGTGCTATGTTGCTTGGAAAAGTTGA
AGTAAGTTGCATTGGGGTGAAGTTTATTGAGATGAATTTGAATGATTAGTAATGTGTAAT
TGATTTAATGATTTCGATCTGTTAACAATTGTTCCTTCGATGCTACTACCAAACAATCTA
ATTTGATCTTTTTGAATTTCAAAAAAAAAAAAAAAAAAAAAAAAAAAAAAA
>cluster_169_pilon
TACGCGTTGACACATCAACTGGTAATACTTGTGGTTTACCACCAACAGCCAAACGAGTTG
TTCAAGTGAAACCATTCAACCGAGAACAAGATTCCTCCATAAGCGATGACCCAACTTACA
CTCAAGGAACTCTAACTTACGACCACAATCAATCACGCAATGTTAACCAATTCAGAACCG
ACTCCCTCCAACATACATACACAGTTCCAGCAAGTCCTCAAGCAACATCTCCCCCCGAAG
GTGTAATACCACAACTCCCCAGATCTAGTGAGGACTTGCAACGTCATCAACTATCCCAAA
ACTATCCCCAGATTCTCAGCCCCGACTTAGATAACCGAGAGGGTTCCCAGCCAACTAGTG
CAACCTCTTTCTTCAATGCTAACTACTTACGCCATGGGGACGAAAAAGACGGAGCTGGCC
AATTACGAGTGGTCGAAACCCACCATAGCTCCCACCCGGATTCGATCCACCACGCACCGA
CATTTCGATCACCATCCGGTGGTTCCGGATTCCCAGGTCTAGCCCCGACATCAGTTAACG
GAGGAATCGCTTCAACTCCTGGATCTATTACGTTGAGTGGCGCCAAGACCACTACAACAG
CTAACCACCAAAGAAGCACTTCTGAGACTAGCAGTAGCAGTAAAAGCAGGAAGTCGATGG
CAGAGCAAGTGGCAATCAGCGATCGGGTACACCTGTTGGGCCCTGCAGCCACGCCGACTG
TAATTCCCCCGCCGCACAAAAACAAATTCCACTTCAAGAACTTCCTAACAAAACCGAATT
ACACTGACGAGGAGAGAACGAATCAAGCCAACAGGATGATAGCGCCTGGATCCAGTCCCA
CCAAATACGTCCACAGGGAGATTTATCCAGGCGGCGAATTCCCTCATTCGAACGAACACG
CAGAACTAGTTCCAGGCAGCGAGGCCAGAACTCTACCTCGAATTCTGAAACCATCAGCTA
AGGTACAAAACAATAGCACCAGCAGTCGTAGTACCACCGAAAATGTTGCAACGGTTGGGG
TAGGAAACTCCTCGACCGCATCGCCCGTTTCTCATCGAGAAGTTGCTCCTGCTGCTGTAT
TAATTGATCACCGATTCCCAACAAAGCCAGCACCCGAGCCTCCCTTAGACCCGGATCAGG
GTCCGGCACTTCCTCCAAGGATCCCTATTAGTCCGGTGTCAACGCCCGAACACCCTGGAA
CGCCCCAATCGCCAGCGGTCAATAGCACCAACAGTCCCCAGAGCTTCTTTAGCCAGACAC
CACCGGTGCCTCCCCGGAACATTAGAGGAATATATGCACGATCCAATTTTCCAAGAATCA
CTGAAACTCACCAAAGACGAAGAGAAAGAGCGATAAATTCTGTCAAATCCACGCGTCCAG
TGACAATTCAACGGCAGAAATCAATGGACAGCGGGTACGATGACCGTCTAGGCACTTCTT
TCCAAAGGAATACTTCAGCACCCGAGTTCAATATGGGTTCTATGAATAGTAACAGCAGTG
AAAATGAGTCACTGAGATCCCCTCTTGAGGTGTTCCAACAAGCACCCACAGTCCAGAGCA
ACGTTGCAATATTAACCAGGGACAACAAAGTCAGCAATAGTTCATCAGTCGCAAGTAGCA
ATGCGGAGATGATTATATTGCCACACGGAGACTCATCGACAACACAAAGACCACGTTCTA
CACACTCAAGTAATAACAGCTTACACAGACAAACAAGTCTACCCAGGCAGTCTGGAATTA
GCAGACAGCATAGCTTCCATCAAGCCCCTCACCATAGTCTACTCGTCCAACATTCGAGTC
ACAACAACAATCATCATCATCATCAACATCAACATTCAGGAACCTCAACTAGCACAGTAC
CTGAGCCTTACATAGATCTCTCAACAACAACATCTAACCCAACTTTAGCTAATGGATCCA
ACACCTTCCAGAGATCTAACAGTTCCGACATGGGGACAGGTCGTGACGCTGGCTCCGAGC
TTGCACATATCACAGCCACTATTGTAACCCACCCTTCGTCATCTCCATTAGAAAGCCCCC
AAGTCCAGCCTCCGATGCGGGGGTACACAATACCATCACCTTTACTGGCATTTTACTCAA
CTCAAAAGTTTACAAAGAACAAACGCAACAGCCGCGAAGAAGTTGGAAGTTCCAACACGA
CAATAAGCGAAGCCCGCAGCTATGAGGACTTACTAGAAGCCAAGCTTGCCGGAGGTCCAG
CATCCGACTTTGAAAGCGACACGGGATCTGGTTCCTTCGTTAACCCAGGTTTTGAGTACG
GACTAGAACCCAACCCTATAACTCGAGTCCAGCTACGCGGACCGAAAAAGCTTGGAGCCG
GATAGGGAAATCCAGTTCCTTCAATGCCGGAGATATTCCTCATTGCCAGTCAACATCAAA
TTCTTCTGGTTCTGGTGGGGTTGTAACCGGTGAAGCGATGTCTTTCTCAGCGGATTCCAT
CGCCAGGCCCAGAAATTTTTGGACTTTGGATGGAACCCGCAATGTCAAGTCTGAAAACTA
TTCGTCTCTCAGAAAGGACAACTCAATATCTTCCGTGCAAGAGGAGAACGAAGACCAACA
AGACGGCAATTCTCCCACCAAGATAGACTTGCTGAAAAATGGCAAGATAAAGAACCTTCT
TCCCAATGCAAAGAAACTGAAAAACGCATTCCAGAAACCCAAAAGCAATGAGTCAATATG
ACATCGCATGTTTATGTGATGAAAGAAAGTCAATGTTTGGACGACAGATGAATTATTTTG
CTATTTTTCAACACAATGATTAAAACTTTTGTAATTGCTCCTTTTAGATATTTGTTTAAA
GAGATTATTCTAATTGTACATAAAGTGGTATCCTTTAATTTTATTGAATTGCAGTTTAGC
ATCTACCAAAAAAAAAAAAAAAAAAAAAAAAAAAAAG
>cluster_170_pilon
GGAACACCCCAAGGAGGGAGTGATCGTCGAGGGACTGTCCAGACACATTGTCAATGACTA
CGATGCTGTCGAGGAGTTCCTCAGAAAGGGAAACGCTGTCAGAGTGTCGGGAGCAACCCA
CGTGCACGAGCAGAGTTCAAGGTCACATGCCATATTTACCATACACTTCGTACAGGCGGA
GATGAGTGAAGATGGAATTCCTAATGAGAGGGTGTCCAAAATCAACCTGGTCGACTTGGC
AGGATCAGAGCGTGCAGATCCTTCATCCGACTACAACAAAGAGAGGTTCAAAGAGGGAAT
CAACATCAACAAGTCACTCGTGTCTCTCGGAAATGTCATCGACTCACTTGCCGAATTGAG
TAGCCAGCAGTCTGGAAGCAGACCAAATACTTCAGCATCCTCCAAGGGAAACAAGGGCGA
CTCTAATCAACAACAGCATAATATCCACGTGCCTTACAGGGAGAGTGTGCTCACTTTCCT
ACTCAGAGACTCACTGGGAGGAAATGCATTCACCACCATGATAGCTACCATTTCTCCCTC
GAGTGGGGTGTACAGTGAGACGATTAGCACCCTGAGGTATGCATCACGCACACAAGTGAT
TAAGAACCAACCAATCAAGAACGAGGACCCACAAATCAAACTAATCAAGGATCTCAAGTC
ACAGGTGGACAGATTGAAACAGATGCTCGAACAGAAGGGTGGCCTGGACGGTGTGTCGCA
AGTGTTGGAGGAGAAGATGCAAGAGGGACAAGAACAGATAGACAGTCTGACAGAACAGTG
GACTCAACAGTGGGAGAGACAGAAGCTACTTCTACAGGACTCAGTGACACACGACACTAC
TGGCTTGACAGTGAATTCGGACTTTCCTCATTTGGTTGGATTCCCAAATACAAGTACGAG
GAGCAAAGGCATTTGTGGTGTACCAACTCTGTCCAGGATCATTCTCAATTGGGTCAGGCA
ACCACGAAATAGGTATCTCGGGCACCCCATCCCATCAAGCACAAGGTGTGATTAAGAATG
AGAATGGCGTGATCACTCTCACTCCTAACAAGAAGTCACACGAGTTCCAGATCAACAGTG
TCGACATATCAGGAACATCTCATCTCTACAACGGATGTTTAGTACAACTGGGCAAAAATA
ATTTGTTCAGGTTTTGGGATCCAGCGGTCCTCAAGACAAGACAAAATGCTCCCAACATCA
ACACCGAGAATGAAGACGGTGGCGTTGGTGGAGACTCAGATCAACCCCCGATTGATTCGG
ATCTGACCGATGAGAATGCCTACTTGGCACCCCCACCCCAATTCTCCCGACTCAGAGGTC
TGGACAGGGCAGCCAGTGTAATGTCTTTCCAATCTGTGGACATGGAGGAGTCCCTCTACG
GGGGAATGGCTGGTGACTTAGGAGGAGGGGGACTTAGGGGTAGAGGCAACTTTGCGCCCT
CTGAGAGGACCCAGTCAATGGCTTCTTTGTTGTCCAATCAAGAGGTTATTCAAAAGATAG
CGTTGGCTGATTCATTGGCTGAGCAGTTGAATGAGGCGAATAAACAGATTGAAGACATGA
GGGAACAGAGACAGTACAAGGATGCACAAGACGAGGATAGGAGAATTGCACTGGAGAACC
TGCAGTTTGACTACCAGGAACAGATTTGTGAGCACCAGGAGAAGATAGATCAGTTGTTAA
TTGACAATGAGAACATGGTACAAAAGGCAGAAGCAGAGATTGCTCACTTGCAGCAAAAGT
TGGATGACAAAAGAGAGAAGGAAAAAGCAAAACTTGACGAAGAGATTCAAAAGATTGACA
AACAGATGCAGCAAGTTCATGCTAGGAAGAAAACAGCCAAGACTACAATGGCCAAATCTA
ACTTGGAAAAGGAAGAAATAGAAGTAATGGGCAAATTGCGCAATTTACGGGAGAGGGAAA
AGAAACTGAAAGAAAGTCTCAAAGCAACCGAAAATCAAATCCGCGATAAAGAGAAAAAAG
TCGCCGCCAAAAAGAAAAAATACGAGGAGAAATTTCAAAAAATGCAGTCAGAACTTCATA
CAATTAAAGCACAGTATCTTGACAGACACATGCGAACGTCGTTAGCAAATAAAAACTCGG
CAAGCCGAGATCAAATTAACCATTTTCAGAGCAAAAACTTGATGATCTAAACAATGAAAA
CGAGGAAATGAATCCTGGCGAAGTACTGGAATCAAAACCAACGGACGTCAATGGCCACGA
AGTGCAGTTGAGATCAAAGCGAGGAAGGTCGAACAATGAGGTAAATCGACACGCGATATC
TGGTTTGGTTTTGCCAAATAAGAGCTCATTTTCTGAACTGCTAGAGAGGCGAAAGAGGGA
AAGGGATGCGGCAGCTGCAGCTCAAATGCCGGGAGGGCTTGATAACAGTGAGGCGGTAGA
GGTCAAAGGTGGCCGTGCTCAAAGCAAGATGATAGATGTAGCAATTGGCGAAGACGACGA
AGGCAACCCCATGTACCTCAAAATATCTCTACGAGGATCTCGCGAGAATCTTGAAGACCA
AGAGCAGTCTAGCACATCTCACAAAGACCAACAACCACACATTAGCCGATCACAGGGCAG
ATCAATAGCAAAAGAGAGAGCCCTATCAATGGATTTGGCGGATCTTCACAAACTGACAAA
TTTCCAGGAACTTGAAATCAAGGAACCAAATCAGTATGAATCAGGGGATAATTTACTACA
AATGCCATCAGAGTATGGCCGCAACATCATGCTACAGCGATTCATGAATGATCTGGGCCG
CGCGTCAGTTTCGGATGTCCGAAGCAACTTTGGACAAAGTCATGAGAAGCTTCCAACTTC
AAACTCAGAGATCAACTTGAAAATAGAGCGTCATTGCGAAGCTGGAGTTCACGTTGTCAG
TCCAAATTCCTCGTGCGAAACACTTCAATTAGAAAAGCCGATAAAAGCAAAAGTTGTGTA
TCACAAATCAGATCTGCGTGTAGATAGTCATCTGCACATAGTGCAACCTTTAAACATGGT
AGAGAAAGATAAAGATAAACAGATTGATAGAGGTCGGAAGTTCAGTGATTACGGATCTAT
CTCAAGTATGACTCGAGGAACATCGCCTACTACATTCACGTCTGGCGACAGTGTTCTGGG
ACGACAAGCAAGTGATGAAAAGAAAGTTTTGAGACGGGTAATTAACGGCCCGCATGGTAT
CCGCCCTGTCAGCCAAGAGCTAACTGCTTATCCCGCTTTCAATGGACGCGAAGGTGGGAA
CCAGAGACCAAAATCACTTTACTCTACGCTTGAGTTTGATGACGAAAACCAGGAAAACGA
ATGGGGTTTCCAGCCTTTAAGTTCGGCACAGTCTGGCATAATTCGACGACCTTTCGAAAT
TAAACAGGCCGAAGGTCATACTGCTCAAATTGGACCCAAAGTTACACTGACTGTGACGCC
TCAGGTGACGGTTACTGCAATTCCGGGACACATGCTTGCAGACCGCCCTAATTTAATTCC
CAAACCCGGAGGCGACGCACAATCCCCGTCTGGGAGTTCTAAGTTCCTCACATTGCGACG
GGAGATGCAGTCTAAGCAACGTCAGAAACCAACAGACGTTTCCCAATCAAGCATTCGATC
AAACTTACAGTCGTATAGTGTGATAGCAAGTCGTGAAGACTTAAAGGAGGCTAATGACAG
TCATTTGAGTCGACGTCTCTATTCGAACCAGCCTTTTTTAGCGGAAAGCGCAATCTCCGA
CGACTCCCCTGGAGGGCGAGAAGTAATAGCCGACTCGACCGAGATGTGGGCAAACAGAGC
ATCTCGGCAGAAGCGAAGTCGGCAGCAACTTCACCTTCAAACACCAAATAGCAACAGTAG
TCTCAATCAAGCACACCACTTGTTTGCCTCTACACCTGGGGAGAATGACTTGGAGGTTGC
GCATTTCGGAGCACCCCAATACCAACCATCGCCTCTGATTGCGCATTCGTCACCACCACC
TGTTGATACCAATGTAGTAGTCAGGCGAAAGGTTAACCCTAATAGGAGCAAAAGATTCGA
GGAAAAACGGATGTCATGGCCTGTTAACAAACGGGACCAACTTACTGCTGAGATGGAAAG
CCAACCGTTGTTCATACCAAACTACCAACAGTCCGAGGATTCCATTTCGGTTTTCCCGGC
TGACTTTACCCAGGACTCGCCGTACGACCCAGTTATCATCGAAGACTACGAGCCGGTTGA
TACCGCCAGACAGTTTGAGGTACCAAATAGAAACGCCAATACAAACGACGTGATTGTCAG
GAACCCTCCGACAGTTCATTACAACAATGATCGAAGTTTCACCGACTCTCGTGGTGACAA
TGCGACCGGAACGGGAACTGGAACCGAGACGGAACCTTATGACGAGAACCCGTACTCAAT
GGGGATCTACATCGAAACGAAAGGTCGAGATGGCGATGATAATAATCCACCAGTTACCCA
GTTTAGGAAAATTGAACCGGAGCACTTTCGATTTCCTTCTGTTTCAAGGCCAGGAATGGA
TCAAGACCTCCAGGAAATGAATCGAAGTCAAGGGGGAAGTAACTATAACTTATCCCGCGC
AACCAGTGACGTTTTCTCTAATTTCAGTGGTCGTAATTTGATCTCAGAATCGTCTGGAAC
TTACAGACATATCGAGGAGGTATTCACGACTGAGAGTATAATCACAAAAGGATGAAAAAA
AAAAAAAAATTCTCGG
>cluster_171_pilon
GGCTTTTAGCCTAATTGTTGTGATAAACTTATTAAATAGTTGTGGGTGATATGGTTAATG
CATTCGATCTTCTAACAAAAGCATCGAAGAGCAAAGCAACTAAAAAATCACCTCCATGTT
CGCCTAAAAGCAAGCAAAGCAGCAAAGCCAGACGTAAAACAACTTCTTGTGAAAATAATG
AAAACGTACTGTTGCTTAAGTCCGATGAAGATGGTTGCTTGGCTGGTAGTCCAAAAGAAA
CCCAAATCAACAGTCCACCTAAAGTTAAGAGATTACGTAAACGAATAACCAAAGTTACAA
GCAAATATTCAGATGAAGATGATGACGATTTCTCGCTGTCGCCAAAACGACATAAAACGG
AAAACACTTTCTCAGCTGGAAGTTTTTCTTTGGGTGATGACGAAAGCATGCTTCAGCCTA
AGCCGAAGCGTTCTTTTGTTTCAAAGCAGATTCTTGCCACTAACAACAATGGAATAGTAC
CCGATCTATTTAAGACTGTAGATCAACGAAAAGCTGAAATGCGTACCCAGAAAACATTAG
AATTCAGACAGTCAACAATTGTTTTACCTAAATCGATAGCACACGTAACCGCCAAAGAAA
TCGATCGCCTGGCAGGTCAGGTTGTTGAGCTCACTGGGGTCTTATTTCCAAGCATTTCAA
TGATTTCAACTACATCAGCAGTTTTAAATTGTGACTTTGAGCCGCCTTGCAATAGCCATG
AGTTCTCTTCTCAATATGAATTCAGTATGGATGATTGTAGAATGAGTGAGTTTCTCAAAG
AAAATAATGGCGCGGATCCCAAAGATGAAATATCGGTTGTAAATTTGAAAGAAATTACTG
ATGATGAATCGCGTGATCTTGTAAAGCAACTGGAATCACAGAATCGAGAGTTTTCGATGC
GGCCAATGCTGCGACGATTTTTAGTTCACCAAGACTGGAGCAATAAGTTGTACTCTGAAA
TGTTTTGTGCATCATGTGGTGATGACATGCTTGGACTCAGTTCTATAACAGCTGATTTTT
CTAATTGGCTAATTACGTACAGCATGGCAGCCAATCAGATGATAGAAGTTTTGCGAAAAA
GACGCCCAGAAGATACGGCTGATGATTTGTTACTCAATGCGGAGTCTACTTGCATTGCTA
TTGTGTCTGGTCCACCTGGAATAGGGAAGACATCTTTTGTGAAGGCAGCAGCTGCAGATT
TGAACTACAAAGTGGTAGAAGTGAACACTTCTCAGTGTAGATCTCAGAAGAACATAATCT
CTCAATTGAAGGACGGACTCATAACACAGAAGGTGTCCTCCTGTTCCACCAGTGGAAGTG
GAATTGAAGGTGGATTGGTGGATGGAGGAGGAAAGAGTCTCATTCTGGTGGATGATGCGG
ATGTCGTCATGAATGAAGATGCCAATTTTGTACAGGCGGTTTGTACCCTGGCACAAATGT
CACACAAACCAGTAGTTCTCACAGTTGCAAATGAAGAGAGTTTATCAGGAGTACGAGTTT
CATTCAAACAATTCAGACTTACTCAAGACAGAAGTAGAGCTTTATCTGTTTTACTGCAAT
GTATTTGTATCACAAAACGAACATCGATCGATCCAAAATTACTAGACCTCATTGCGAAGA
AAAACAACTTTCATTATGCTTTGAATGCGCTTCAAATTATACTGGAAAACAAACTATTTT
GCGACAGTTTTCGTTTACCCAATAAATTTTCATCCCTCGCAAGCGAGTTGCATACTTCGA
TTTGTAATGATTATGAAAAGAACACTCTTTCAAAATTCGAAGAAGTTCAAAGCCAATCTA
CAAAACATGAAATGGAATTGGCAATTTTGAGTAAGAAATTAGATATGAACACTTTCAGCG
CCAATTATAAATTCACAACTTTTCAAACTAACAATTGTCGAGTTTGGTCTGGTGATACAA
CACGGGAAGATTTGGCTAAATTGGGATTTAGTCCTGCTACTTTCCCGAAAATTGACTCTT
ATTTTGACATGGACAAATTTGACACGTTTGATGAAATGACAGAAAGTTACCATTTTCACT
GCCCGAGAAGTAATGAGGAACGATTTTCACAAATTTTTCCTTATATTGGAGGTATTGGAA
TTATAAATGACGATAACAAAAGAGATTTGGAGAGTAAGGACCAAAGAAAGATCAAACGAT
ATTGCCATTATCTGGACACGCCTTGTAATTTGGGTTTTTCTGACCCTGTGAAAGAATGGG
TTGCTGAATTCTATCGTTTTAGACCCACCTAGTTATTAAAATGTGTGCTTTTGATTACGG
TGGTGCATTTATCTATGATGATTGTATGATTTTATTCTTTTTTTGTGATTATTTGGATTA
TTGTGATTGATTAATTAACTGATTTGTCTATTTGAAAAAAAAAAAAAAAAAAAAAAAAAT
CT
>cluster_175_pilon
AGAGGAGAGGGGGTAGGAACGAAGAGGCTATAAGGCGCTTTTTGGTATCATCAACATTTC
ACTTTTTCCACCAAAATTCTTCAAGTTCCTCATTTTACCTGCTTGTAATTTCTGGTAACG
CCCCGTTTTTTTTCACTAATTCGTTCCAACATTTCGCTCGCCCACGCGTGAAACAGAACC
TAACTCCCATTACGCAGTGTACTGTTTGCCCAGCTTAGGGTTACTAATTATTTCTTGCTT
TATCTCGTTTGGTTAGATTAGCAAAATTATAAAGTGCAGTTTATGACAAGATTGTACATG
CACTCCAGTATATTTCTTCTACACGCAAACCGACAATGCTGTTGAACAAATAGCGGGGGA
TAACCGTGGAAAAACAATCAGTGATGTATCCCAGCATGGATGCGCCCTTGGACGACCAGA
GGTCATGGCTCACCCGATTTCCAAAGAGGTATGTGCTTACGATTCTGGGGTTCCTGGGGT
TCGCAAACTTCTTTGCAGTGAGGTTCAATTTCCCTATTGGATTGAGAGGTGCACAAGAGG
ATGGAGTATTAGCCAACATCACTAGCGTTCAAAAAGGTCAGCTTTTGGCGGCGTTCTTTG
TGGGCTACATCTTGACCCAGATTCCTGCGGGATGTCTGGCTAGGAAGCATGGTGGCAAGT
GGCCGTTTGCAGTGGGCATTGCGGGGGCTGCCCTGTGTGGGTTTGTGTCTCCCCTTGCTA
TGAAGTGGGGACTTAAGGAGACCATGGCTGTGCAGCTGGTCAGCGGACTATTCCAGGGCT
TTAACTTCCCGGCGATGCACGAGCTGTTGAGCAGGTGGTCTCCCCAGAGTGAGAGAAGCA
GACTGCCATGCATTGTATACTCGGGAACGTACTTCGGAGCAGTGTTTGCCAATCTGTTCG
GTGGCTACATAGTGAGGAGTCTGGGTTGGCAGTTGGTGTTTGTGATTGACAGTTCAGTGG
CTATCCTGTGGCTGTTGATGTGGATATACTCCATCTATGACAAGCCAAGGAGTCACCCCA
CAGTGCAGGAGGAGGAACTGAATGAGATCGAACTCAGCATGGGCATCCACAGTGCAGATT
ACCAATGGACTTCGCCCGTGCCCTGGTTGGCTATCTGGACCTCTGCACCCTTCTGGGCTA
TAGTGGCATCCCACTTTGTACAGAACTGGGGATTCTTCACTCTCTTGTCGGAACTACCCT
ACTACTTCAAGGACGTGTATGGAAGCGAGATTGGGTCAACTGGGGCACTGACAGCTGCCC
CTTTGCAGCCACTCTGGTGACAGTAGTGATTGGGGCATCTCTCTGGACTACATGAGGGAC
GAAAAGAGAGGAGCCAGCACCACTGTCGTCAGGAAGACTGCCGTATGCGGAGCATTCACC
GGAGCGGCTCTTCTCTTCATTAGCGCGGTCTATTCTTCATCGTCTGGGGGATCCTTGGCT
TGTATCGTTGGAGCAACTGGACTGTCTGGAATATCGGCTGCTGGATTCCTACCAAATCAT
CTCGACATTGCACCACAATATGCAGGCATTCTGATGGGAATCACAGGCACAGCTGGCACC
ATCCCTGGAATCGCCAGTCCAATGGTCACCGGACTCATCGTCAAACACTCAAGTCCTGAA
GAGTGGCAGACTGTGTTCTACGTAGCTGCAATCGTCTATGTCTTCGGGGCCATCGTGTTC
GGCACTTTCGCCAGCAGCGACGCCCAAAAGTGGGCTATGGATCCCAACGCAGAGGAAGAC
GAGTGCTTCAACCCCGAAACCCAGTCTATAACATCCACCCAAATGAGTCGATGTCCTTAA
GAACAACACTTAAGATCAACGTCATGACAACTGTGACTTATGACTTACGGAAGACAACAC
TTTTACAAAAGGTCCTTACAGAGAAAGGGATCTGGGATATGCTTGTTTATCATCTCAAAA
GAAAATCCTAGCACTGAAACTAAACGGGTAAACACCGGGAAAGAAGTCAGTTAATATTGT
ATACTTCAATTGTTAATCTGATTTTTGGCATAAAATAATTGAATGTCATCAAAATGAGAT
CTTAATTGTATGTTTAAAGGGTTTCCGTTAAATGAATTTAAAGAATTTAACACATAGTAC
AAGCAATTCAGTGTTAATGTCACATACAACATCTTCGAAGTAAATATATCTGCAAATTGA
AAAAAAAAAAAAAAAAAAAAAAAAAAAAA
>cluster_176_pilon
TAAAACTGAAAATTTTGCAATCGAAAGAACTGATGTACAGTCTAAGCAGCTCGAACTGAA
TGAAAGAAGTGACGATATGCATGAAAAAGAGCATTCGATCATTTTGAAGTCACTGGTCCC
TTTGACAAACAAGAACTGAAGCCTGTCAGCTATTTGGAACCCAGTCTCAAAAATGGTCAT
GAGTTGGTTGTTTTTGAATCTAATGAGAACGTAGACATAACTCCGAGGGGTGGGAATTCT
TGGGATATGTCATCGGATTGGGAGAACAACTTTGACGCTGATATTTCAAACAGTGTGCAA
GTAGCTTATGACAAAAGCTCATCTGAGGTCGGGCCTCAACTCCTAAAGAAGGTTTCCATG
CTGAAGATTTCGGACAGTCACGCGATAAAACTGAAGTCCCGCAAACAAACGTTCAAGTTG
CCACGATGCCCCAAATTCCAGACTATTCATTACTGACGTATCAAAAACCAAAGGAATATT
TCCATACGGAAGAATTTGGACACTCAAGTGATCAAACTGGAGCCCCGGAAACAAACGCTC
AAGATGCTGCGATGCCACAAATTCCGGAAGAATCATTTCTACGTATCCAAGTGCTGACGT
GAGAAATGCAGATGCTCCGATTGCCTCGGTTGTTGATTCCTGGAGTGGCTGGAATGACTG
GGATGCCAATGGAATGAACTACAATCAGGTAACCAATCAATGGGAACACACAAACAACTG
GGATCATTCGTATTACAATCCTGCTGGTCACGCAGAAAGAGTTGATGGAGAAAAAGACAG
TCAAGCAGTTGAAAGTACTACGCATCTTCAGTTTGGACAAGACAATTTAGAAGCTCCAAC
AGAAGTTCAACCGAGTTTTGCAAATGTTTCGGCAGAATCGGCGTACATTCATGAACCGAA
CGAGAAGCATACAATGAATGTAGAGGTAGAGTCCGAATATACGATTCCCGAAATGGATCC
AAAAATTTTCATTCTCATGCTGCTGAAAACGAGCCGTCCCAAGATTTCAACTCCTATACC
AATGCCTATCACAATGAGAATGATGTTGGAATTTCTGGACTGGACAACAAAAGAGAATGG
AATTGGTCCGAGAATTTCAGCGATAGTGAAACGCCTCCTAACAAGGGAAAAAGTAATTGG
GAAAATAATACTGTAAACAAAGAAGAGTTACCGCTGCATGAATTTGGTCAGAACCAGTTT
GACGAGCCTGTTGAAAATGTGGACCAAAAACTACAACAAACACGAGATGAAACATGCAAA
GAACTTGATCTGGTCGAAGCTGGGAGAAACATTACGAATGACGTGGAAACATCAATTCCG
CTGGCTGGATCTCTAGAAGCGTTCAATGGCGTAGAAGCGGAAATGACGGTGCCTGGACAG
CAATTCAGTGGGTGGGATTCGTGGGAGGACGGATGGGATATTGATGAGGAACCAAACGTG
AATCAGAGAGCAACACCGCGATTGAAGTGACGCCATTGGCTGAACCATTTGAGAACGGTC
AGCCAATCAAATCAGCTGATTGTGATTACGACTTGCAAAGTTCACCTTTACAAGCCACTC
CTGGTGTTGATCAGGACGTAGATTTAGAATCAGAACGGACTCAAGAAGCGAACCAATTTG
ACTTTACCCCGCCGTTGTCATCTGTTCATCATTTAAAACATTTGCAATCTGAAACAACTT
TAAGTGATAGTGCAAATTCTGTATCGCATGAACTGGGCGCTCCGAGGCCTATTGATGTTA
AAAATTTAAAAGTTTCACTGTCATTTGCTCTGAGAAAATCTTGCTCTAGATTGCCTGTTT
CAAAGTTAGTTCTGGGCGACGAAAATCGGTCGGAGAAAACAACTTTGTTGATTGATGAAA
ATATTAACGAAGATGTTGAAATCAGTCAAAACGAACCGCCTCGTAAAACAAGCTTGCCAG
TAATTGATGGTCGTAAAAGTTTGAGCAGTTCCGATGAGAAACAAACAGAGATTGTCAAAC
CAACTCAAAGAAAAAATGATATTGCTTCTTTTGAAATTCTACCGGATAAAGAGAAAAAGA
TTGTCAAATCTCATGTGCCTAAACTTGACGATTCCTTAGACGATATCAGTTGTGTTTCGA
CATCAAGTAGGCATTCCAAGCAAAAATTGCCAGTGTCTAGAGAGATTTTTGGAACTCCTA
ATGATTCCAATGACATGATTGAAATCCATGGAATAGAGCCAGAGGAATCAAATCGTCTGC
TTGAAGTTGAAAACGTGTCACACAGTGAAACACAATGTAAACAGTCGGAACAATACAATG
AAGGAAATATAGTAACAACTACTAGTGCTGGCTCAAATGACGTGTTACCAGAGCATGGAA
TTATTGCAACCAGTAGTTATCCATTGGAACCGATCAGAAAGCAACAGCCATTATTGGCCA
CGGAAACCTTCGGTTATACATTCCAACAACCAAAAAA
>cluster_177_pilon
CTTGCCAGTTGGATCTTAGACTCTTAGACCGACAGTTGACAGCCAAGGAAGCGGCTGTAA
TGACTGGAAATACAGCAATTTGGAATGTTTTGTCACTCTATGATAAGGACTACATTGAAA
TGCCGCACTGTGCTCTGACGCCCAACCTCGAAATGCCATGCATAATTGGATGCAGCGCTG
GAAAGATAGAAGTGGAATATGGTTGCAACTGTTCATACGACGGAGAAACTTTCTCCCCTG
GTGAAAGGATTGATGGATTCAACGCCTCGGAATATGACGAAGCCAAGATCTCCAACCCAG
AGTGCATTGAGGCATATTGTGCAAATGAATATGGTCACATCACTTTCAAGAACACAGAGA
CCTACAAAACTCTAGAGGAATGCAAAGCTGAGTTCAATGTTGGAACTGATCCGGAGTCTA
ACTATGTGAACGTGATGGTCAGAAAGGACAAATGTGGAACTGTCTGTGTCCCAATTGAGA
TCAGCTGTGAACAACACACTGACATGAAGAACCTCACTACCTCTTTCGTAGAAGAAAACT
CAGAAGGTGTTGAAATGCTCTATCTGTGTGACACTCCAGCTGCTATAGAGATCACGTGGT
GTGAGGGTCCATGTGGTAGATCTTCTTCTGTGATGGACTTGTTCCATGCTGATAGAAACC
CAGACGACCAATGCAATTGCTGCAAGGGAGGAAAAGTGTACAACCAATCTGTAGAGTTCG
AGTGCAAAGTGATTGAGTTGTCTAAAGTGCAGGCTGGAGGGTATGAGACTGAATTCAGAA
CTGACACTGTTAAGAGAAACAGAATTGTGCCAACGAGACAGGAAGAATGTCGATGCAACC
TCTGTGAAGAAGTGGAGAACAAGACAATCCTGTACGAAGGAGGAACTGCGTATGACTTCA
TTTTTGGATTCTACGACTACCAGGGGTCTGGCACTGGACTGAAGAATTGTATATTCACAT
TCAATGGTCGGGAGGAGACCATAACTGGTATGAATGTGGGTCAACAATCCAGAGTAGATG
TTGCACAGGTGTTTGAGGGTGATGATTACGAAGTTAATTGTCCAGAATTTTTCCCAATTA
CCGGCACCATACAATCCCAAGACATTGAGCAGGGCATGTTGCTATTTGACTTTGTGAAGA
TTCCACCTAAGGATGCGTCTCTCTTTGTGGTCCAATGGGCTTACAACAGTGACGTCAGCT
TGGAACTCTACTTCGTTTGTGGTGATGGATCTTATGATGGTACCCCAGTGCACATGAGTG
GAGATAGTGTAGGACAGGTTGGCTGTAGCACCACAACGGCAGAGATCACTCATGACTCTA
TCAATGGAATCGTGGATGAAGAGGTCCTGATCCGTGACACGTGCAACGGAGATCTCATCA
TATTTGTGGCCAAATACAACCGTGACCGTCAACAACCGAATGGAGTCTTAATGACGAGGT
ACACCGAATTGGGACAAATCGGAGCCAGCATTCCGATCTTCTTCGACCCTAACAAAGACA
TGACAGTGGTTGGCTTCTTGTACTGCAAGCAATTTATTCATCAAGTCGAGTACCTCAAAA
CTATGAACCAAAACCAATTTGACGTTCTCCAACATGTGCTTGCCTACTCGTTTGGAATCG
CCGAGACTCCTTTCCCTGACGATGGAACTGGTGATGATGATGATCAGCCATTCCATGATT
TTGACGCCCTCATCCAGAAAAACAAATTCTTGGGAGCGTACGGCTATGGCGGTAGTTATT
AAAGCCACCACGCAAACCACTCGAAACCCTCAAAATAATTAAACAAAAAAAGAGAAAAAA
CAAAAAATGACTTTACAGACTGACTTAATCCGACTTGACTTGACCGACTTTGACTTGTAG
ATTAGATTATTCGTTTTATTGATTTGACTGATTATAACCAAGATACGACTACTCAAATAC
ATGTAATGACTAACTTGACTGACCATCAAACGACTCTACTAAACTTGACTCTGGTTACTT
GACTTTAATTGGTATGGCATTCTTGACTCGACTTTACTAGACGACCCTCCCCGACTATCC
CTATAACTTTTCGCCCCCACTAGCCTTACTTATACCAGACGACTATCCCCAAATATTACC
AACGACTAGCCTGAAAACTATCCCCACGACTATGTCCCACTGCTACCCCACGACTATACT
AAACTATTGCCTCACGGCTATCCCAATTTATCTCCACAACTATCCCAATTTATCCCCACA
ACTATCCCTATTTATCCCCACGACTATTACCTTACCCACGACTATCCCAATTTATCACCA
CGATTATACCCAACTATTACCCCACGACTAGCCAACCTTTACTCAAAACTAACCCAAGGA
CTATTACCCCGCGACTTTCCAAAATTAACCCC
>cluster_178_pilon
ATGTTGCGCTTTTAAATCGACGATCGCTTATAACCGGTTCTTATTCTGCCGATGCGGACG
ATCAATCCCGCTATCCAGAATTTTCGCAACCGTTAAACCAGCGCTCTCAGACTCTATCTT
TATACCTTGACGATCCAGAAGGTTCTCAGACATTTTATGACGTAAACGCTGACGTCAAAG
ATGCGCCTCAGACTCTAAAAGAGGTCACGAGGTCAAGGTCATACTCACCTCAAGTTGAAG
AGAAAAAGCAAAAAGGGAAAAAACCAGTTCCCAAAGTTGTCCGGAGTATTGGAAAAGCTT
TCCAGAAATTTGCAGGACGGAAGAAAAATCTGAAAATTTCAAAGGACGACCCGGAAAAAC
AAAGCAACGGCAGTATTAGTCTTCTAACTTATCAACATAAAGAAGGCAGTCCAAACACTA
CGTTGCGATCGGAAGAAAACGAATCAGAAAAACAAAGTTTAGATATGAAAACGAAACAGG
ATAGCGTAATTGACGCCCATGAAGAAGTAACGGAGTTCCCTGCTGAAAGTGTGAACAACC
TTGAAGCTGGCGTGAACAAAATTGAACTAAGTGTGAGTGACCTTGATTCAAGTGGTAATG
ACCTTGAACACATCCTGCCACCGTCTGGTTTTGCAAGTGACAACCTGTCAATCAAAAGCA
GCGACGGAGAATCAGATGTCAATCAAAAAGTAACAATTTCAGCACCCTTGAAAGAACAAA
CCCTAGATGAACCGGGAATCAAACAACCAGTTGAGTTGGCAACTAAGCGGGATCGAACCA
AAGTTTCCCCCAAAAAGAAAGCTGCCCCTATTTTACCCCCTCCAGCGAAGTACCGGAACC
ATTTTGGCTACTGAGGATTCAGATACATCGTTTGAAGTTGAACCAGATCCAAAGCCAATG
CCAAGAGCCAGAAAACCGATTCTTCACGAAGTGGAAATGAACAAAACTGATCCTCTGAAT
TCAACTCCGCTTGAAAACATACTCGACGGAGCAATCGACAAAACTGATGACAAATCATTT
ACGATTGAAGAAGATATAATTCTAAATGAGCCCAAATTATCAAACGTTCTAGAACACAGC
GCACCGCCGCCACCGGGTTTCAACGATTCGTCAAATTTGGACGTTTCAACTTTTGACGAA
GACGTCAGAAAGGATATCGAAGAGCCAAGTTTAAGCTCGTCGATCGCGGACGAAAATGAT
ATTAAAGTTGGTTTGAAAAAAGATGCCAAATTTGTAACTAGTGATTCTGAAAACGAAACA
ATTTCTGAAGCTATTTCCCTCTCAGCCGAAAGTTCGAACAACGATATAGAAGAAAAAACA
GTTGATTTAAGCTCAGAGGGTGAAAGCGACTGTTTCGACTATGCTTTGCTTTTACCGCCT
CAAAAAGAACCAATTAAATATGTTATTACACCAATGGTCATAACGGCTGCAGAAAAAAAT
ACAGTTGAATCATTCGAGCAAGAAAATCTTGACGAACTGTTTTTCTCAACCCCTCAAGTT
ACAGTTACTTCAATTCCAAATTTTGCAGATATGACTACAATCAAAAGACTGACTATTGAT
AGTGAAACCGAAGCCGAAATTTCGATTGTTCAAAATGAGGTTCTTGAAAACGAAGTCGAA
ACAAAAGACCTTCCCGGATTTTTGCAAGAAGCTCCGAGCTCTGAAGAATCGGAGGAAAAT
CAATCTAAGGAAGAAGTTTCCAGCAGTTCAGGTGATGATTCGTTATTAGCAGACGGTAGC
GATAAATTTTCATACACTTTCAAAATTAACGATGCTTCCGACAATGACGTCAGTGATATT
ACGCAATCATTATCTAACGAGGACGATAACAATGACGTAACATCAGAATCGGACACTTCC
ACGCCAAGTGTTACATCTTATAACGTTGAATCGGAGCATCAGCTTTTGACCGCTAAGAAT
TCGACAGAAGTTCCTGATATTATTGATGAAGAGTCGATAGTGTTTGTTTCTCGAACTAAA
AAGGAAAGTGTATTCGAACCACCGGCTGATTTTGCTTCAAACGGGCCGTCCGATGAAAGC
GTTTCTTCAGATGCGGAAAAAAATGATGTACTTTCTGAAGTTGCAGAATCTGAAAAATCT
ACCCTTAATGAAGAAATTATTTCGGAATCAGATAAAGTTGTCGATACCTTCAGTTCTCCA
ATGGTTCCGCTAGATTTCGACAAAAATGATGAATTGAGCATTTCAAGTGAAAACGAAAAA
CGAACAACCGAACTGCTAAATACTAACTTGTCACGAGACGAAGAATCCGAATCTGAGAAA
GCTATTTCAGAGTCGGAAAAAGTTACAGAAACGTTCAGCTCACCAGTTGTTCCTCTTGAA
ATTGATACAAACGATAATTTGAGCGAGTTTGCTGATGAACTTAGCCAACCAAGCGCTATT
GAAGTAGAACAAAGCACTACAATTGAAAATGAAAATAGATCTTACTCAGATAAAGCAATC
AGTGTTGAAAGCGTCATCGATACAATCGATAATGATGATACTAACAGTCAAAAATCAGAA
TCAACTGATAGTTATGTTGAAGTTACAACTCAGTCAAGTGGTACTGCAGTTTCAATTCCT
TTCCTTGGAGCTCAAGTTGAAAACAAAACTTCTTCAGAAGTTCCAGAAAGTTCTGGAATA
ATTGTGGATAACTCGCAAGATAGCATTCCTGTTGATCATTCGACGCCTACGGGAAGTCAG
CTTGAACTAAGCAGTATTGATTCAGAAAGCGCTATTTATCTAAATAGAGTAAGCGCTGAT
AGTATTTTGGACGGAATTTTATCCAACCTAGGACCGGAAGTGCATGATGAAGTAGCTGAC
GAAAGTGAAGAAAGTACTGAAAAAGCCGATCAAGTTTCTGAAACCTCTGAAAATCTTGAA
AACTTTATGGAACCGCCAAAATTTGACGAAATTTCTGAGAAGGATGAACAAATAGAAAAC
TTCCTCGAAGCACATGAAAAATCAGAAGAAATTTCTGTAAACGCTGAAGAAAACGAAACT
TTCTCGGAAACATCCGAAAAAGCCGAAGAATCTTCTGATCAAATGGAAAATCCACAACAT
AATTTGTATTCACGTCAAAAATCTGAAGATGAAACCTCTGATGACTCTGAAGTTTTGGCG
GACAAAGAGGTTGTTGAAATGATTTCACAACAGAAGAATTTGGATGAAAAACTGAAAAGC
TTGAACAGTTTTGATTTCGATGATGATGTGAAAACAAATGACGTGAACAGTTTTGATTTC
AATGAAGATGCGAAAACAGATGACGTAATTTCTCACAAGCTTATTGATCACGAAGAAGAG
AGTCTGGCGGAAATCAGAGAATCAAATCGAGTTTTGTTGGCAAATCAGTTCAGTTTGGAT
TCGATGCTGACCACCGCATCATTAAGTGACAACGACAATGAAAGTCCGCGAGATACAAAA
GAACCGAAAAACGATTTGACCGGTCTTGAAGAAGAAATATTCAGTGAAACGAAAAGTACT
CCCCAAACATTTGCATCTGAAGGAACTTTAGACGACCAGTTTTCAGCTCTAGAAGAAGCA
GCTAAGTTTCAGCCAATCAGAAGAGCGGAAGATTTCAACCAATCAGATAGTGACAGTTCT
TTGACAATAGTTTCGGACAAAAGAGACGATCACTCATCGTCATCCGATTCCCACTTAGCC
GATCACTCTGAAGTAGCAGCAGGCGAGATATCCGAAGACTCGATTGAAGCCGAACTGAGA
ACTCAACAGGAGTCCAACGTCGACGACGAGGACCTGGAGACAATGTTTGCACGACTCAGA
CGCCAGAAGAAAGATCTGGAAGAATTGAAGGATCAGGAGGCAGCTCCCGAGATTGAGACA
ACAGAATGGGTGTACGATAAATCATCGATGTTCGAAGAGGAGAAAGACTATTACTTGGTT
GTGGAGACTTCAAAAGAAGAAATAGCAGAGGAAAAAGAAGATGAAAAACAAGCATCCTCA
TCATCTTCATCATCATCATCTGATGATCAGATTGCCGATAGCAAAGATGATGAAAAAGAA
AAGACGCCAGATCTTGTTGAGGATGTTCAGCGAGAAGATGAACTCAGTTTAGCCGACAGT
ATCTCATCATATTCGACCATGGAAATAATTGACAACGTCGAGGATGAAATCAAAGAAAGA
CAGGACAAAGACAGTGAAAAGGAAAGAAGTGATGAAACTGTCGAAATTGAGGAGGAACTC
GACATCGCCTCAAATTCAAACAATCTGGAATCAGCTCAAGATTTTAATGCGGAAGACGTG
GAATTGACTAAAGCAAGACCGCTTTCTCTTGTTACAACATCAGACAGTGAAATGCCACCT
GACCAAGTTGAAAGCATTGCTGAGTTGCCGGACGACAGTGCATTGATCAAAGCGCGACCT
CTGTCAGCAGGGACAACATCAGACAGCGAGATGGTTGACCCAATCGAAAACCTCCCTCAT
TTGCAACAGGTTCAAGGCGACGAATCATTCAAGAAAGCACTCCCGCTCTCTGCAGATGAA
AGCGAAAGCTTCGACGAATCACACTCAAAGCAATCTGAGAGCGAACAGGAAGAAGAGCTT
GAATTCGAACCAGCACCCAGTCCCGAACTTCGTACCGAAACGAACCCTTATAGCACTTCA
GACGAAACAACCGTCAAAACAATCACTGTTCGCCAAGCCGAAGGGTTAAAATCAGATCCG
AAAAGCGACAACATTGATTCATCTTCTATGGACAAACTTGCTGGAGATTTTGAAATTGAA
GTCGATGAGTCAATTTCCTCGACTAATCAAGAAACTTTTGATGTAAGTGGTCGTTCGGTC
GAAAGCGACAATGGTGGTCGCGAACCAGAAACAGCGACACCAATCAAACAAGCAAGTCGC
CACAGCGACGACGAATCAATGTCGGAATCGGACGAAACAATCAGCGATTCGGATGACGAA
AATCAAGTCGTACCTGCCAACAAGGTGAGGTCGACCAGTCAGGTTGCAAGCTATGACGAA
ATCACAGAGCCAACGAATGAGCTGTCTGTTATCCGAGAAGAGCCTTCGGTTTTGGATTCA
AGTGATACGGAACCAATTTCTGGTGCATATGCTACGTTTAACCGACATCAAAGCTTTGAT
GCTGTTCAAGAAGCCGAAGAGAATGATTACGTAACAATTGAGAAAGATTTCATAACAAAT
GAAAAAGACGAAAGCGAAAGAGATCTAAAATTTGAAGTAACTAGTGAGCCAGAACTGGAG
AAAGAGCAGCAAAAAGAAAATGAGACATTTAGCGTCGAGAATGTTCTAGAACAAACGAGA
TCTACTTGGGAGACTGATTCAAATCAGAGCTCATATCAAGACATTAAAAGTCCTGAGACT
TCTGATATTAAAGCTGAAGATAAAAGTACGTCCAAAGAGGAAATTTTTGTCGGAATGGAG
GCAAAACCTGCTCTTCAAGAAGAAAATTTAGAAATTTTTGCCGAATCAAAACCGTTAGAA
TCGGAACTTATTTTTAATCCAACCGCAAATTTTGAACCAGAAAGTGATTCGAGTGAAATG
AAATTGGAAAAATCAGATTTAGAAGAGCAAAACGATGAATCTGATTCAACATTTGAAGCA
GAAAATGAATCGAAAGATCAGATTGTGGCAGAAAATTTTGATGATTTTGAGCAGCGCGTT
GATGAAAACGTTTCAGAAACAGAAAGTGACCAAGAAATTAAGCAAGTGCGCGTGATCGAA
GTTTTAGTAGCGACTCGCTGTCTTACGTTGACATTTCTATGCAAAAATCTCGAAGTGAAG
CGGTCGAAAGTACTTCTGAAAAACAAAAAAAAAAAAAAAAAAAAAA
>cluster_181_pilon
CGGATATTTTCCCAAACAACAATTTAGGCAGGTTCCGGAATCACCGCATAATGCTTATAT
CAAAAGTTACGCACCATCGCCCAACGATAACAGCAATCAGGCGAGTTACGGCACCGCTGC
TCCGGGATTCAGACAAGGTTATGGGTCAACTGGACAAATCCAAACAGCTGTACCACCAAC
CTCCGCTACTCCACCTTATAATACGAACACACAGGGTCCTGCGCCGACACATCCGTCGCA
CCTATCTCCCCAACAGGCGGTTTCTTCGACGTCAGCGGCTTCGCCCTACAATTCGGGAGG
AAGCAGGATTCCTCAAAGCGAGCAGATCACATCTAGTACAACGAATGGCTACCCACAACC
AACAACTACTGCCCAGACCTCAACCGTTGCGATGCAACCGAGACGGAACTCTGCATTCAA
CGTTGCGTCAGAAAACCCCCCATATCCGTATCCATCGTGCAGTGGTCCGAAAGTAGAACC
ACCTCAAACTCCATCCGAGGCTCCCAGTTTACAGCCAGCAGCACCATCAGCCCCCGGTTG
CAGTAGCAGCGCTCCTGTGCCACCTTCTGTGCCAGACAACTCGGCCTCAAACTCAGCCAC
AGAAAAGCATGGAGTCACAACTGCTGATTCTACAAGTCCAGGAATCGCAGAGACCGTTAA
ACCGATGGAGGAAAACAGAAAATCGCCAAAGAAATTGAAAAGTGAGACGCAATATTTTCT
GGAAGAAAAACAACCTTATTGGCGTGACTCCGTAGAACAAAACGAATTGGAGTTTGGAAG
TGTCGAAGCTACTGAAATTGTATGCAAACCTAACACACGCGTACCAGCTATCTATATCAA
TCACGGCGACGCAAATAAGATAATGATGAGCTTGAAATCTGGTTTGAAAGTTGAAACAAC
TTGGGCTTTGGAAACACTCACTGTTATTTTATTCGACGATGTTACTATGCATCACCTTAC
GATCGACTCATTGCCAGGAATTGTGGACTGTTTACTGGAACATTTGCAAACGCATCTGGA
TAAATTGTCAGCCAGACATCTTAAAATATCAACTCATAAAGAACAAGATTTGCTAATATC
AGAAGAAACTTCACATGAAAGTACTGAAGTTGATAAAAGTAAAACTGCCACCGAAGAAAG
CAATGAAATTCCATCAGAAGAAAAGAAAACCAAAAATGGAATTCTCACACCTGACGGAAA
GAAGCACGACCGGAAAAGAAAACACGAAGGCTCAACAGAGCCAAGCGAAAATTCCGGAGG
GTGTGATGCTAAACGTCATAGCGGGGAATTGACGGCCCTCGAATCTGGTTCAAGTAATCT
GGAAACGTTGCTCAAACTGAAAGCCATGAGCCAAACTAAAGAAGATCGTGACGCGTCTTC
ATATAACTGCCTACACGGAGAAGTTTTGGAGGCTTTAAAATTCCAGCGCAATAGTTGTTT
AGAATATACGAATGGCGTCAAACATCCCATTGTTAAATGCTTGTCAAAAAAGCAACCGAA
AAACAGTCCTAGTACGGAAAAAATGACAGAAAGTTGTGAAACTTTCAAATGTGAACAGTT
GTTACAGCCTAATGAAGAAGAGTTTGAGTTTCGTGCGCAGACTGTTCTCAGCATTACAAA
TATCTTCCGAAGCTTTTCTTGTCTGCCACTTAATGAAGAAAAACTTGCTGGTCATGGCAA
TCTTCTAAAGTTATGTAGCAAATTAATCCAGTTTGCCCATTGGCATCCCCCTAAACAGTG
TTCCAAACGGAAGAAAGAAGTAAAAGCGACTATGGATCTATTACCCGACGATTGGGAATC
CCTATATCTATACGGAATCCGTGAGAACTGTATTGTTTTATTGTCTAACATTGCTGCCAA
AATCAATCTGGACAATTTTGACGAGCAGTGTGTGTTCAGTTTAATGGACGCGTTAATTCA
TTGGCTAGTCTGCAAATCCTGTGTCAGTTTAGACCCTGTTTCTGGTGCTATTCACTCAAC
AATCACGATGCAGAGGTTAGCATTGGAGACGCTTTGTAAGATGTGTTTAGCACACAACAA
CACCGACTACCTATTAGCTACTCCACCTTGTAGTAGAATATCAGAATTAATAGCTGTACT
CCTAGACATGGTTATCGACAGTAGCAAACCCGCAATTAGAGAACTCGCTTTAGTATTACT
CAATTACCTTTCCAAATCGGACATTGGTGTTTCCCAGTTATGTAGTGTAGCACATTTTGT
GAACAAAGTGATGAACTATCTTCACGAGTCAGTAGCTTTGATAGCCAAGTCAGGTTTCAA
CTCGAGAACGAGCAACCCTTCCTCTTACGCATCAACAACCTCCTCTTCGTCCGTTGTGAA
TGGGGGGCAGCTACTATTCGACCCCTCAGCTAATCTATTTATGGCGCGTAGCTGTTCAGC
CCTGTTGCTACGGATAGCACAGCTGAACCCGAAGACCCTCGTTTCATATCGGAAACAAAT
TCTGCTGCTCTCGACCTCAGAAGTATTTGCAACTATAGATACAGAAGTGTACACTAACTT
AGCTGACATTCTGTTTGAACTGAACTCTTGATGTGTGTTTGGACTTCGTCGTAGTACATT
ACATATTATTGTACAGTTTAATGCGAACCAAAACAAGCATAAATCTTTATTTCGTTTTTC
TTTAATTCAATTTACAACCTATTCATTTCTCAGCTTAAATCTTTCATATTTTTGCAGCCT
AAATTTAAATTGAATATATATTTATTCAAAAAAAAAAAAAAAAAAAGTTCAA
>cluster_185_pilon
TGGTATCAACACAAATACATGGGGCACAGCCTAATTGTTGTGATAAACTTATTAAATAGG
TAAGCGTTATGGGTACCAATATATGCGGAATATTGCCTAAAGCGGTAAGCTTTTCGTGAC
AATTTGAGAGCTCTTGTTATCCAAATCAACTTTGACGCACATGTGCTGAGGTCAGTGTTA
TCGACAGTAATGAACTTGTTTGATGAGATACGGTGCTCTTCCTGCTTCACTGTTGCCAAC
CCAGGTGCAAATACTTTCAAAGCCAATGGCAATCATTACTGTGACGTCTTTTGCTATTTG
GAGCAAGAGCAGCGATGCTTCAGTGTCACTGCTTGCATTAAATGCAAGAATTATTTCCTT
CCGAATCCAAATGAGGTCATATCGCACTACAGTTATCTTTTGTGCTCGCGAAGTTGCTGG
TTACCTTTCTCGAGCAAATATAACAATTTTTGTCGGGGATGTGGCGAATTTTTTTCGTCA
ATTGGACCATCGAACTTTTGCAAACCGGAGTGTTCAGAGGCAGCTCAAGCTACTTGCTGC
TCTTGCGCGCGCAGCAAAAATGAAACAAACCTGGTTGCGATCGAGTTGCCTGATGGAAGA
ATGAAGCAGTGTTGTGACGCATGTTTCCCACAGTTTGACGTATGCCTCAAAAGTATGTGC
TATTTTTGCTGTGAGAGTCCTCCTCGCGATGAAAGGACATTAAAGCTCGAATTTGTGAGA
AAGCAAAGTTTGCTATTCTGCAATGCGGATTGCATTCGGAAATTTATTTCGAGTAGAACT
AACGACTTTGCTCAAAATATTGTCGATCTGGGATCTCCCGAAGAAGAAATTGTTTCTTCA
ACAGCAACACCCGAGCCGCAGGCGGTAAATAGTAACGGCTTGACGAATCAAGCGTGTTTG
CCCAACAGACCAGCTATTAGCCCATACCAGCCTGCTACAATCGGTCAATTGCAGACACAG
CCTCCCGTTTTTCACATTGAGAATCGAAACGAGTCTCAAATTGCTCCCTCAGTTCAACCG
GAGCCGATATCGCAGATACCAAATCAGAATTTGTTCTTGCCAAATCAAGTCTCTGGGCAA
GTGGCATCGGGTGAATTTGCTCCGATACCATTAAGTCACATTGTTCCGCACCCTTTAGGT
CAGCAGCAACCGTCAATAAGACATCAAAACTCAATAGTCCAACCGCAGTTTCCTCAACCA
TCAATTGCGACTACTACCTTTCAGCAACATCAAGCCTCCGTGGCGATCAATTCTGGCGTT
GCTAAAGACATCTCAACATCGACGGTACGTCCCATAATGGCGTCGGTTCCTTTTAGACCT
CAATTGTCAAATAGCCACAGGACTATATCGCCAATTTCTGCGTTGTATCATCATCTGAGA
AATGTGAGTAGCTCTAATGTACGAAGTCAGAGACCTGATCTTTCCGCTTCTAGTGTTCCG
CCCAATGCAACATTAATCAGACATGCTGGTTTGCCGAGAAGCAGTAGTAGTCAGGGGTCA
CAGAGACGCTCTCAACAAAGTGAGACTCCAAAGGAGGGAGAGAGCTCTGATGATGACATT
CAAGAAATATTCTTTGATGTTAATTCGAACAAGACGAATGGAAAATCAAATAGTACCTCG
AGTGGAAACCAGTCATCCGAACGTGTGCCATCTTCAAGCGGCGCAATAGAGAAGATTCTG
ACTAGTAACACCATCGTCACCCCAGTCTCATCGACGGCTGATAACAATCAAAAAGAAAAA
GATCAACT
>cluster_186_pilon
ACTATGCCAACGACCCGGAAGCCACCCCAGCATCTGTACACCCCTGGCAGAGTGGTGTGA
ACGAGCGTGACGTCATGAATCTTCAGGAAAATCTGAGCCGCAGTCTGGCTTTGGGTGGAA
CTGGAAACGGATCCGGTGGTGGAGCGGCTGGTGGAATGGGTGGATTTATGGGTATGAAGT
CGCCTGCGTCTAACTGGAACAGCAGTGGTGCCTCATCCGGAGCTGCCTTCGACATGGGAG
GCTCCTCTGACATGTGGCGACAACAGTCCACAAGAATGAGCACCGGATCAGGATCTTCTA
ACAAGCCCTGGAACTCTGGACCGTACGGAGCCCCAGGTCTTGGAGCACAAGGCTCGATTG
GAGGTGGACCATCTGGCAACAGTGCCAAGTGGCAGCACAGTCTAAGGAACCAGTCAATGT
CGTCAACTGGGGCAGGAGGATACGGTGGTAGCTTTGGACCTCCATCCACTATGTCGCCTC
AAAGACCAAACATGGGCGGCGCCTCCCAGTTTGGAGCTCATGGCTACAGAGGATCAGCTA
ATCAGAACATGATGGGTTCATCTTGGAATTACCCTGGCAACAATCTGATGGGAGGTGGGG
CGTCCTCTGGAGGAGGCGCTTTCGATCCTACAGCAGCTCTTGGTATGATGTCGTTCGGTG
GATCTCTTGGGGGAGGACAGTCGGGTGATCTCTCCTCGGCAGATCAGGGCAATGGGGGAG
CTGGCGGCATGTAAAGACCTCCCACATTGCAAGAGCAACAAATATTAGAAAAAAATGCAG
CATTTACAACTTTTTGCCTTTGCTTGATTACCTTGTAACACATTATATCGGTTGGCCGTG
ATAATTTGCTATTTTATTCGACATCAAAATTACAGTATTTTTGTTCCATAATGAAAGTTT
TCAAAGACGGATCAATTGCTATTTACTATGGGACAGCTTCATTAATAGAATGATAAAAGA
GACGTGAAAACAAATGAAATAGAACGAGGGTCTTGTTATTGCAATAGTTCTTTAAAATTA
TGTCATCTGCGTTTAAAATCGTCATCTTATGGCTGAAGATCCATTAAAGTCTTTTCTTCT
GTCTGTTACACTCCACCGCCAACGATGATCCTTATTTCGCATTGATTTATCTGTATTATA
CAACCATTCAGTTCGTGTAATCTCTCGCAAACAGCAGCAGCGGTCTTCGCCAAACCAGCC
AACATCGATAAGTTGCCTCTTAAACAATAACTCCTCTGCTATTGTTTTTTTAATCAAAGA
GAACTTTTGTTTGTTCACACTTCTTGCATGATGACCAAAAAGACTATTTTAGCTCTGGAC
AATTTAATTTTGATACTGTTTATTCTGCAACCAGCTTACTTATCGTCGTCTCAGATGTAG
TTGTTTGTTTGTCTGTTTCTTTTATTATATCAGTTCTAGACTTATCATTATTAAACATTA
CATTTAATTCTTCAATGGTGCTCTAACACTAGTTCCTATCCACTACTGCTTGCTCTCGG
>cluster_191_pilon
AAGGCATTGATAAATATCGAGTTAAATATTCTAGTATAAGCCTGGAGTTACCCGATGGTG
CGGAAGATCTCTTAAGCAACTTGAAAGAAACAAAAGCCAAACTGGAAATCGAACTCGAGG
CTTTAATTACAAAGTGCGAAGGTTGGAAAAACGAAGCTGTTCCTATGCTTGATCGAAGGA
TGCTGTTGAATAATAATGAACAAAAGGCAGATGATTCTATAGATCTGAAGAAGAAAGGAT
TTGGTTTCCAATTAAAGCTTTCTGATCAGACTCAAAAAGTAATCAAAGATGGAAATCAGC
TGTTGAAAGCCCAAATATCTAACAAAGAAAAGGACGAAGATGCCTCAGATTCTTCTGAAA
GTGATGAGAAACTGGCTAATAAAAGTGACGATGACGATATGAGCACTAAGATTCCAGATT
ACATGAAGCCATTGCCAAAACTGGAGCAGGCTTCAACTGCTATCATGCCACCGCCTGTCA
CCATGACACCAGTTAGTGCCCAAAATACTCCATTGCTCCCTCCTATTCCACCACAGATGC
CGAGTGTACCAATTCCTCCTAATTTCCAACCTCCGTTCATGGCAATGCCGGGAACCTCCA
TGTTTCCAACACAACACCCAGGTATGCAGATGCCACCTTTCATGCCTCAGCCGCCCCAAT
TCCCACAGTTTGCTGTTCAGCAACCACATGCAATGCCCCAAATGCAGTATCCTCAAATGC
AGAACCCGTACATGCATATGCAGCAACAGCAACCCCAGGCTGCCTTTCCGGCTCCTCCTA
GTCTCATTCAGGCACAGCCCATGCATTATGGACAGATGGTATCTGGACCAAATGCAATTG
CCACTTCAATCCAATCTCAACCAGTAGTATCAGAAAGTGAGGAGTCAACCACTGCCGCCA
TCAGCAGTATGCCAGATATGAGTTTGATTGAAGCGGCTGCGAAGGCTTTGGAGAACTTCC
CACCAGCCGGGAGTGGTGAAAGTTCAAAACCGGAAAAGACCTCTAAAGCCGAAAAGAGAA
GCAAGAAGAAACGTAAAAAAGAACAGAGCTCAGATAGTGAAATTGAGGCTGTAGACACTT
TCCCCAAAGTTGAAGATCTGAACTTGTCGAAGGTGTCAGTTCAGAAGAAAGATGCAAAAA
CAGCAAATGAGTCAAAAGAGAGCTCTAGAAACAACTCCGATGTTGAAAACGAAGATAAAG
CTTTGACAAAGAAAGCTAGGAAGGATAAACGTAGAAAGGATAGGAAGAACGCGATGCTCG
GTGATTCTGAAGAACCAACAGCTCCTGAAAAAGCTGCTCCTGTAGTGACACAGGAAGAGG
AAAATAAGAAACCCAGTGCATTCAGCTATGCAGCTGCTATGGTTGGATTAGAAACGACTG
TTTTCGAGAGTGAAGAAACGTACGATCCTACAGCTCCGACAATTGAGAACTACAGTCATG
CTGTTGACACAAACTCATATGAAGTCGTGTTCAGACCTGAAAAGGGCGACTTTGTTCTTG
TGCAGAAGAATTCACAAGAAGCAAATGCTGCTCATGCCGAGCAACAGCAGGTAACAGATG
CGATCAGTGCTGCAAAACAAGCCGAAGAAGAAGAAACAGAGGAAGATCTGAAACGACGAG
AGCAACGAGCCCAGGACCGGAGAGAAAAGCGAAAGGCTGAACGCGAGGCATTAAAGCGTG
AAAGGGAGCGGGAACGAGAGGAAGAAGCAAAATCGGGAGTAAAGAAACCGCCCGGACGTT
TTGGCACCATAAGTGGGATGCTTTCCATGTTGTCACAGGCAGAAAGTGAGCAAAAAGAGG
CTGAGAATGAAGCCCAAGAACTGGAAGAAGAGGAAGAAGAAAAGGTGGAACCGATCACAT
GCATCCAAGTAACTCCGAATGAAGTCATACCATGCAGACCTAGTCCTCAAGAAGTGAACT
CAACGACAGCCTCACCGCCTGCTAAATTGAAACAGAATATTGAGGCAGTACCTAGCAACA
ATTCTGTTTCACCATCAACCTCAGATAAGGTCACAAGTTCCCAGCCAGGCTTTTTCCAGT
CCATGCAAACTGTAGACACTTCTAAGAAGGATGCCTCGAGTGCGGAAGAAGGCGAGCTGG
AGGAAGAAGGAGAGGTTAACAGTGATGATGATGATGATTCACAGCCGCGCGTAGTGTTTG
ATGAGAAACCAGTTCTTCAGGATCAGAAGATCGATAGCAACGTATGTGTGCCAGTTACAT
TCTCGCAAGAGGAACCAACGTCAACTATTTCAGACGAAGCTCTCGCAGCATCTGCCAGCA
TCAGTTCTAGTGTGACTGTTAAGGTGCAGCCCCCTGTTATATCAAAAGACGAATCGAATG
TCAGGGGTCATTCGATTGCATTCAATGATGAAGATGAGAGTGATGACGATGATAATGATG
ATGAAAATTCGTCTGATGATGAACAGCCTTCATTGTCTCCAGTGAAATCGAGCAAGTCTA
AAAAGGTTGCAAGTATTGTCCCGCCTCCGCCGCCTCAAAGGAAACGCAAAAAGAAAGAGA
AGAAGGAGACTGAAAGCAGTGAGTCAACCGGAGAAAGTGACGATGAAGACTCTTCGAGTT
CTTCCGACGATGCTCCTCAGTTGACGAAAAAAGAGTTGAAAAAGATGATGAAGTTCTATG
CAATGTTTGCTAAATCTAAAGCAGCTGCCAAGGCCTCAAAGAAAAAAGCCAAGAAGAAGA
AAAAGAACGAATCCGAGAGCGAAGAAAGTTCCGACGAGGAAAAAGTTCCGCCCAAGAAGC
GGAAAAGGAGACTGTCGTCGAAAAACAAGACTCTGGAATCAGGTGAATCGGACAGCTCAT
CTGATGACGCAAGTCCCTCGAAAAAGAAGCAAAAGAGTAAGAGAGGTAGAAAAGCTTCAC
CGCAAAAGAAACCAAAAACATCGCCTAGCAAATCTCAGGAACCGGCTTTATCACAGCAAA
AATCAACAGAAAAGAATGAAGATTCTGACGAAATCAACATGTCGTCCTTTTTCACGCAAG
AAACGAAGAGCTTGAAGTCAAATAGTGGTGCTCTTCAACAACCCGTTCTAAGTCCCGTAA
CGCTAAGTGTGGATGCAATATTGGCTCAGTTTCTGCCAGAGTACAAGTCGATAGACTCCG
ATCCGCCACTTGCAGCTCTCAGTCGCCACTTCGGTAACTTCTGGAACTACTTCAACGTCA
CAAGTGACAAAGATGCGATGCTAGCGAGACAACTGGCCATTGCATTGTTGGAAAGTGCGG
TTGGTTTTGGTAACGAGAGCAAATCACCAGTTCCAATGAATGTGCAGATTGTACTAACTA
TGCTAAAGAATATGAAGACTTGGTGATATTTATTATCTTCCAGGAACATCTATCTGAGAA
TCATTCTTTTTGCAGATTTAATTGGCGCTTTAAGTTTGAACTTAACGTTTATTTAAAGGC
TAATTATGCCTCCATTGTTCTACAGAAATGAAGTAGTAATGATACTGTCAGATTTTACGT
TCTTTTAATCTTGATCCTTTGTCGCACGAAAAGTTTTGTATTATACTAGTTGCCCGGCCA
CTGATGAAAGTTCCACTATGTTAACATGATCAATTGAATTGCCTCCATCAAAAAAAAAAA
AAAAAAAAAAAAAA
>cluster_192_pilon
GGTATCAACGCAGAGTACATGGGGCGCGAAGCGATCAATGGAGCAGATCTTGGTGGAAGT
AGCAAGTACTCAAATGAGAACTTTGAGGACTGAAGCGGGAAAGGCTTTCATGTGAACAGC
GTTTGCACATGAGTTAGTCGATTCTAAAAGACAGGCTAATGCCAACGTCTTGAATAGTGG
TTTCTTGAAAACTACTTAGTCTCGAAAGAGCATCGGTGTATCCAGAACTTACTCTCCTGA
CATTGAGATGGTAACGTCATTGAGGTCGAATTTTGTCATTGGGACCTTGGGGAAGAGTTA
TCTTTTCTTTATAACACGTTGTAGAGTCCTTGGAATTGATTCAATCAGAGATAAGGCTCG
AAAGTGTTAACAGCAGCATTTGCTGTGTCCCATTGTTCTTGGTGGCACATAAAAGTTTGC
TTAGCAGATGTCAGGAGAGTGAATCGTACCATTATTGCATCAGGTCCCTACCTCTGGTCT
TGGAACAGTGTAGATAAGTGGAATGGCAAAATAGATCCGTACCTTCAAGAAGGATTGGCT
CTGAGGAGGGGGTAATAAGCCTTTAGTTTGACGCTTCGGTTTGCTAGAGTGCGATGGCCT
TCGGTTGTTGGCGTTTGTTGACTGTTAGCTGATATGCTTTAGGTCTATTCTGTTGCACAA
AAAACACTCAAACTCTGAACTGGTTCGGACAAGGGGAATCCGACTGTTTAATTAAAACAA
AGCATTGCGATGGCTGGTGAAACGGTGTTGACGCAATGTGATTTCCGCCCATGTACTCTG
CGCTGATACCACTGCTTAGCAATACGTAACTGAACGAAGTA
>cluster_194_pilon
GTGGACCTCAGGGACCTGGTCAAAGTCCTTACGGTGGACCCCAGGGACCTGGTCAAAGTC
CTTACGGTGGACCCCAGGGACCTGGTCAAAGTCCTTACGGTGGACCCCAGGGACCTGGTC
AGAGCCCTTATGGCGGACCACAAGGACCAGGAGGTAGACCTGGAGGACCTCCTCAGAACT
TTGACGAGCCTTTAGCGCCATCGTCCAAACAACCGAACTACCAAGCTGGGAAGCCATTTT
CTCCGATGGGACCTGGTGGTCCACAAAGACCAGGGCAAGGACCTGCTGGAAAATCGCCAG
GAGGACCAGGCCGTCCTGAAAATCCTTATTATGACGAACCAGACATGGCTCCAGGAAGCA
CTCAACCATACAATGCTGCTCCTGGATACAGAGCTCCTCCCGGTGCAAAATCTCCCGGCG
GTCCTCAGACACCTTCATCGGCACCTCCTGGATTGGGGCAAATGACTCCTTGTGACTTGC
GGGTTCCGACTGACAGCGATGCGCCTCCTGGAACCCCTGTGACCGGTGAGGTAATTACTC
CATCTAGACGAAAAGCGATACCCACAATTGTGGATAACAACGATGGCACTGTTGGTGTAC
TCTACACACCTACTGAACTTGGAAAGCACCAGTTGAATTTGCGACAGAAGGGGAAAGATG
TGAAAGGCAGTCCGTTCTACTTCAACGTGGATGTGGTTAGCGAAGGAAAAGTGACGGCAT
ATGGACCTGGATTGACATCTGGCATTGTGAACCAGCCATCTGTATTCACTGTGTCCACAA
AACAGGCCAAGGGACCAGGTGGGCTCAAAGTGTCAGTGCAGGGTCCTTCCCGTGTGGAGG
TGCACTGTGAGGACAATGGGGATGGGACATGCACTTGTCAGTTCACTCCAACTGCGCCTG
GAGACTACATCATTGAGATTTACTTCGATGGCAAACCTGTCAATGGATCCCCATTCACTG
CTAAGGTTGTGGATCCGTATGCTCCCTCTAAGCAGGCCTTCATCCCCATGGGATCTGAGA
GTAAGGTGACATTGAAGATCTCAGAGCCAGACATCTCTGTGTTGACCTCTACCATCAGAC
CCCCCAGTGGCAATGAGGAGCCTTGCAAACTCATGCGAATGTCTAATGGAAGCATCGGAG
TCTCCTTTACCCCGAAGGAGGTGGGTGAACACCTGGTGAATGTGTTCAAGCAAGGATCTC
ACATCCCCAACAGTCCCTTCCGCATCAACGTCTCCCCTGCTGAGATCGGGGATGCCTCTA
GGGTCAGAGTCTGGGGTCCAGGCACCTCCAGGGCAGTGGCCAATCAGATTGCTAGGTTCA
ACATCGACATGTCCGATGCAGGTTACTCCAACCTGTCTCTCTCAATGGAGGGTCCATCAC
AGGCGAACTTAGACTGTACAGACACTGAGAATGGCTACTGTGAGGTCACATACATGCCCA
CTGAGCCAGGGGACTACACTCTCAACATCAAGTATGGAGAGAGACACGTCCCTGGCAGTC
CATTCAATGTTCTCGTCACTGGAGTCGGATCCGACTTGAGATACACTGAGAAAACGTCCA
AGACTAGGAAGGCTGATGACCAATTGGCAGATGTGGGAAATAGTTGTGAACTCTCTCTTA
CTCTACCTGGGGCAGATCCCAATGACATGCGAGCACAGGTGATTAGTCCGTCTGGAAAGC
AACAGCCAGCTACTCTTGGCTCTGATGGAAGGAACAAGTTCCATGTCTCCTTTGTGCCAG
AAGAATATGGAATCCACCAGGTGCATGTGTTCCACAGGGATAGGGAGATTCAAGGAAGTC
CCTTCCAGTTCACTGTCGGACCCATGGAGGATCAAGGACCTGGTGCTGTGAAAGCGTACG
GACCTGGTCTCCAGTTTGGAGAGGCCAATCAGCCAGCTGAGTTTGTGATTCTGACAAGAG
AGGCAGGTGCCGGATCGCTCTCTGTGGCTGTCGAGGGTCCAGCTAAGACTGATATTGAGT
TGGAGGACAATAAAGACGGAAGCTGCAATATCCTCTACTACCCCACGCTACCAGGGGAGT
ACCAAGTGAATGTCAAGTTCAATGACCTCCACATCCCCAACAGTCCCTTCCGTGTCCAAG
TGGTGCCAGGGGCTGCTCCTGTGTTCCCACAACCAGACACTGGTCTATCGCCGGAGGAGC
CAGCATCTTTCGTAGTGACTTTGCCTAACGTGTACAATGCAAGAGAGATTGAAGCCAGAT
TGGTGTGTCCTTCTGGACGGGAGGTACCTTGTGAAGTACAGAAGATTGACAACCAAGGAA
ACTATGCAATCAAATTTGTGCCGAGTGAGAACGGAGACCACAGAGTGGACGTGTATGTGT
GGGGAGCCCATGTATCAGGCAGTCCCTTCCTGTTCAAAGTGGGTCAAGCAAGGGGAGATG
CCACTAGAGTGTTCGCAGATGGTCCAGGCCTCTACCAGGGAGAAACAGGCAAGCCGTGTG
AGTTCGTAGTGAATACATGCAACGCAGGCAAGGGAACCCTGCAAGTGACAGTGGATGGGC
CATCTAGAGTGACAATGGACTGTAAGGAGGTAGACGAGGGATACTCTGTCAGATACATAC
CCCATGTGCCAGGGGAATACGTCATCACTATCAAGTATGCTGGACCATACCACATCAATG
GATCTCCATTCAAAGCTAGCATCACTGGTCCTACATTGCCCGGATACGCAGCGGACGAGT
ACATAATGCAACAGGAGGTGGTGACAGTGGACACAGTGGCTAAGACTAGATACAACTTCA
GTGAGAATCTAATTCACTTGAAGAGAGCTGAGAAGAGCCCGGCGGCTGATGCCTCCAATG
TAGTATGCAGAGGACCTGCTCTTAAGAGAGCTCAGAGCAACATCATGAATAGTTTCCAAG
TGGATGCCTCGAATGCCGGTGAATCAATGCTTCTTGTTGGTTGTCATGGCCCGACCCTAC
CCGCTGATGAGATCATAGTGAAACATGTAGGAAGCTGTAGATACGATGTCCGATTCAAAC
CAGCCCAGCCTGGAGATCACGTGCTAGTTGTAAAATGGAACAATGAACACGTGCCTGGAT
CCCCGTTCCTCGTGATCGGAACTTGAACGAATCAATAATAACTCTACCTTAGTTCATGAC
CGTCATTAGATTCAGAGTTCTGACCGATTGGAATGTTCTAGACGAATAGGAGAGAAAATG
TCGTCATTAAAGACTAAAAAAAAAAAAAAAGAAAC
>cluster_199_pilon
GGAGTTAACTGAGAGTGGGCAATCAGCCGTAGCTAACGCACCGGCACCAGCAACTGCGCC
GACAACTGAAGTATCCTCACAAGGGGAAAATGAAAGCTCTCAAGGAACCACAATTTTGCT
AGTCACTGGAGAAGAAGGCTCCGAAGAACAAATTGCAATTGAACTTCCACCTGGTACCGA
TGGTGCTCAGACATTGAGAGATCTAGGTCTCAGTGTCGATGATTTAAATCTTCCAGAAAT
AGCACCTCAAACTGGCTCGCAAGCTTCAAGTTCGAGCCTAGAGTTATCCATTGACAGTCC
TTACGTAAGCTGTCAAAATACAGAGTTCTGTCTCGCACTTGCCTCTCAGAAGTTTTGTTG
GATGACTGAAGATGCGTTGCAAGCGTTAATGAATTGTTTCGGAGACATGGAATGTCTATT
TTGTGGCAAATTTTACGGAATGCAGTCTAGATATTATGCTCATCAGAACATCCATACCAA
ATCGACACAGTTCAAATGCGAAGACTGTGACTACTTCTCTCACAGCATACAGTTGCTAAG
GTATCACATGGATAGAAATCATGGGAAGGAGAATCTACGATGTAATGAGTGTGATTTTAC
AACCAGCAGCAAAGTGAAACTTGCACAGCATTTGAAGAAACATAACCCGAAAACAGAGTT
CAAGTGTCCAAAGTGTGCATATACTTGTGACAATGATCGACGAATGAGAGAACATTTCAC
AGTCTATCACCCGGACAGTACAGCTGAAGAAATCTCGAAAGCTCTTGGTGGAAAACGGAA
TTCTAATATGGGATCAAACTCGAGACTGGCCTCCAACCTCAGAATTGAACCGTGCAAGCA
GTGTGGTAAAGTGTTTGAGAGCAGTCAAATGGCAGAGCATCTGAGAAGTCACAAGGAAGA
ACAAAATTTGTTCAAGTGCACTCAGTGTGATTTCTCGTGTCGGAGTAAAGCCTATCTGGC
CTCACATGAGCAGAGTCATATACAGGACAAGAACAACAAATTAGAGGAGGCTGAGGCTGC
TGGGAAGGACGATCAGCTGCAACAGCAGTTCCCGTGTCCAATGTGCAAAGCATACTTGAA
GACGGAGAAAGCACTGACCTCCCACATTGTCAATGTTCACTTTGAAACGGACACTTGTCC
TCAATGCGGCCACGAGTCTGCAAACAGAGGCGACTTCCACTGTCACTTATTGATACACAG
TGAGGAGAAATCATTTGCGTGTAACTTATGCCCAACTGTGCTCAAACAAGAGACCAAGAT
GGAGGAACACTTCAGGACCAAACATCCCGGTCTACGAATGCATTACACTTCCTTCATAAA
CGAGAATCCAATTTCGATATCGGAGATTGCTCAGATGCCAAAACACCTACACGTCGAGCC
AGGAGCAGGACAAGATGCGGGAATTGCAGTGGAATCCAACCACTTCAATTCTGAAGCTCA
CCCTGAAAGTCAGGAGACAATGGATGGATCTCAAGACTCACAGGTCTCGTCGGAAGCAAC
ATCTGGTGTTCAATCTGTTGATAATCTACAGCAGACTGAAAACAATGGATCAAATGAATT
TGGGATTGCTACTCCAGTTGTAATTGATAACACCGATAAGCGTGCAATCAATGAACAGAT
TGCTCAAAGCCAGATTAGCTTACAAGCTGGTGAAATGGTTGGCTTGGGTCCAGCAGAAGT
TAGTGAAGGGCAGCTTATGCAACATCAGCAGCCACAAGAAGAGCAGCAACGGCCGCAAGT
GGAGCCCATAATGATAACTGAAGAGCAAATTAATGCTGCGTTGCAGGCACTTGTCGAAGC
TGGTGAACATCTTCCAGAAGGTGCTGAAATAATGGTGGAAGATAACACCTTGTATGTGGA
CGGAGTACCCAAGGTTGTAATTGCTCCAGCTGATGAAGCAGATTTGCAACAGCATCAATC
AAACATGCAACCGGAGGTTTCTACTATGTTAGAGGAGCCACCAGTTCATGTATCCGAACA
AGCAGGGGATGACAATGTAGCAAATGATAATGCAATGCAGAGTGCGGAAGCACCCGTACA
AGAACACGTATTTGATCCTAGTTCAATGATGACAGAGCCTCCTACGCATATGGAGCCAGC
ACAAAGAAATGAAGAACAGAGGGAACAGGTTACCGATAAAGATGAAAATGATACTGACAT
ATTTGAACTTCCATCGAATATCGACGTGCAAGACAATATGAATGCCAACACTCAGATGAT
ACCAAATCTAGGTACAGAACCTGTCGGAGAATCCGCGCAAGTTCACGGTGATCAGATACA
ACCCCAAGTTATAGGTACAGAGGATGACTTCTTGAATGTACCTGTAGTTCAGGAACCGAC
TGTCGCGCCAAGCACTGAAAGTGAATCAGTTCCACAGGAGCAGAGCTACTTGCAGCCACA
TGAAATCACTCAGTTGCCACCTCAGAACGTGCAACTGCAAGCAGCAGAAATTGTACAGCC
AGAAAATCAACTGCCTGTTGATTTTATCGGCGACAGTATGGTAAACAGTATGTTTGTCAG
CAATCAAGATCAAAATCCACCTGTTCAAATACCTATGATGGATGATCAAATGCCAATGCC
ATTACCAGAGGCCAACCAGATCCCAAATCAGCAGATGCTATTACAACCAGAGGAAAGCCA
GGAGATGGCTACAATGCATAGTCAAGAGCAGCAACAGCACATAGAAGCTGAGGAGCAGTA
TATTGATCTATCTAACTTGGATTTGTCCAATGTTGATCTACCTCCCGGAAACTACAACTT
GGTTATCAATGAGCTTGGCGAAGCAGTATTCGTAGAGACAGATGTCATTGACGAGAACAC
AATCCAGATTGTGGCTCAGTAAAACTGAATTGTTTAATTTTCAGAAAACATTTTGACTGA
TTCGTTCTATAACATTTTGTTTTGTGTAATTGATATGTTTGCTTAATTTAATTTGAAATC
AAAAAAAAAAAAAAAAAAAAAAAAAAAAAA
>cluster_200_pilon
GGTATCAACGTGAGTATGGGGTCTAGCCTAATTGTTGTGATAAACTTATTAAATAGGTAG
TTAATGTGTTATTTCTTCAATTAACGACTCTTTAATTCAAATTTTAATGAATCTTTTATG
ATGTGTCCCTCTAGAGGCTTTTCTCAGTACTTCTCTAGTTTATTATTTGCTTTTACTTTA
TATATTGTTTACTGCCATTCTGAGAAACAAAATCCTGCCAATGTTGAAAGCAAACTGAAG
CCTTCACCTGAAGTTCTTTCGAAGTGGTTTTCAAATGGATGTAGCCAAGTCTCAGCGATG
CTCAGAAAGAAAGCGAAAGTTTTCAAGCACGTTAACGACCTGCTTACACAGCTTTCAGAA
CGGGTTTCTTCAAAACAAAGCTCGATTATTGATCGCGAACAGTTAGAACTCAAAATGGAG
TTGTACAATTTATTCGTGAAAGAAATCAACCAATCAGAATTCTTTGTTTCGTCAGCTTTG
GACTCTTTCGGTGGTATTTTGAAAGGCGATATTAACGATATTGAGCGACTGAAAAAGAAC
ACTAAAGACAGAATTGGTAAACTACAATGGGCAATTTACACGGAAGAACTTGAATTGAAA
GATATTTCTGATCTTGAAGAGAGTTTGAAAAGATTGCGAAGTTCAAAGAAGATGCTAAAT
GTTACACGTGATTCGATTGTGAAAAGAATGTTCGTGGACATGATTAATGAATTGCATTTA
GTGGCGGCGGATGTTTCAGAGACAGATTTAGACAGTGACGACAGTAACGAGAGTGGAAAG
TCTGTTGGTGTTGGTGGCGATGATAACGAACTAGAAGAGACTGAAGACAATCCACAGAAA
CATGTCGGAGAAATTGAAGCTGTTTTTCAGCTGCGTGAAAATAATGAAAATCAAGACGTG
AACAAAGACAGGCCAGCAGAAGTTCTAATTGACACGAGAGATAACAAGTACGTGTTGTCT
AAACCCAAAGATACAACCATCTCGTTTGAGGATCGAAAGCTGATCATAGATGTGTTGGTG
GTTGTTGTAACTGGATTTACGTTGTCCTACTTGTGCACTTTGGTCATGTTGCCATCTGTT
ATCGGGTTCATTACTGCAGGTGTTTTGATTGGGCCATCCTGTCTCAACCTGATCTCAGAC
GTTGTACAGATTGCGACCATGGGAGAGATAGCAGTGTTCTTTGCGGTCATGGACGTGGGC
TTCGAACTGGGAAAAGTGAACAGGCTGACAAGTTTCTGGAGGATTGTTCTCTTTGCCTTT
CCCTCTTTGGTCGGATTGCTGTTTTGTGTATTGGGACCTCTGTATTCACTGTTGGAAACC
TCAAAGTTGGAAATGGTTGTTATCAGTTTGTGTTTATCAATATCAACAAAGTCAATCACG
TTCAGAAAACAACAAAATGGGTCGTCCGAAAACCTTTCAAGGTCATCATCGCCTTCGTCA
TCAACGGCATTGTCATCTTTCTCAGCTACTTCGGAAGATCTCCTAAAGATGTTCTTTGCG
GGTCAACATCTATTTCTGGGGTTTTCATTGGCTGTTATGCCACATACACACCAACATCAA
CACGAATTCAATATATACCTTGTGTTTACGATAATGAAAACAGTTCTAATGGGCGTCGCG
TTAGTGCTCCTGGTTTTTATAATAAAGAAGGTTAAATATTACTTGGATACGAGAATGTCG
ATCTCGAATCGGAGTAATGTTACATCTGGCATGGTGCTACTTTTGGTTCTATTTGCAGTT
GTGTTGGTTGCGGAGTGTACTGATGTTTCAACGGAATTGTCCTGCTTATTCTTGGGTGCA
ATACTTCAATTTTCAGGATCTTCTCTCGACTTCTTCAATTCAAAGCAGGAAAGTCTTCAA
CTTCTAAACGAACTCTTCTCTTCTCTATTCTACGCCTCTATCGGATTCCATTTATTCCCA
TCATTTGTATATTACGAATTATACATTGTAGTTACATTTACAATATTGGTGCTAGGTATT
AAATTCTGTTTTCTATTTTTAATATTTTCCAAATTTTTATCCAATTTCTCACCCGGACAT
AAACTGAAAGCAGCAGTTTTATCGTGCAATGTCGGCGAAATGTCGCTAATTGTAGGCAGC
AGGGCTAGATTGTACAGTTTGATCTCGAAAGAGCTTTATTTATTGGTCATCAGCATATCG
ACAGTGTCCCTTGCAGTGGTGCCGTTGTTAAACATTGTATTTATTACTGGAAAGTTTGGT
TTCAATTTTTCTTTCTAATTTGGTCAATTTAAATATCAAATGTATCCGTACTTAGTCGTT
ATCGCATAGAAATTACCTTGACTTATGAAATTAAATTCAATTTTCAATAGAGAAAAAAAA
AAAAAAAAAAAAAAAAAA
>cluster_202_pilon
GAGATCTGAACAGATTTCTTGAAGAAAGGATTTATTTGAAATTCAAACAAAGCTTGTCGA
GATTGTCTAAGGCAATTTTTTATTTTCATTTTTATCGCCCTCTATGGATTGAAACCTTAG
CGATCATTAAGCTATAGTTGTATTAAAAATGAGCACTTACGGGAAGTTCATGCCAAATAA
AAGCAGGAACCAACCCGCTGTACAACGCAGAAACACACTAGCGGTTCCTTTTTCATTGTC
TGATTCAAAAACTGGACTGGAATTAGGCGAGATACGTGAACAAAAAGAACATAAAAGCCC
CCCAAATGAGCAACCTGCAAATGATCAGAGCGCTCCGGATTTGATCGTGAAAAATTCTGC
ATTCCGATTGGTCAATTCGGTGGTTCCACAAATTGCAGCTGAAGTACACACGGTGTTTCG
AGTTGTGTGGGTACTGATCTATCTCGGCTTGTTTGGAGTTTTCTTGTTCAGTTTCTATGA
AATGGTCGACAAGTATACCAATCATCCGACAACTTTTGACTTGATGGTTGAAACAGACGC
AAACTTGGACTTTCCAGCAGTTACAGTTTGTAACGAAAACCCTGTGAAAAAAAGTTATAT
GAAATATTTTATTGATATCTCAGATATTCTTATATTGGATAGTTATTTGAAAAATTTTAT
CAATTTCTACGAGCCCGAGGACAGATCAGGGAAAATCAGTGAGGCTGGTTGTCCGCAAGA
CTTCTTCGTGTGCGAAGACAAACGAAACTGCATTCCCCATCAATGGATATGTGACGGAAA
AATGCAATGCGAAGATGGAAGTGATGAAAAAATGGATAACGAAAGATGCTTTGAGGCCAA
CAGATGGCGTATTGAAAACAATGGCAGCTCTTATTTCTGTGTTCCACCTTATATGGAATG
TCGCAGTGCACAGGACTACTTTGAATATACTTGCGCAAAAGTATGCGATGGTGTCGTTGA
ATGCCAGGACGCCGTGGATGAGATAAATCAAGATTGTCCACAAACTTATGAAACGTGTGA
ATTATTGTTTGCAGAAACAGATCCCAAGACGGTTTCATTTCCATTTTCAGAACAGAACTG
TAGTCAATCTAACTCCTGGAGAAGAGTAATTAGAACGATTGACTCGTCTTTTATCAAAAT
TAATTTGGAATTTTTGCAATCAGAGCCTCCTTGCGATAGCCCACTGCTTATTTCTGGGGA
AGAGAAAAGCGCAGAGGAAGCTTTGGCTGTTCTTCACGGCAATCAGTCGATCGGGGAACA
TGACAGTTTTTTCTGTATTGCATACATCAATACGGGCGAAATATCCAAGCAAGAGATTGA
ATTCAACAGCAGTGTTGTGACTATCTTTTTCCAATATGAGCCTTCAAGTCCTGATAACGA
CTATACCCAATTTACAACTACAACACCTGTCCCATCTAATCTATTTAACTTGACCTTCCA
TACATATGGCCAAATACAACCAGATATAGCCGTTAATAACACTAATTCTGGTTTAGCAGA
CCTCATCGGTGACGATTACTTCGCCATGTTCCAAAGTAATTTCAGTGAAGATTATTTGGC
TCAACTCGAAAATTATCTCAACAATATCGACGATTCTGCCGGACCTCAAAACGATTATTT
CGCCACAGTCCAAAATTTCAATAAAACTTTGAGTGAAAATTGCTCTAGTGATAGCTGCTC
AAGGAATGAAACTAATAACACGTCAATTTGGTCCAATTTTCAGAACGAAAAAAATCTCAC
TACATCTGATATTAAGATGAAATTTTTATCATTCACAGCCGATTATTACAAGCTTTACAA
TTTTTCAACTGTTGACGATTACAGCGACTTCTATGCGACTTACAACCCAACAGTTTTAGA
TCGTTTTTTCACGTCGTTGAATGGTAACTTATCAGATTTTGTTGTTCAGTGCTCGTATGA
TGATGAAAATTGTGGGGAGGAAGTTTTTTCTCACTCAGAGGATTTCATGCTGGGAGCATG
CTTCACGTTCCATCCAAACAGAATACCAAGAGAACGTGTTGGCGACACTTCTAGCTTGAA
ACTGACTTTATTTGTTGACAGCGACGAGTATATGGGACCGTCTCAGAATACAGGAGTAAG
AATTGCAATTCATGAGCCTGGAACGAGTGTTACAATGGATAACAGAAACATAGCCGCTGC
AGTCGGTGAAACAACTTTTGTGGAAGTCACTTCACAAAGAATAGAACGATTGGGGGGTAA
ATACGGCAATTGTATGAAGAACTTTCCCAAATTTGCCAAATTCCAAATGCAACGTGGCGA
GAATTATAAATACACACTTAACGGATGTGAAAAATTATGCCTTTCTGTTGAAGTAGTCAA
AAAATGCAATTGTTACGATCAATTTTTCTTCTATGATTTTACAAATTTGACGATGAGAAA
TTGTTTACCAACTCTTTTTGAAGAAGATAAACAATGCATTGATGATGTTTACAGAAGGCA
CCGAGAAAAAGTTTTCAAGTGTCCGTGTGAACTACAATGTAATCTGACGGAATACAACTA
CGTGACATCAAGATCAAATTGGCCATCTGAATCATACAGTTCATACTTAACAGCGAAGCT
CATCAAATCAAAATCAAACATTGTTCGGTCATTTGTGAAACAACTATCCAATAATTCAGA
ATCAAACATCCGTCAAAGTTTACGCGATAATTTTGTGCGACTGGAAATAACATTCAAAAA
CTCGTTTTTCAAGAAGATATCGGAAAAACCAGCATACACAATTTCAGATCTGATCAGCGA
TTTCGGAGGGAATATCAGTTTGTGGCTAGGTTGGAGTATATTTGCGTTATTCGAAGTTCT
CATTTTCTTGATGCGTTGTGCCCAAGCTTTGTATGTAAAAGTAAAATCGGCAATGACTTG
AAAACATGAATTAGGATTGAAAACATTTCGAGCAATTACTATTGGTCATTGAAATCATCT
TGTAAGATAATTTTTCTTGAGTAAATTGTTACCGTGATTGTACTCAGTGTTGATTACTGT
AATTGTTTCTTAGAA
>cluster_207_pilon
CAATCAGGTTGAGGCACCCAGACAAAACCAATCAGCTGCAAATGACAACAACACGTCTGC
AACATCTAAACCCAGCTATCTTATCCCTCCAAATTCAGCTGGAATCTGGGAAAACCTCTC
AAAGGGCAAATTAGCGCGGGTATTCCTCCCCCACAATCAGAAGACAGTTGAAGCTGTCAT
ACCCCAAATGACCGTGAACGAGTTGCTACTCCGATGCTGTCGCAAAAGACGTTTGGATCC
CAGAGATCATTTCATCCGGATCCGAGCGCCGGATCGAACCTGGGTGATCCCTTCGCCTAA
GTCGACCCTGGAAAGTTTGAATTGTCAAGATATCGAAGTTTGTATTAAAGAGTATCATGC
TGTTACGCTGAGTAGAGTTAAAGGCGAGAGGTTCGGAATTGAGTACGAGACGGTTGAAGA
ACATTTCTGTGCTACAAATACGAAGGATAGTAATAGTTCGGCTGGCACCACTACCGGCAC
GACAACTGGGTATCCGAGGTTGTTTGTTCGAGACATCTTGCCCGGATCTATTGCCCAAAG
TGGAGGTCTGGAGCCTGGAGACGAAATCCTGCAGATAAACAACCACCTAGTTGGTAAACA
GAATCCCCAACATGTGGATGATTTGTTGAAAGTGGATCTGTTACACCTGGTGATCCGGAG
TCTGAGGCCATCGACCGCCCCCTGTCCACAGTGCAAGGAACACTTGGAACCCGATGGACC
AAATGTGTCACACTTCAAACGATCTTCTTTCTATGGGGAGGAAAACTTGATGCTGGGTGA
CAAACGCAAGTCAAACTTCTCTGACAACTCAAACAACAGCAGCAGTGGAATCGCTTCAGG
GTCCAATGCCAGTGCCTCGGGAGGAGTCTGCGAGTCAACGTCGTCCACCGGAAGCCAGTC
GGGTGGTCAGAACTCCTCGACGTTGACAGGATCCGGGAGTAGTGCTATAGTGGCAGCTGC
CAACAGTCAAGGCCAGGTGATGAAGGATGCGACCAGATTGGGATGTCTGATCCAGGAGTT
GATATCAACTGAGGAGAATTATATCAAGGATCTGAAGTTTCTAATAGAGACTTATTTGGA
GCCTCTCTTACAATGCAGCTTTCTCATCGATATCGAGGTCGAAGCAGTGACCTCAAACGT
GCAAGAGATTCTCTCATTTCAAGAGAAGTTCTGCAGTGAGTTGAGAAGTTCTGTGGAGTT
GGAGGCAGACTACTGCAATTATCAAGACATAGTTCAGTTCAAGAGTATTCTGATCAAACT
GAGCAACGCTTTCAAGTGTTACACTGATCACTTCAAACTATACAGTGCTTTTTGTGCCAA
TCATAGCAAGGCACAGAGAGTGTTCGCTGAAGTGAAAGACGTGCCAGAATTCAGAGATAT
GCTAGACCAAAAGAACCCAGAACAAGAACATAGTCGGTCACTCGAATCATTTCTCATCAA
ACCAATCCAACGTGTTCTCAAATACCCCCTCATTCTACGAGAGATCAAAACAATAGTCGG
TGGTGGTTCTGCTAATACGCCAGCTTCTACAACTTCGGCTAACGGAACGTCTAGTACTGG
ATCTGACCAATCAGAGTGCACGAATGTGGCAATGGCTGGTGAGTTTGAGGGGTTGAGCAG
TGCACTTAGGGCGATGGAGAACGTGGCCGAACATATCAATGATATGAAGAGAATCCACGA
GCAGTATGGACCAGTGTTTGAACAACTCATTTCAGAACAAGAGACCAAATACATCCATGA
ATTGCCGATGGACGAGCTTTTGATGTATGGCTCCGCCTGTTGGGCTAATTGCCCTGAAGA
ACTAGTCCCAAGAAAGTTACGCAACAACAATGCCGAAATTGACGTCATGATTTTCGTGTT
CAAACGAGCAGTCATCATACTACCTGGTCTTAATTTACTTCAAAACAAAGAAAAACAAAA
GAAAAGACGATTGACGTTACCAGGCCCGGAAAAGAACAAAGCTAACGAACAGGAAGTATG
CAAAGTTAGGTCACTAATACCGGTCTCGACTATAAGTCTGTGCAAGGAAAAGAAAGATGA
ACTTCCCAAGAAGTTCCACTGGGAGTTGATTTCAAGCAGAACTGAGTTCCATATTTGTAA
GAATCAACATTTCCAGATGTTAAGTAGAAGCGGGGAAACTAGAAGGCAGTTTGTAAGGGC
GATTGTGAGGTGTGTGCATGACTTGATGAAGGCGCAACAGGAAATGACAAGGAACTTGAC
GACGTTGTCTCGGACATCTAACGAAAGACGGATCCGAAGGTCCAATAGCCAACACTCGAC
CAGAAACCCTTACCAAAACCACAGAACAAGCAACGACTCTTCATCCAGAAACGACCAATC
ACAACAACAACAACATCACTACTCAAACAGCCAGCAAAACAACCAACCCGACCTCCAATC
AAGTCAAAACCACCCCACAACAACAGACCCACAATCCAGACTAACATCCTCAACCCCTCT
TGAAAATCACCCCACCCAACAACAACATAACTACCCCCATCACATCAGTAACCATCATCA
TCAACTTGATCTGGATGCCATGCCACGTGCAATAATCCCGACATACTACCCACCGCTCAC
TGAGGGCACTGCCCAGGTAACTTTGCCCTCTCAACTGGGATCCCACGTTCTAGTGTCATC
ACAAGATATCGCAGCGTCAAACACAACCCAAAATACCTCAACAGAACTGTCCCGAAAAGC
CCAAGCCGATTCTGGCGTTTTCCTCGAAGAACCAGAACAACATTATGTCAATACAAGCAG
CCCAAATTCATCAACAATCCCAGATACAGCGCCGTTTATACCTCCGAGACCTATGAGCAC
GGTTCCCTACGGGGGGTTCTCAGTTAACTCCTCGACGTCGACGGCCGCAGCTCTTCTATC
GCCCTCAGAATTCAGAAACAGGCCATACAGTCCTATGAATAACTCCAATCGTAACAATAG
TCGGAACAATCAACATTTAATGCAAGTGTACAACTCAGAATTTTCAAACTCTAGAACCTC
AGCAGCTTAGAAAACACAGATAAACTTTTACGGATTTGTTTGCGATGTTTGAAGACTTGA
ATCATAATTGTTCTTTACCTATTTTTGCTTTCATTCTTTATTCAAATTGAGAGCATTTAA
AGCTTAAGAGCTTCTGAAACATATGTTTTATGCCAGCCGTGCTGATTTTGCTGTTTCTCA
ATGTTTTAGATTGGACTTGACCATAATTTCATATTGCATAATTGTTGTCATTTTCGAATT
ATGTTTTTGTTGCATTAACAGATAAACAAACAAACAACCAGCCATCAATCAATTCTCTAA
ATTAACAATTTTCACGTAAATTTTACTGAAAGTGCATGCAGTAGTTTTATAAATCCCATT
TGTATTAGATACGGAGAAAGAAAGAAACCAACCAGAATTTTGAATTCAACTTAATGTCAT
TAAAAAAAAAAAAAAAAAAAAAAAAAAAT
>cluster_208_pilon
AAAATGTTAGTTGACGATGTGGGTGATGTCACAATTACAAACGACGGTGCGACTATTTTG
AGGCTGTTAGATGTTGAACATCCAGCTGCAAAGGTCCTGGTGGAACTAGCTCAACTTCAG
GACGAAGAAGTTGGCGATGGAACAACATCAGTCGTAATTATAGCGGCCGAACTGTTGAAA
AATGCAGACGAATTGGTCAAACAGAAAATTCATCCCACATCCATAATCAGTGGATATCGA
CTGGCTTGCAAGGAAGCTGTTAAGTTCATAAAAGACCAGTTGTCTGTACCCTTTGATGAG
CTTGGATCTGAGTCTCTCTTGAACGTCGCCAAGACTTCAATATCTTCGAAGTTGATTGGA
GGTGTGGATGGTGATTTCTTTGCCAATTTAGCAGTCGATTCAGCTCGTGCTGTACAATAT
AATGGTCCTGATGGCTTGCCTAAAGTACCCGTGAAGTCTGTGAATATTCTAAAGGCGCAC
GGAAAGAGTACAAAGGAGTCTATTCTGGTCAAGGGTTACGCTTTGAACTGCACTGTAGCC
TCGCAGTTGATGCCAAAGCGAATTCAAAACGCTAAAATTGCCTGTTTGGATTTCAGCCTG
CAAAAAACTAAGATGAAGCTAGGAGTGCAAGTAATCTCGGAGAACGCGGAACAGCTGGAA
AAAATCCGTGAGCGTGAAGTCGACATTACCAAAGAAAGAATAGCCAAAATTATGGCAACG
GGAGCTAATGTGGTCCTCACTACTGGAGGCATTGACGATATGTGTCTCAAGTTCTTTGTT
GAGAAAAATGCAATGGCTGTGCGGCGGTGCAAGAAAGGAGACTTAAAACGCATTGCCAAA
GCTACTGGAGCAACATTGATGGGATCTTTGGCTAACCTTGAGGGTGAAGAAAGCTTCGAG
GCATCCGCTTTGGGCTACGCTGAAGAAGTGGTTCAAGATAGAATCTGTGACGATGAACTG
ATCTTCATCAAGAATCCGAAAGCACGTACTGCTGCTTCAGTTATAGTGCGAGGCGCCAAT
GACTTCATGTGTGATGAAGTTGAGCGATCTCTGCATGACGCTCTTTGTGCAGTGAAACGT
GTGATTGAGAGCAAGAACTTGGTTGCAGGTGGTGGTGCAGTGGAAAGTGCACTCTCAATA
TACCTCGAAAACTATGCTACCACAATGGCTTCGCGCGAACAACTCGCGGTTGCAGAATTT
GCACACTCGCTACTTATAATTCCTAAGATGCTGGCAGTCAACGCAGCCCAAGATGCTGCT
GACTTAGTCTCAAAGTTGCGTGCCTTCCACCACGCTTCTCAAACATCGCCTGATAAAGTC
GGATATAAATTCGTTGGTCTAGATCTACATCAAGGAAAATGTAGGGATAACAAAAAGGCA
GGAGTAGTCGAGCCCGCGGTTAGTAAGATCAAGTCACTCAAATTTGCAACAGAGGCTGCC
ATTACAATTCTGAGAATTGACGATCTGGTGAAACTGGAGCCAGAGCCAAAAGAACCTCCT
CGAAGACATTAAGATGTTACTAACTGCTAGTAATAAAAAGCAATGCCATTCAACATTACT
GTGTGAACTGTGATAATTGCAAAAGCGTTGATTGATTTATACTATTCATTTATTGCTTGT
AAATTGAGTTGTTTGCATACCTACAAATATGCAGTGCAATGTTGTTATGAATGATGGAGG
AATGTGTACATGGGAAGGAATGAAAATGGATTGTTGCATAAGGTGTAAAAAGCTAATTGA
AATTTGCTCTAAAAAAAAAAAAAAAAAAAAAAAAAAAAAAA
>cluster_214_pilon
TTAAGGCTGCTTTCGATTCAACGGAAGAAACAGAGGTTTCCAGCTCAGAAGTGATGTTGA
TTACCGAAGATACTGAAGATGATACTAAGGTTGCTGTTGATATTAAGGAAGAAGAAGAGA
CAAGTGAATCAGAAGACATTGTAGTCGAAGTCAAGAAAGACGGTGTTGATTTTACAATTG
TTTCAACCAATGAGACATCACATGATTCTGATCAAGCACTCACCGCCATCACTACTTCCA
CCTTGGACGACGGAATGCAGGAGGAACCACAGGTGGACAAGGTGGAAGAAGTGGAATCAG
GTGAAACGGTCGAAGTGGAATCGGGTGGAATGGACGAGGTGGAATTGAGTGGAATTGACG
AAGTGGAATCGGTTGGAATCGCCGAGGTGGAATCAAATGGAGCGGACGAAGTGGTTCTGG
ACGAGTACGAAGAGGACATCCGATACATGATCTCATTGCAGAGAACTCTTTGCGAAGACA
TTTTAGAACAACAACAGCAAAGAGTATTCAGAGAAACAGCCGTTGAAGAAGAAGACTTCC
TTGGAACAACAACTTCTGCAACAACCATCCTGCTCCTATGATCAGATGCCAACTTCTAGC
AACGACACTCTAGCTGCATCAACATCGTCGCTTCTCCAAGAACATGCAGAGGTCCTGCAA
CAACCTCTACAAATCGCGATCGAGGACGAAAGCGAAGAGGTGTCGCATGAGATACAAATC
AAGGTAACAAGTGCTCAGGAAAAACCTCAGGAACTGACTTTGACATCGTCTGACGAAAAG
GAAACAGCTCCTAAAAAGTTCAAAACAGCCGAAGAGGAATTAGAGTCCCTTCGATATATC
GGATCCCCTCAGATTATCGTCGATGACGATTATGATGAACAAACATTTGTTGATGAAGGT
TTGAACGACTTGATGACGAATAAAAAGGACGATTTTGATCCTCTTGAATGTCTAAACTAC
AACGTTGACTTCATCCGAACCAATTCGACATCAAGTTCACGTAGTGGAGGCGCGAATGAC
AGATCCGAGACCTCTTACTTGTCTGACATGTGGAACTCACTTCTGGAAAGAGTCGAAGAC
GTTCAGAGTAGACTTCGGCGACATTCTTGGCATCAAGCGCCGGAAGTTGATCAGTTAAAA
GCACCCGAGGATCTGGCTTGTGATGCCAAAAAGAGCAAACTCAGGCCCAAAAGTGTAATC
GATAGCGACGAGTTTGTGTTCCATGACGCTCATTTAGGAGTGGGCGATGAACACGATGCA
ACAAGTTCAAACGACACCATCTTCAACATGGAAGAACTCAGTACGTGTGAAGATACTGGA
GCCGTATTTTCAGTTGAGAGCCAAAATGAGGAAGACAATGCTATAACTTTGTCGGACGAG
GAGCTGAATAAGAAAGATACGGTGGAAGACGTCAAGAAAGACGAAGTTGAAGACGTCAAG
AAAGACGAAGTTGAAGACGTCCAGAAAGATGAAGTTGAGGACATCAAAAGTCAGTTGGAA
GACCAAGAGGCTTGTTTCACAGTGGACGAAGAAGCAATTGAACCAGGAATCCTCAGCATT
ACCGAAAAATTGGAAGAGATCGGTGATGTTACCAGAGTCGGAACCACAACTGTCGAGGCA
CATTTGCACGCAGATGAAAGCTTCGAAGTTGTCAAGTTGTCACATGCTGATGTTCAGTTA
GAAGAAATTGAAAGTGAAGACCATCCTCGAGTTTCAGATCGAGGCGACTCGGAGGTTGCC
TCGGAATCTGTTACAGAAGAGGTCTCGAGTTTATTCAGCAAAGCAGAAGTGGTCGAGTCT
ACCGAAGTTCACCTGAACGAAGAGCAGACAACTAAAACCGACTCCACAGAAAAATTTTTG
CAAGATTCTCTGGAAAAAAGCTTGGAAGTTTCTATCGAAGAAAACTCACAAATTTCTGTG
AAAGAAACCTCACAAGATTGTACTGAAGAAACTTTACAAGAATTCTCCGTAAGTGCACAA
GAGGTGACGGAATCAAGCGAAAGTGAAGCTCAAAGCATATCAGTTGAGTCTTCATTAGAG
AAGACAGAAGTACAAGATTCAATGTTGTTTGTAATTGACGAGTCCATCGAAGAAAACGAG
CACAAGCCTTTGCTGAACATGACTGAGAAAACTGAAGAAGTTGAAGACGATAGTTCAGGT
GGCGCTACAACAACGACAGTGGAAGCTCATGTTCAAGCTGATGAAAGCTGTGAGATGACT
AAGCTATCTCATGGTGACATTGAAGCCGAAGAAATTGAAAGTGACTCTCATTTGCCCGCC
AAAGCATTCAAAACTCAAGCAGCATCTGACTCCCTTGTTGACAATGATGAACAATCAGGC
ATGAAAGCAGAGCCATTGGAGGCCTTGGAGATTCTTAAAAGGGAGATCGAGATAGTGAGT
GAAGAGAAAGCCGTTGAGGTTGAGACTGAAATGGAGGAAGAAAACTCAGCCGAGCTCGAA
ATCAACATTGATGAAGACGAGTTAGCTGATGTTCTATTAGAGGAAGAGGAGAACATTGCC
GAACAGCCAGTTGAAACTTGTCTTACAATAGAAGCACCAGTTGATGAAGTTTCTGAGAAA
ACGTCTATTGTCATCACTCAAAAAGAAGAAATTGAAAATGTGAGTGCTGGCGGTGCTTCT
TTGGAAGCTCATGTTCAGTCAGATGATGACTTTGAGGTAACCAAAATGCAGCATGGTGAC
GTCGAATGTGAAGAAATTGATAGTGATATTTATCGGAAAGCTCAGATTGTTCGCGAAGAC
GAAACTTCTTTAAAATCAACTAAAATTGAAGCCTCTGCTGACAAATCAGATGCTCCAGCC
CTTGCATCAGAACCACTAGAAGTGTTCGTTGGAGCGGAAGATCATCTTGAAACTACGGTG
TTGCAACCGATAGAGGAAGAGGACGTTAGTGTCTCGGATAGGGGCGAAGAAATTGTTTCG
GCAATTACTGATGACGTGGAAGTCGCAACATCTACAGTAGACACTGTTGTTAGTGTTTTC
ACGCTGGACGAGACCATCGAAGAGAGTGAACACAAGCCTTTGCTCAACATGACTGAGAAA
ACTGAAGAAATAGAAGATGACAAATCAACCGCTGCTACTACAACAACAGTGGAAGCTCAT
GTTCAAGATGATGAGAGCTGCGAGATGATGAAATTGTCTCATGGCGACATTGAAGCCGAA
GAAATTGAGAGTGATACTCATTTGCCGGCCAAGGCACTGGAAACACAAGAGGCATCTGAT
TCCCTTGTTGATGAGGATGATCAGTCCGGTTTGAAGGCGGAGCCAATGGAGGCTTTGGAA
ATTCTTAAGAGAGAAATTGAGATAGTCGATGAAGAAAAAGCTGTTGAGATTGAGACTGAA
ATGGAGGAAGAAAACTCAGCTGAGCTTGAAATCAACGTTGATGAAGACGAGTTAGCAGAT
GTTTTGTTAGAAGAAGATGAGAACCTTGCAGAACAGCCAGTCGAAACTTGTCTAACAATA
GAAGCACCAGTTGACGAGGTTTCCGAGAAAACCTCGATTGTCGTTACGCAAAAGGAAGAA
GTCGAAAATGTGATTGCTGGTGGTGCTTCCTTGGAGGCCCATGTTCAGTC
>cluster_215_pilon
ACAAGTAAACCTTGGTAGTGTGAACCATTCGCTTGTATTTAGAAACTCAGATCTAGGAAT
ATCAGCTCTGAAAGCTTCTACGGTTAGCAATGATGCATTCAAAACTGAGCTATCTGATTA
CTTGGTATTGAATGTTGGAAACGTAATTGATGATTCGCGTTTCGCTGGAAGTCTTCAGGT
TGGCGATGTTGTATGCCTGAGGTCACCTTTTAGGGAAAGCGTTGCTGCGTGGTCAGCAAA
TTCGGATGTGCTTCAAGTTAACTCTGAAAGTGGACTAGCGATTGCAGTGGCTTCTGGAGA
CGCCAATTTAAAGTTGGCAATTGGCGATCAGAAAACGTACAAGGTTGTTAAAGTAGCGAA
TTCTGGTCGTTTTGAATTATCACCGAGGGCCAAATACGATGCGGTTTTTCCGTCTGAGAT
TTTCCACTTTGATTTGAGGAAAAGTATTTTCTGTGATCATCGCGAAGCTTTGAACCAATA
CAGGCCAGATCTTTCCTGGTTGCGATGCAGTGCCTGGTTCGATTCGGACAACACGCATTT
GAATCCACAACTTATCGCAACGGCTACTTTTGATGCTGAAAATGGAATATCGTGTGAGTT
GCAAGTTAAACCTACAACCACTGAACTTAGACAGGCTTTGGCCTCGGTATCAACGTCCGT
CAACATTCAGGCAACAATTTTACCGACCAGCAATCGACTTGCGGTATCAAGTCCAGTGAT
CAAGATCAATTTCGCACCATTGTTCCATGTCAGTTCGAGCTCGATTATTTTGAGCAATCA
CTATCCTTCCGCTGAAATCTTCGTGAAAGCTACCACTGAAGTTGTGAATAAATTAGAAGT
CATTCCAACTACTCAGAATTTATTTACAGTCAAAAAAGTTGTTCAGGATAACAATCTTAA
ACTAACGGTTGAGTTGTCACCTAATGCTTTTAGTCGCGCTAGCTCAACAGAGAACCTCGT
TATTGAGCTAAAATGCGGACTAACTGGAAAAAGTGAGAAAATCAACGTTTACATTCAACT
AGCTCCATTTTCGACCGAATCAATTGCTTCAAAACCGTCAGGACTTCAGTATTTTAATGA
GAACTTCATATTTTATATTCCAATCTTGATAACCTTGTTGTGTTTGCTATTCGGATACTA
CATAATGATGCTTTACAAACAGCAGAACAAACTGATCGACATCTCGCTCAATGAAGGAAT
CATAAATTCCCCAAGAAGGGTGAGGATGAACGATAACTCGTTTTACCCTGGAACTGGAGG
AGCCGGAGATGCAGCTGGAACCACCTTTTTGAACCGATCAGGATCGCCTGGGGCGACACC
GTATCCATTCGCTAGAATGCGAAAAATGAACAATTTGAACCGGTCTTCCATGAACTCAAT
GGATGACAGCATGAACGTTCCTGGCTCTCCCTGGGGAGGGGGAGGTACCTCTGGGAGATC
AACATCGCCAGGAAGAGTCCAATTGTGGTCCCAAAGTTCTCCATCGCCTCATGCGGCTAA
GGGATCTTAAAGAAAAAAAACACTTCAAATACTGAAGCTCGCAGTGTTCAGGGTGATGTT
CGCTTTTGCAAATCAGAAAGTTTGTCGTTTTTGAAACAAACTGACGTTGTAAAACAGCCC
AATTTCGATACATATGTTGTTTGATACATGATTCTTGCTGTCACACAATTTAACTACGGG
TACTTTTCCCGGTCGATGAGTTAGTGTAGTTGAATAATGTGCAGTGTACAAGAATTGATA
AATTGATAAGACTGCTTACTGTTTGATGATAGTTTTTGTTTCTTGCATACATATTATTTG
TTGCTTTCCCCTTCTGATAATTTAATTTTGTTGATCAAAAAAAAAAAAAAAAAAAAAAAA
AAAAAACC
>cluster_216_pilon
TAAACAGGCAAGAACGTGGAAATTGTTGTCGAAATGGGAACAGTGAAAAGTTATATTTCC
TTTATACGATTTACAAAAAGAATAAAGTTAGCGTGAGGAAATCATTCGCCAATTTACCTC
AAATCTTTGAGCATTCGTTTATGCTCCCCTGAGCGGATTCGATCTATGGGCCTTTTGTCT
TATGGGCTAGACCTAGCATTGATTATTTGTGCATATTCAATTAAGGAAACATCGCCTTAG
CAGTAAACAATGAGACCTACTTTTCCTTAGGAAAAGTTGTTCAGTTCTGTCGGGGAAAGC
GCCCGCCGCCCCTAATCCCCCAAAGTACTGTTCTTTGATACACGTCAATAACGGATAAAT
ATAAATAGATTTAAATTGAAAACTTCTTTTATAACTTGGCATTACTATTAGCAGAAATGG
TGTGTTATTACCCCCGAAGTATTAATACGCGAAATCCCCTTTACAATTTTACAATAAATG
TTTACGTCTCAAAAGTTAACTCAATTTTATTACGTAGTTTTCTTTATTTCCGGTTCGCCG
CACGTGAAAACATTTAAGTAAAAACAGCTGCGCAATAATATCGCCTTTTGAATTATTCAG
ACAATTTTCAATATTACCGCACAACTCACTAAATCAATTTGTGCAGCGACGCTTTCACCT
AAAAATGACCGCAAAAATTCTGCTCAAGATCTTTCCACCTTTATGACCGCTCATCAAATA
ATTATTGACAAAGAATTATTTTTCTCCTAAAATTACAGTACAACAAAAATGCCTTACGCG
TCAATAACATTTCATTCGCTTTTCATTCTGCCCAGTGAAATTTTAAATGCACTAAAAGCG
CTCCTTTTTTCAATGGTAGTTATATCAAAGTAAAGCGACCCGCTTTAAATCAATTCAAAA
TGTTGAAAAAAATTCACCGCTTTGATTTATATTCACTGCGAAAATTCTCAAAAGGTATTG
ATGAACTTTCAACAGCAAAATAGATTGAATAAAATTATTTTATCTATTCAATTTGTTTCT
TAATGGTTTTGTTACCACTTCTAAAAATATTCCCAAAGAAATTTATCAGCAAAAAAGAAT
TTAGCGCAGTTTTTTGTCCCATAATAGTTCGCAACTTGAAAAACGATTTAATTCAAAGAT
GAAACGTTTTCAATCAGCAATTGAATTATATCAATAAATAGTTTATTGGATCAATTTTAT
GCCCCGTATTTCCATTATTATTGCCCTCGGATTTCTTTAATTTGCGGTTACCACCTTCTA
ATAAACCGAGCCATAAAATGCATAAACCAATTGCCTCTCAAAATATATCCTCGACTAAAT
CTACCCACAATTTAAAACCACCGTCGACAAAAACAACAACAAAAACAATCAAAATAATAA
AAGCAC
>cluster_218_pilon
TCCCACAGCAAGCGATGGTGTCTGTAGATAGAGATCTGTTGCATTCTGTGGGTGATGATG
GAGAGGTGGTTAATTCTGACGTCATTGTTGGGCAAACTGGGTCAACGGCAGCAGACGGGG
GAAACAGTTATGGAAATGAGCTGTCTAGAGAGGCGCATCCAGGTCAACCCGTGGGCTCCG
AAGGCAGACATCAAAACGGATTAAATCAACAGCCACGCGTGAGCTCAGATGATGATAACT
TAACTCCAACATCTAATGTGGTAATGATGAGAACAAGTCGAGCCAACACTGCACCTAGTG
GGAGCTATGGTGGACAACAGCACCAACATCAACATTATCAGAATCCACAGTATAGTCATA
GTATGTCACAGTCCAACACTGGAACAGGGGGAGGAGGAAGCGGCGGAAGTCCTGAACCCC
CGGTTGCAGGTCATGACCTGCTAGCAGCATCAACAGGACAAGGAGTTACCAATGCAGACG
AGCTCGACCTTCTCAAAAGCCAATTGAGTAGTTTGTTTCCGCCTCCTCCGGGTCTTCAAC
CAACATCCAACACCGCGTCACCGGGTTCTACTGGTGCTCAGAGTGCAGTGACAGCATTGT
CTTCACCTGCGACTGCGGCTAGTTCACCTGGTCAATTACCACAACAACTTACCCAATCAC
AGCCCCCTCCTAAGTGCATTGTCATTGGACAAGAGGGCGACCGGCTACTCAGCCTTTTGC
AACAGAGGTTTGCAACATCGTCTGCAGTGCGTGTGTTGCGGGGAATCCGAAATGACAGTG
AGGTCGGATTAGTTCTAGAAAGAGTTCTGCTGTGGCTCAAGACAGCTGTTTATTCTCCAG
CCGCTTATACCTCTTTGTTGCACCACCACCATCATCAGACAAGAAGTACTGGCCCACCCA
CTATTAGGATTATGCTTCTGGGACCAGAGAGGTTCTTCTCTGCGACAGTGCAGCATTACG
TCAACCTGTTCTCCAAAAAGAGCCCAGACCTACCCAAACAAGTGCAGTTCCTCCTTTTAC
CCGGCAATCAGTTCGCCCTTCTGAGGGGAAGAGAAGGCGGTTGCGACAAGCTTAATTTCT
TTGACAAGTTCTCATCCTATTCTATCCCGAATACAGTGTCCTCGAATTCAGTTATGTCGG
ATGTGGGAGGCGGTGGTCAAGTTGAAAGCGCATTGTCTGCGGGTCTGCTGGAGAATGTAG
TCAGCTATGTTGAGATGCCGAAGAGCACTTCTATCGTACATTTACCAATAAGCGAAGCGT
TGCTCCACTTTGCTGCTAGTGAGGACAACACAACAAAGCAGCTGTTTGTCCCTTTCCTCA
ACTCACTCAGACTGGGAGGCAGACCTGCATCAGCATCAGCCACTACCACAGCCACTCCAG
CCGAAGACCAACAACAGCAACTGCTGCACCAGTCAGTGAATGCACAGATTATCAACAATA
CTACTAGTCCACCCAACACAGGCCATTCTGGACAACCCGGCGCCAGTGATGTGTCTGGAA
ATGTGCCGGCTACAGTTGATGAAGAGGATTGGGATAAATATCCTCCGAGTCCCCCGGACA
ACAACCCTTTCCTTGGCCAGTCTCACTCTCAACAGACTCACGCTTCACTTGCCACAGCAG
CCAGTTCTATCTCCTCTGGCGGTATGGGGCCAGATGGTGCTCTGGGTGTTTCGGCAAACT
CAGGAGATCTTGCAGGAAGCCCACCACAGTCTGCGACCAGTTCTAACTTGTCAGGTGTTT
TAGGAAATCAGGCATCGCAAGCGAGTGGAGCCACTCAAATACCCAACCAATCAAATGCGG
CCAGTGGCAACTCAGGAGTAGGAAACCCTACTTCCTCTGGATCAGGAGGTGGCAGCACCA
GTGGAAGTGAGTTCCAAATTGACATTTGGGACATCAAGAATGAACAGCAGACTATCAAAG
CTCACGTCACGTCTCTGCACATTCAACGTGTATCTCTCAGCGGATTTTCTGTTCAACTCT
CGACTCGTGAGAAGAAAAGAGGAATCTCTGGGATCAAAATCAAAAAAGTAAAGACAAGGA
ATAAAGAGAAGGAGAAGGAGAGGGAGAGACAGAGTGATCGAGTGGTGGAGATTGAAGGTG
TGACCAGGTTACTTTGTTCATGCAAGGCACCCTCTTCTGCAGCCATGAGTGTGGTGATTG
ATGATGATGCTACTGCCACCAATGAGTATCCGATGGTCAAGTTCTTCCAGGTGTCAACAC
AGTGGCCAACACACGTGAAGACATTCCCAGTGCTGCTCCCGGGAGCTGGACCATTGGCGC
CATAAAAACAGGTGGAACTTCATTATTCCAACATTTAAAAAATAACGGTTTTGGTTCGAA
ATGGCAGTTCTTTGAGGGAAAAGCAGGGATCCCGGCAATTTGAAGATAAAATATTCATCA
AAATATTGTGACCGAAATGTTTACGGATGTTTTGCCGATGTCATAGCGATGCTATAATGC
AGATGATAATTAAAAAATACGTGAAGGTGAACGAACGCGTTTGCATCTGAAAAACGCCCG
AGTCTTAATTGCGATGATAATACAAGGTGACGTGATGTGCAGTATAAGCGAGGTTGATAT
AATTGATGATGCTTTAATTTATGCTGAATGTTAAGCTGATGACAAAATAAACAATATTAC
AATGATTGGAGAAGGTCATTGTTTCTTCTGAAAGGTATCATGAAGAATTTATGGTTAATA
GATTGATTGATTGAGTGTTTTGCACGATGTTATTTAATAGATAATTATTTGCCTCCTATT
TTTAGATTTAGATTATACATTAAGTTAATTTTTACCAAATCCCAATTTTACCTATTAATT
TAATCTTTTTACTTAAAAAAAAAAAAAAAAAAAAAAAAAAAAT
>cluster_219_pilon
GTTTGTCGATTGTCAACATTGAGACGAAGCCCATATCTAGCGTAAACAAATCTCGCATAA
ACAAACTGACAAACAAACAGCGTGCGCACGCAAATTGGGGCTTCGCAGCAAACAAACAGC
CTTTGGATATTCCAGTTTTGCAACTATTTCATTAATTTACCCCGGAAAAGGTATTTGAAT
AAATCTTATTCAACTGCCGCTACCCAAAGAAGAGGGTTGTCAGTTTTATCCAATCAGATT
CCACAATTATTTCCCACATCACCTGGCCACCTATCCTATTCCATTGACTACATTTTAGTA
GTTAACATCATTGCTGGAGTTGAATTCTTTACAAACATTGTTCAGCCTTTAAATTATTCA
ATATTTTGGATTAAAGTGAACTTTATCTTATCGATTTTGCTCATTTTCCAACAAACACAT
CCAAAATTGACAAAATTTTTCAAGTTACTTGAAGAAAAACGTCGAAAATTGAAGAAAATC
TGGACATTTTTGTCTGTAATTGGTTAATTGTTTATTGTTATTTACTTGATAGTTGAAAAG
GGGGTGCAACCGGTATGCAAAACACTCCAATGGATTTCGCAGCATGCGCGGCGGCCGCTC
TAGCTGCGAACACAGCGCCTATAAACCTGTTCCAACAACAACTACTGCACCAATTGCATG
TCAATCAAAGACATTTGTTCCAGCAACAAATAAACAACAACAACGGTAGTAGTAAACAAA
ACAGTCCTAGTGCAACTTCAGCCAACACTTTGAGCTCCCCGAATTTTACCAGTCAACAAC
AGCAACAGTCGCTGGGAATGTCGGCGAATGGTGCCTCCGTGACGTCATCAAGTGCTGCTT
CGTCGCCTGTTGTGGCCGCCACCACTGTCGACAGTCTATTCGGTGGTCTTGCCAATGGAC
ATCCGTTTGGGAAGGGAGCAGTTGGTGGTGGACTGGGTTTGGGCACAGGAGGTGCAATTG
CAACTGGTGGTCTCCTATTCCCACAACAACAACACCCATTCATACCAGCTGACCTCATAT
TGCCCCCTATGGCCCTGCTGCACCCCAAATTGGCCCAACCTGCATCGCCAACAAACGAAG
ACGGTAGCTCGCACCCTCTGTTTGCAAACAACATGTGTAAGTGGCCAGGGTGTGAGCGCA
TCTGTGAAGACTTCCCGGCTTTCCTCAAACACCTCTCAACTGACCATGTATTGGATGACA
AGTGCACTGCACAGCTCAGAGTACAACAACAGGTGGTTGCTCAACTGGAGTCGCAACTTC
ACAGAGAGAGGGAGGTGTACTTTGCAATGAACACTCATCTACAACAGAAGAAACAACAAC
AGCAACAACAACAACAACAGTCTGCAGCAACAGTGACTGCAACCAACAATGCAGCAGCTG
TAGTCCCAACAAATAACCCCCTCCACATAAAACAGGAGTCAACAGTTACCACCCAACCAC
CAAATAATTTCTTATTTGGATCGCCTCTTGCGAACTTGTTCCTACAGAACAGCATCATAA
ACAACAACAATAACAACACCAATGCAGCCCTGATGGCCAGTTTAACTAACATCGCCAATG
GCGTCAACTCGTCAGCCGTTCCTTCGCCAGGTGTTCAGAACCCACAAACAAACAGCCTCA
TCAATTCACCTGTAAACAATACCAGTGGTAATGTAAACAACAGCAACTCTGTAACGTCAT
CAACCAATTCCGTGTCTTCTAATGATATTTTAAACAATTTGTTAAATAGACAAACAAATT
GTTTACAAACTTCAGGAACTCTTGCCGGTTTAGCGAGCGGAGGCGCCACCAATTTGTCAA
TAGACGGTGCAAGTCTGACCCCGACTAGTTTAACGTCACTTGTGACTGCGACGTCTCCGA
GTAGTTCGACTAGCGAGGGTGGCAAGTCGGCATCGCTATTTTTGGACACGACCTCACCTC
CGACTCCTATCTCAGCGGGTGGTGGACCAATCAAAAGGCGTGACAAATCTATTCTCCCTC
TAGCGGCAGAGATTGAGAGGAACCGTGACTACTACCAGAGCAGTGACGTCAGACCTCCCT
TCACCTACGCTTCCCTCATCCGACAGTCAATTCTAGACCACCCGGAGAAACAACTGACTC
TGAACGAGATCTACAACTGGTTCCAGAAAACGTTCGCATACTTCAGGAGGAATGCTGCCA
CCTGGAAGAACGCAGTCAGACACAACCTCAGCCTACACAAATGCTTCATCCGAATGGAAA
ACATCAAAGGAAGTGTATGGACAGTGGACGAGATAGAGTTCCAACGGAGGAGGCTTCAAA
GACTGGGATCTAAGGTGGAACCTGGCACAGGTGGAAGTGGAGGGTCTGGTGGAATCTCGA
GTATTGGAGAAGCTTCATCTATACATTCTCCCGATTGCATTCCGGGTTTGACATCATCGG
GTGAATTGTTGACACCCTCCCCAGCCGCCTTTGCCAAAGAGGAGCCTCTAGACTTTCATT
TGGGGAATGATAATGAAGCACTGAACTTGTCAGTGAGGACTCCCAACAACAGCCACAGTA
GGAACAGCAGTCCCCCTCCCACCATGGTCAACCAGACACTCCAGAGTCAGTCATCTGTGG
GTCTATGTCTTGACCAGCAGCAGATTACAAACACATCATCATACGCAGTAGCTCAGGTGC
TCCAACAATTAGCAAACAATTCATCAGCAGCAATAGCTTCCAAACAGCAAAAACAACTTC
AGCACGAAAAACACTTGTTCACTCTGCAGAACCAACAACCTGAAGTAATCGAGAATGGGG
ATGACATAACCAACATGGAAACGGACCAATCAGATTCGTCTGCTGTTGACCAGTTACGTC
ACATGCCTTTGATTAGTCATGCTCTTGCCAAGGGACCAAGTGCTTCCGCGAGTGCGCTCG
CTTCAACAGTCGCCGCTTCTAGCCAAAACAACCAAGTTTTTGATTTCTCATTTGCCACGT
CAGTGTCTTCCTCACAAGTGTCTCTTTCAGCCGAAAGTCAGTCATTGTCCAACTTAGCCG
AAACTACAGCTACTTTTGGGAATTCTCTGACCAGTGAAATTCAGGACCAAATCATGAACT
CAATGGGAAAGAACATCCAGCCAACCGAGGTCAAGATATTCTCGCCAGTCAATGCTTCTT
TAGATTTCACTACAAAAAACAGCTCTTGCGATTCTGTGAGGTGCTCAGAGCATGAGTCGG
AGTCATCTGCTAGTCCAAATGCGAGTGAAAGGTCGGCTTCTTTATCTGGATCATCAAGTG
ACCCGGAAAGTATCTCTCCATCATCCTTATCCGATTCCTCCTCCTCTCCTACGAAGACAA
CAACCACCACCACCTCTTCTCTGACGTCATCAGAAACAACAGCAATCCCAAACTTCCTCT
TCTCTGCAAAGTCTTCCACCATCAACACCACCACAAACACCAATAATGACAATGAAAGCA
CTACGTCATCAATTCAACCTTGTGTTGTAGTTCCACAGGCCACTTGCTGAGTCTTTTAAA
CAGTTATGTTCTAGAAACTTCTCAGTAATGCAAGAATCGGACATTTATGCCGACGCCGAC
TTTACTAATATGTCATCAAAACAGCAGCTCGTCCTTATGCGGGTTGAACTGTTTCCATAA
TTATGCAATATTCCTAATTAACTTTAATCGGAACATCACAATGCATTAAATGTTTGTTCG
AAAAATTTATGATACTTCGAAATACCTCCAAATGAGTAAAAAGAGCATCAAAACTCTTCC
GTTTAGATGTGAATAATTTCGTTTCCGAGGAAAAGTTCTAATGGTGCTTTACTTTGTAAG
ATTTTAATATTTCGTATACCACATCCCGGCTGTCGAATCACACTTTGTTTGTAGTTATAG
TAATCTTGCTATTTTTCCTTCATCGGTCATTGATCAAAATACTATCCGAAGCTGTTTCCG
GTCAAACATCTTGCTCTGTATTATCACGCAATCGCCATTTTAACCACCACCGATTCTCAT
AGTTGCAGACGCTTTCATTATTTCTTTATCTTTGTGGACAAATGACTAGTAGTTTTTTGG
TCAATAAATAATAAATAGAATTTTAAAAAGTTATATTGTATCGGAATATAATTTGTAACA
AATGCGCAATAAACTCCTTTGTAATTTTGTTGTTAATCAAGCCCCACCCCTTAGTTTAAA
AAACGTCCTCTCCCCATATTACCTGTTAGCTCCGTTTGCAGTTCTTTCTTCCTTTGTTTA
TGAGTTGGGTTTTGTTGGATTATTTTATTCTATTTTGTTCAATGTTTTACTCTTCAATTC
AAATTCGCCATTTCAAAAAAAAAAAAAAAAAAAAAAAAAAAAA
>cluster_220_pilon
TGTATGATGTTTCGGTTCGATCGTATTCGAGATTGGATCAAGGAAAATTTGCGCAAATGG
AGACAACTACAGGATTCGGAATCTAAAGATCTCATTGGAATGCAATTCGAAAAACTAGAT
GTTCAGAATTTGAAGTATGCACAATGGTTCTGCCTGTGTAACGAGAAGTGTTCTAGCTGT
TTCTTGAAGTGTACGCACATTGCGAACCACGACGAGATCGTGGAGCATGAATGTTCGACT
AATCACGTTTGTAGTGGAATTTGTTCCTACTGTTCGGACACAAAAGATACCTGTGCGTTG
TCTTTTGGACACGAAGGTAGCCATAATTGCCTTCATGCTGACCACCTATGCACCGAACCC
TGTCGCTTCAAAGGTGTTAACGGCTGCGCTGGGCAATGTAACAAAACTATAGATCACGCT
GGAAAACATGAATGCGCCCAGAAAAGTCACCCTTGTAATCAAATTTGCAGCCTGGAGGTT
TGTACCGGCCGGTGTCTCATTGATAGCGAAATTGCACACACAGTTCATAAATGCTCAAAG
GATCAATGCATTGCAGGGTGTTGCATTGATAACTGTATGAATAAATGCGCATCAACTGAC
CATTTTCACGGAACTGAACTTAGCGAGAAGTACAGAAAAGAGCAAAACTTAAACTGGGAG
CCCGCGTTTTTCTTAGATGATGGAGTTTCTGTGCTTGATACCAGTGATCACTTCTGTGGA
AAAGGACATACTTGTGACAACTATTGTGTTCACGAAGGTTTCTGTCAAGTAATCACTGAG
AAACACGTGAAGGATGAAGTTTTCGTTGGGAAAAAGGAGACGTTCAATTACAGTTTGAAG
TTCGTCGAAACTGGCAAGAAACATCAATGCAGACAGAAAATTGCGCCATTTATGAAAACG
CATGACGGCGATCATCTATGCTCGGTGGTGGCTCATATTTGCACGGAAAAATGTCCGACA
TGCAAAAATATTTGCAACAAACCTATTGGTCACCAAGCGCAAGGCGATAAATTACACCAC
ACTAATCACGGAAACATGCGCAACTGCAATTTCGTTGCAAATGCTGACGAAATCAATATT
GGTGAACACGTATATCAAGTTGGAGAGCCGGCTGTTGCAGAAATGTGTCATATTTTCTGC
AGAACTCTTGGTCGAGGTCACATACACGTTGTAAACTGCTCTGCAATCGATACCAAACTA
TGCAAGGGGGATAAAAACCGACGCCACGCGACCGTTAAGTACCAACCGAATGAGGACGAG
CCCAAAGATGAACTAACACACAAGGAGTACTGGAATTATATTGGGTTTGAAGACCCTTGC
AGCCACGAATTGGCGAGTGAAGATTTCGAAAAGTGCCCAGCTTATTGTGACGCCAGTTGC
CATGATGAAAAGGATAAAAAGTATTGCACACTTCCTTTATGGCACGCCAAAATAACGTCT
CTTGAGCAGTTAAAGACAAAGAAAACGGGGATAATTTCCAAGGACGGGCATCTGTTTCCA
TGTGACCATACAGTTTCCGCCTCTCATTTTGTTCTATGTCTGGACGATTCGGGCTCGATG
TTCGGGAAACCGTGGGAAGAGCTGAAAACGGCGGTCAGTTCCTTTATCAACAAGCGACTT
GCGTTGAATCCTAACGCGCCTGACAGGGTCTCAATTGCGATCCATAACGCACAAACTCGA
ATCGTTGCTAACTTCATTTCACTGAAAGATTACAAGTCTGACCTTCTGAAATTCGAAGGC
GGTGAAAATGACTTTGCCCTGGCGTTGATGAACGCAGGTGTACTGATTGAGAAGAATCTG
CAAAAGAACATGACACCTGTTCTCGTTTTCATGTCTGACGGAATTTGGAACAACGGCGAA
GAAGAAATGAAACAAATGCGTGATAAGTTCTCAATTCAACACGGTCTGAAAGTGTATACG
ATTGGATTTGGAAAAATTAATTTTGATAAGTTGAAGAAATTAGCGGAAATTGGTAAAGGT
GAGTATATAGAAGCGATAGACGGAGTTCAACTGAAGAACTCGTTCCTGGAAATCTCTTCT
AAGCATCCTCCTTCTATTGGGATATCTGTCCAACAGGCCAAAGCTAGGGGAGAAATTTCT
TTCTAAAGACTGACTAACAAATTTTTCAAAAGTGAGACTCTAGATACTTCTTAAACATTT
AAACTAACGAAACGCGCTTGTGAGTTTGTAAATTGCTTGATTATATTTTTAGACTAGGAA
GTGAAAACTTTCAATATTGTAGCTTCTGAACAAAAATACCAATAAAAGCTTGATTTGTAA
AAAAAAAAAAAAAAAAAAAAAAAAAAAAAA
>cluster_222_pilon
CAGAATGGTCAACAAGTTCGAGGATACTTGCGCAATCACAACATGAACTCCTTCGAGCGA
CCACTGCTAAACGAGTTCAATGGAAATGCCATGCAATTTTTCATTCATGCCGTGTTATAC
ATCTGCACAGGGGAACAGGAAATGCTTGCAAGATTGCAACAAAATTTGCAAAACATTGCA
GCCAATTCACTGAATCGAAGTCAGGAAGATACGCTTAAGTTTCTGCTTTCATTGCTTCTT
TCGTCATCAAGACAAAATGCCGAAGGATCGTTTAATGACGAGACCCAACGAGAACTATGG
GAGAACAGGTTTATCACTGCCGTTAATGCAGCTCAACAGAATTTACCCGCTGTTATTGCA
GCTTACAATGACGCCTTTGGAAATGATTCGAGGAACGAGTCTAACAATCTTTTGCAAGTG
CTAAATGAAGAGCCACGGCCTTCCGCAACAGGAGGAATTCTGGACAACGGGATGTATTGG
CGTCGAACACCCAAAGTGACCTTAGCATCAGTCAGAAACGAACTCAATTCAGTTGGCGAT
AATCACCAGCTCTTGAAATGTCTGTTCAAAAATAAGTACTGGTTACCATTGATTAGCAAC
ATTCCTAAATTGTTCGAATTCTTCGATCTCATGATTTGTTTTTACGATCCAGACCAAGCG
CACAACGTCCAGACATTTGATGATTTTGTGCGTCAACGCAAAATCCCCGAATTAGCGAAG
CAGAAAATGAAGGAAGCTGCGAATATCTACTGCAAACTTTGGAATAAGGACATACGTACA
ATGCCTGCAACTGGTGGAATCACATGTGAGTTCAGAGAAGTGTTGAGATTGGACTCACCA
TTGAAGTTCTTCTTACCCACCAGACACGTAAACGAGTGCTGTGCTTTGGTGACAATGGAC
TTCTTAGTGAACAGGAGTAACGAACTTATTCACACCTATCGAAGTGCATTGCAGATCGAG
ACACCTGTGATGACGTTGTCTCGTGGAGTGGTGAGAGATGAACACGTGGCTGATGTGCAC
AATATTGACAGAGAACTGCTGTCAGTTGTGGCCAACTACTCTACTTGCAACCTGGACACC
CACAATGTCACTTACAACTTGGGAGCCATTGAGGCCACTATTGGTCACAAGTTATTCAGA
AACATGCCACTCATTAGCATGCGGGTTATGAAGATGGTGACAAAGTCATCCAGCACTGAG
GCTGCCCTTAACAATGCTCGCCTATGCATCATTGACGAAGAGAAGTTGACAGTGAGCATG
CACAAGAAGATAAAGAACACTTTCACAGACATGCCTGAAGTGTGTAAGATGTTGAGACAA
CTGGTGCTTCTCATGAAATACCTGGACAAAGACAGACAGGATGATCCCACTCAGACCATC
AAACAGTTCCTCGATAACATCAAAATTGAAGCCATCAGAGGGATAGAAGACGTACCAGTT
CGAGCTTGTGCGTTTCTATGGCAAGCACTGGCTCTCCAGAGAACTCGCCTGATGCTGGAA
CACCAGGGGGAGGAGCCGTATGCTGGCATACGACCAGAGTTCAGAGAGGAACTGAGCTCA
GACCACCAGGCTGAGTTGGAGAAGCTGTCCTTGAAGAACAAATACAAGTTGATGCTGTAT
CTGAATGAAGTGATTCTCCTGCATTTGGACAAACAAGAAGGCGTTAACCCTACCTTCCAC
ATTGTGAACGCATGTCTCGCCCCCGTCTACTTTGAAGAAGAGTTCGATTTCAATCTATCA
GAATGGTGCACGCTCAAATATGCAGAGCATATCATGAAACATCTAATTGAAGTGGAAAAT
TAGCCGATGATTCGGCCAAAAACTATTATCAAAAATTGAATTCCTTTACCTGAAAAACTG
ATATTAATACTACTGAGCCACTATTTAACTAAAGCTTCATTTCTGCCCATTTGTGTTGAA
TACAAATTAGCAGTGAATTAGAAATTAGATTAATGATTATTACACACTGAATTGCTGTTG
ACCGGAGATTGAAATTTATTTTGTTCCTACTAAAAAAAAAAAAAAAAAAAAAAAAAATAA
AA
>cluster_224_pilon
TGTTGTGATAAACTTATTAAATAGTTTTGATGGAACAGCCTGAAGTCGCGTGCTCTCTTG
AAACAAAGCTTGAGAATGGGCAAGGATCTGAAATTGATCCTTTGTCGTACTTGAATCGAA
ACGAGTTCACAAGCGAAAAATATAAAATCGAGATCAGAAATCTGCCGAGGTTGTATGGCT
ACAAAGATGTGCAGTGTCTTCTCTCAACATGCGGAGTTGTATGTCGTAAAATCAAAATGT
TTCGAGATATTGTCTATGTAACCTTTTCGTGTGAAAGTGAGCGTGAACAGGCAGTGAAAT
TGTTGGACGAACGTAGCTACAAGGGAACGAATCTAAAGGTGAAGAGAAGTAAACCTGCAG
CTGACCCCTATTTGAAGCAACAGTTAAAGAAGCGTGGTGCTAATAACTCATCTGATGACG
GCCTTTCAGCTGCTAAAACCGTTAAACTTGAGGGAGCTGATCCAATTGCACAACTATGTG
CTTCTGTTACTCCACTGTCTACGATACCTTATGAAAAACAGTTGCAGAAAAAATCGGGCA
ATTTGAAGAATGCGCTGCAGTCATTTGAGAGGGAACTGCGCAAGGCTGCTCCTGATGCCA
AAGTTTGGTTGGATGAAAAGAGACAACTTTTCAATCTATGTTGCAACTTTCTACCCGTCA
TACCAAGTCCAACGACCAAGGGCTACCGTAACAAGTGTGAATTCTCAATTGGGAGAGACA
CCAATGGAAACAAGAAGACAGTGGGATTCCGTCTCTCTAGCTACAAGTCGGGAGAGATTG
CTGTAGTTGAACCCAGGTGCCACATTGTGAGTGACGTCATGCAGGGAGTAGTGGCTGATT
TCCAGATACTGATCAGAGAAAGTGAGCTGGAACAGTACTGTGTAGTCACACATACAGGTC
ACTGGAGAGGCTTGACGGTGAGATCTGGAAGGAACGACACAAATGTCATGGTCATTGTCC
ATTTCTCCCCTCAGTCTCTTTCCGAAGACAGTTTGAAGGCAGAAAAAGAGCGGATCCATC
AAGCAATGACAACAAAGCACCCTCGGATCACCAGCTTCTACTGGAATTGCGTCAATTCTA
TAAGCAGCAGTTCTTCAGAAATAGAGCAACTGGAACTCCTAGGAGGTGACACCAAAATAT
CTGAGAAGGTTCTATCGAGTACATTTCGGCTATCACCTACAGCGTTCTTCCAAGTTAACA
CGTTGGCCACGGAACTTCTTTATAGTTTAGTGTGTGACTGGGCGGGTACGAGTGCTGATT
CTACAGTGATGGATGTATGTTGTGGAACTGGGACAGTCGGCATCATTCTAGCCAAGTCTG
TCCGTAAAGTCATCGGAATTGAAATGAGCGAAGACGCCATCCAAGATGCAAAAGAGAATG
CAGCCATGAACAATTTGAACAACATTCAGTATCATTGTGGGAAGGCCGAGGAGATACTTC
CATTGCTTGCCGAGACTCTGGTGAAAGTTCCCAATGTGAGTGCAGTAGTTGACCCTCCAA
GGAGTGGCTTGCATAAAATTGTCATTCAGTCTCTCAGAAAGTGCTCCTTCTTAACCAAAT
TAGTTTACGTATCATGCAATGCAAATTCTGCTATTACCAATTGGGTGGATTTGTGCAGGC
CTACGAGCAAGAAGTTTGCAGGAGCTCCATTTCAGATGGTAAAAGCGCAGCCGGTCGATC
TATTCCCCCACACAAATCACTGCGAACTTGTTGTGCTATTTGAACGGCCATCTCAGATTG
ACAAACTCACCGTGGAGCCACCTGATCAAAGAAGGCATCCTGTTTCTCAAACCAATGCAC
CAGCGATTACCATAACACCGTCTATTTCTTTAATTTCAACTGATTGCGTTAAAAACGATA
CCACTGATTCTACTGATGGAAACGTTGAGCCAACAGGTGTAGAAAATGGTTCATGTGTTA
TCAATGAATCGACAACTGAAATTGGAATATCACCATCAGTTAGCTGAAGTTGTGTTTCGA
TGGTGCTCATTCGAACGTGTTAAGAGCACTATGAAAAACTTAACCATACTCATGGTGGTT
TCCATGATTAACTCCGCCCGCAAAATTATCCCCTTACAAATGGGAAATAATCTTTGGGCC
CAGAATAAGCAGTTGTACGTGGACAGCCAATGATGATATTAACTTTTGTTCCTCTATAAA
TTAATACTATGTATTGGATGGCATTTACTTTGATTTGCACTATCAATGTGCAGATGCTGA
TAGTCTGAAAAATTTAAAATTGAATCAAAGTTAAAAAAAAAAAAAAAAAAAAAAAAAAAA
A
>cluster_229_pilon
TGTTGTGATAAACTTATTAAATAGAATTATGCATTAGATCAAATCATAGTTGTTCATTGG
ACCAAATGGAAGGGACAAGATGTGAGAATGGACAAATAATACTTGAGGAGGTCATCGACG
AAAACTACGTTCCAAATGAAGATGAGATCTATGAATACGCTCAAGATATCCTGGAAATCG
ATCCTGAAAATGAACCTGAACTTCTCTGGATAGCCAAAGAGGGTTTAAGAGCAACGCTAC
CAAAACAATGGAAGCCATGTCAAGATTTAAATGGAGATCTCTACTACTTCAATTTCACAA
CGGGAGAAAGTAGCTGGGATCATCCATGTGATGAATATTATAGGAACGAGGTGCTGAAAG
AGCGAGAAAAACTAGCCAACAAAAAAGAAAAGAAGGGAAAGAAGAAAAACAGAGGACATG
ATAAAACTTCAAAGCCAGACTTAGAAGATGACTTGCCTGTTGCCAGACCAGCTGTTAAAT
CGCCTGCATTCTCCAGAGCAATCTTAGACAATGTTTTCCAAGAGCCTTCAGATACTCACG
CCCCAGACACTGACTTCTCTTTGGGTGGAACTCTACACATGCAGATGGGAGATATAGGCT
ATGAGGAGAGTGAAACTTCAGATTTGGGATTGGGAACTAATGAGGATACTAAAGAGGTGT
TGAATGCTAAAGGGAGCTCATATCGTGATGCTTTGGTCAATGGAGAAACAGGAGTCAGGA
ACATAACAGTGAGCATGCCGAAGGGGACCGCTGACTCTAACAAGACTCCGAGGACGCCAA
CTGGTCCTCAGCAATCGGGAGGGAAGCCTATCCCCAGTCCTAGGGTACAGACAGTGTCAG
GACAGGGCAGTTCAGAGGAGGAAGAAGATGAGGATGAGAGTGATGAAGTGGACTTCAAGG
ATGACCAGAGTCTCTCTGACAAACTGATTGCCAGCACTGACAGACTCAGATACAGCCCAG
ATGCCTCATTGAATGCATCATTGGTCAGCCCACCGAAGACTCCAAGGACAAGTATGAACA
GATCTCCAAGAAAGATCCCTACATATCCGAATAGTAACACAACTACACCCCGAGGCACTA
TGATGCTAAGTGGCAATATATCCAGTGCTATGGGGAATGTGGTGGTCAATACTACGGGCA
ACTTAGCAAGCTCATCTTCATCTCCGCTTCAATCGCCTAAGGGTGAAGATGTGCGAGGTG
AGATTACTCCTGGTGACGAAAGCAGTTCCACAGCGGGCACCACCAAAGAGAAAAGTGTGG
CTGAAGTTGATATTAAAGATGAGAAGACGGAAAAGATTGTGGATGACAGGAAAGAAAAAG
CGCTTCTTGCCGCATCTGCAGCTCAACGACGTCTTTTGGACTCACATGCTGCTCCTGATG
CCTCAACAGATATTGAGCAGGTGCCAGGTGGTGGTCCAGAGTCATCAGATGCCAAACTGT
ACTCCAAAGTTAACTCACTCTCCAGACAGGTAAAGCAGAACTTACAAGGTCAGCAGGAGC
AGTCAGCATCAAGTGACAGTGCCAATCATCCTGTATTGAAACGAGATGAGATCGAAATTG
ACGAGCTGCAAATGAAAACCAAGAATCTGAAGGCTCAACTGGCAGCCTCGTTGGAGGAAG
AGGAGAGAGTGTTAAGAGAGAGTCACCAGCAGTCACTCGCACAACTCAGGGAGAAGTTGA
GAAAGGATCTGGAGACCAAGGAGAACGAGTGCAATCGTGAAGCAGAGGAGCGCATCGTTG
CTCTTCAGAAGGAAGTTGATCAAATGAAGGCCGAAGAGAGTCGCAAGTTAGAACAGGAGA
GAGAAGAACATCTAAAGAAGTTGCGAGAGAAGTTTCCTGACTTTGAGACGGAAAGAGCCA
GGATATTGGCTGAAGAGGGACCCAAATACGAGACTATGAAAATGGAAATTGAGCAAGAGT
GGAAGGAGCGATTGGAGAGGCGTGAACAGGAGTTGAAAGAAGAATTTGCGTCAAGTGAGA
AAAAGATGGTTGAGAAGTATGAACGAGCAAAGCAGGAAAAGGAAGATGATCACGGAAAGA
AGATGGCAGACCTCCAGCTAGAGTTGGACAAACGGATCCGAGTTGAGAAAGAGAAAAAGG
AAGTCAAGTTCCAGAACTCAATGACAGAATTGAG
>cluster_231_pilon
TGTTGTGATAAACTTATTAAATAGATAAATATGTGAGAATTGTTACGTTTTGACTGCTCG
TAATGGATCTGAATGGTAGCGGAGTATCTGCAATGGCTGATTTCTTCGATTTCGGATTGC
CCTCATGGCTGATTAAACAGTGCGAGTCGCTTGGTTTTCAATCGCCCACTGAAGTGCAAA
AAGCTTGTATTCCGCCAACCCTGAAAGGGCGCGATATTCTTGGTTGTGCTAAAACTGGAA
GTGGAAAAACTGCAGCTTTTCTAGTGCCAATATTGTCAATGTTAAGTAAAGATCCCTATG
GTGTATTTGCTGTCATCATATCTCCCACAAGAGAGCTTGCTTGCCAAATTGTAGATCAAG
CAAAAGTGCTGGGAAGACCCATGAATCTACGCGTCAGTTTAGTTTGCGGTGGCCTTGACA
GGGCTGATCAAAGTCGGGAAGTGTCAGCGAAGCCGCACATCGTGGTTGCAACCCCTGGGC
GTCTTGCTGAACTGCTTGAACACGACGAAGGCGTAACTATTAATAAAATAAAGTTTCTGG
TTTTTGACGAGGCTGACAGACTGTTTGAGGAATCTATGGCCAAAAGCATGAAAACAATTA
TTGATCACGCGCCTCCAAAACGACAAACTCTTCTTTACAGTGCAACTATGACGAGTGTCT
TGCAGCAAATTTTGAAACTGGCTAAAAATGACCCATTTCAGTGGTCAAATGACGAGTCAG
AAACAACAGTACAAGAGCTGGATCAGAAAATGGTGTTTGTAGCCAAAGCAGCAAAAGATA
CATATCTTGTTCATTTTGTAAAAGCAGAATTAGAGAAGGACCCTGAATCTCAAATAATAG
TTTTCACTTCAACTTGTAAACATTGTCAATCAATGAGCCACTTTTTGCAACAGGTTGATT
GTCCTAATGTTGCTTTGAATTCCGCAATGAGACAGAAATTACGACTATTGAGCATCTCCA
AATTCAAGTCAAAATATGTAAGAGTATTGGTCACAACGGATGTTGGAAGTCGAGGTCTTG
ATATTCCAGACGTGCAGTTAGTTCTCAATTACAATGTACCTTTCGATCCTGACACTTACA
TTCACAGGGTTGGACGAACAGCACGAGCGGGAGCTTCCGGGCGATCTGTTATGTTCGTGT
CACCCGAGGATAAGAAGGCAGTGTTGAGAATAGAGAATCGGATCAAAAAAGAATTGGAAG
TTGTGGAAGTAGATGAAGAGGAACACATTCTGCCTATCATGATGGAGGTCACTGTTGGGA
AGCGGAAAGCTGATTTGAGTTTAGACAAGAGAGACTTCTTTGCAAAACACGACAAGTACA
AAGAGAAGAGCAGGAAGAGAAAACTTGATACAAACCAAAATATGCGCCCTAACTCTTCAG
AACTAGAGAGTCATTCAAATTGAGTTCTATAATTGTTATTTTTGAAGATAAAAAGTGACA
AACGAGTGGTCTCATGATCTTGTTTCTTGTTTTCAAAAGACATCTCAGTTCGACTAAAAA
AAAAAAAAAAAAAAAAAAAAAAAAAA
>cluster_233_pilon
TAGATTTGTGTTTTGTTTGCCGTTGAACCTCAACAGTCTGTTTTTAACAGTGGTCTTCCC
AATTTCGAGACTGCTTGAATCCGAGAACTATTTTATCTGCTGTAGCTTGTAGTTAGCTGA
AGTAGACAGTTGTACTGAGTAGATAGATAGAGTAGATAGAGAAAGAGATGGGAGGTAATT
TTTTGTCACAGCCCAAGAGGGATGGACCGGGAGAGAGTGACACTGACAAAGAGAGTGACG
TGTCTTATGGTGTGATTGGACTGCAAGGATGGCGCACAAGTATGGAGGATGCGCACTTGT
GTATACCCGGACTGAGAAAACATATCGAGCAGAGCTGTGAAGAGTTGAAGTTGCCTCCGG
ATGTCATTGAGAAAGTGCCAGATTGTAGTCTCTTTGCGGTCTTCGATGGCCATGGCGGAT
CAGAGGTGGCCAGAATGTGTTCGAGTAAGTTTGTTCAGTTCCTGGTTGGAGAGGAGAGTT
TTCTAAATGGGGACTACGAGACTGCTCTCAAAGATGTGTACCTCAAGTTGGACCAATTTG
TCATATCAGAGGAGGGTCAGAAAATGCTGCAAGGTATCATTGAACAGGCGGACAAGGAGC
AAGTGGAGGAGGATGATGAAGATGAAGATGAGAAAGGAGAGGAGGATGGTGTGGAGCCAA
GCGATGATGATGATGATGACATTGATGAGGATAATGAAGATGATGAAGAGGGGGACGGTG
ACACTGAAGATGCAGAAGGCGAGGATGACGAATTGGAGGAGGGTGTATCAAGCGAGGGTG
TTGGATTGCTGTTGAATTCCTTGATGAACAACGACTTCATGTCCTTCCTGGCCAAGAGGA
CCAAACGGATGCACGAGGAACTGGCTGCCCTGGGGGACAACGAGGATGATGATGATGATT
TTAATCCAGATGAAATTGCAGACAGTGATGAAGATGAAGACGATGACGATGAAGAGGATG
ATGATGGCGATGAAAACGAGGATGAGGATGATAGTGAAGACGATGAAGGTGAGGAAGCAA
AGGAGAAAGAGAAGATTGAAAAGACACACGAATCTGACACAGCCGACAAGCCTCACCAAA
ATGGTACTGATGACAACAAAGAAGCAGAGAAATCTGAAGAAGCTAGCAGTAGCGACTCTG
CAAAACCTGTAGATTCAGAAAGCGTAGCTGATGCTAAACCGACAGACACTGCATTAAAAG
GTGCTGAGGGAACTACTGATGAAAATGTGGAAAATGGAGTGAATGATGAGAAAACAGAAA
GTATATCAGACGAAAAAGCTACAGTTGCACAAACATCAACCGATGCGCAAAGTAAAACAG
CTGATGAGGAAGAGGAAGGAAAAACAGAAGCCGAGACAGGAAAGGATAAGAGTAGCATCA
ACAAACTTGAAGAATCGAAGGAGGGTGGGACCTCGTCTAAGCGGAAGAAGAAAGCGCCAA
AGAAATTGGAGCCTTGTCCCTCTAACGGAGATATAAGAAAGAAAGCAAGAATGAATGAGT
ATGGTGAGCTTGTGAACGAGGACGACTCTGAGGATCAACCGTTGCTGGGAGACGAATTCA
TGGACGACAATCCACTCATGCAGAAGCCTGGCTATGACTCTGGCTGCACAGCGGTTGTGG
CTCTTAAAGTTAACAGCAAAGTGTACGTGGCCAATGCTGGTGACTCCAGATGTGTGTTAT
GTCACAAGGGAGGAGCAACCACCCTCCCCCTGTCACGTGATCACACTCCCTCAGTCCCGG
AAGAGGCGGAGAGGGTGTACCTCGCGGGTGGAGAGATCAGAGCTGGAAGGGTAGATGGGG
GACTCAATTTAACACGTGCAATAGGTGATCACAGGTACAAGCAAGACAAAGAGTTGTCAC
CTGAGAAACAGAAGATATCTTGTATGCCAGACATCACTGTCACTGACCTCCTTCCACCTT
CCGATCCATCCTCATGCTCCATTTCTTCCACAACGTCCTGTGCTCTGCCACCAGCACCCG
CCACCGACTCAAACGGAGACGCCAATCAAGACACACCTGTTGATTCATCGTCGACGACAG
AAAAGGGCAATGAATCGTCATCATCGTCGTCAGTTGAAGACTTTTTGATAGTTGCATGTG
ATGGTCTCTGGGAGTGTCTGCCCAATGAGGTCGCAGTCCAATATGTGAAAGATCACCTCA
AGTCACAGAATTTGTTCCTCACTGCACAACAACTTGCTCAAAAGTGTGTGGCTGAAAACT
GCAATCAAGCATCGGGAATGGACAACGTGACTGCAATTGTGGCTACTTTAAAGAACCACT
CTCTGACAGAAAAGATGACCTATGTACCCCCACCCAAATCGCCTAAGAAGATCACTAATT
CTACTACTGACAATTGCGACGATAAACAAATCAATAATGCATCAACTACTTCAACCAAAG
TGCCTTCCAGTGATGTGTCCTCGAATGACGAGGAGCAAGCGACCACCAACGGTGAACAAA
CGCAATCTTCAGAAAATGGAGATGACATTCAAAATGAAAATGGAAACATGAACGGATATC
ATGACAATTGTGATGACGTAACTAAGTGTGAAGAAGGTGTGATGAAAACGGTGAAATCAA
AAATGAACAAGTAAGCTCGGGTGATAAATTGAACAGTAACATTGCCCAAGTAAAGCAAAA
TGAAGATTTAAAGAGACGCAATGAAGGCAATGATTCAATTTCAGCGAACGGAGATGTAAA
AGAAGAAAGGGATGCCAAGATAGCTAAAACTGACTTGGCTGATTGAAGGATTTTTATGTG
TTTTGTACAGCTTGACTTTATCTGCTAATATGATGAAAAGCAGGAAGACTTTGTTGCTGT
GCAAGTGGTGTTTTTAATGTGTTGTTGAATACTACTGGTTTGTAAGTTAATGTTTAATTT
GTTTGAATCGCTTTGATTTCCAGTAATAATTGATCAAGTTCAGTAAAAAAAAAAAAAAAA
AAAAAAAAGAAA
>cluster_235_pilon
CAGCGGTGGATGGAACAATCACAGGGGCGGCTGCGTGTGCGAGGAGAATGGGTTGAAATG
ACGTATTCCGAAACCCGAACTACATCTTCGAGACGTTCGTCGCGTGAACGACGGTCCTCG
CGGAAAAAGGGAAAGCGCAGTCGGTCTTCCAGCCGAACAAGTAAGAGGAGACGATCCAGA
TCAAGATCTAGACGCAGGAGCCGAAGTAGAAGCAGGAGTAGAAGTGGATCCTGCAGTAGA
TCAACAGCTAGACGCAGTCGTGAGTCCAGAGAGAAGTCTAGGGAGAGGGCGGCTGAGCGG
GACGACAACGAACGAGAGAGACAGCAAAGACTCAGCAAAGATTGGGATTGCTTTAACTGC
AATGGAAGAAACTATCCTCGGCGGCAAGAGTGTTATCGTTGCGGTTTGTCTCGAGAAGAA
TCGGAGCGATCGATGACCGACTTGTCTCTCCAGCAAATCAGCTCAAAAGCCACAAAATAT
CTGATTATTCGGGAGCTCGACGCCCTCACTACAGACGAAACTCTACATGCTAACCTGACA
AGAATATCGCCTGTGTTTATAAAGCAAGCGTACATCTCACGTGACCCGGTGCTTCAAGTG
TCCAATGGATACGCCTATGTAGAATTAAGCAATGAACCAGATGCGGAGAAGTTGAAAGCA
CATTTGCAACAGAAGAATTTTACGATTGATTCAAAGAAAGTGACAATTTTCTTCTCCAAA
TCATGTGGCGATGAAGGTGTCCGAGGTGTGAAGAATTCGAACCTGCCTTCACTTTACAAC
GAACCCAAGGTTCAAGGTGGGAACAAGCTGTCGGAGGAAGATCTGACTGATAATCCTTTA
GCACAGTCCCATCAGTCTTCACCTACCACTGATCAATCAACCAATCATAGTGCACCTCAC
CACCAGTCAGCTGCAGCTGCTCAGGTGACGCAGACAGTGAACGTGAATGGGCAACTGTAC
CCTGTGTTCCCAGTACCCAATACTGCCCAGTATGTGTATGATGCTAATAGTGGCTACTAT
TACGATCACCAGACTATGCTCTACTACGATGCAAACACTAGGTATTATTACAATTCAACT
ACACAACAATTCCTGTATTGGGACTCAAACTACTCCACTTACCTGCCTCTCCCAGCTGAC
AAACAACAACAGAAAACATCAACAACGGCTAACAACTCAACGTCAACAACTGCATCTACT
CAAGAACAAACACCAAGCAAGGAAGGATTGACCACTGATGCCAGTAGAGGCAGCGTGAGT
TTCACAATTGGTGGGAAAACAGCTGCAGAGTCAAACAAAAAGATGGATAAAAACAGTATG
GCCAAAAAGGTAAGAGAAGATATGGAACGGTGGACGAAAAGTGTGAACCAACTGAAGCGA
GCCGAAAGCAACCGAGTATTCCCAGTTGCACCATCAAATTCAAATCCCTCTTCGGATGCA
TCAGCAGCAAGTGCAGTTGGTCCTGCCAGTTCCCAGGGCAATTCGGAGAGTTCGGAATCA
TGGGGTGCTGGGTCACATGGACAAGGAGCAAAAGATATTGCGTTTGCGACTTTAGAACGA
CGAAATATGCTGGAAGTGGGCGGAGACAGACTGTCAAGTAGCAATGGCAATGAATCGGAG
TTCAAACGAGTTTTACTGGACACCAAACCAGCCACAGCTTTGAACCCGATTGGAACTTTC
GGTCACAACAACTTAAACTCTGATCAGACAGATGGTCAGACTCAAATGGCATCTGCTCAA
TTCTACTCCGTCTCGTCCGCGAACTCTTCCAGTACTAGTTTCAACCAGCCGCCGGTTATA
AGTGAACCCAAGGCGACTGTTGCCTCTGAGGAAGTACGCTTAACTGACTGGGTCAAGATG
GCGTGTCTTCTCTGTAAACGCCAGTTCAAAGATCGTGAGGGTCTCGTTAAGCATCAGAGG
ATGTCTGACATGCATAAGAGTAACATGGAGCAGCATATGAAGACCTTAGAGACAACATCG
AATAGCAACAGTGCCAATGGTGGTCCTCAGAGTTCATCTCTGCAAGCAAATTCAAATGAA
GAGGAATATGACTCATTAGCTTCCATGTTCCAATACCGAGACAGAGCGAAAGAACGTAGA
GAGAAGCACGGCATCTCAGCTCCCCCTCTTCGAGAGTACGAGAAGGCATACTCCTCTTCC
TCAAACCAGCCAGCACAGTCGAAGCCAGAAGAACCCATTGGTAGTACCAATGTGGGCAAC
AAACTTATGCAGGCAATGGGCTGGAAAGAGGGAGAGGGATTGGGGAAGTCTAAGCAAGGC
ATCACTGCACCCATCAAGGCTGCTGGTAGAGAATCAACAGCTGGACTGGGAGCTGTGAGC
TACACTCGAGATCCCAACAAGACTTACGCCGAGAATGCACGACAAGCACTCCTCAGTCGG
GTGAAAAACGACTAGACTAGATGAACCGACTTATTTCACAATGCGAGGATTGAATGCGAT
GACCTGCAGTTATTCGAGAATATTTTCCATCCAGCAACTTCAAAAAACTACTAGAATTCA
AATTTTCTGATAATGTTTACCTTTTGTCAGTGATAACTTTCTGATTTATTTCATGTTTTC
CCCATACCCTCTGTTTAATTGTCTGGCTCTCTATGATTTACAATTAGTTTGCCTGTTTTT
GTTTAATTATAGTGACTTGATAACGAATTGGTGATGCAAATTAAGTATATTTATTTATAA
AAAAAAAAAAAAAAAAAAAAAAAAACAAA
>cluster_237_pilon
ACTAAACCACGTGACCTCGCAATCGATTCGGACACTGGTGACTTATACTTCATAGCCGAA
TCTTCGGGTAATAGAGTTGGATCTGACAACAAAACCAAGACGCATTTGATGAAATTCAAT
TTGGCGACTAACAACTTGGTAACGCTATTCAATACCAGTAATGCTACTACTTCTTTGACA
ATTGACTACCTCAGTGAACGGTTATATTTCTCCGATCTGGATAACGCAGATATAAACAGT
TTTGACATCAGCCACCGAAACAACTCTGAAAACGGATCAACTTCAATTGTGAATCTCAAC
GACAATCTGTTCAAACTTAATTTGCAAATAGTTGACGACGTTATTTACACATTAGATTGG
GACAGATCGTGGAAAGTGGTTACCTTCAACAAAACATCCGGAAAGAAACTGGAAAATCTG
TCCAAAAATAAACGAACCGAAATCGGTAAGCTCAGATCTATGCTAATCTACCACGTAACG
CAACCACTGAATGATCGTCGAATCAATTACGGTCCATGTTCGGTAGAAAATGGGGGTTGT
GATCATATATGCAGCACTTTGGAAGACAATGTAGTCTGCGGTTGCTACGAGAACTTCACC
TTGACATTGGACGGAAAAACTTGCAAGTCAAGTCAACTCACAAACCAGGAAGACTATAAT
GACTTAGAAATTGTATCACGCGCTGTGTGTGAACAAAACAGACAGCACTGTCATTATTAC
GCAGATTGTCTTCAGGACATTAACGAACACCTAACGTGCAAATGCAAAGAAGGTTTCTAC
GGTGACGGATTCTTTTCATGTAGAGACGAGTCATTAAAATGCAATAAAGAGGATACAGAT
TTAGCCGATTGTGGCAACCACGGTCATTGTGAAAAACAGCGAACATTCGGATTCCAACTG
CAGCCTTCGTGTGTTTGCGAGTCCGACTGGATTGGCAAAAACTGCCTAGAATACGCTGGA
CGAAAACGACGACTCAAATCCAACAAACCAACTGCAGATGTCCAGATTTCGACGTTGCAA
ATGGTTCAAATTTCCTTCTTAATGACATTTTCAGTGCTCAGTTTGATTCTGGTTGGTGGC
TTTTTAATTTATAGACATCGCAGACACCAAAAAGCGCAAAAATTGAGAGTAAGGCAACTA
GTTCGAAACACGCATTATAACTGCGAAGTTTCTCAATCTGTCAACCCCAAAAGTCCAATC
AACTATATGGAAGTAAAATGTCCAAATCTTCAACACGAGCACTCTGAACTTGGGGCAATG
GAACTTCTCGTAGTCCGGTCAAATAAAAACGACAGAAGCAAGGAAAGTGAAGTAAACGAA
AAGTTGATTTCGAGGAGCGATAAACAACAACCCCTTTGTTCAATTGTTAAAGACGAATGT
TTTCAAACAAAGGATCACAAGATCGCTGTAACTAATTGCGACGGAAACTTTTACGAAGAT
TCTCAGACAGACTTCACAGTAAGAGCCCTTCGCTCACTTTCAAACCCCATAGACTCCTTT
GATTCCAACATTCTAGCAAACCCTCAGACTCTTACCCAGTCACCGACAGTCCCTACAACG
TGCAGCGACACAAGAACTGTTTTGCCCAACAGAGCAGCTAGTTTTCAAAATGAACTTTTG
ATAAGCTGATCCTCCATCAATAACTGTTAAAACCCCGATGATTTTTTCAATCTCCACAAC
AGAGCAATGAAACTATTTTTCAATTCCATTTTTGTAGAAACTTGCAATCCGACAGAGTAA
TTTCAATGCAATTGAGCAATGTTTGATTTTAAATTTGTTGAATTAACTGAATGAGTATTT
GTTGTCCTTTCGTGTACTCTATTCTATGCTGGTCATTCAATCAAATGTCATATTTTTGTA
CATAGTTTTAAAAACGTGACAAATTTGAATGTTTCGCAACATAAAAAAAAAAAAAAAAAA
AAAAGAAAAA
>cluster_238_pilon
AAAACCACACTTCATTCTGCATAATCTTCAAGTATTGAACGAAAACAATGCGTTTTGTAG
AACCTTATTTAATTATTATTGCCACCTTTTCCATTGCAGGGGTTCTACTGACCACTCCTT
GTTACAATGCTAGAAATTATCCAGTTTTTTGCAACCCCGAATTTGCCAACATCGTCCAAA
ACTACCGAGCGAGTCTATCCGCCAACAGTACGTGCGGTTCATCGCTCGAGGAAGAAAAAG
TATGTCCCGTTTTCTTTTCTGTAACAACCACGGGGGCCTTAGACCCGCCAGCTCCACCAT
ACAGTAAGGCCGAGTGTGAACTTTGTGATTCGCGAAGTGTGGTCGAAAACAGGCAACACC
CAGTCGAACATATTACGAAAGCCACCTACTTTGGATCTGGTAACCAGCTATGCTGGATGT
CACAGCCTGGGGAGAAGCAGCCAGTTATGGTTGAGATAGATTTTGGCAAACTGATGGATG
CTCTCTACATGGTGTTGCGGTTTTGTAATGAGCCGGCGACTGATATCGCCATTTATAAGA
CGAGTGACTTCGGTGCTACTTGGTACCCGATTCACTACATCAACGAAAACTGCAAAGAGA
ACAAAGGCATTGATCCTGATAAGGATGTGGTTGAAAATCAGCCATCCTGTGGACCACTTC
AGAAGCAGCAGAACCAACTTTTCGGCCTGTACAGTGCTGCACATAACCAACGGAATTATG
ATGATCGAGAGTTGCAAAGCAGAAAGCTAGCGACCGGATTCCGCGTAGTTTTCCATGGAT
ACGCTCCTGAAACTGCTCGAGATGATTCTTACCGATTCTTCTCGTTATCAAGCATGGAAA
TTGGTGGGCAGTGTCAGTGTAACGGTCACGCAAGTTCGTGCAAGAGCGACGGTTCAAGAA
TCCGTTGTGAATGTCAACATAACACTTATGGGTCGGACTGTGAGTCCTGCCACCCCTTCT
ACCAGGACCTCCCATGGCGACCAGCAACTTCCGAGAGAGGCTTCGAGTGCAAGAAGTGCT
CCTGTAGTGGACACTCGGACGAATGCTACTTTGACCAGGATATCTATGACCAGAGCGGAG
GTGTGAGTGGAGGTGTCTGTTTAAACTGCAAGGACAATACAAGGGGAAGATTCTGTCATG
AGTGTGCAGAGGGATACTATCGCACAGCCAATGAGCCGATTGACAGCAAATATGCATGCA
CTAAGTGTGACTGTCATGAAGCGGGCAGTTCGTCCACGGACAGGTGTGACCCCATTTCGG
GACAGTGTATGTGCAAAGCAAACGTTGTAGGCCGCGATTGTGGCGCATGCAAAGATGGCT
TCAAAATATCGGCCAATAACGACGTTCCATGCGTCGAAGAAGAAGTTAACAAGCCACTGA
GACCACCAAAGAAGAACGAGCGCGAATTGGAGGCCACAACTGTAGCTTGGTGGAAGAAGG
ATGCATCGGTTGGCATGCCAGCGGACGAGCCGGTTTGCCAGTCAAAAACAAATCGAGTTC
TTAAGTTCGACGCTTACTGCAAGTACGAGATGGCAATGCGGGTAACAATGACGTCATTTT
CTGAGAAGACAGCAGATGGGAAGTTCCACATGCACAAACTGAAAGTGACACAGCATCTCT
ACAGCACTTCAGGTGGTCGATTGCCAGATGAGATTTTAGTATCGGTGCCATCGGACGTTG
CTGGATCCTGTATCAATTTTGACAAAAACACCGACTACTACATACTGGCTAATAACTGGG
CTAAACACATGAGGCAGGCATCGACTGTGTATTCGCTCACTGCAGATGATACTGTCCTCA
AAGTTAAAGAGTCGCTCCGAAAGAAAATGTCCAAGTTCAGACAGAAACAGGTCAAGCAGA
ACAAATGTTAATCCTCATGCGCAAAATGAGACAATGAACTAATTTTAATGGACCAATTTT
GTATTTTTATACGCAAATGTATGAAAGCAGCTTTTGACGATGTTTAGAGAGTTTAGAGTC
AAATTTCGAATGACAAGCAAGAAAGGTCGCCTTCCATTTGAAAGACTTTACCCGACTGCC
GCTTCTGGAATTATTATGAATTTTGTTCTCTTATAGAAGATCTTTTTTCTTCTTTAGTTG
CCTGCAGATCCTTATGTAGTAATATTTGAATTGCGTAATTTAACAACAAAAAAAAAAAAA
AAAAAAAAAAATACA
>cluster_243_pilon
CCCAGATAGAGGTGGAGACACACAAAGTGGGCTCTCCTGATGTCGTAGTACCCACTTTGG
ACACTGTGAGACATGAGGCACTCCTGTACACGTGGCTGTCCGAGCATAAGCCACTAGTTC
TCTGCGGACCACCAGGATCTGGTAAAACGATGACGTTGTTCTCTGCACTGAGAGCCTTGC
CGGACATGGAAGTGATTGGATTGAACTTTTCAAGTGCTACCACACCAGAACTGTTGATAA
AAACCTTGGATCAATATTGTGAATACAAGAAGACGCCTAACGGGACTGTCATTGCTCCAA
TGCAACTTGGACAATGGATTGTTCTATTCTGTGACGAAATCAATTTGCCTGACCAGGACA
AGTACGAGACGCAGAGAGTGATCACTTTCTTGAGGCAGATTGTGGAGCACGGTGGCTTCT
ACCGGACATCAGACATGCAATGGGTCCAATGCCAGAGAATCCAGATCGTGGGTGCATGTA
ATCCACCAACTGACCCTGGTCGGAAACCAATTTCGCCACGTTTATTGAGACATATTCCCG
TGGTCTATGTTGACTACCCTGGAGAAACCAGTCTGAAGCAGATTTATGGAACATTCAACC
GAGCTATGCTGAGATGCATTTCATCGCTGAAGCCCTACCATGAACCATTAACAAATGCCA
TGGTAGAGTTCTTCCTAAAAACTCAAGAAAGATTCACAGCAGATATGCAGCCCCATTACA
TCTACAGTCCCCGTGAAATGACCAGATGGGTGCGAGGCATATACGAGGCTATTAAGCCTT
TGGAGATATTGCCCGTAGAGGGACTTGTTCGAATCTGGGCTCATGAGGCTTACAGACTAT
TTAGAGACCGTCTCATTGAAGACGAGGAGCGACAGTGGACTGATGAACATGTGGAAAAGG
TGGCTTTGAGTCACTTCCCAGGAATTGACAGAGATGAAGCACTTAAAGGCCCTATCCTGT
TCTCCAATTGGCTCTCAAAGGACTACATGCCTGTAGAGCAAGAACAACTACGAGACTATG
TCAAGGCCAGGCTGAAGGTGTTCTATGAAGAGGAATTGGATGTGCAGCTGGTGCTGTTCA
ATGAAGTTCTTGATCACGTGTTGAGGATTGACAGAGTGTTCAGGCAGCCACAGGGACATT
TGCTGCTCATTGGAGTGTCGGGAGCTGGAAAGACTACCCTCTCTCGATTCGTTGCATGGA
TGAATGGACTGACCGTGTACCAGATTAAGGTGCACAACAAATACACTGGGGATGATTTTG
ATGAGGATCTCCGAATTGTATTGAGGCGATCTGGCTGCAAAGGAGAAAAGATCTGCTTCA
TTATGGATGAGGGTAACGTGCTGGACGCAAGTTTCCTGGAGAGAATGAACACTCTGCTGG
CTAACGGTGAGGTGCCTGGACTGTTCGAGGGAGACGAGTATACGACTCTCATGACTCAAG
ATCAAAGAGGAGCAGTCAGAGAAGGACTCATGTTGGATTCAAACGAGGAGTTGTACAAGT
GGTTCACGCATCAGGTGATGCGCAATCTGCACGTGGTGTTCACCATGAATCCGTCAGCAG
ACGGTCTGAAAGACAGAGCTGCAACCTCGCCTGCCCTGTTCAACCGATGTGTGCTCAATT
GGTTCGGAGACTGGTCACTTTCCGCATACTTCCAGGTTGGCAAGGAGTTCACCATAAAAG
TGGACATAGACAATAACCACTACACGGCCCCTCAGTTCAACCCCCCACTGGCCTTCGAGA
CAATTCCAACTCCTCTGTCGTACCACAGTGCTATCGTCAACTCGTTTGTCTTCATTCACC
AGTCGCTCCACAGGGTGAGTGACAAGCTGACTAAGCGTGGGGGTCGACCAGTGGTGGTGA
CTCCTCGACACTACCTGGACTTCATCAGTCACTACGTGAAATTGTCAAGTGAAAAGAGGA
ATGACTTGGAAGAGCAACAGCAACACTTGAGTGTCGGTCTGCAAAAGATACGCGAGACTG
TACAACAGGTGGAGCAGCTGCAGAAAGAGCTCAAGGTGAAATCGAAAGAACTGGAAGAGA
AGAATGCGTTGGCGAATGCGAAGCTGAAGCAGATGGTGGCTGACCAACAGGCGGCAGAGA
GCAAGAAGACAGAGGGAGAGGCACTTCAGGTCAAACTGAAGGAGATGAGCCAATACATCT
CTGTGAAGAGAAATGACGTCATGCATCAGTTGGCAGCTGTGGAACCAGCTGTCGAAGAGG
CTAAACAGGCTGTCAGTTCGATCAAGCGTCAGAATCTGGTAGAGATCAGGACAATGAACA
ATCCTCCCCCTCCAGTTAAGATCACTCTGGAGAGTGTGTGCCTCATGCTGGGGGAGGGGG
CGCCCTCATGGCGAGACATTCGGCAGTTGATTAACACTGCTGACTTCATTCCCCGAATCC
TTAACTTTGATGCTGATCAAATCACGGATGAGATTCGAGAACAGATGAGTAAGAAGTATC
TGTCCAATCCCGACTACACATTTGAGAAGATAAACAAAGCCAGTCAGGCATGCGGACCTA
TGGTGAAATGGGCCATTGCCCAGGTGAGCTACGCTGAGATGCTGAGAAAAGTGGACCCTC
TGAGACAGGAGTTGAGCAGTCTGGAAACACAGGCGGCTGAGAATCAGAAGAAAGCTGACG
AGACTAACAAACTGATTGCTGATTTGGAAGCCAGTATTGCAAAATACACAGCTGAGTACG
CTCAGCTGATCAGACAAGCCCAAAGTATCAAGACAGACGCCGAATTAGTGGAAGCGAAGG
TGACAAGAAGCCGTGCTCTGTTGGGAAGCCTTGAAAGTGAAAAAGTGCGTTGGGAGGCAG
GATCCGAGGCATTCAAGGGACAGATGGCCACTATCGTTGGTGACGTCATACTTTCATCTG
CTTTCATGGCCTATGCTGGCTACTTTGACCAGAGTATGAGACGAGTCCTGGTCCAAGCGT
GGAGTAAGCAGTTGAGCCAATCAAACATTGTTTTCCGACCCGAGCTGGCCTTAGTCGAAT
ATCTTTCTTCCGCTGACGACCGACTGACATGGCAAGCCAATTCATTGCCCGCTGATGACC
TGTGTGTGGAGAATGCGATTATGTTGAAGAGGTACAATCGATATCCTCTTGTGATTGACC
CCAGTGGACAAGCGACTGAATTCATATCGAAGGAGTATCGCAACAAAAAGATAACTAAAA
CCAGTTTCCTTGACTCGAACTTCCGCAAGCATCTGGAGAGCGCGCTTCGATTTGGCAACC
CTCTCCTTGTGCAAGATGTTGAATCCTATGACCCGATATTGAATCCAGTCTTAAACAGAG
AAGTGAGACGTACTGGTGGCCGTGTGTTGATAACAATTGGAGATCAGGATATTGATTTGT
CTCCGACGTTCGCGATATTCCTCTCAACTCGGGATCCGACTGTTGAATTCCCACCCGACT
TGTGCAGTCGAGTAACGTTCGTCAATTTCACTGTTACTCGAAGTTCTGTGCAAAGTCAAT
GTCTGAACACTGTTCTGAAATCTGAACGTCCTGATGTCTGATGAGAAGCGATCAGATCTG
TTGAAATTGCAAGGAGAGTTCCGACTGAAACTGAGACACTTGGAGAAATCACTGCTGAAT
GCTCTCAATGAGTCAAAAGGCTCCATTCTCGAAGACGACAAGGTGATTGGGACATTGGAG
ACTCTGAAGAAAGAGGCGGCAGAAGTGCAGAAAAAGGTGGAGGAGACAGATGTCATTATG
GCAGAAGTGGAGGCCACCTCACAGCAGTACGCACCACTTGCTGCATGCAGCAATGTATAC
TTCACGTTGGAGGCATTGAACCAGATCCACTTTCTGTATCAATACTCTCTCCGGTTTTCC
TGGAGATATTTCACGCAGCACTACAAGGGAAAGGCTCCTCTGATGACAAGAACCCTCTGA
CTGGGGTCAACGATCCGGGTCAAAGACTCAGAATCATTAACAAACTCCTGTTTGCGCTCA
CATTCGAGCGTGTCTCCAGAGGAATGCTGCATCAAGATAGACTGACTTTCGCTGTGCTAT
TGGCACGAATTCAAATGAAGGGAAATCCAGGGTGAG
>cluster_244_pilon
GATGAGCCAGTACAAAAAGTTGAAACAGTTGAGGAGTTAGAAGTTGAAATGGCGGAAGAG
CCAGAAACAGAAGTTGAAACAACGGAAGAGGTTGAAGCAGCGGAAGAGCCAGTTTCTAAA
GCTGAAATAGTGGAGGAGCCAGAAGCTGAAACTGTGGAAGAGCCGGAAGTTGAAATCGCG
GAAGAGCGAGCACCGGAAGTTGAAACAATGGAGGAGCCAGAATCGAATGATCAGCAACTC
ATCATGGAAGCCTCAATTGACGAAATAGAGGACGAGGTCATAGAGAGAACTAGCAAAACT
GAAATAGAAACTGAGGTACCTTTAACATTTGAGGAAAAAGCGAAAGAAATTGACAAGCTA
TCCGCTGAAATTGAAACTGAAAGTGAAGAAAAAGAATCAGAGGCTGAAAGTGTTGTTCAT
GAAGAAATTGATCGTCCTGCTGTTGACGAGAGCGTCGAAGAAACTGAAGGAATTGAAAGG
GAACCTGAAGTCGGCGAGCCTGATGAATCTACTAAGCACGAAAAAGATGAATATACAAAG
AACGAAAAACCAGAAGGATCTGAAAAAGTTGAGGAGTTACCTGTGAGATCTAAAGTGTCC
ATTTTTGAAGCAGCAGTTAAGGAACAGACTACAACTACCACAAAAGAAGTAGCGGTTGTC
TACAAGAGAGAAGAAATCCGAACATTTGAAACTTCAATTGTATCTGAGACGGAACCAGAT
GAAACTGAAGAAGCGAAACTGATTCTCTCAACAGAGGATCTTGTCGAAGGCGGTGACGGG
GAACCAGTACCTTCTGAGGGTTCCGAGAGAGTCGAGGAATTACCAGTCGGATCGAAGGTT
TCAATTTTTGAAGCTGCCTGTAAACAGCAATTAGAAACGCAAACATTCAAACAGGAAATT
AAATTCGTTGAGAGCAAATTTGAGGACAAAAAATTAACTTTTGAAGTTGTCCACTCAGAA
CCGGTTGACCAAGATCGGCTCCCAATTGACGACGTTGTAAAACCTTTTAAATCTCAGAAG
AGCTTCGAAACTTCTCAAGTTGACGATGAGGCTTCTACTAACATCGAGGAATCGAACGAT
AATTCAACAACTGAAGACATCCGGCCAGAAACACCAGATGCTTCCGAAAAAGTCGAGGAG
TTGCCCGTCGGTTCTAAAGTGTCCATATTCGAAGTTGCCAGCAAACCTCAAACTAAAGAA
GAATCGAAAGACGCTCCTCAAAATGAGGGAGAAAAGAAAACAAAGGTTGAGAAACACAAA
AAGTTGATATCTTTCTGGGAGCAAGTATCGCAGAATGAAGAGCCGATTAGCAAATCTGTG
ACTGTTCAAAAGCCGGTAACGTCGGTTACGGTAACAAGTACTTCGTCGTCTAAAATTGCA
TTTTTCGAGGAACACCAAACGGGTAAATCAACTCGGGAAGTTTTTGATGATCAAAGCGAA
CCAACTGACGAAATACCAGAACAGTTTTCAAATTTCAAAATTGTTAATATTGACAAAGAA
ATGCCGAAAGAAACTTCTGAAAACGACGAAAGTCATCTAGATTTAGACAAACTAGCGGAA
GGGACGATTTCTCCAGTGAAAATCGAAGAGGTCAACACCATGGGCGATGTTGTTATTGCT
TACGAACAACAAGAAGAACCCAAAGTGGATGAAAGTCAGAAACCAGAAGAAAAATTTCCC
GCTGAAGATCAGAACGAACCCAGCAACATTGCAGAACAAAATGTCACGGAAACTTCTGAC
GAAAATGAGGATCATGTTAAATTCTTCAACGGCGTGACCTTAATCGAACCAGTATCAATT
TGCAGATCGCCTAGTACAGAATCAGCTATAAATCAAGAAAAAGAAAGCGTTGTCAGTACA
GAAAATTTCACTGAAGAGCAAAACGATGAAACGGAAGAGCAGCAAATTTTAGCCGAACCA
GAGGAAACCGAAAAACCTGAAGAACTAGAAGTCGAAACAGCCGAAAACGAATCCAATGAA
CCAAATGACATCACGGAAGATGATACAACTCAAGACGCAACTGAGATCGATGAAACGATA
GAAGCAACAGTTGCACAAAGTCGGCAACAAGAACCGGAATTGACACCTTCAGTTACGGAT
ATCGGAACAGAAGAACAAAAAATTGGACCAAATGAAACAGTAACTTTGGAAACAACCAAC
GTTGGCGAAGCTCCAGACACCGAGCATGAAGAAATTGAAGTTCAGGCAGAGGAAACAGAA
CAAGCCATGGAACTTGAAACAGCTGGACCTTTGGAAACCAAAGATGAACTTGAACAAGAG
GTGGAATCAGCTGAGGTGGAACAACAATCAATAGGGGCAACCAAAGAGATGGATGAACAA
GACCTAGGTGACACTCCTTTGCAACGAGATGAAGAGGAAGAACCCCAGGCAGCTGAGCCC
GAAGAACTTGCTGTTGAAGTTAAAGAGGCAGAAGAGGCTTTAGAACCCGAAAGCATTCAA
ACTGTTGATGTAAAGACAGAGGTTCAACCTGAGTCCAAGCTAGCTGAAGAAGAACCAGTT
GAAACAAAAACTGAAGAACCCGAGGAAACCGAGCCAAAGGAAGTAGTTGATGAAGCTGAA
GAAGCTTTGGAAACGGAAACCATTGAAACTGTTGATGTCGAGGAGGAGGCTCAACCAGAA
ACGGAGCCAGCTGAAGAAGAACCAGTGGAGGCAAAAGCCGAAAAACGTAGGGAAACCGAC
CCAGGGGAACTTTCTGATGAAGCTGAAGAAGCTTCGGAACAGAAAACCACTGAAACTATT
CATGTCACGGAGGAAGTTCAACCTGAGATCGAGATAACTGAAGAAGAGCCAGTGGAAGTG
AAAACCGAAGAAACCAAGGAAATCGAGCCGCCGCAGGAAGATGAACTTACTGTTGAAGCT
GAAGAGGCTTGGGAAAACGAAATTATTGAAACGGTTGATGTGAAGGCAGAGCTTCAACCT
GAAACCGAGCCAGCTGAAGAAGAGCCAATGGAAGGGAAAACCGAAGAAACCAAGGAGACC
GAGCCAGAAGAAGAGGAACTTGCTGTCGAAGCTGAAGAGTCATTGGAACCGGAAACTATT
GAAACTGCTGATGTAACGGAGGAGGCTCAACCTGAGACCGAGCCAACTGAGGAAAAACCA
GTGGAAGCAAAAGCCGAAGAACCTAAGGACTTGGAGCTAGAGGAAGAGGAACTTGCTGTT
GAAGCTGCAGAGACATCGAAACCGGAAATTGTGAAAACTGTTGTTTTCACTGAGGAGGCT
CAACCTGAGACCGAGCCAGCTGAAGAAGAACCAGTGGAAGCGAAAACCGAAGAAACCAAA
GACTTGGAGCCAGAGAAAGAGGAACTTGCTGTTGAAACGGAAGAGGATTTGGAACCGGAA
ACTATCAATGTCAAGGAGGAGGTTCAACTTGAGAACGATATTGTTGAAGAAGAACCAGTG
AAAGCAAAAGCTGGAGAATCCAAAGAAACGGATCCAGTGGACCTTGCTGTTGAAACTGAA
GAGGCTTC
>cluster_246_pilon
GTTTGGAGAAGACATGATGGTCATCGATGAAGATGAAGACGAAGAAGAGGAAGAAGAGGA
TCAGGAGGAAGAGGAGGACGAGGATGATGATGATGATGAAGAGGAAGAAGAGGATTATGA
GGAAGCAGGACACCCTGGACATCCGCATGCTTTGCACGAGGAGGAGGACATGGAGTGGAC
TGAAGAGGACGAAGAGCCAGATGAGTTTGGAGACCACGATGACGTTACAGAGGACAGTCA
GACTGTGGTTGTTGACGATCTCTCGATCTACGAGATGCAGCAACAGTTGGAACATGGAGA
TCTGAACGTTATGCTACCACCTGTTGTTGCTGTGGTTCCCGAAGTCCATACAGCTCAAGG
GGAATCATTGCAACCTGATGTTACGACAGGACTGGAGATTGGAGGAACCGAGAATCAGCT
GAGTGGAGGTGGAGTTCCACCACCTCCGCCGCCTCCACTTGCTGAGGATGTGGACTTCTT
GAACTCTTTGGGAGATGGAGACGATAATGAGGAAGCGGTGTTGGGGTTGTTGTTTCAAGA
TGATGAAATGATGACTGGATCTGCAAAGGCTGATGAGGCCAACAACAAAGCTGACGATCC
CAAGTGTGTTGTATACTTGGACGCTTGCTTGAGAATTGTGGAATTGATCCTGCAAAACGG
GTTTGAAGACGAAACAAACATGCTCAGAGGCAACATGAAATCATTTATAGGTCAACAGCA
GTGCGGCGTTGTGGCTCTAATTGTGAAAGAGCTTTCAGCGCCCACTTTTGAACTATCCAC
CAAGATGGAGACTTTAAAATTGTCTGTTATCGAGCTGGCACAATTCCTGCTAACTGTGAA
TTTCTGCACGTCTTCGGAATCGCGTCGTCTTTTCTTCCGAGAACTGGGTTTAGACTGGAC
GAGTTCGAAGGAGCATCTCTGGCCTCTTTCGATTCCAACATCTTGCTTGTCATTACTCAC
TATAGTGTTCTACCAAAAAGATGAATTTCTGAATGAAGCTAGTCTGCACATTTGGCTGAA
AACAATCGATTCTTTGATCTTCAAAATCGAGAACAACAAAACACCGACGAAAAGCTCTAA
AAGTGATCTCCAAAATGATGATTTGAGTCCCGTTCAGTTTCAATTCTTGCAGCTCATTTT
CTACAAATTAACAGCCCCGCAGAAAATCAAAGTTGCGGCTCATTTGGTTGAAGCGTTGAC
GAAATGTGACGAAATTGAAGCTTCAGGTGAAACGAGTATTTTGACGACAAGAATTATTCT
ACTGCTTGAGCTTGTGGTTAATCATTACGATGCCCCGCCTGCTAAACTGTTGCAACAAGT
CAACAATAATCTCTTTCGAAGCCTGGACGGTTCTTCGTTCACGCAGTTACCCGACGTTTG
TTTGTCGTCCTTTGTAGATATTGGATTGTTGAGTTCCTGGAAGTCCAAAAGCGAATCGGG
GGAAAAAGAGAAGGAATCGCTTTGCCTGCGAGATATCCAGACGTTGTTCTATGATTTAGG
AGGACGGTCTCAGGATGCGAGTCGTAATTATCACCTCAAAAAGGAAGTATTGGTTCCAAG
AGCAAGCAAAGAAGGTCTCAAGTGTTTGATTGATGTCTGCAAAGAAACTGAAAATGGTTA
CGACAGGTTCTACAGTTCTCTCGTCAAGTTGTTGCGATATCCCAAAATTTCAAGCTCTGA
TACGTTTTTGATAAACTTGAGCTATAATTATACTTGGCACATCTTGATCAGATTTATCTC
AATTCTGCCCCCTTCGCCCGAATTCGTTGCCGGAATTTTGGAACCGGTCGCGCCATTGGC
CGAAAATGAAAACCCGATGCATTTGATTTTGAATGTTATGTGGTCGAGTCGTATGCAAAG
CGATTGTTTCAAGGATTACGTCAAAGAAATGTTGGCAAAAATTGAATCAAAAGACTTGGA
TAAAACGGAAAAATCAGAAGA
>cluster_249_pilon
GTGGTATCAACGCAGAAAATTTTAGCCTAATTGTTGTGATAAACTTATTAAATAGATAAA
ATATAGCATTCAGATTGCAGTGATTACGTTTGATGCCACGTAAAACGGGACAGCAGCCGA
GCGCTGACCGTGGAGAGTATAGCAGAAGTGTACAAACCAGTGCTATCATCGAGAATTCAC
TGGATGTTGATTCAATGCAAGAGGTTAGTGCAGCTGGAGTGACGGAGCGTATTGTACAAA
TAAGGGAATACTTGAAACAAGCGACAGCTTTGAAGAAACAACTCAGTGGAGTCGACGGTT
CAGCAGTGGGAGCTGGAGATGGACAGCAGCAGGACCAGCTGGCCAAAATATCATCTCTAA
TTGAACACTTAAGGGAGCAGGAATGGGGCTATCTTAGCCTTCTGTCTCAGTTGTTGGGCG
CAGAGAGGGAGGAGGGCGAAGAGCCAGAGGATGAGGAGGAGCAAGAACCCTTCCCAAGGA
TGGAAGAGTTGCAAGGAAGGGGTGGTACAAGGTGGTCAAACGGGTTTCCACCGAAAGAAG
GCAATAGAGGGTCGTCAGCTGTGATTGGCGATGAAGATTCTGTAGCCGAGACTGTATCTC
TCAACTTAGAACCCAACGAGTCACCACCTCAAGAAACATCTTCATCGGCGCACACGAACA
AACACATCGTTCCCGGACAACTTCCAAGAAGTGGAAGAAGAGTTTTGGCAACTGGGGGAG
GAGCTACATCTGTAGGGAGTGGAAGTTCCAGTGTCCAGGAACAACCCAGAGACGGAGCAT
CTGGCGGAGCAGCTGCCTCTGAACTTTCTGAACTGAAAAGGCAGCACGAGCTGCTTGAGA
AACTGCTGGAACAACAGAGAGAGCTGAAGGAGCTGAAATCGAAGCACCAGGCGCTCAAGC
AACTGAGCAAGAAATCAACCGCTGATGCTAGTCAATCGTGCAATTATTCGCCGGACGGCG
AGGCTGCTGGACCCAGTCGGCAACGATCGTCCGGCAATACCTCTTCTCAATTACAGAAAG
AGTCAAAGCAATTTGTGTCACTGCCCCCACAGCAAAATAGTAAAGAACAAAAACAAAGTA
GCCACAATGAAAATGTTGCAATGCCATCGGAACTGGTTGAGGAGAAGGCAAATCTACAGA
ATGAGTTGCAGTCTCTTCTTGAGGAAAAAGCTTTACTGACACAATTGCTCAAAATGCGGG
CTAACGGTGAAAGCAACAATCTGAATTCATTGTTCCCCTTAATTGGAGAAAGTCTTACGG
ATACACCGTCTTCTAATGGTGGTAATCAAGCTGCGGAAACTTCCCAACCGGATGCAAATG
GAGCTATGTATGCGAATGGGGAGGTCGAATCCGACGATGAACAGGCAGAAGACACGTTAG
ATGCTGGAAATATGACGAGAATTGGATTTGAGCAGCAGTTGAGAGAGAAACGGGAGTTGG
AAGAAAGGTTGCAAGAGTTGGAGGAGAAAAAAGAACAAATGGACCAAT
>cluster_250_pilon
GTGAAAAGGACGCTGAGTTGGAGACTCCTCTTGAAATACCCATGGAGTATAGTCTTCTCC
AGGGCGTGAGAGGTGGGATGGATGCTCTTTGTGGCAGATTGGTTCTGTTGCACCACCTGA
GTGACCTCTTCTGTTCCTGCCTCCACATGCTAGATCTCTCCCCCTCCTCCTCATTGTCAA
ATGGTGCTATGACACCTGGCAGTACAGCATCGGGTGTCAGTGGGAGTTCGACTGTGACTG
GAAGTCTGAGAGGGGTGTTGTTCTCTGCTGGAAAAGAGACTGCATTTAAAAAGGTTGTGC
AAGCTACAATGGTTCGGGACAAACACCACGGACCAGTACTGGAGCTAAACAGAATGTTGT
TGAAGAACAAAAAGCTACCCGAGTGTCTCTCAGAGCTGGCACAACAACAAGCTTCTTCGT
CTGTGACGTCAACACACAGATGTGCACTGGATATTCTGTCTTCCAGAACAGTTTTTGCAC
AGGCTGCGGCCAGTGTGACAAAATACGGACAGAATGACTCGTTGTTTCTGCCTCATAGGG
CTTGGAAGGTGAAGTTTGTGGGTGAGAGTGTGGATGACTGTGGTGGTGGGTACAGTGAGT
CAATAGCTGAGATGTGTGAGGAACTAACAGAGACCGACAGGAGACAGATGCTCCCTCTCT
TCATTGACACTCCCAATGGCAGAGACCAAATGGGCGCCAATCAGGACTGCCTCGTACTCA
ATCCCAGTCCAAAGCTATCCAATTGTGCCGAGTATCTTCGCTTCTTGGGCATTCTGATGG
GCATTGCGATTAGAACAGGCAGTCCCCTCTCTCTCACCCTGGCTGAGCCCACTTGGAAAC
AGTTAGCTGGAATGCCTCTACAACTGGCAGACCTCACTGAGGTTGACAAAAGTTTCCTGC
CTGGGCTAATGTACATGCGAGGACTTGTAGAAGAATCACATGGTAGTCCAGGTGACGTCA
CTGGGCATGCATCTACTTCCAGAAGTGGACAGAGTGAACTTGAGGCTCTGGACATGAGCT
TCTCTGTCAACAGTTGTACTGGAGAGACCAAAAGCCTGTCTGGTGTATACGAGAAAGTGA
CGGATGCTAATGTGCATCAGTATATTGCACAGGCCATCAACTACAGACTACACGAGTTTG
ATGAGTCAGTGGGTCTGGTGAGGGAGGGGATGGCTAGAGTGGTGCCAGTGTCCCTTCTGT
CTCTATTCACTGGACCAGAGATGGAGACACTCGTATGTGGAAGACCAGAGATATCTGTCT
CACTTCTGAGATCTGTCGTCACTTACAAGGGTGTGACACCTAATGCTCCTCTTGTGCAAT
GGTTCTGGGAACTAATGGAGGAATTTTCAGACCGGGAGAGAAGTCTATTCCTTCGATTCG
TCTGGGGTCGCACTAGGCTACCGAGGACCATTGCTGATTTCAGAGGCCGAGATTTTGTTA
TTCAAGTGCTTGACAAATTCCACCCTGCGGACTACTACCTGCCTGAGTCGTATACTTGTT
TCTTCTTACTCAAACTGCCCAACTACTCTTGCAAGCCAGTGCTGGCTGAGAAGCTAAAAT
ACGCCATACACTTCTGCAAGTCCATAGATTCTGACGAGTATGCCAGAATAGCCATGCCCT
CTGATTCTTCCGCGTCACCGCCTGAAGGTTTGAGTCCCCAAATTGGTGGAAGTAGTGATG
GTGCTGGAGGCCAAAGACTGGATTTCGTCACTGAGAGAGCAACTCTCGTCTCAGTGGAAG
GTCTGACGAGAGGCCAGTACGCAAGGGCTGTTGTCCCAAACACTCCAAATGGGGACGCAG
CTGCCTCTAGAACAACGAGTGCTCTATCTCCCACATACACAGTTGAACAAACTAGTGAAT
TCAGAAGGGCAGTCTCTGCTACTTTCGAGAGCATCCTTAGAGGCAGAGTACAATTACCCG
ATCCACCAACTGAAGAGTAAAGACAACTATTAAAAATGTTTATGGTGAAGTAATATCTTG
AAAGTTTTGATCAATTTGAGTAGAAACGATCAAATTGATCCAGACAGACCCTCAAAACTT
GTTTCATCACAATTATTTTGCTGGTTATTCATTTCAATAGTACTATAAGTTCTTAGTAGA
TTTCAGAAAACATGAAAAATGTTGAAATTGTTAGATTAATTTTCTTGGACCAGTGTTCAG
AAATACGCAATTGGTTTCAATGAGATGTACTGAAGTTCTTGTCAAGTGAGTTCAATTTCT
ACTAAAAATGAATTGCTGTATTAAAGCTGTTAGTTAATAGATAGAGTGCTATATCAATTC
AAAATCAATTAACAAAAAAAAAAAAAAAAAAAAAAAAAAAAAACAGGATGGA
>cluster_251_pilon
TAACTTCACGACGCAACAACCAAAAGACAACTTTGACATTTCCCCAGTTAAAGTTAAGCC
ACCTCGACTCACAACTGGTGTGACCTCTAGCAGTGGTGACCTTTTGACCCCTGCCTCCTC
TTTGCAGTCGATATCCTCAACGGACATGAGAGACACTGAGGCGGAATATGAACTATGCAT
GACTATGGCGAATGAGTACGACTTGTGGCTTCGAGGAGTTGAGAACAAGCTGGCTCAGAC
TCCATTACCAAAAGACAAGAGTGATTTGGAAGCATTGAATGCGGCAAACACCGCCCAGAA
GCAAATACATCAGGCAATCACCGACCACAAACGTTCACTAAATGAAGCAGTGAGCGATCT
TCAGATACTGCTGGACAAGAGAAGCCAGTATTTGACCCCTGAGCAGGCCAGAAATATCCG
AGACGCTATCAGTCGTCTATCAGCTGGCTATGATTCTGTCTACGATGTTTCGAGCAACAA
TTTAAGTAGTGTCAAGAGCGAGATCGAAAAAGAGAAACACAGACAGAAGGAAAATGCGGA
CTTGGAGTTGGTGTTGAGTGATTGTGAGACAATGTTAAGTGACACTCTAGTATGGCTCAA
TGCACAACAGAGAGAGCTGAGTCTGTTGAAACCCCTCAATGGTGAAACCAGTGACCTCAA
ACACTCCAAAGACGCTCTAGAGAAAGTAGGAGCTAAGGTGGCTGCTAAACAGCGAGACAT
GGAGAAACGAGTGACAACCGTTGGCGTCCTTGCCTCTCAGAGGAACCCAGACTCTAAAAC
CGCAGAATCTGATCAAAAACTCCTGGTTTTACTGGAATCATTGCCAAAGAAAATTGCTGA
CTTCAAAGATAGCGTCAACCACAGAATTGAGGATATTAATGAATATTTGGAGCAAGCTGA
CCAATTGAACGACAACCTCGAATTGTTTTCTGATTGGCTGGCGAAGTTTGATGATGTGAA
ATTTGTACCGAATGAGCAACTTGAAGAAATTGTGAATCAAAATGAAATGCTGGACCAGAT
ATACACTCAGCTGAATAACTATGACAAAAATATTAAGAAATACAACCGCGATGTGGTGGC
CGAAGAGTTGAAAAACATGAAAAAAGTGCACCAAGAGAGTCTGAAAAAACCACAATCTCC
TATTCACACTTCATTCGAAACAAAATACAACCAACTCAACATAAAATACAACGATCTTCT
CAAACTATGCGAAGACGCTGACGCAGAACCCGAAAAAGTTAATAACCTGGTAAATGAGTT
TGACAAGTTAGCCATTTACCTGGACGATAAAGTCAGTTTTGGTGAGAAGAATTTCAAATC
TTTGATTTTGGATCCGCCAGAAAGTCTGGACGATGCGCTTGAAGAAATGGAGGCACAGAT
TGATGACGTTATTGGCCTGAAGAGGACCCTGGATGCCCTGGAAAGTGTTGTAGAACGATT
TGACGAACTTAGCCCTACTAGCGCAATTGCTGTCGACAGAAACTTGAAAGATCAATACGA
AGCACTGAAGGCCAAGCATGAGAAACTGCTGAATCGACTGAATAAAACTATGTGCGAGAC
AAAAGCAACCCAGTTATCTCAAAAGAGTCCAGAGGATAGACAAGCCTTCGTAGAAGAGAA
GCTGGACTGGATTGGGAAAGTGGTGGTGAGATGTGAGAAGATTCCCCAAAACAAGAATGC
CATTTTGGAATGTCTTCAACAAATCAGGGACGCAAGAAATTCCCTGCCTCAGATTCGAAC
AGCTTTGAACAACTGCGACTTCCCTCAAGATTTCAAAGACGAGAAAGAATCAATGGTGTC
TGAACTTGATCAGAAATGCGCAGAAGTGGAGTCTAATCTAGAACAGGTGTTGAAACAGTG
GAACAAAGTGGACGAGGAAGTTATTGAGCTTGACAGCTGGTTGATTAGGAAAAACAAAGA
ATTGAGCAAAGTACCAATGACTGAAGCGCACTTTGAGAAGTTGCATAAAATCCTGCAGTC
TTCGTCATCGGAGTTGAAAACTCAATCGGCCACTTTGGAGAGCCTTAAACAGCAAGTTAG
CGATGTTCTTGTTAACCCGATCTTCATCCAAGGAGACCAAATTGAACCAAGTCTCAAAAC
CAACCTGGACAACTGCAACCAATCTTACAATGACCTCTTAGCACTCTCGAACGACAAGGC
TTTGAAGCTTGCCAAATTGGAAGACTTTGTAAAACAGTTTGAGAAATTGCACAAATCGTG
TGATCAGTTCCTGCAAAGCAAGCGGATGTTTTTGGGTTGCAGCGAGGCACCGAGTATTGA
TCCGCATTCTCTTGCTAAGCTGAGCGAAGATCTTGAACCATGTGTGGAAGAACTTTGCTT
CTTTGAGCCCAAAATTGACGCTCTGGTGCACTGCAGTAAAGAGATTAGAGACATCCTAGT
TGCCGATGAAGACAGATCCAAACCAGCAACTGAAACAATCGCTGCTGAAGGAGAAGATAG
AAAAATGTCCAGACAAGAAGTGGAGATCCGCCATGAGTCTGAAAAGTATCGACTAGAAGC
TGAAAATACTCGACAAGAGTTCGACCACGTGAAGGAATTGGCCGAGAAGAGAAAGAAAAT
GGTGGACGAATTGCTCAAACAGACCAATGAATTCTTCCTTGAAATGCGCACAGTAACGCG
CTGGTTAGAAGACAAAGAAAGCAACATGAGCCATGCTGAGCCAATATCTCTGATGTCTCT
GGAAACGATCCAGGCACAACTGGCGTCCCAGAAGAAGTTTTACCAATCATTGACAGAGGG
GGCGTCCGATACATCCCACCCAGTTTGTAGACTGAAGCAATTACCCGCTAAGTTGAGTTT
GCTAGTTCAGAGTTTGCCTGCAGAGAGCAAAGGGTCGGGTATGGTCAGCAAAAATGTGGA
TTCGTTGATTGACAGGTACAACCACCTGGTGGAGAGATCACGTGAGAAACTGTCGCTACT
TCAGCTGGTAGACCAACAGGTGGCCTCATTCGAAGAGATGCACTCTGAACTGCTCTCCTG
GTTGCAGACTAAGGAGACAGCTATCAATCAGCTTGGACTAATTGGAGTTCAGCAAGACCA
ACTTACACAACTCAAGTTACAACTTAAGATACTGGAAGTGGACTTTTCAACCAAGCAAGT
TCGATTGGATCAATTTGTGCAGTTGGCTCAGACAATGCAAATGCATCTCTCTGCTCCAAT
CAGATCCAAATCAACAGTCAAACAGAAAATGACTCTCGTCACACAAACATGGCAGGATCT
GCAAAATAGAATCAAAGATAGAATAGTGCTCGCAGAAGCGGCCCTTCGTGAAAGTGTGAA
ACTGAACGAGTCTCTGGAAGATGTGAAAAAATGGCTCTCAACAACCAATGATAAGATGAA
GGCTATGCCTATACTACATCTAGATGTGAAGTCCATCAACACACAACTAGAACAGATACA
AAAAAAAAAAA
>cluster_255_pilon
TTGTGATAAACTTATTAAATAGAAATGTTGTCATTGTTACCTTTGTTAAGCCAATATTCA
AAGTCGCATGGACTCGCGTTTGACGCCAAGCTTGAGGGTGATAGTGTTGCTCTCAACGGA
ACGAAACTTGAAAATCTTAGTTGCTCAAGCTTGATGCGTTATTATGGCAGATTTGTTTCT
TCGGGTGTTCTCTACAGCAATGATCCCCTTGAATGTGCACAAATCGATTCTTGGTTAACA
ATTGCCGATGATATTTTGGAAGGAAAGTTAACGAATATTGAGGCAGTAGATAAACGAATA
GCATCGCTTACCTATTTGGTAGGGCATCGTTTTACAGTTGCGGACGTGTCGTTATTAAAC
GCGTTACACTTTAGCAAAATTGACATAGAAAAATTCACTCACATTAAAAGATGGCAGAAA
TTGATGTTGACTGAAATTAGTATGCCGTCAAGTTTGCCTCAAAAGAAAAACGGTCCTCCA
GTGGTAGATGGTAGTCCAAAAAAGAAGGCAAAACAGGAGGATGTTGGAAAATTTGTCGAT
CTTCCTGGAGCTGAAATGGGAAAGGTGGTGGTTCGATTCCCGCCCGAGGCTAGCGGTTAT
CTGCACGTCGGTCATGCAAAAGCCGCACTTGTCAACCAGTACTACCAGCAAACGTTCCAA
GGAAAACTGATTCTACGATTTGATGATACAAATCCCGCCAAAGAAAACGAGCATTTTGAG
AACGTGATTCGCAAAGATCTGGAAATGCTGGAAGTCAAACCTGATTGTGAAACTAGAACT
TCGGATTATTTCGACATTATGCTTGATTTGTGTGAGAAAATGATCAAAGAAGGGAACGCT
TACGCAGATGATACGGACGCTGATACAATGAAAAAAGAACGAGAGGCAAGAACCGAAAGT
AAAAACAGGACCAACAGTGTTGATAAGAACTTAAACATGTGGCGTGAAATGGTGAAGGGC
ACAGATTATGGTCAACAATGTTGCATTCGTGCCAAAATTGACATGAACTCAAACAATGGT
TGCATGCGTGACCCGACCTTATACAGGTGTAAAAACGAAAGCCATGTCGCAACAGGAGAT
AAATACAAAGCATATCCAACTTATGATTTTGCCTGTCCAATAGTTGATAGCGTTGAAGGT
GTAACACATGCTTTAAGAACGACAGAATATCATGATAGAGATGAGCAATATTACTGGTTA
ATTGACAAATTGCAGCTCAGGAAACCTTACATTTGGGAATACGCACGTTTGAATCTTCAA
AATACAGTTCTCTCCAAACGAAAACTGACATGGTTGGTCAATCAGGGCGTTGTTGATTCC
TGGGAAGATCCAAGATTCCCAACAGTTCGAGGAATTCTACGACATGGAATGACAGTTCAA
GGTCTGAAGGACTTCATTGCAGCCCAGGGTGGATCAAAATCAATTGTTCAAATGGAATGG
GATAAAATCTGGGCGTTTAATAAGAAAATTATTGACCCTATTGCGCCAAGATACACGGCA
CTCAGTGAGGAAAAATTGGTACCCGTAACCCTTGCAGGAATTGATTGTGAAGAAATGAAA
GAACAGCAATTGCATCCGAAAAACAAAGAAGTTGGTACAAAAATGGTGGCGTATAGTAAA
GTTATCTTAATTGAACAGCAAGATGCAGTGTTGCTCAAAGAAGGCGAAAGTGTGACGTTA
ATCAACTGGGGAAATTGTATCATCAAGAACATCGAACGAACGGATGATGGAAACCAAGTT
TCAGCTATTCAAGCACAGTTAAATCTGGACGATACAAACTTCAAAGCTACGAAACACAAA
TTGACGTGGCTGCCTGAGAAACACTCGCAAGCGACCAGTATTCCAATAGTTGCCAGAACC
TATTCACATCTGATTTCAAAACCAGTCTTGGGCAAAGATGAAGAAATGAAAGACTTTGTT
AACTGGGATTCTTTAAAAGAGGAAACCTTGATCGGAGATCATAACATGGCAAATGTAAAA
TTAAGAGACATAATTCAGATTCAGAGAAAGGGATTCTTTATCTGCGATCGCCCATATGAA
CCGTTCAACCCGGTTATTGGGAAAGACCTTCCAGCAATCTTTATTTACATACCGGACGGT
CACAAATCTCAAGAAGACCAGGAAAAACAACAAGTCCAAGTTGGTTCCAAAAGTTCAAAG
CAAAGCAAAGATTCAAATGATTCGAAGAAACAGAAACAAAACCCGAAAAGTGCCGAATCC
GGCGATTCGAAGTCTGATCAGAGTTTGGATATGACTGCTGTTCAGAAACTGTTCGAAAGT
ATTTCTGCTCAAGGCGATGAAGTGAGAAAACTAAAAACAGAGAAAAAGCCTCAAGAAGAA
GTCAAACCCGCGGTTGACAAATTGCTTGCATTGAAAGCCGAATTCAAAACACTGACGGGT
ATTGATCATTCTCCAAAAGCTATGGAGAAACTTGCCACGGGAACTGTTGAAAGCTCCAAG
GAACAGGAAAAACCAAAGGAGAAGGAATCAAAGAAACCAAAAGA
>cluster_256_pilon
AATTGCGTATTTGCTATTCTGTAGCAATGCAAATTTCACAAACGTAGTTCAGCAGATGTT
TCGTTTATAAACTTATGGTTTGAAGACTCGAAGAAATTAGTGAAAACGAGAAAACAGGCA
CGCTATAGAAGTTAGCTGCGAACGAAATTATGGGGTCGTCAGATGAGTGGGTAGCCGACA
CTTCAATTGCGATCGCCATCTACAATTTGGACACGAATGAGCCCAATGTTGTCTCGTTCA
AACACGGTGACCTCTTCCAGGCACAATTCTCAACAGCAGACTGGCTCTATGGAAAAAGTT
TCATCACTGGAGCGAAGGGTTTGATATCCAAACATCATGTCTTCATTTTCTCCAAGAAAG
AGTTTCCAGTTGAGTACGAATGTTTGACTGAGAAGATTCGACTTGAGATGATTGAGGCTC
TCTTTCAGTGGACTGAAAAGCTGAAACATAAATTGTCTATAGAAAGCGGATGGACAACCA
AAGACGAGAATCCGACCCAACAGATTTTGGAAGTGTTGAACATCTTCAAAAAGTATGGAT
CAAATGAGAAACTAATCTTCCGTGGAGATATGGACACAATTTACGACAAGATAGACACAC
TGAATAAGAAATTCTCACTGGCCAAAAGATTTCGTGACGCCCGCGGAGATTGCTATGACT
TGGGCAAAGTACTAAGCATAAATGTATGCGAAGTGGGACGTCGGCTTATTGATACAGCAC
GCATTGAACGCTCCATGTCAACGGAGCCCAATCTCAATGTGTTGTATCAGATCACAATCA
ACAGAAAAGGAACCCGATTTGAAGTTCCCAAGCTAGGCATTCAGGTTCCGATGTTCTACG
TGTTTGCACTGGTCGACAGCAAAACATTTGAACATTTATCAGAACCATTTCTGATTCGAA
ATTCGTCCTCTAAAAGTCACGGATTTTCAAGCAATGAGAGCGTAGAGGACGAATGGACTT
ATTCTTTTACGTCGGAGTGGCTTCGAAAGCAGTTGAGGCAAATCGGAGCTAATGAGTCAC
GAATGCGGGTTCGAAGTGACCTTCTAGAGAACATTCTGATTGCTGGTTGGGCAGTGACTA
CAAGTGATGACGTCAGAGAGAAGAGGATGGAGAGGGCAGCCAAAAGTGTGGATGCAGATC
CAAAACTCAAAGAGATCCCGGATGTCCAGATCCCAATGTATGCTGGCACCAGTTACGGAG
CGGAGTCATTCCCGGATGCCTCATCGCGTGACACAAACTCCAGGATCCAACTGAGCGAGG
TGTGTCTGGATGTAACTGGACGAGTGTTGGATAGTGCAGCCAATGCATCATCTGGTATGA
GGAGTGGTAGAAGTGGAAGTGTAGTAGATGATATTGCAACTCGCAGCAACCGACCAGTCA
GTGAAGTGATTATCTCATTCCGGTCTGAGAGGTCAGTGAACTCTGTACAGAGAGAATCCA
GACTGTCCACCAACTCCAACTCTGATCAGCAAGCAACACATGGATCTATTGATGACGGAG
TGATTCATGGTATCAATGATGCACCACTGCCATACTTCAAGTCATCCACTGGTGTTGATA
CTCAGAAGACGAGAATAACTGTTGACATTCTGCCGTCTACAGTAATGGAAAGCAAGTCGA
TTCTGAAAGGCCAACCACAGAAGTTTGTTTTCTCCTCTATGAGTATCGGCTATGCGAGCG
TGAAAGGATCACAAGACAGCGTGGATATTGATCAAACCAACGAGCCGACGATCAAGTTCG
TCCCGTACGCCAACTGCGCGTCATGGCATTTTACGGACTCGTTTGAAAGTGTTGTGGAAG
TTGTTCCTGCCTCGACCAGGGCAAACATGTACGAGGTAGAAAGGACACCTTTTCTGAACA
GAGTTCATATTGACATAGAACTGGAAAACGACGAACAAGCCAGGAAATGGAGGAAGGAAA
TGCCATACTTGTGCTTTGAGCTCAGACGGTCCAAAATTGCAACTGACAACAAAGACTTGC
TCTCCAAAGCCTGCCTAACTAACCAAGTAGAACACTTCAAACCTGTCGGCTACTGCGTTT
TGCCTCTATTTGACGAAGTACTCCCACGCAATGGGGAATACCAACTCAAAGTCCTATCCC
TTGTCAACCTCCGGGAGGTTTTGGACACGAAGCCTCCCAGGAAAGCGGGCAAACCAATTG
TGTGGCCATTTACATCGTGGGCGAATGATGCGTATCAGAGAGATGAAAGCGATATTGGCA
GAAATGCTCAATGTAGTTTGACAGTTGATTTTTCGCTTTCATCGCAAATTCTTATGAATG
AAGCTTTTGTGCCTCAACTGATCAACTTGCCAGATACTCTCAAGTCATTGTTAGTGGACA
AGGACTTCATACAGCCACATGAGCTCGACAAGTCACTCAGCAGCATCCGAGACTTCCTGA
CTCAATCTGAGAGCGAAAGGGAAAAGAACATCAACGTCTGTCTTCGGTTTCTGAAGAAAA
TGCTGGAATCGCTATTCTACTGCATCGTGTTCATCTACAACAAACTGGACGACAACCAGC
AAATACTGGAAATCTTAGTTGAACTGACAATTGATTTATGCTGGGCAGTCCACAAGGAAA
ACAGTCAAAGCCAGGAGTTCATCAGTGGGTCAATTGCGAAATATCAGAGCCAGTTTGATT
CTAAACTTGACCTTTACAAAAGCCGGTCGGACAGTTTGGAGAAGAGTTTGTTGTTAGCTA
GTGGAGAAATTGGTCCTGACAGTTCGATGGGTATAGAGGGATATCAATATTTAAGCATCG
CTTTCTTGACCAGCCTTCAATACGAGCTCGAATACAGCATCAATCGTCTAAAAAGCGAAA
GCATGGACCAAGACGATTACTGCATGGTCGACCAAGCCGAAGAAAGCAGAAACAACAACA
GTTCCCCATTTTTGGGACGATCGAGATTCCATACGAAACTTCCCGTGCTGAACAAAGTTA
CACGGGCCAATGCGGCTAAGTCAATATTTGGCCATCAAGCCAGTAGTTATGATTTACAAG
AACAAATCGACACGTCGGAGAAATACACGAAGAATCCGATAAGAACAAACGAGATTTTAG
AGCTGTCGCATTTCTTTCTCAAAACGAGTTTGGTCCATTTCAAGAGTATGAAGGACAAGT
TAAAGTTCGAGGAGCGTGAAAATGTGGTAGTGAAGTTTGAACAAGTTCTGACGCTACTCT
ACAAGTTCCTCAAACTCAGAAAAGTGGAGCCATTCTTTGAAACGGTTGCCATTGGTCTCA
TCCAAATAATGGACAGTATATGCGACTTGGATGACGATGTTCTAATCAAAGAGACGTTCA
ATACTCTGGGAAAACTGATGGATGCATCAGCACATGATAACTTTCCTCAGAGGAAGAACC
CATGTTTGCTTCTGTTGAACAAACTTCATTCAGCTAAAGATCCTAAGCTTTGGCGTCTTG
GAGTGGAGTTTCTGGCAGCGGAGATAAACAAAGAGAGAATCAAACTTTGTACCGATGAGC
CATCTAACACCACTTACAATGCAGTTGTCATCATATTGTCCAAACTTGTGTCCTATTTAT
CAAATGACGACAATGAAGCACAGCGAAATGCAAGGGAGGTCGTGCTGAACAGTCTATTTG
AAGTGAAAGGCGTTGAGAGTAATGAGAATTTGCTCAGCTGGCTATTTGGTAACACTGTCG
AAAGCTGCGCCGGAGATAGAAACAATATGGACTCAGCTAGAGCCTACTTTGGTTTGGTTC
TCTCAACCATGGAGTTAATATCAAAATGCACCCCTGAAGAAACCCAGAGGTACCTCAACA
CCGGCTCAGATCGGGATATAATGAGCAAGGCTTCATGTTGGGAAATAGTGGAAACGCTTC
TGCAGTTGGGAAGACGAGTTCAAGATCAGAAGATTGGAGATATGTTGATGCAGGAAAAGA
ATAAATCTAGGAAAAATAAGAACTCTGCCAAACTTCTCAGTCCAGAGCGCCGACTGCCAG
TGATCTCGAGTTCTAAATTTGGACGCCGTCTCTTTGATTCTGACGAATACATATTCTTCA
AGGTCAAAGCTACAAATGTGATGCTGACTTTCATCAAACATCTAATCTCTACCTGCCCTC
CGTCCTCTCTCAAACTGGACCACTTAGGAGTAATTGTACTGGAATTGATATCCCAGAATT
TCCTACAACCCAGGAAATTTAGTCAAAAGAACGAGACCATTTGTGAGGATTTGGTGTTTC
CCCAGACCCAGCAACACTTTGGTGACTTGAGGGTGAAAGGGATCGCCATTTTCAGACGAA
TTTGGGAATTATGCCTGAAAACAATTCACAAAAATGCTTCTTCACCTGTTGGGAAATTAA
CCGAATTACCGCTTCAAACAGACGAAACAAATTTCACATTGGTCGACTTCATAAATTTCT
GTTGCTGTGATTTGGTACGTCTTAGCGTTGCCATGGATTACGCAATCACTCGGCCGCTGT
GTTACGTAATAACCGAGATGATAGCCGAGATGCCACAACTGTGTGAGCAACACGTGATTT
CAACTCTTATTCAGTTTGATCTGCAGAGAAATTTGACTGACTCGGAAGTTAGAGTGCGGA
AATATTTCTACGACAGAATAAACTCGGGTGGTTTTCCCAAAGAGAAGAAAAAGAAAGTTG
ACG
>cluster_257_pilon
GTACTATCATTTCAAACGCAGTAATGAGGTTCACGCTACTAGTGGTGGCGATTTCAGCTG
CTGCCCTTTTTGGGTTAATTTCTGCCCAAAATGTTACTGCAAACATGACAGAAATGGATC
TGGGAATTGAGTGGAACTATACGGAACCTATTGTAGTTAACTACACTGAGACCGAGACAA
CAGTCATGCGGGCGAAGGGTTTGAACTCGAGCAAGGCTTACGACAATGGCAGAAAAAGCA
TCTTGGACATCGAAGCCAGTTGGAGATTCGGAGCGACTCAGGTGTTGACAGAGAATGACA
GTCTGTTGAACAAGATCTACGTGGAACACAAGTTGGCAATCTTCAACTCCAGCTACTCCA
ATGAGACCAGATACAGACCATCCAAACAGATGATATCCTACAACTTCACTGATGATCCAA
AAGACTTGGTGTACAAGATTCTGCGTCGACTTCCGAAGGGCGCACTATTGCACTCTCACT
TGAGTGCCACCCATGATCTGGGAACCTTCCCTCAGATGATGTTGAGTTTGGAGAACTGCA
AAATATGCGAGAGTGGAGACAAGTACAGATTGCACTACTTCGATGATGGAGTCCAAGACA
TGAGTTCTGACTACACGTGTCGCAAGTGTCCTTCGCCCGGAGACTCGAACTACACAGCTG
AGGTGGAGAATCTGAGAGGACAAGTGAGTATGTACGATGGAGTGGACTACAGCGGACAGA
ACATACAGATGATATGGGACAACTTCCAGAACAAATTCGGACCAGCAGGAGATGCCAAAG
ACACCTGGCACGTGTGGAAAGCCATGCTTAACTCTTCCCTCAACCTCTTAGTTGAAGACA
ACGTTCAATATACTGAGTTCAGGACAGGATTTGGTGATCGAATCGATAAGAATGGAACTG
TGATTCCATACGAACAAGTCCTGGAATACCTGCAAGAACAAATAGAACTCTTCAGAAATA
TGTATCCCAATTTCTACGGTGCCAATCTAGTTCTTACAAAGAGTCGCGTTGGTTTGTCAG
AAGCCAAGCTCAAATCCAAATTGATGTCTGCTCAGAAGTATTACGAAATGTCAGATTTGA
TCAGAGGTTTTGATTTGGTGGGTTATGAGGAGACAGGGCGAACATTGAAGTCTCTTCTGC
CAGTGTTCTTTGAGTTCAGAAATGAGACAAAGAGCGACATGCCATTTGTGTTCCACGCGG
GTGAGACTCTCTGGACTGGATTTGGCGTGGACGAAAATGTGGTGGATTCGGTCATGTTGG
ACACTAGAAGGATTGGACACGGATATGCTTTGGACGCACATCCGTATGTTCTCGAATTGG
TGAGACAACAAGACGTTGGAATTGAGTTGAACCCTATCTCCAATCAGGCACTGGCTCTTG
TTGATGACATTCGAAACCACCGCAACAAGAGACTCATGGATGTGACTCACAAGCCAGGAA
TGTTATCTGACAAGCCTCTCAGATTCTCAGTCAACTCAGATGACTGTCTCATCCTTGGAA
CCAAACCAATGACGGATGACATGTACATGATGGTGATGGCAATGACCTCTAAAGAGAGTG
ACTTGAGAGTAGTGAAGAGAATGGCATATGACTCCATTCACACTTCACTACTCACTCCCA
CTGAAAAAGAGCACGCAATTGCTAGGTTTGAAAACGAGTGGGACCACGTTGTTATGGAAC
TGCTTCTGGAGAACTTCTTGGGCCGATTGCAACCAGACGCATAAACAGAGTGCTCCACGG
AGCACTGAGAGAGAGAGAGAAAGGAGTAGAGAAGCTATATATGGAACACTGTCCATTTTA
ACTACCCCTATAGTCACCTAACAGCCACATGAACTTTAACGTTGTAACTGTCAAATCTAG
TTATAATTAAGTCAACGTCGTTCTTTAGTCAAATGTAGTTTGGTTTCATTCATAATTGAA
GTGCCTGAAAAGATTATTAACTTGAAAAAAAAAAAAAAAAAAAAAAAAAAAAAAA
>cluster_263_pilon
ATAAACTTATTAAATAGGTTTATAATGATATGCACGATTGCATGAATCAGTAATGAGCAT
GAGATGACAATTTTACAAGGAGTTTCGAGCAACAAGTTTAGCTAAAGCAGTAAAACATTA
GAGGAGACGGCGATCATGGGCTCTGTTTGTTTCAAAGATGCCTCTACAGATGCGAGGGAG
AGAAATAGTGACAGAAATAGAAGTAGTAGAAGAGATGGTGGGCGTCAGAGGTCTTCAATT
GGTGCTATTGATGGTCGTGATCACCAATCAAGTAATGCGATGGGTGCTGCTGGTGACGTG
CCCCCAACCGACCCGGAGGAGGAAGCAGCCTGGATCCTGAACATGGCCAGATGTCCACTA
CCTCCCCACTTGGACAGGATGTCAGTCAGTGCCATACGAGAGTCACTCTGCATCGATATG
CACGTGAAACACACTCTGAAAGGGGTGAACAACTTGCACGAGATCCCGACGAGAGAGCCT
CCTTTGTGCATGTTGAGACTGCATGATGTGGCAGAGGTGGAGAACGGGTGGATTGCAGTT
GTCATGGCTTTGGTGGACACTGTCCCCATTGAGGAGGCTGTCGGATCCGCCGTCATCATG
ATTGTCATTGATGACTGCTCCTTGCCTACCAAAGTCACTATCAACAGGCTCGTTAAACAC
CTTAACTTGGACAGCAAACAACTGGGCAAGTTAAACGGGCCTCAAGGCTCTAAGTGGCGC
AATGTGTGTACAGTTCTTGGCTGCCTGGCGGATAAACTTGCCGGACCAAATGCAGAAGCC
ATATTGTCTCGCGACGTGTTGGACTTCTTACTGTCTTGTTTGGAACCCAAAGTGGCATTT
GAAACCACTCTGCATGCTTTGGTCGCAATTGAGAAAATCGCCAAAACAGCGAAGAACAAA
GCGCAATTTGAGAGGCTGCAAGTGTCTAACTTGTTGGCGAGGCTAGAAGGTCTCTACTAC
CATTCCAAAAACGATTTCATGGCTCAACAGGTCGGCTTCTGCGCTCAATGGCTGCTCGAC
AACATTTTCTTGAAAGAGCGGAGAGCGTTCACCTACGAAGTTGTTCTATCATCACTCGAT
ACAAGAAGCATTGGCTCAAGCTTCCCGCCGAATGGGGCAATGCTGAATGACAGCGATGTG
TCAGAGTATTTGAAAATATCTGCGGATGGACTCACGGCAAGGTGTGATGCGTACTCGTTT
GAGAGTGTGAGATCAACAGTGCATGTTGACAAGGGTTCTTGGTTCTATGAGGTGCAAGTG
GTCACTCCTGGCATTATGCAAATTGGATGGGCCACCAAAAACAGCAGATTCTCAAACCAC
GATGGATTTGGAGTTGGAGATGATGAACTCTCATGTGCATACGATGGCTGCAGACAATTC
ATATGGCACAATGCCCTCACCACCCGTCACTCACACCGGCCATGGAAAATGGGAGACTAT
GTCGGATTCCTAATAGACCTGGACCACGAAGAGATAGTGTTTTCGCTGAATGGAGAAGAG
CTTGATCCAGAGAAGGAGATATTCATATTTGCCAAGAGTGGATTCTACGCTGCCGCTAGT
TTCATGTCATTCCAACAGTGTGTGTTCAACTTTGGAGACAGGCCCTTTGTTCATCCCCCG
GACAAGGGTAGACGACCCAATGTGAAGGGGCTGATTGAGGCGTGCTTCCTGTTTGGTAAT
TACAGTGAAGAAGAGGAGAGTGGAGAAGAAATGCCCATGTGTATTCTACCGAGACATATC
AAGCAGAAGCGTATGTTGGAGCGATTGGAGAGGAGTGGGACTAGTTTCAGTAGTTATACT
GAGAGGTCGCCTTCACAGGGAGGAGGAGGTGGAAGAAGAGGGGGGAGGGTGTCCTGCTTC
ATCTGTTGTACATACCGAGCTGACACTATCATTCTTCCATGCAAACACACTGGCGTTTGT
ATGACTTGTGCTCTCCAAATAGAACAATGCGCAGTTTGCCGTGCAATGATAGACTCTCGC
CAGTTGGAAGAAGAGTTCAACAAACAAAACAACAACATTAGTAGCACCTCTCTCGCAACC
ACCAGTGACAATCACACAAACCATGCAACCCAATCTAACAGTGCTCAAGTTGTTCACACT
ACGGGTACACCAAGCGCCACCACTACACGGCAAATATTTGTAAACACACAAGAACAGCAA
TCACCAATCACAGCCGTGGAGTCAAATTAGAAAATAATTTGGATCCCTATACCGATCGAT
TCTCGCAAAGTCTTGACTCGCTAACAATCTTTGCCATCTTTGTATTTCAAAATTTCTTGA
TTCAGTAAAACGAGATTGACAATTATACATTTCAAATTTAATTTTGTCTCTAAAAAGACA
CGCAGCCTGTTAGTTATATCTAAAACACCTTATCTCAAAAGTGTTCGAGTTATTATCAAT
TACGCCTATAACTGATTGCTATCTGAATTGATTCAAAAATTTTATCTATTGTTGTAGTTT
AGTTCAATTCAATAGTTTTCGCTGTAAAAAAAAAAAAAAAAAAAAAAAAAAACGC
>cluster_266_pilon
TGGCATCAACGCAGTAGATGGGGCTTTAGCTAATTGTTGTGATAAACTTATTAAATAGAT
CATACGCAGTGAAACCTGAGAACTCGATAAGTTAGCGTATCGATGATGGACAAGGGAATG
CAAGCTTTGGCTAGATCGTTGGCATCGGAAGACAGAGTCACACGAACTGAAGCTTTAAAG
CGCTTAAAGTTGTTTATTAGCACTCGCGTGGAAAATGGGAATTTTTTTGAGCTGACGGAA
CTAAAGAAGCTGTGGAAATGTCTCTTCTATTGCTTGTGGAACTGTGACACTATGGTACGC
CAAGAAAAGTTGTCAAAAATGTTGTCAAAATTGACGCCACTCTTTGTGAAGATTCGGCAA
AAGATGAGCTTCATCAAAGGTTTCTTTTTTATTGTGAGGCGAGAGTGGTTGGGATTGGAT
ACCCACAGGCAAGACAAATATCTTTTTCTCATTAGGGTTATGGTGCGATCGGGTTTCAAA
GCAGTATCAGAAGAGAAATTATCACTCACATCTCTCAAGTTATTGTCATCTGTTTATCAA
AATCAAGTTCTCAATGTTGAAAATATTGTGACAGCTTCCGCCGTTGAGTACCATGTTTGT
GATGTTTTCTTTGATGAAGCAGTGCAAGTAATCAGTGAAAAGTTGGAAAATGAGGTGTTC
ATGCGTCTCTGCTATCCCTTTTTCCATTATTTGAAATATGGTAAGGACTCTAAATTGTGC
TATCACATGATCATGAACATGTTTCTTGAACTTACCGGTTTTTCCAAATATACAGAAAAA
AAGTCATTGAGCGAAAACGTGGGCAAGATTTCAATTGACCGAAATGCGTTCGTGGCGCAT
GTGTCATCTTTAGCTATGTCTGATGATATTCGAGAAACGAATCGCAATTGTCTCATGTTT
CTCGTTCAAAGATGGAAACGGCAAACTTTAGAGTTGGACAGCTTGGAAAGCTCTGCTAGG
GAAGCTTTGGAGGCGAAAAAGTTAAAAAAGGAAAAACGTAGATTGCGTGAAGAAAAGGAA
ATTGAGGAAGAATTGCAAAAAGCGGGACTGAGTAAACCTAATGAAGTATGCAAGGAGAAT
ACAAGTGAAGACTGTAAGATCAACTCTGCGAAAATATCCGGCGTCACCGGAGAAGAAAAT
GAAAAGACAAAGACGCGTGATCGGACTGAAGAAGAATTTAGCGATATGGTGCAATCGCCT
ACAACTATTTTATCGGAAATCAATGGGAATAAGGCCGAGAAGAAGAAAGTCAAAAAAGGG
AAAAGAATGGCTTCAAGTACTGTGAAACCAGTGCTTAATGAAATTCAAGACGAGGTCTGC
GAAGCTGACAAAAGTTCAAAAGTTTTACCAATAAAAAGAACAAAAAAGAAACAAAAGCAG
AAGGTAATGGGTGATGATATCAAAACAGGCGCTGAGAACATTAAAGAAAAATTTTGTGAC
ATTACTGCGCCTTCACCGCCAACTAAGAGGAAAAGAAAAAATAAGGCGCTGTGTGTTGAG
GGATCAGATGCAGTTTTGAACAAAGTGTGCTCGCCGAAGCAATCGTTAAATGCAAACGAT
ATCACGGACGGAGAGGTGGACGCTAAAAAACCCAAAATGATCAAGGAAAAAGATGAAACT
GAACCACAGGCGAGGGTTCCGGATTTATGCGAGGAAGCTGCAAATGAAATGGAGATAGAT
ATGAGTGCAGATACGGTGGACGGAAATAATTGTTCAGCGTTTCAAGTGAAGGAGATGCTT
GGAGAAACTGTCATTGATCCAAAATTGTCAAGAGATCAAAGAAGAAGAAATGGAAAACAA
GAGCAAAAGAGCAGACAGTTGAGGCAATTTAAAAAGCGGGCAAAAGTTGAACAACCGCCG
GATGCGTTGTCAGCAGAGGTCCAAAAAACGAATAGTTTAACTGCTGCTCCAAAGTCTGTT
GATTTCGTAACAACTCCTATCTCTCAAGAATTGCGAAATGCTTATGCTCAATCGAAAAGT
TCAAATAGTAGCACAACGAACTTTACTCCTAAACTTGGTGCCAACTTTGTTAAAATCGAC
AAGGTGCCTCGTAGCAAGGCAACTAAGAATCTGTCACAACTGTCGGCGGAAGAAATTGAC
CTTCTGCCCAGTTTTACTAGACGAATAGCCGAGAACAGTATCAAGATGAAACCATCCTCT
AAAAACAGTAACCGAGGAGAGGGAAAGGATGTAGCATTCGGAAGAAGTGAGACGTCGAAA
TCTAACATCGAGCACAAAGCTATGAGAAAAAATTCAAGTTCGGGAAGAGTATCTTTTGAT
GTATCAGAAGTGTCCACAACTGATAATTCTACTCCAAAGGAAACCTCACTGATTAGTGTT
AAAGAGAATGCTCGCTTGACGGCTGCAGACTTCTTCTAAATAAATTTTCGCTAGATTTTT
GAATCAATAGAAGCTCAAAGAAAATGTTCTGTAGTCTAAAAAAAAAAAAAAAAAAAAAAA
AAAAAA
>cluster_267_pilon
AAAGAAGAATTGAATTCTATTCTAAAGTTTGGTGCTGCTGAGCTATTCAAAGAAGCGGAC
GGTGAAGAGGAAGATTTGACAGATGATTTTGATATCGACGATTTCCTCCAGAAGGCCGAA
ACAAGAGAAGAAAGCGACCAGCCTCAGACAGTGGGCGAAGAGTTACTCGCAGGCTTTAAG
GTCGCAAACTTCAACTATGAGGATGAAGAGGAAGATATCGAGGCTGAAGCTAATGAAAAT
GACGGTGCTGACAAACAGGAATGGGATGAGATAATTCCAACTGCTGCTCGAGAAAAAGTT
GAGCAAGAAGAAGCTGCCAAAGCAGAGTCCGAAATGTTTCTACCACCGAGGCAAAGGACA
AGGACAAAAGCTTTCCAAATCAACTTTTCTACGACTGCTCGTGATCATTCATCGTCATCT
GAAAGTGCAAGTGATGAAGAAACACTGGGTGCCATATCAGCAACTTCCACTCGATCAGGC
GCCAAAACATCCTCCAAAAAGCTGAAGCAGGAGTTCATGAATTGGTCTGCAAATGAAGTG
AGAAACTTTGTTAAGAGCTTCAAAAAGTTCCCAAATGCAGAGAACAGACTGCAAGAGGTT
GCTGAAGATGCTGATTTACACGAGAAAAGTATGACAGATATGCAAGCTTTCTGGCAACGA
ATGAAAGAATATTGCGAGTTAGCTGTGAGTGAAGCTAACAAAGAGAACGCTGGTGTCAAA
ACATCCAAACACGCGTCCTTTGTGATACGAAGAGTGAGTGTCAACGCGACACAACTGATG
AAATCTCAGGAAGAGTTTGACGCTCTTGTCAAAACAATCTCAGTCCTCGATTCGCCTTAT
AACTACGTCCTCAAACTATCGAAGAAGAGACTGCCCAATTGGGATGTTATTTGGGAGGCA
GAGAATGATACTAATCTCATTATTGGGGTCTATTTGTACGGCAATGGCAACTGGGATGCA
ATCAAAAATGACGACCGACTTCAGCTGCAAGAGAAACTAATGTTAGAGTCAGAACAGAAG
CCACAAACTCGGCATCTTGCATCAAGAGTTGAGTACTTATTGCGTCTGCTAGATTTGGAG
GTGAACCCTAATAAACATGAACGCAACTTGAAAAGTCCTGATAAAGCTAAAGAGGAGAAA
GATCGCGAGCGCAGAGCTAAGAAAGAAAGGAAAGAGAATCTGAAGCGAGAGAAAAAGGAG
CGGGAAGCTGCAGAGTCAGCGGCCAAAAAGAGGAAGATCTTTAAGTCAAGAGAAGAGATT
GAAGACGACTCTAGCAGTTCTGAAGACGACGATGGATCAGAAGAAGGTGAGGTGAAAGTG
AAGAGCACGAAGCCTCTGGCTAACCCGAGTTTGACCTCTCCTTTGAAGCTAATGTGGATA
CCGACACAGGAGACCGATGAGCACAAAAGTGGAACCATGTCATCAACTGACCCCAAAGCA
CATAGCCAACTATCATCACATTCAACAAGTCAAGCTAAATTGAACGCTTTAAATGCAATA
ACAGTTGCTGTGCAGGAGCTGGATATCAAATCCGACATTTTCAAAGCGTGCAAAGAGGAT
ATGAGATCCGTCAAAAGCACCTGCAAAAACTAGCAATCAACGGCAACTGACGAGTCCAAA
AAGACTTCTCAGGATGAAATGGCAGCAGTGTGTCGCACGAGCTTAGTCAAAGTAGGTGAC
AGGGTCATCGAGGTTCTACAGGAGAAAGAGCAAGAGAAACTAAAGGAGACAAAGAGTAAT
TTATGGAATTTCATTGCTCAGTTTAGCAAGCTCAATGCTGAGACCCTGCACTCTATATAC
GTCAAAAGTACCAAGAAGAAGCAGCGCGAGCACCAGGAAGTTACTAAAGCGCATATTAAG
CAAGAAAAGAAGCCGTCTGCAGAAAGAGACGCTCCAAGTCCGGATAGTGAGGCGACAAAA
ATATCCAAGAAGCCTAGAGACACTATTCCCGAAAAGATCACTCGAGCACCAATATTTTCG
CGAATGAATCGCCCATCATCACCACCTGGAATGCATGAGCCTAGAAAGCGAATTTTTGAT
CAACCTGCTAAACCTTTTCAACCGAGGTCCGGAGAACACCGCAACGACAACCGAGATCAT
GTTGAAAACCGAATGCATACATCAGGAGCAAGCAGTACCTCCACCGAGCATGGGAGGTTT
AGTATTGGTAGAGAAGATGACAGAGGCTGGAGGACGAACAGAAGCGACGATAGCTCTCGA
GATCGTGTAAACTATGCCAGAAAATGGGAAGGGCAACGAGAGGATCAGCGCCATTCTAAC
TTCGACAGACTAAAATATCCTCAGCAACGCCTTCACGAAACAGCGCCACAGAGCTCGGTG
TCGAGCTACAGGGATCCTAGAATGTCGCGAACAGATCATCAGAGAGGTGCTACAAACGGC
GACAACCAACTTGGAAGTTCCTTCAGTCACAATCAGTATAGAAATGGAAGGGAAAGCTTC
CGCGATCATCATTCAAACTTGCATGAACCGTTACCAAGCAAGTCAATCGGTGATTCCGCG
AAATCTCGTGGAATGTATGAGAACCTGCACAATTCATCAAGTTTGGACTTTGACATGCAA
AATTTGCATGCTCAATCAGCTGCAGTACCGAACCCCCGATCTGAGTTGTCCTCACATGGT
GCTATTCCTATTGAACTTGAGCGACCAAGCTCGGAAACTTTGAATAATGAAGGCATGGAC
TTTGATTTATCATGGAAAAATGATGGAGCATCTAACTCTTGGAGTCAATGAAAGAGTAAT
TAGGGTGAAACTGCAAATAGTGAGCTTAATTAAACATTCGCCAATTGTACTCTGATTAGA
AACCTTGTTCCAAAACGTTATTATCTTTATTTTTGTTTTCTTATCTGTCGAACTTAATTC
AAAACTATATTTACTAAAAAAAAAAAAATAAATTAAGATT
>cluster_268_pilon
GATCAGTCATCACCAGGGTCCCCTTGGCTCCTCTTCCTCCTCTGGGGGTGGGGGGGGGGA
GAGGGCAAGGACAAGAAGGATGCTGCCTCATCTCTCATGGCTTTTGACAACAACGCATTC
TCTCCATATGCCAGACCAGAGCCCAGATACGTCTTCCCAAGATACAGAAAGTATAAGGTG
GCTGCTCGTCCCTTGAAAGAGTCAGTGCAATTTGAGTTGAACAGAAAGAGGCTGATTGAG
TTGAAGAATCTGAAGAGTCTATCGCATGAACACATTGTCAGATTCATCGGCTGTGCAATC
GACAGTCAGACCAAGTTCATAGTGTATGAGAACTGTGCCAAAGGATCCCTTTACCACTTC
CTAAGATCACCCATGAAGGCAGATCTCTCATTCAGGTTCTCTCTGATGTTGGATATTGCG
AGGGGTCTCCACTTTCTGGTGCAGAATGGCATGTTCCACGGAAGGCTCAATGCAAAGACA
TGTGTACTCGACAACAGGTTTGTGTGTAAGATAGGAGACCATGGGTTGTACTCGTTGAGG
ACTCCTCCAGTGTTGGATCTGAGCAGACCAGACATGGGCACAGAGGACAAGTACTATGTC
AAGTATGTCTACATGGCACCAGAGATACTCAGAAGGGACCAGGTGCCTACATGGGGTGAG
ATGCAGCACACAGAGTTTGACCACTTGATGCAGAGAGCGGATTACTACTCCTTCGCCATA
ATCAGCCACGAGATCCTATATCAGAAGCAGCCCTTCCATATCACCAACAGAGACTACACA
CACAGACAGAAACTTGTAGAAATCATCAAAGGAGGCAGGAGTCCCTTTCGGCCGATGTTT
GATGACCGGGACTTCACAGAGGAGTTGGAATCCTATGAGAAGGATGCAAAGGACTCCATG
ACCACACGACTCAACAATGCCAGAACTGTCATGGAACAGTGCTGGAGCGAACACCCCCAC
GAGAGACCAGACCTGAACTGGGTGATAGGGAGACTGAAGGAGAATGTGCCAGAGAACATA
ATGGAGAACATGTTGCAGAGGATGGATAAATATGCCAAGACTATGGAGACATTAGTGGAG
GAGAAGGCGAAACATGTTGTACTTCAGAAGAAGAGAGCAGATGATCTACTCTACTCTATA
CTACCTGTAGCCATTGCCAACAAACTCATCAAGAATGAGAAGGTGGATTCAGAGTGGTTT
GATGAGGCCACAATCTACTTCAGTGACATTGTCGGATTCACTGCTCTATCCTCTAACAGC
ACACCCGAACAGGTAGTTGATCTCCTGAACCATCTATACACTCTATTCGACTCCATCATA
GATGAGTTTGATGTGTACAAAGTGGAGACTATAGGCGATGCATACATGGTAGTGTCTGGA
ATCCCAATCAGAAATGGATCCACCCACTCTTACAACATAGCAGCCATGTCTCTCAAACTC
CTAGAGGCAGTCAAAAACAACTTCGTCATTCCCCACCGTCCGGATGAGAAGTTGAAATTG
AGAAGGACTGCATACTGGACCTGCGTGTGCTGGAGTGGTCGGAGTCAAAATGCCAAGGTA
CTGTCTGTTTGGTGACACAGTGAACACTGCCTCCAGAATGGAGTCCAACGGAGAGCCCCT
CAAAATCCACATCAGCCAGCAGTGCAAGACAAGTCTCGCCACATTCGACGAATTCCTCAT
CGAGTACAGAGGCGAGATAGAGATGAAAGGGAAGGGGTTACAGAAGACCTACTGGCTCAA
GGGTCGCAAATCACAACTGGTGGCTAAGAACCCCAAACTGGCCAGTCTAATTGGAGCCAG
CGAAGACTTTGGACCATCGACCAGACGAAGTGTCTGTCTACCAGCCACCCACGCACAACT
AACAATGGAAATCGCAACTAACATGGAAGCTTGTAAGAATGGCGGAAACGAAGAAGCGAA
TAAAAGCAAGAACAATCTGAGTTTGCAACGACCAAAGCACTCTACCTGTTCAACCCCTCT
TAGTCCGGATTGCAGTCCGCTGGACGACTCGGTATTCGATGCGCAAAGTCCACGCCAACA
CAAAGAAAATAAATCCCATTCC
>cluster_269_pilon
AGACAAAGATAGTTTACTATTGAATCAGGTCACCATAACTTTCCGTCAAATTGTACGTCA
ATAATAGCAAAAAATTCGAATGACATCCAAAACCAGCAGCTCATTTTAGAGTGACTAAAG
CAACTAGCTAGACTTAATACCAAAGGTATAAAAAGTTGAGCTCGCAAATTATAAGTGACT
AACTGAAGGACAAAAACTTGACAAAACAACAGAAACGAAGTCACGGTTCAACAGACTTAA
AAAGAAGCCAAATTACAGAACACCCGTTTTTGTAGTTATAATTATGATAACCACACTGTG
GCATTAATTTAGCAGCAAAGAGTAGAAAACAGCTTACAGACCTACAATTTACACAGGCAT
CCTACAGCAAATAAATGATAGCTTATATCTAAAATATAATTGAAGACAATAAATAACGAA
TTTTGAAGTTTACCATGTCCTTGAATCGACAACCAGGTGACTTCGACTCCAACTTCGAAG
CAGCAGGCAGCTTCGGAAGAGCACAAATAGTGCTTTTCACTCTCAACTGTTACATCACCG
CATATGTTGGCTGGCAAGCGTATATTCCTGTATTCTCTACCAGAGAGGATGACTTCTATT
GCGCCGATAACCTCAATGATACTATATCAGAATTAGAATCCCAACAAGTTTCACTGGTCA
ATTTTCAAAACGATCATGATCCTTTTAGTTCGATGGTGGGTAATGGAACTCCGAGCTATG
GCGATGATTGTACGAAAGGATGCCATAACTACGTATACAAGTCTGGAATCAGTTCTGTGA
TCACCGATTTCGACCTGGCTTGCGGAAGCAAAAAATTCCTTCCTTCGCTCTCAACTTCCG
TTTACTGGGCAGCTTATTTTATCTCATGTTTCATCAGTGGAGCTTTAAGTGACCGTTTTG
GACGTAAGTACGTATCATTTAGTTTGTTACTGGGCCTTACAATTGCAACAACACTCACGC
CTTTTTCATCAGATATTTACATGTACATTGCTTTACGATTTGTCAGCGGTTTCTGCGCTA
TCAACGCTAGTTTAGATTACATTATCATGGCAGAAACAGTCAGCAAAGCTAAATTATCGA
CCATTGGCATGACAGTCCAAGTTATCTTCGTAATGGGTGAGTTCTCGTGTATCCTTTTCG
GGTACCTCCTTCAAGACTCGTGGCAATGGCAATTTGTGGCTATGGCAGTGCCTGCATACA
TTTACTTAGTTCTGCACTTCTTCTTAATGCCTGAGAGCGCCCGATGGCTACATTCCCAAA
AGAAGACTCGACAGGCTGAAGCGATCCTGAGAAGAATTGCCAGGATTAATAAAAGAGACC
CATCTGTAATACAATTAGACGATGTTGATCAAACACTGAAATCTTCTGAAGAGCTCCTTC
ATCAAGGAGAGCACGAGGAAACCACCGAATCTGACTCAGCACAACTGCTCTTAAATCAAG
ATCCTGACATACAGACAACAAACAAAAAACCGGAGCCCAATCTTCTCAGCTTATTCGGAA
CTGTTCACAGTACAATTTTTACTTTGTCATGTGCTGCATCATGGTTCTCAGCCAGTCTAG
TTTATTATGGCCTCACATACGATGTACAAAATATTGGTGGCGACTTCTTCGTAAATGCTC
TCTTGCTGACGTTCACTGAGATTCCAGCATGGCTAATATGCGTGGCAATTGATAAATTCG
GTCGGAAGAAAACATTTGTGATATCTCTTTACGTCTGCTCAGTAGCTTGCGCTATTTTAC
CATTCACAGAGCCAATTCTCGACGGAAACTTGCAAATTGGCTTTGCCGTGATTGGGAAGT
TTTTGTCAACTGGAGCTTTCGATATGCTTTACGTGTACACTCCAGAGCAATTTCCAACAC
TGTTACGAAGCACCGGACTCACTTTCTGTTCAGCTGTGGCTCGTATAGCTTCAATATCAG
CCCCCTTTATAATTGAGCTGAAAGCAGGACCTTATAACTGCACCCCTTTCCTTATATTTG
CCGTTTGTGGTCTACTGACTGGCATTGCAGTTCAACTGGTCGGCGTAGAGACCAAAGGTA
GACGATTCATCACAACAGTTGATGAGTTTGAACACATGGCCAAAACAAAGCAGCTGAAGA
AACTGGACGCTAAGGACGAGCCAGTTAGCAGAAGGGCTAGCATTCAAGCATAATAGCTTA
CAAAACTTTATTTGATATTTTAATTTCAAGCATCGACAAAATTTAAAGACGTTCTAAAAA
TATTTGAAGAAGTTTTAAAAATTATTGATCAAAAAAAAAAAAAAAAAAAAAAAAAAA
>cluster_270_pilon
TGGTATCAAGGCAGAGTACATGGGTTAGCCTAATTGTTGTGATAAACTTATTAAATAGAT
TTGAGTTGAAATCGCAACATTGAAGTTACTGTTGTCTTGTCAGTTGAGAGTGAAAATTAA
TGTTGAAAGGAGAGGGAAGTCACAACAGCAGCAGCAGTGGCAATAATGGCAACAGTCAAA
CGAAAAGATCAATGAAGAAGAAGAGCAAAAGTGGTCATCGGGTCACAAATGATGTGGAAC
TTGACGATGATGTCAATCAATTGCTTCTCGCAGCTTTGCTCACCAAAGGAACTAACTACC
GGAAAAAGACTGTTGACGATTCTAAACCTTTCCAACAAAGTGGCAATTTGATTGCAATCA
ACACAAATCAAACTGGCCAAGCATCGCCTGAACAGAACCAGGAGTCTCTAAGTGTAAACA
ATAACATCAGTGACAACTCCAAACAATGTGAAGTTTCAAATGCTGGTGATTGTACACCAG
TTCAAGATGAGCCGAGATTTGACGAGCAAATCGACGAAGAGTTGGAAAAATTGAAGGCGA
GCATTGAGGTTGTTACCAATGAAGACAATTTGGAACAGTCCGAGGTACTGGAAGATGTCT
CCGACGAAGGCGATGATTCGGAAACTGACATTGAGGTCAAAGTTGGAGCCACAGATTCTG
CTCTGTCTCTTGTTTCACCTTCAGATGAGCTCATTTTGAATGTTTCTGGGGAAACAATTT
CTCCTTTGGAGCCCAGCCCTTTGCCATCAAAAGCCTCACTTAAAGATACAGCTGCTGCTG
TTGAGCAGAAATCTGATAAAATAAAACATACTGAAAATTCAGTAGGCTCGACTGAGGAAT
CTCAGAATCTGGAGTCCAAGGAAGCCGATGATTTGCAGAATTACGAAGATATTCCGCCTC
TGGATCCAAAATCGTCAATAAGTTTGGACTGTGATGACATCCTTAACTTTGATTTCGAAG
ATCTTAACGACCTCGACAGTTTCCTAGACAAGCACACGTCCGTGGACAGGGATAAGGAGA
AAGAGAAACAAGAAACATCTGTTTTTAACATCCAACATAAACCTGATGTTGCGGACAAAG
TTGATCGGAAATCTGAAGTTCAAACTGAACAAGAACAACAACATCAAAGCAAACCACAAA
TCAAGAAAGACATTATCAGTGAGACTAAAACAGACAAAATGAAGCTAACTGTTCCAAAAA
CTGAAGACAGTGCAAAAATGGGTAACCTATCCGAGAATGATATAAAATCAAAGCCTAAGC
AGATAATTAAAAGAGAAAAGATTGTTTTCTCAGCGCCTGGATCGCCAAATCAAAACCAAG
TTCCAGGGAAAATTCCAGGAGAATCATCAAGTTTGAATGCCTCCCTGGAGAAACCCAAAC
GTATGCTCAACTTGAAAGAGGCAAAATCATCGCCCTCGAGAAATAATGCTCACTCGAAAC
GAGAGGCGAAGTTGATGGAAAGCCTGGACAAAGAACTGGAAATGTTTCATAAAGGTCTGG
AGAAAATTCAAGTTCCCGTTAAAGATAAAAAGCCAAAGCGCAAACCCATTGAGTACTCTA
ATTTAGACCTGGGTTCATCGAGTAAAATTGATAACAATCTTTTCCACAGGAAGAAAGCTC
TTCCTAAATCAAAATCTAAAGAGCGAAAAGATGTCCGTGAGCGAAGATCTGTTTCACGTG
AGAAGCGGAAGCACAGAAAAAGAAGAAAAAGTTCAACATCAGTTTCGGAGAGTTCAGAAA
GTTATTTTTCGTCGGACGAAGAATCGAATGACAATTCAAAGCAAAGCGATTTGGAAACTC
TCACGAGTGTTTCTTCGGAAGAATCAGATGTAAGTGAAAAGCGAAGGAAAAAGAAACGCA
AAGGGAAATCTGACAGAGAGAAACGTAAAAAATACAAAACGGAAATTAGAAAGAAAATGA
A
>cluster_273_pilon
TAACGGATGATCGGAATATTGGTTACAGCTAGTTATTAGCTTTGTTGGTGGGTTATTACA
TAGAAAGATGGTGTATATAAACAAAAAACACCGCTTTCGGCGGCAAATATCCAAAACGAA
CATAATGTTCTACGAGAGACGCAACACTCGCAAAGTGTGTGTCAATTTCCAGCCTGTACC
AGATGGGGAAGAGAGCAAGGGCGACATTAAGGACAATTTAACCAGGAAGAGGAAGGAGTC
TCAGTCTTCAGCAGGAGGGGAGAAATCTACCCAGAGACGATGCAAAGGGTGTAATTATTT
GGAGAGTGAGCACTTCAACTATTGTAAGCCTAAGCCATGGTCAAAGGTCAAGACATGGAG
AAGTGACCTCCATCTGGACAGTGTGGACTTCGGACACACTGGAATCAACAGGAAAATAAA
ACTAGTCGGTAACGACGGTTCCGACGATAGCGGGGTCGTAAGTGAAGTTGGTGGAATCGA
GAAAACAGCAAATCTGACAATTCTAGCCGATGATTCCCATCCGTTAGTTGTGGTCGAGCA
TCTGTTGGAAGATTGGCATTTGAGTCTGCCCAATATCTGCATTTCGGTCATCGGGACAAC
AGGACGACACGTGACAATGTTGCCGAGGTACCTGGCGAGGTTGAAACAGGGGCTGCTATC
AGCTGTGTGTTCGACATCCTGCTGGGTTCTGACTGGAGGCACAAATCAAGGTGTGGATGC
AATTACATGTGATGCCCTGAAAGATGCCCAACTCACTAGCTGGATGGGCACACAAGACGC
GCCAGAGTTCGAAATTCTCGGAATTGTGAACTGGAATTGTATCTCTCAGCATCAACAAAT
GAGCAAGTGGACTTTTGAGAACCCCAATTGTGATGAGGCATTCGAGTACCATGTCCGAAA
GGCAACCTTCGACTCCTCCTCAGGTGAAAGGTTTCCTGCATTTAACCCGATGTGTTCATA
CTTTGTGGGTGTTGAAAGTGGAATTCAATCAAACAAGGGAGCTGAACTGTTTGTGCGCAG
CTCACTTGAAGAACTCATTCAGGCGGACCCGAATGACAGTCAACATTTCAATGGAGTTGG
TCTTAATATTCCGACTGTCTTGATTCTGATTGGAGGAGATTTCGACACATTCGAACGTGC
ATCAAATGCCGTTGAAAAGGAGATCCCGATCATTCTGTGCGAGGGTTCGGGACTGGCTAC
TGACATTTTGGCAACTGGCATCCGGATGTCACAAAAGAATGCAGACTACAAACTGAGCAA
GGAACAGGAACAAGTTCTCATCAAATTAATGGAAACTCAACTGAGCACGAAGCCCCCAAA
AGGAAAGATTTTCCCAGCTGCTCTGTTTGAGGGTAGTAGACACATACCCTACTTGAGGAA
GTGTGTAAAATACAGGAAGCTCGTCTTCTTCTACAGAATCGACCTGTCCGTTAGTCACCT
CGATGTGGCTATAATGCGGGCTCTTCTCAAAAGTGGACCTGCCCGACGGAAGGATCCAGT
GCAGCTAGCTGTGAGGTGGAATAGATGCGATGAAGTGGTGGAAGACCACTTGAAAGCGGG
TTCGAATCCCCCTGGGGTACCCTTGAGCAGGTTCACATCGCGATCTACGGACAAAAGGAT
GTCAGTGTTTGCTCCGACAGGACTCAAAACTGGTTTCGACATCAATGAAAAGTCAAACAT
TAAGGAGCTCGTCACTCAGGCCCTGCTGGAGGACAAGCCACAGTTCATCAAGTTGTTCCT
GGAACATGGCCTGGACATCCGACAGTACCTGACAACTAATCAGCTGGCTCAAATATACCA
GACCTCTTGCGCAGAGTACCCTCCTCTGGTCAAACTCTTGAAAAAGGCAAGAAATGGAAA
AGCGAAGCCCTACTTCAAGATCAAGCACGTGTACAATCTGATCCATACGTGGACCAGTGC
CAGTCCCCAGCATGACCTCAGATCTCTTCCAGATAGAAGACACACTAGACGCAAGACCAT
CCACACCCCCGAAAAGAGCAAGAGCGAGAAGTCCCCCAAGGGTCGCGTGCTGAACTTGAA
GACATTTGAAGATCCCTTCCGTGAGTTATGCATTTGGGCTATTCTAACCCACAAAATGGA
AATGGCTCTATTCTTCTGGTCCAAAACTAAGTCACCTCTGATGATGGCTTTGATCAGTTC
ACGCCTGTGGGAGGCACACAGAAGAGCACTTCCTGCCAGGGACGAAGAGACACGACTGGA
AATGGCAGAGAACTCTGTATACTTCGCACAACTCGCCATCGAAATGATCGAACTCAGTTG
GCAGGTCAACAAACAGATGGCACAACAGTTGGTCACCTATAAATACAGAGCGTTCGGAAG
AATCACAGTCATGGATCTATCTGCATTCATTGAAGCGAAAGAGATAATAGCCCATCCTTT
GATGCAAGTGGCTATAGATGGTATGTGGAAAGGAGGACTAAGGGCCAGTCTACAGCAAGT
CCTGATCGCTTTCCTGTTCCCTTTCCGTATCCCAATCTTCTTCCGAGAGAGCGAAACAAA
CAGCAAGAACAACAACAGTCCCATGAACAAAACAAGTGAACAAAGTGATGGTCAAGGTAG
TAGTGGAGGTGACGGAGCTCAGTTCAATGCTTCACGAAGAAGCACCATTGTCAAAGATAA
CCGAGGCGGTCGATCAAACAGAGACGGTTCCAGAGGTCATTTGGACAATGACACGTCAG
>cluster_282_pilon
GGATTGCTGCTGTCAGAAAGCGAGAATCGATTCAGTTCTGACAGGAATAACACTACAGCT
GCAAATGACGACAGTAGAAGCAAGAGTCGAGTTAGCAGTGGAGGGGGAAACCCCAATGAT
GACAAATCGGATGACTTCTGCCAAAAAAGTTTCTCTGATTTGGGTGCTGAAGATGCCAAC
GCTGGAGCATTAACTGCCACTGAAAGTCAAGACTCATTAGTCGCTGATGACGGTTCCAAA
AGTGGCAGCTTGTTTGGATGTCCAGATTTGGCATCAGAATCAACTGAGAAAGTAGTGAAC
TCGGGTGTCAGCACTCCTGCCCCAAGTGCCAATGTTGTTCCGGGCGGAGCTGCTTCGGGT
GCAAATTTGATCAGTCTAAGTGTGCCCAATCTCTCGAGTGGAGCTGCTCAGAGTGAGCAA
CGGGATAATGGGAAGGAGAGTGAACGTGATCAGGGTAGTGGGGCTAGTGGGGTGGGTGTG
AACGGGGCTGCTAGTGAGAATGACGTCACCAGTGGAATCACGTGGGAGAATCTGAACAGC
TGTGGTGGACATACAATGCAGGGAACAGCTGCAAATCCTGCTACAAAATCGAACACCATG
TCTGGAACTGCTCCAGGTGGAGGTCTGTCCAATCAGAACTCAGATCTCTATTTTCTCACT
AATCTCCTCAGTCAAACCACCCAGTCTTTTCCTAGCCTCTCAGCCACCAAATCAACCACT
ACTGTAACAGTGAACCCGAATACAAGTACCATGACATACAGGAAAGCTGCTATAGGAGCA
GGCAACGGACAGATGGCGGGAAGTGGGATGGGTGGACCTCCGGGGGTGAATGCAAGCAGA
CTGCACAGATTTGGATCTAGTGACTCAGACATGGAACTGCTCTCTGCTGGAGGAAGGAAA
AGCGGAGGAGTAGATCCGAACAACACTGGCGCCGGTGACGGAAGTTTCCCTTTGATAGAT
GCGAAGTCTATGAGTGACTTTTTCTCTGAGATAGACGAGTACGAGGAGGCGATGGCAGCT
CAAATGATGTCTGAACATCAGCCAACGTCAGAGGAACAGACAAGGCAGACGGTGGAAACT
ACTACGACTACAACCAACGCTCAAAGTGGGGATGGTTCCATTAGTAAACTGGTGGTCGAA
TCCTCTAATTCGACTGTGGAAGATAGTGATGAAACTGGAATTGGTGGTCTGCTGTTCTTC
CCACCACCCGTGCCAGATGTCTTGAATTCGACCGGTCTAGACGGTCTTCGTCTTGGTGGT
CGTCCTGGAATTTGTCTCGATATTGAAGACATAGAAACGGATGAGTCGACAGCTGTAGCG
ACAGCAGACCTCACAAGGGACATGAGTAGTGCAGAGAGTGTGTTCAGAGAGTTCTTGCAA
GCACGCAGTAACAACAACTCCACTATGGATTCTACAACTGCCCAGCATGTGATGAGCGTG
TCTGAAGGCATCACTGCCTCAGTTCTACTGGGAGACAACTGCGAAGGTGTGGTAGAAGGA
GACAACAGACAGGAGATGAGAGGAGGAGATAATAAAGAACAGGAGGAGGATGAAGATGAA
ATGGAACAAGGCGATGGTGGTGAAAATGAAGATGATGAAGAGGACGACGACGACGATGAT
GATGAGTCAGAACTACATGTGATGTCATCTACTGCCACAACACCTCTTCAGGATACCTCA
TTGCTGAACCAAGACACTGATAACAATGCCGACCATGTAGAGGAGGGTGGTGATATGGAT
GAGGAGGAACGAGAGAGGGAGGAGAGGAGGAGAATGCACAGGATGATGGCAGAGAGTGAG
AGTGAGAGAGAGGAACAGTTAAGAATGAGACATTCCTCGCGCAGTGTAGTTGACGAAGAC
ATACTCCCTCCTGATGTGGACGAGACTGAAGAGGACGAGGATGAAGATGAAGAAGATATA
GAAGATGAGGACATTGAGGAACAAGACAATGAAGAAGTTGACGACGATGACGAAGAGGAG
GAGGATGAAGATATTGATGAGGATGATGAAGATGAAGACGTCGATGACCATGACGAAGAG
GAAGACATGATTGATGAAGAACAAGAAGACATGGAGGATATTGACGATGATGACGAAGAT
GAGGACATCGACCCTGAAGATGACCTGCTAGCATGCGACATGGAATCCGTCTCTGGTCGT
CATAAGTCAGCAGAACGAACTGTCACTGTTGGTCGGGCCAAAATGACAGTCCTACCTCCC
ACAACCCAGTCCACTACATCCAAGAAATCTTCATCCTACAATGTAACATCAGCTAACACG
CCCGCAACCTTAAGTGTTAAAGCATCCACTAAGTATAGTTCAAGAATGCCCTCGGATAAC
TCATCGTCTGGTCGAGCGTCAAATGTTGGCAAAGATTACAGCGGGCTGTTGAGACGTAGA
CGAGGCGAGTACTGGAGGCATCACCAGAGCCATGCGTCGCACCCGGTACCTGCCAGTGCT
GCTGGACAGCAGAGTGCGGACAGTTCCAACGATGAAATTATTCTGAAGAGAGCATTCCCA
GCATTTGTGCCGGCCTTTGACCCACGTCCAGGCCGAACCAAATTGCCAGCAAACGTGGAT
TTTGCCGTCGAGAATTCTTCAATAAATCCTGTTAGTGGAACTGTTGGGCATTCTAGTAGT
GGAATAAATGTAGATCAGAGTGGACAGCAATTTTCAGTTGACAGTGAGGTGAAGAAACTG
CGTCTCTTCTTGAAACTTGTCTGCAACAATCCAGAATCACCCGAGGCAAAGGTGTATCGT
GTGGAATTGATAAGTTCTGGGGACTCACAAAAGGAAGGGGAATCAGTTGAGAGTGGGGGC
GCTTGTCACGTGGGCAGACAGAGGGAGGAGTCACTCATCAGCTGTGTTCAGAGACTGCAT
TTGATGAGTCTGTTGAATGGAACAGGAAATACTACTGTTGGTAGTAACAGTGGTGGAAAA
TCAACTAACAGTAACGGTGCCGCAACAGCTGTCAACGGACGCAAAATGTGGGAAAATACG
TACACAATCGAATATATGGAAGAAGGTGAGATACCTCCTTGGACTGTTGACCAAGTTGAA
GCTCTTGGCTTGGCCCTTAACACAAACACAGCCAATAAGAAGTCCTCCATTTCACCCGAA
GAAGTGAAGGATTTCCTTGAGAAACAAGGATTCCCAGTTGAAGATGCGATGAACGAACTC
AATGTGAGACCTCAAATACCTGCAATAGTACAGCCAGAAGAGGAGAATGAAAATGGTGAA
GAATCAAGATCCCATGTGC
>cluster_283_pilon
TGTTGTGATAAACTTATTAAATAGGAAAATGTAGACATAGGACAGGCTATTTTTCTTCAA
TTAAAGTGACATGAGCTATACATTATAATGGCAGCTCAACAGGATTCGATAGCCTCCCTC
TGTCCAAGACTTGTGGATTATATTTGTTTCGTTGGAGCTCGATATCCTAACAGTAACAGT
GTAGCCCAAACACCCGAGTTGTTGAGGCGCTATCCTCTTACAGATCATGACGATTTCCAT
TTACCCCCTGATGTTGTGTTTTTCTGTCAACCAGAAGGCTGTATAAGCGTCAGCCAGAAA
CGAGTTCCTTTGCGGGATGCGTCCTCATTTGTGTTCACTCTCACGGACAAAGAAAGTGGT
GTGATCAGATACGGTATCTGCCTAAATTTCTTCCGACCATTTGATCGGAAGTACGTTTCT
GAGGTCAAGAATCGAGTCTACAAGGCAAGCGAATCGGCTTCTAGCGAAGGAAGAAACGGA
GATAATGATAACCATAGAAACAGGACGGGAAATCACAACGTAGCTGCTGATACAATCAGT
CAATGTAGCACCGATAGTGACAACCTTAGCTGGAATGGAAACTTGGAAGGCCACAACAAT
GCACACAGAGGTTCAACATCCACTGGCGGGGGACGTGTGAAGAAGTGGAAGCAGAGAAAC
AACACTTTGACCTCTCTTTGTTTGATCAGTCACCATCCCTTCTTCTCCACCTTCAGAGAG
TGTCTGTTCCAACTGCGTAAACTAATCCACGCCTGCAATGAGAGGTCCTGCAGTCGACGG
GTGGGAGGATCCAAAAGTGTGCTGAGGGACTCAGTTTGGGGAGTGTTATCTGGCTGTAGC
CTGGGATCCCTGGACCCTTTCTCCTCCTCCCTGGGCAGTGGCAACAATGGAATAGCAAAT
TTCCCTGGAAATGGCTATGAGATGGCCAGATCCCACCAATTTCAGCACCAAAGTGCTTCT
GCACAACAGATGCATCAGCAGCCGCCTCTGAGTCCGGTGATTGTGCATGATGTGAAGGAG
ATTGAACACTGGATTATGAGGTTGCTGTCTGCTCCCATTCCGATTCCTGGAAAGACTAGA
GTGGAGGTTGAGTTGCTGCCGCGCAGTATCTCTCAGCCGATAGTGTTTGCTCTACCAGAC
GACACCCGGTTCTCTCTTTGCGACTTCCCCCTCCATCTACCCCTGGAGCTACTCGGTGTG
GAGACGTGCATGAAAGTACTCACTTGCATTCTACTCGAACACAAGATTGTGCTGCAGTCA
AGAGACTACAATGCTCTGTCAATGTCTGTCCTCGCATTTGTCAAGATGCTCTACCCTTTG
GAGTACATGTTCCCAGTTATACCTCTGCTCCCAACATGCATGAACTTCGCAGAACAGCTT
TTGTTGGCACCCACTCCCTACATAATTGGAGTACCAGCCACCTTCTTCCTCTATAAACAG
TCCTTCAGACTCCCCGATGATGTCTGGGTTGTTGACTTGGACTCAAACAAGATAACTGTT
CCGTTGAATGCTGAGGAGCTGCCACGCATTGTGGAACCAGAAGCAACTACTTTGAGAAAC
CACTTGAAAGGAGCATTAACGAGCATGTCTATGCCTCAACCCATCCGCAACTTAGACGAA
GTGGACCTCTCCAGATTTAGTATCTCCAACTCCAAATCAGATAACTCCAAACACGACCCA
TCCGTCAAAGACGCTTTTAACCCCTACATCTTCGGAAACGACATTGATTCGATTGATGTC
GCCACCCGAGTAGCCCTCGTGAAGTTCTTCAGTTCCCAAAATGTACTGGCCAACCACTAT
GAGCACATGCGAACGTTGAGACTCTTTCCCAGACCAGTTGTTGCGTTTCAACTCAATAGT
TTTCTGAAGTCGAGACCGAACCACTCAGCGTTTACTGCCAAACTAGCGAGAACACAGGCA
GTGGAATACTTTTGTGAGTGGAGTCTTTCCCCAAATAACATGACATTCCAGCGTGTCCAG
ACAGGTATTGTGGACCCAGGAGTGATTGGTGACAAACCCAAGTGGTACTCTCACCAGTTG
ATATCTATTGTTTTCCCTGTGTGTGCTGAGGGCTCTTCTCTCGCAGCTGCCCTCTCAGTT
CCCGAAGAACAGGAGGATGACTCAGACGCTAATTTGACAGACGA
>cluster_284_pilon
GAGGAAGGGAGTTGGAGATCATTTTCAAATCGGACAGTTCCATCAATAAAGGAGGGTTCT
CGGCCGATTTCTTCCCAGAAGTGAACGAATGTCTTGAAAATAATGGGGGATGTATGCATA
CATGTGTTGACACAGTGGGCAGCTACAGGTGCAGTGCAACATTGGGTTCCAGTTGGGACC
CGATGGCAGGAAGTGTGAGTCAGCATGGGGGGGGTACATCCTGGTCAATGCTAAGTGCCC
ATCGTCAGCTCACAAGTCTGCATCTCATCATCAGCAACAGCAACACCAGATGATTTATGA
CAAATCGGGCATGGAGGTGTTTAGAGGACCCCCACAACATACGGACATTATCAGTGGAAC
GGATGGGGGATATGGACCCAGTCCAGGAGGTGGTCAGGAGGCAGATGAAGTGTGTATTCC
CAGTGGCACCATCAGTTCTCCCAACTTCCCAGACAAGTACCCCAACAACAAACACTGCAT
TTGGAATCTGATGGCCCCTGCGCACTACAAGATCACGATTGAGTTCAACGAGTTCCAACT
GGAGGGAACTACACAGTGCAAATACGACTTCATGCAGGTGAAGAGTTCATTGGCGGATAG
TAGTGCACCGGATGGTAGTTTCTGTGGGGATGAGAAGCCACAGGCATACACTTCAGAGTC
ACACAGTCTCCAACTCATATTCCACACTGACGACTCCATCGAGAAAAAGGGTTTCCAGTT
GACCTACTTTGTGGACTATGACGAGTGTAGTGTACATAATGGGGTGTCAGCACACGTGCA
CAAATACCAAGGGGGGATTCATCTGTTCATGCCAGGAGGGATTCATCCTACACGAGGACA
GGAAGTCATGCAAAGAGAGTGAGTGCCACTTCAACTTAACAGAGAAGCCAGGAGTGATCC
AGACACCCGGCTACCCCAACAAGTATCCCAAACAGAAACAGTGCATATGGAGAATCACCA
CTGCCCCAGGCCACCGAGTGTCGCTGCGCTTTGTGGACTTTGCCCTTGAGAACAAGGAGG
ACTGTTCTTTTGACTACGTCCTACTCACAGATGGTCCAGACAGTGCCAATGGGTCAGTGC
TGGGCAAGTTCTGTGGAGAGATGAACACTAAACTGGAGACAGCCAAGATATCCCACAGCA
ATGTCATGACTGTTCACTTCTGGTCTGATCAGACTGTTGTCACCAGGGGTTTCAAGGCGG
AGTACTTTGTGATATGTGGTGGTCGACTGGTGGCCAATGAGCATGACCAACATCTAGTGT
CCCATGCACTGTATGGTGATACTAACTACGAGAGTGGAGAGAACTGTGAGTGGACTATTG
TGGCACCAGAGGGACACTTTGTCGAGTTCCAGTTTGAACACATCGACATCGAGTGGGAGG
AGCAATGCAAATACGACATGGTTGTAATCTACGAAGGCCAACTTGTCAACCCTGCCAGCC
ACAAAGCCACAGTCTGTGGGGACAAGAACCCAGACGGACCCATCCGAAGCAGCCAGAACT
CATTACTGGTCGTATTCAAAACAGACGACACCTTAAACAAGAAAGGATTCTCTGCCATAT
TCAGAGCCAGACCAATCAGAGCTATAATTGGAGGGGGTGTTATGCCATACAGCCGAACAA
ACAACAATCACAACAATAATAATCAATACGTTGACTTCCCCTTTTATGGACAGGAAAAGG
AAGATAATGGCAATGAATTGGACGGAGATTCTACTTACTTAAATGTGTACACGTAGCACT
CCCTCTGTCGGCATAAATTACAATTATTTATTTCGTTTATTTTAGAATTTTTCATTTTGC
GATTGAATTTGCATTTTGTTACGACTATGCGTGAGAATTCCACAAATGTTCGCGATGTAA
TACAAGTAGTTTATTGCTTGCGTGTATGATACTTTGATGTCATTTTTGGAAATCGGAGTC
TTATCAAGACTTGGAACAATGTTCGACCCTGCGATTTTTATTTTATGTAAAGTATTTCAA
AATCGACAATTAATTGTACAAGAAAACGCCCCCTGCATATACAGAACTAGCTTGCGTATA
GAAAGAGCTTGATTTTGTTACATGTGAAAAATGTGGCAATAATTTGAATTTAGTAGGTAT
AATTTAGTAGTGAAGACAGCGAATTGCTAATTTTAATTTGGTTAATTCAATTTTCCACTT
TTCAAAAAAAAAAAAAAAAAAAAAAAATAAAAAA
>cluster_285_pilon
TCACTACCAAAAAACTGGTCCAATTTGATCCCAAACATCTTGAAAGAGGCCACTACCTGC
CAGAGGACGAGAAGATCAAATCCCTGGATATCCCGGAGAGGTTCCAACTGAGGAAAACGA
CAGTGGAGCCGTTCAAGAATGACGAGGAGGCGGAGGAGGAAGCCAAGTGGATTTATACCC
AGGCATTTATGAGTCAGGAGTTTATAAGTAACCAGATCGTCAAGCGACCATCGTTTAACG
GACCCACCATTGAACAGCTTGAATCCGAAGGTCAAGACAGAGCAAACCTGCACAGCGAAT
TCTTGCAGCAAGTCCTCCAACCTAAAAACCCAGATTGCATCAGCAAAATTCGAGATGTTC
TCAAACTCCTTCGGGACCAAATGCACGAAGTTCCATTTATTCACACTTACAGAAGAGAGT
TCTGCGAACCGGATCTTGACGAAGTCTATGACCTCTGGACCATTTGGCAAAACGATGAAC
GCTGGTTGCAGCTGCAAACGAGGAAAGAGAAACTGACTCAGTTATTCACAAAGATGAAGA
ACTATTTGGATAAATTGACAAGGAATTCGGAAGACTATTCTCGAATTGCGGAGATTCGAC
CGCTCGAAGAGTTTGACATTAACCAGTTGAAACATGCAGAAACTATGCAACAACTTGAAG
ATGTCTATCAGCACTTTTTGTTGCATTATGGACACTACATTCAGCCCATGATTGAAGCTG
AGAGGATAGAAAAAGCAAAAGAAAACGGGGAAGAGGGAGCTGAAAAACCACCAATGAAGA
AAAAACCACAGAAGAAACAGATGTACCAAATTTGTATCAAAAACAAAATATTCAACTTCG
CCAACCTGTTTGGTTTGTCACCCGAACAGTTCGGAGTGAACGTTATGGACCAGTACCAAA
AACACGAACCAACAACCAGTTCGCAATATCCATCAGATATCGCATTGGAATTGATTTGTG
ATGCTTTTGATAGCAAAGAAGCAGTAATCAATGCCGCAGTTTACATGGTTGCACAACAAC
TAGCGCACGATCCTTCAGTTCGAAAATCGGTCAGAAAGAGTTATGAAGAAAAAGTTGGTA
TAAACTCAAAACCCACCAAGAAAGGTCAGCGAGAAATTGATGAAAATCACCAACTTTTCA
GCATGAAGTATCTAAAAGGAAAAGAAGTGAGAACCCTCAAGGATGCGGATTATCTTAAGC
TACACGATGCTGAAAGTCAGGGTCTGATAACAATGACGTTCAAGTTCAGAGATGATGTCA
AGGGCAGTTCCACGCAGTATGGTTTGGAAGGTTATGTCGAGGATTTGGGCCAGTTGTATT
GTCAAGATGCCTATTCAGAGGTTGTGAATAATTGGAATGATTTGAGAAAGCGCGCTGTAA
AAAGAGCAGTGGAGGAGTTTCTATTCCCGACATTTGAAATTGAGCTGCGTCTGAAATTAC
TGAAGGAAGCGCAGGATTATGTAATAAGGGAGGCTGTGATATATCTGCACACACTGATCA
GTTACGAGCCTTGGGATCCGAAAGTGAATCGGAAGACAAACATGCCGGATGACGACGATG
ATTATGAATCGGGTGCTCGTGTTGTTGCGATTGGTCATGGTGATGGGTTTGCTGAAGTAA
GCTTTGCAGCCTATCTGGACAAAAATGGAGTATGTCGGGACTACGTTAGGATTCCAAACT
TGGTTCGGTTCCCCAGCAAGAATAATCCTGATAACAGAAATCAAGACCTCAATGCAGTTG
CGATGTCAACTTTGAGTGACTTCATTCAACGTGTGAGACCGCACGTGTGCGTGATTTGTA
CATCGTCGTACGTTGCAAAAACTCTGGGTTTGAATGTGGAAAAAATGCTTATAGGGTTGG
AAGATGAAATGGGTTTCCCAGTTGTGGCGATGGAATTGATCAATGATGACGTAGCTACTG
TTTTTGAGAAATCTTCAAAAGGAACCAAAGAGTTCCCCGATTATCCGAACTTGTTACGAC
GTGCCATTTCAGCTGGTCGAAGACTCCAGGATCCCCTTGCTGAATTCTGTCAAATGGCAG
ACGACAGGACGGATATGTTGAGTTTCAAGTTCCACCGACTGCAAGAACTGGTTCCCCAGG
ATGACCTCATCGATGCTCTTACGATTGAATTAGTCTCAATGGTCAACAAAGTTGGCGTTG
ATGTAAATCGCGCATTGGAGTTCCCTCACTATGCGCCCATGCTGCAGTTCGTTTGTGGGT
TGGGACCGAGAAAATCGTCAGCGTTGTTGCAAGTACTTCAACGGAAGAATCAAAAACTCG
CGAATCGAACGCACCTTGTAACTCAAGTCCAAATGGGTCCCAAGTTGTTTGTGAACTGTG
CTGGTTTTGTCAAAATTGACGTAAAGTCATTCGATCCAGACAGTACCGATGAAGTCACGT
GGTTGGACCCGTTAGACTCAACCAGAATTCACCCAGAAACGTACGAATGGGCGCGCAAAA
TGGCTGTAGATGCGCTGGAATATGACGATGTTGATGCCGACGAAATTGGTCAGCAGAGAA
CCGCGAGAGCTGTTGAGGAAATCATGGAAGCATCTGATAAATTAAAAGACTTGGATCTTG
ATGCATTTGCTGACGAGTTAGACCGACAAGGTTACGGAAAGAAAAATACGACATTGTACG
ACATCAGTTTAGAACTTTCAAACCCGTTCAAAGATCGAATCAGGTTCACGCCCGAGTCTG
ATAGCAACATACAGATGTATCTTCGGTTCGAAATGTTGACGAAAGATAACCCGGATTCGC
TTTTCATTGGGAAATTGCTAGTAGTAACAGTGAGTGGCTTTAAAGAGTATATACCTCCAG
CAACTGAAAATGAAGAAGAAAAAGAACACAGAAGTTCGTATTTTGAAAAAACGGAAGAGG
GAACGTGGCGGTGTCCTTACTGTAAAATGGAGGATTTTTACTCTATTGATGATTTATGGA
ATCATTTTGATATGAGAGCTTGCACTGGTAAACTTACAGGCATTACAGTGAGGCTGGAGA
ATGGAATGACCGGGTTTATTTCCACGAGATTCATGTCTGACAATCCAGTTGAAGATCCGC
GTGAAAAAGTACAAATCGGTCAAACAATCTACGCCAGAATTAGAGATCTAGAAGTGAGCA
ACTTCAAGTGTTCTCTCACTTGCAGGACAAGCGACTTGGTTGATCAGCACCACGAGTATG
CACCAACAAAGGATCCCTTCTACGACCAGACTGAAGAGAACTACGACAAAGACGTTGCCA
AAGCAGAGTCGGAGAAAGAAAAGAAGAAGAAACAATACATGAAGAGGGTCATTGTACATC
CCAACTTTGAGAATGTCACTTATGAGCAGTGTATTAAACGGCTGCAGTTTCAAGAACAAG
GGGACTGTTTGTTCAGGCCTTCAAGCAAAGGTGCGGGTTACCTCACTTGCACGTGGAAAG
TTGACGAAGATATTTATCAGCACATTTCAATCGAGGAGCAACAACAGGAAAACAGTTTTT
CACTCGGAAAGCTCCTGGTCATCAACGGACAGGAGTTCGAGGACTTGGACGAAGTTATAG
CTACATACATCAAACCTATGGCCTTATTGGTCAGAGAGATCTCAATGTATAAGTATTACT
GTAAACCACAATCTGACAGAACTATCATAGAACGAGATCTTTTGCAGCAGAAAATGGCAA
ATCCTTCCAAGATTCCCTACTTTTTAACACCTTCAGTTAGCCGACCTGGTTGCTTTTCCA
TCGTATACCTTCCGAGACAGACTGTAATTTGGGAGTACATTTCGATCACACCTAATGGGT
TCAAATACCGCGGGAAAGTTTTTGATAATCTGAACAAACTCTTGGGCTGGTTCAAAGTCC
ATTTCCGGGATCCGAGACCACAGCCACCCCCACAACCCGTACAGAATGATCTGAATGCAA
CGGGTACTGCAGCAGCGGATTACGGATTTGGGTTGGGTCAACCGAGCCACCCAACTCCTG
GCGGATTAGGAGGTGGAGGTGGTGGAAGACCGCAACATTCAGATTATGGGAACAGGCAGA
TGACCTCTCCGCGATATGACGGGGACTTCAATGCTGCGATGCGTGACTCGAGCAACCACA
GACCTTCCTCAATTTCACCTCCTCTCATAACCGCTGGAGGGGGAGGGGAGGAGGTAGAGA
CACTCCTGGGTTCCGGACACCTGTGCACCACACCCCACATGGACACCATGGCAGCTACAC
TCCCAGATCCACATCAGGACACCATGGAAGTATGACACCGAGGTCAAGCTACAACAGCCA
TCAACAGCACCAAATGTCCCAGCCAACATACTCGTAGTACTAAAAGTATCACATTCATTT
ATAGTGCTTTTCAATTGTTGCTCTGAAAGTATATCAAACAAACGACTTGAAGTAATATCG
CTGTATCTTGTTGTAATTTGTACTCTTTCCACCCTTTGGAGACCTAAGATTAAATGCATT
GGAATTTGCAGCTCTGATCAACTGTTATCGGGACCTTTCGTTGGGAGGGGATTTCGGGGA
AAGAGCAGTGAATTGTTTGACTTTTGTTCAACGTTATAAATAATAAGTAGAAACCTTATT
GATTATTTGTCGAGCTCTTTTTGTGCTTAAAACTGCAATAGAAGTGACCGTGGATTTTGT
AGATGTTACCTCAAATATGACATTAGACTAACCAATGTAGTATGGGCTTTGATCTATTGG
CTGCTATTTATATTTTAAGATGATGAATGAACTCAAACAGTATCATTACAATCTTCAAGT
CTTTATTCTTATCTGTTACTTCAAATAATGTTTTGTTTAAATTACCCGATCAACCCATTT
AATGTATTGTGATCTGAAATTTAATGCTCTAAAATCAAAAAAAAAAAAAAAAAAAAAAAA
AAAA
>cluster_287_pilon
TTGCCGCCGGCGTTTTTGAACCTGATTGTTGAGCGACTTCATGCGTGGAAACAAAATGAA
GCCGCCGTAGAGGTCTTTTCGATGTACGAAAATGAACTTTTGAAAGAAGGTTTGTTGGAT
CCATATCTTGCGGTGTCTTTGTATGTACATTCAAAAAGCTGGACCAAATTGGTCGATTTT
GTCCGCAGTGATGAAGATTTGCTGTACTTTTTCCTGGAAGAAATTGAAAAACATCAATTG
GAAGATAAGTTCATCGATTTGCGATGCGATCAGGATTTTGAAGCAATTTTGACTGATTTT
TATGGATCAGAAAAAGGGGCGCGATTTGCGTATATTGGAGCTCTAAAACAAGCTGTGCTG
CCTCCTATGCTTAATGATTTTCACCCGAAGACAACATTTTATGACAAGATGCAAGACCTG
GACGGGGATGCTGAAATCTGCAGAACTCTGAACAAACTTCGTCCAAATCTTATGTTTAGA
GATCCCTTACTACATCTAGAGAGTCAACTCCAAGCGAGAAACAAAAATTATACTCAAGAA
GAAACTAATAACTTTCTGCAATCCAAAGTCGTAATGCGAAATGTTAATCGAAAATTAACC
GAAAAAGATCCTAAGAAACTCTTAGCAGCTCGTAAAAAAGCGCTGAGTGTTAAGAACTTT
GTGACTGAACCAACGAAGTCAAACCGTCCTTCGCTGTTTGAAAACTCGCCTAGTTTGAAA
TCAGTTAGGTCAAAGAAATTGAAAAACATTTTGAATGATAGCAAGATCAGTTCTCCTGCG
GCGCTACATGTTCTATCGTCGGCTGAATTAAACACGTCAAGAAGTAGCAACAGTGGTTTA
CCACGAGGAAGTCGATCAGTTGGCCGGAAGTCTATTCTGAAGACAGACAAAAGTGAAGTT
GAGCGCACTGATTCGCCGATCATAAGTCGGCTTATACTGAACTCACGAGTAGATTTATCG
ACCACTGCCAGTAGCTCTATGGGGTTTTCACCCCTCAGTGAAAAGAGCTTGACAAACCCT
TTGGAGTCCCGATCCTCATCTGGTTTGAATGTAAATCGAAGCATGGCCAGGTCACCTGCT
GTGAATGTTAGCATTGTCGGACCAAAGAAGTCTAGAAGTAGAATTTATATTGATAACGAG
GTTAGTATCAGACAACCAGATGCTAGTTTGTCATCTAACGAGGACCACAATGTAACTGCA
CCGAACCCCGAGTTGATGCTAACCGACGACGAAGAAGGTCGCTCAGAAGAGACAAGTTTG
GCTCATGTTTCCAGAAGAGTAAATTGTTCCTCTCGGCTGGAAACAGAGGACCCGTTTCTG
GACGACAGTTTGAGTTTTGCACCTGGGTCTGTCTTGTTCCATAGTCCCAAGGTGTTAGCT
GAACAACCAACAAGTTTGGACAATGAGCTGGGCGGACAGTTTGAGTTTTCGGCGCCAAAA
CCGAGAAACGTTCTGAATGCTGAGTTCGACCCCGCTGTCACGAGTGCTGTGGAGCCTCAA
CAGCAATTTGAAGGTCACGGAGATAGAGATGCAGCTTCAACTTCTGTTAATGAAAATTCG
ATGTCGAAGTACTCAAAGGTTGAAAAAGAGAAAAATGATCTTTCCAATACCTCAAATATC
AACAGCAATCAAGGCAGTGTTACTCTGCCAATACTCGAAGGTGGTATCAAGTTTGAGTTG
TCGAAGGAACAAGCTTCTGGCTCCAAGTCGCTGAAAGGTGTGCAGAAGTCGAGCAGACGA
ACCAGGTCATCTCGAACACCCGGCAAGAAATAAAAGTTTATAATTATACGGAGAATTATT
TTGCTTGATTTGAAAACTGATTGATTGTGATTACTTTTTGTTTGAATATTACACTGAAAA
ATGTTTTGGAAGCAAAAAAAAAAAAAAAAAAAAAAAAAAAAT
>cluster_291_pilon
CCTAATTGTTGTGATAAACTTATTAAATAGATCTGGAATGATGCTAGAGTTAACTGACGC
TCCCACTTTTTGAATGAAAATCTGTTGTCAGCGTGTTGTAATTTAAATTATAATGACCGA
CTACTGCCCGTCAAGTTGCAACTTTGCCCATTTCACCAAAGCTTGTATTCCATCAAATCT
CTTCACTTGGGAGCGACACCTGAAAAAATCTCTTAACGTTGCCAACAATCCTCCTCTCGG
GGCATTCAATGACAATATCCCGCTTTCTCCATCACGATGCAAGTTCCATAAGATCAAGGG
ATTCTTCATCGAATTTTCTGTACTGAGCAATCATATTTTTTGGTATTATCAAATTAAGGA
TGTGGTTGGTTACTACCTTTTGATTTCACCTCTGGGTAATCCGGATGAGGTCATCTGGAT
CAATGTGCTCTGTCCGCATTATAGAGGCTTTTCGCATACATCGAAAAAGACATTGAAGTC
CTGGACAATGCGAGCCCCATTCTGGACCAATGAAGCCATGAGAGAGCAATTGCTAAAGAC
AATACACGGTCAGAGAGAAATAGGCGCGGCTTTTGTCAGCGAGCTTCAAACCTACATGAT
AAATCACAAATACAGAACATGCAAAATGAGCATTGGAAACACAGTCGAACTTTTCGACAA
AAATTTCTTCGGCTCTATGAAGCAAGCATTTATTAAAAGCATTGCAGCAAACGGACATAT
GATTGAACTGTATTATCGACCTACAAAGAAAAAGGAATTACCGAATGGAAAGAAATGTGA
ACAATTGATGAAGGAAAGCGTGAAAGGTGACAATGAGAAAACGTTTTGGGTGACTGCCTT
TTCACAGTTGTTTCACCCCGTCGGCTGGGCTAAAGAAGTTGGTCACGTGGAGGACTTGCC
TTTTGACTGTCAGTGCATGCCAAGACACTCGGCAGAGCCTGGAAAAAACTTCAATACTCC
GCAATTTGAGCAATTAACTGACAAGACTACAAAAACCCCGAAGTTCAAGAAGGGACAGAA
ACTTGAAATGGTTGAACCATCGACATTGAATTGCATAACAGTTGGGACCATTGTTAAAGT
TTTGGGCTATGGAAATTTGATGATTGCTGCCGATGGAAAGGGTGGAAAACTTCCCAAAGG
AGATGAACAAATTTGTGTTCCAGCTAATTCGCCTTTTTTGTTACCTGTTGGATATTGCGA
TAAGTATCGAACGCAATTGAAGCCGCCACCTCATTATCGAGGGAAGTTTCTCTGGCCTGA
TTACTTGATGGATACTGGATCTGTTCAAGCACCGGATGAATGTTTTGTCAATTTTGAGGC
TGTGAATTATGGAAAGCCACGTTTGACTGTAGGAAGTAGGGTTGAGACGGTGGACGTGGT
CAACCCATCTACAATTCTTGCGGCTACTGTCATGGCTGTTGCTGGCCATCTGGTCAAACT
AAACTTCGATTCCTGGCCAGCCACCATGGATCAGTGGAAATACATGTACAGTGATGACAT
CTTCCCTGTTGGTTTCTGCGAATTGGTTGGATTTGATTTGATGCCCCCGAAAAAGTATCT
CACGGTCGATAATGCCAAGAACTTTGGAGTTACTATTGAAGTGCAAAACCAAGAAGAAAA
ACATTACGAAATACCCACGTATCCCAAGCCTACGTTTGGTATTCGAAAGGAAGGTATGTC
AGGGATTCCTGGAGTTGATGATGTTGGAATCTCGTCACTTGACGACGTTGATTCGGATTC
CGCCTTGAACAACATACCAGGTGTTGAGGAGTTAATCATAGGTGTTGAACCGATGTCAGT
TTCTGCAAATGAGGAGGATAAAGAAAATTGTTTTCAGTAGCAAAATTCTAAAACTTTTGA
ACATATTCAAAGATGAACTTTGATGTGACGAACCCGACCTTCGTAGGATTATGTTGACTT
TGCTTTGACTTGTTTTTTGTTGAGTTGTTAGTTAGCGTAGATTGATTAATTTGAACTCAT
TATAAGGATTTGAAATGAAATGCATTTCAACTTTTGGTTGCTTTGTTAATTTGAAATTTG
GCATCACGATTTTAATCTTTGGCATAATTTATTCTGCACTAATTTTCTGTTGTATTGAAT
GAAAAAGTGGATGCAATAATGAAGATTTTTTCGTGGTTAAATTTGATGCTTTTACAATTT
GAAAAAAAAAAAAAAAAAATTTAAT
>cluster_295_pilon
ACTTTTATCGTTTGTTCTGTAATTTCAAATTGGTCATTTTCGTTTGTTTTAATAAGCTGC
GATACTTGAATTGAAACTCAAACAATTTATAAATCCACTTACTGTAATTTTGCTCTCAGC
AGAAGTTGCTTGTTAAATCTGGCTATAACTGAGCCGGTTTATAACTTTAGATATAAATAC
CTGGCCAGCAGCAGTGATTGTTATTACAGCGAGGTATACTGAATAGCCGATGTGTGCCAA
CTATCAATCAAACTAACTTTTGAAGGCCCCGATTGAGATCGAAAGTGGGAGTTATTGTTG
GTTATCTGTCAATTATAACTTACATAACTCTTCGAATACAGCTGTACTTATATTATCACC
AATAATTGCACCGAGCAGTACAAGAATCAATCCAGCGCTTGACTGCGCAAGCACTGTTCT
TAAGCGCCAGAAGTTCGTGTTGTTACAACAAAAAATTTGAAAAATTCTGTAAATCACAAT
AAATCGTTGATCTAAAAGCCCCCCGGCTTTCAATCGCTTATCATTTTTTGGACCGCACTT
TTAATAGTTTAAACGCTTCTTATTTTATAAACTTGTTGACGTAAAATAATTTAAACATTC
AAACATTTAACTGTTGAAGTTTGTTAATATTTAATGATTTCTTTCGATGACAATTTTATT
TCTGAATTCTTTACTCACTGACATTCATTCGCGACAATAAAAATTATGAACATTCAAGAA
AATATTGGCAAGTTTTTAATTTATTTTCTAATCTCGGCTCTCGTTTCAAACTCCAGCCAA
TCGCAAGCATGCGAAGAAAGCCTCTCATTAGCTGAGCGACGAGACCAAGCTGACGTCATA
ATAAACGGAATTGCGACTTCAACTTCGGAAATTTCAGCCGAAGTTCAAATTGTACAAATT
TTAAGAGACAGATTTTCGATTCTGGAATCATCGGTTGAAAAAATCACAGTTCTAGGTTTG
GACAACCCGGATATTTGTAAAGGAACTCTTTCGGTAAATTTAGTTCAGATTATTCCCTTG
ACCGTTAAGAATGTCGAAAATGAGTACAAATTTTATCTAAATTCAAGCGTTGTCGACGTT
TCAATCGATTCTTTGAAAGTTATTCGTGAAGGTTCAGAAGTTAAAGAAGATCGGTGCGAC
AAAAAAGTTTGCCCAGCGGGCAAGATTTGTCAATTATCCGACACAAAAGAAGCGGAATGC
ATTTGCGAACCTTGTTCCGAAACCGAAGATTACTCGCCCATCTGCGCGACTAACAACATA
GTGTATCCGAGCAAATGTCAAATGAACCTTGCGGCTTGCAAACTTGACAGTGAAATTTCA
GTTTTGAAAGACGGCTTTTGCGATGATCCGTGCTCTTTGGTTCGATGCGGTTACGGCGCT
[truncated: 20,364,882 more chars]
