# Supplementary material for: Coordinated wound responses in a regenerative animal-algal holobiont
Source: Nat Commun. 2024 May 13;15:4032. doi: 10.1038/s41467-024-48366-2 (PMC11091193; doi:10.1038/s41467-024-48366-2)
Supplement: Supplementary file 5 — Supplementary Data 2 [file 41467_2024_48366_MOESM5_ESM.txt]

>cluster_1_pilon
ATCAGTAACTATTTTCCACTTCAGTTGGAAAATGCAATCTGATGTTTGGGGGACAGTAAG
TGCTAATGGTGTATCACACATTACTGGTGGAAACTTTGCACAAAGTGCTAATACTATTAA
TGGATGGTTAAGAGATTTCTTATGGGCACAGTCTTCACAAGTTATTCAATCTTACGGTTC
TGCTTTATCTGCATACGGATTAATTTTCTTAGGCGCACACTTTATCTGGGCATTCTCATT
AATGTTCTTATTCAGTGGTCGTGGATACTGGCAAGAATTAATTGAATCAATTGTATGGGC
ACATAATAAATTAAAAGTAGCTCCAGCAATTCAACCACGTGCCCTAAGTATTACTCAAGG
TCGTGCTGTTGGTGTAGCTCACTACTTATTAGGTGGTATCGGAACAACATGGGCTTTCTT
CTTAGCCCGTATTATTTCGGTTGGTTAATTTTTTTTTTTTTTAAGTTTTGAGTGTTTGAA
AGAACCTAAAATTAGTCTAAATATAATTTTAGAATTACAATTATGGAGGATTTTGAAATG
GCATTAAAATTTCCAAAATTTAGCCAAGGTTTAGCTCAAGACCCAACTACTAGAAGAATT
TGGTTTGGGATTGCTACCGCTCATGACTTTGAAAGTCATGATGGTATGACAGAAGAAAAT
TTATACCAAAAAATTTTTGCTTCACACTTCGGTCAATTAGCAATTATTTTTCTATGGACT
TCAGGGAACTTATTCCACGTAGCATGGCAAGGTAATTTTGAACAATGGGGCAATGATCCT
TTACACGTTCGACCGATTGCTCATGCAATTTGGGATCCGCATTTTGGTCAACCTGCGGTA
GATGCTTTTACACGTGGTGGAGCATCAGGTCCTGTTAATATCGCAACATCTGGAGTTTAC
CAATGGTGGTACACTATCGGTATGAGAACAAATCAAGATTTATACACTGGGTCAGTATTC
TTATTACTTTTAGCTGGTCTTTTCCTTTTTGCTGGATGGTTACATTTACAACCTAAATTC
CAACCAGCATTATCTTGGTTTAAAAATGCTGAATCTCGTTTAAACCACCACCTTTCTGGT
TTATTTGGTGTAAGTTCATTAGCTTGGACTGGGCATTTAGTACACGTAGCAATTCCTGAA
TCTCGTGGTGTACATGTTCGTTGGAATAATTTCCTAACAACATTACCTCACCCGGAAGGT
TTAACACCATTCTTCCAAGGAAACTGGGCTGCTTATGCACAAAACCCAGATTCTGCTTCA
CACATTTTTGGTACATCTGAAGGAGCCGGAACAGCAATTTTAACTTTTGTTGGTGGTTTT
CACCCACAAACTCAAAGTTTATGGTTAACTGATATGGCTCACCACCATTTAGCTATTGCA
GTTCTATTTATTGTGGCTGGTCACCAATATAGAACAAATTTCGGTATTGGTCACAGTATG
AAAGAAATTTTAGAAGCTCATACTGCACCAGCTGGTCGATTAGGGGCAGGTCATAAAGGT
TTATATGATACTGTAAACAACTCATTACATTTCCAATTAGGTTTAGCGTTAGCTTCAGTT
GGAACTATTTGTTCAATGGTTGCTCAACATATTTACTCTTTACCACCATATGCTTTCTTA
GCGCAAGATTTTACAACTCAAGCTGCTTTATATACTCATCACCAATATATTGCTGGATTT
ATTATGTGTGGTGCTTTTGCTCACGGGGCGATTTTCTTCATCCGTGATTATGATCCAGAA
CAAAATAAAGGAAATGTTTTAGCAAGAATGCTTGAGCATAAAGAAGCAATTATTTCTCAT
TTAAGTTGGGTTTCTTTATTTTTAGGTTTCCATACTTTAGGGTTATATGTTCATAATGAT
GTTATGCAAGCATTTGGAACACCAGAAAAGCAAATTCTAATTGAACCTGTATTTGCTCAA
TGGATCCAAGCTGCGCAAGGAAAAACATTATATGGCTTTGACTTCTTATTATCATCAACA
AGTAGTCCTGCATTAACAGCTGGTCAAAGTTTATGGTTACCAGGATGGTTAGATGCTATT
AATAGCAATACTAATTCTTTATTCTTAACAATTGGACCTGGAGACTTCTTAGTTCACCAT
GCCATTGCATTAGGTTTACACACAACAACTTTAATTTTAGTTAAAGGTGCATTAGATGCT
CGTGGATCTAAATTAATGCCAGACAAAAAAGATTTTGGTTACAGTTTCCCATGTGATGGA
CCTGGCCGTGGTGGTACTTGTGATATTTCAGCTTGGGATGCTTTCTATCTTGCAGTTTTT
TGGATGTTAAACACAATTGGTTGGACTACATTCTATTGGCACTGGAAACATTTAGGCATC
TGGCAAGGAAACGTTAACCAGTTTAACGAATCGTCTACATATATTATGGGGTGGTTACGT
GATTACCTATGGTTAAACTCATCACAATTAATTAATGGTTATAACCCATTCGGGATGAAC
AGTTTATCTGTTTGGGCATGGATGTTCTTATTTGGTCATTTAATCTATGCTACAGGTTTC
ATGTTCTTAATTTCTTGGCGTGGATACTGGCAAGAATTAATTGAAACTTTAGCTTGGGCA
CACGAAAGAACTCCATTAGCTAACTTTATTCAATGGAAAGATAAACCAGTTGCATTATCT
ATTGTTCAAGCACGTTTAGTAGGTTTAGCACATTTCTCTGCAGGTTACATTTTAACATAT
GCAGCTTTCTTAATTGCTTCAACTTCAGGGAAATTTGGTTAATCTTCATAAACAAATTAA
AAGCATTAGTGATTTTATATAATAAGTAAAGTTGGTTATATCTAAAAAAATAATCTTTTC
AGTTCATGTTATATAAAATGCATTAAATAAACAAAAAAAAAAAAAAAAAAAAA
>cluster_2_pilon
TGTCACTCGCCAACCTTCGGTTTATCCTCACTCGTGTCGGTTTCCTCTGACGGCTGTGCA
GCTGCGTACTGCTTTTGATCTTCTTAATCGGCTATCGAGCGCTACCTGCCGTACGGTATA
TATAGGTACGGCATGCACGGAAAAATGCTGTCTTTAACCCCGCCTGCCGGCCGCTCGTTA
CGCCGACCTGCCCCTGCCGAGGCTGTAGCTACTCGGGCTATGTTCCTCACTTGCCGCTCT
CGCGACATGACAGCCGTCTCTGTCTCGACCTCCACATCGTCTCCGCGGCGACTATCAGCA
ACCCAAGCCCGGCACGAGTGCACCCGAGCGGCATCCAAGGCAGAATGTGTCCAGAGTACC
CTCACGCGACGAGCGGCGCTGGCCGTGGGCTCCCTCCTGCTTCCGACGACCCATCGGGCG
CTCAGCGTTGAATCCGTGGTCATTCAGACGGAGCTGGCGCCCGACCAGACCACGTACGAT
CCAACAGACGAGAAGTTAAGGAGCGCGGCACAGCTGCTGCAGAGGGCGCTGAATGCAGAG
GACGTGGCAGAGGAGGAGGCATTGTGGTCACAGCTGATTGATGAGTACGGTGCCCTGGAT
GCACCGTGGGTCGATGACGTGGTGGGCCGGGCATTGGGGAACCGAGGCAATGCTCGCTCC
CGCCAGGGCCGCCTTGAAGAAGCCCTCGTGGACTACAACGCCTCCATCAAGCGCTGCCCC
TGGTCTGCTGACCCCGTCCTCAACAGGGGAGTGGCGCTGGAGACCCTAGGGCGGTATGAG
GAAGCCAAGCGTGACTACCTGGCAGTGCTGGCCGCCAACCCGCAGGATGCGGGAGCATGG
AACAACCTGGGGAATGTCAACGCTTACTCACTGGAGTGGGCGGAGGCCTTCAAGTGTTAT
GACAAGGCAACTCAGATACTGTCTCAGTTCTCTTTTGCAGCTGCCAACCGAGCGCTCACT
CGCTTCGAGATGGGCGAGCGCGAGGAGGCCATTCGTGACATGCGGACGCTGCTGCGGCGT
TACCCGGAGTTCCCGGATGTGCGAGCCGCGCTTACGGCCGCCCTGTGGAGCATTGGCAAG
GAGGGCGAAGCAGAGAGCAACTGGGGCCGGGTCAGTGACACCCGCTACAAGTCCACTCAA
TGGCTGACCTACGAGAGGCGCTGGCCGCCATCCCTTGTGAGCTCACTTTCAGCCTTCCTC
AACATCGACTCCATGCCCGGACAGAGCGCAGGCGGGGTGGGGAAGAAGATACTGCAATGA
TGACGCTTGCGATCATCAGCCATTGAGGGGGGCAGCTCTTCTGCAAGGGCTTGAACTCGC
GTCCGAAAGTCGCAGGATTGCAGAGGGCCAGGCAGTCCAATGCCCGGGACTTCGACCACA
TGCGAGGAAGGGGGCGCGAGGAGGGGTCCCTCCCCGACATCCGCCCTATGCGAGACTCGC
TGAGGATCGTAGCCGGCCGGCACACCACATGCGGTGGATAGAAATACTGCCTCACGTGTA
GGAGTAAGCTCTGTAGCTTGCCCAAGCCCGGCTCGGCCGGCGAGACGTAGGCGAGGGCCC
TGCTTCAGGACGGCGTTGTATGTAAATGGTAGGTGTCGTCAAAAAAAAAAAAAAAAAAAA
AAAAAAAAAA
>cluster_3_pilon
TTTTTTTTTTTTTTTTTTTTGGAAATTCGGCGGTTGTTACATTCATCTCCAACCAGCGGT
TTAACAACCTTCGTCTAGCTAGTAACTCGGCTCGGCTACAGGATAATCTTCTTCGTCGTC
TTCTGCATGTGTGCCTGAGGATTGCCTGAGAGTACGTCTTGGAACATGGGGGATCCGCTC
GCCTACGGAATTCCAGAGAACGGAGAGCAGAGGACAGCCGGCGATGGGTAGGACGGGAAG
CTGAACCGTTCAATCTGCGGCTCGAAACCATCCCTCGATCTGATGATTGCTGAAACAGGG
GACACAGGCTCCGCGCAAGCAGAGGAGCAGAGGCCAGGAGCTGCTGTGGCAGACATCATC
TCATTCCCGCAGAGCTACGGTACGCGCGTTCCGTTTGCCTGCATGAGCCTGCTGGGCCCT
CACGCTCATGGTTGAGGGCGGGACTGCACGATGAAGAGCTTGCCGTCGACAAAGGCACCC
TCGATGTCCTGTGCGCCACCAAACTCCTTCTCGAGAGCAACCCCGACCTCCATGAGCTGC
TTCCCCATCGCCTTGCGGGCGTCGGTGTCCAAGGAGATCGCCTCCTTGCTGTATACTGCC
GGAACTGAACGCAGACGGCCGTCAATGACGCGGAAAGCCTCACTAAAGTTGGCAAATGCA
GACGTCTCCACTGCACCGGTAAATTTGTCCACGTTGAGTCGCCAAGGGGTTCCACGGCCG
CCGGAGGCAAGTACCTCCCCTTGCCCGGGAGCCACCTCCGCGTACAGCACATCTGTGTTC
TTATCTACGGGGCGGGTGGTGTGAAGCACAAAGCTGCTCTCCGGCTCCAGGAGAGGCATT
AACAGGACGGCCATGGCCGCAGAGGCCTGCGGGACGGCCGCGGCCCTCCTGGCCAGCACG
GCCCGGCGGGTGTAAAGGGAGGCCCACACCTTTGACACTGAGTTGCAGAAGTCATCTGGG
TCGCTCCCCGGGCCGCGGTTGGGGACGCTATCATAGAGGCCGGCGCCGCTCATGCCTGCG
AGGTCCTCCACGTTGGCGGAGGAGCGGGCAATTGTCGCACCACCGCCAAGGAGATCCGCA
GCGGCGCTGACAGTCTCTGCGTTCGGCCTCACAGAGGCAACGAGGTGTTGGAGCTCCTCG
CACACCACGTCCAGCTGCGGGCCCATCTCAGTGGTCTCCGTGAGGGAGAGCAGTTCGTCA
AAGCGGCCCTTCATTCCCGCCTCCTCAATCGCTGCCTCCATCACTCCGAAGGGTAGAACA
GCTCCGCCGGGAGCCTCAAAGGAGCCGCCAGAGGTATTGGAAGCAGCAATCAAGCGGGCG
CAGGCGGACGCCTTTGCTCCGCACTGCGCCACCGTCGCGACCTCCAAGGGCAGCACCTTC
TGGTTGGGGGAAACCTCAGCCTGTGGAGGTGCAGGGCTGCCGCCGCCGGGTGACGCCTCT
TGGCCATTGCCGCCGTCGCTCAGCTCGTTTGCGGAGGCGGCCTCCTCCTCCTCCTCCTCC
TCTGCCTCCCTGGCCTCGGCCTCATGCCTCCAGGTCACAAGGGCGAGGAGCTCCTCGTCG
TTCATCACTTGGGAGACGGCGTCCTCACAGAATGAAAAGGTGAGAACGTCCGAGTCCTTG
CCACCCTCGTTCTGGATGATCTCCACTCCCGCAATGATGGTCCGGCGCACGGCCTCTGCG
TCGGTTACTGTCTCGTCAGTGGCCACGTTTCCGTTCCCTTTGGAGATGGCGGCAGCGATG
GTCTCACGGGGTCTCAGCTTTGCGGGGGGTGCGGCCGCTTCCTTGGACGCTGCGGCGCCC
TCCGTCACCTGCACTCCGTCGGCTCCTGCTGTGAGGGTGACGGTCCCGTTGACGAGGCAT
CTGACAGCGGTGAGGGCCTCCTCATCCTCGCAGGTGGCGAAGGTCACGCCTTCCTGGCGG
GCGCGCACGCCGAGGTGGCTAAGGTGGGCAATGTCCTGCTGGAGGATGATTCCCTTCAGG
TGCTTGGTGCCCGAGACCTCCTCGTCACCCGTAGCACTCTTGACGAGCAGGATGATGTCT
TGGCCATTGGCGAGGTCAAGGACGGCGGCGGGGTCGAATGTGTCAACCTCCAGGAGCTTC
CCGCTGGCGGCGCCGCTCACCACGACGTCCCACGGTGAGGAGCCTGAGGCGACACGTGAC
GCCTTCAGCAGCAGGGTGGCGAGCTTGCTCAGCTGGAAGACGACGCCGGCGCGGATCTCC
GCCTCGGTGTAGACGTTCTGCAGCCACTGCTCCACACCGAGGGCAGTCCCAAGGGCGGTG
ACCCGCTCGGGGTAGAGGGCGAGCATGCATGAGGCATACTCCTCCGTCAGGCGGATGGCA
CGCTCAAGGGTGGACTTAAGGCGAAGGGCCGGCTCACGGTCCGTGAAGAAGCCCTGACGC
TGCCATTCCTCGAGGTCGGCCTCGATGGCAGCGCACTCGCGCGGGTTCCACCCAGACAGC
GCCATGTGGCGCAGCCCGAGGACGGTCGCCCCGATGGGAAGCGCCCAGTCGCGGTCACGC
GCCTGCCCGAGGGTGCCGTAGCCGCCCGCCATCTCCAGCGAGTTCTCAAGGGTGCTCAGC
AGCATGAAGCAGTACTCCTCCGCCCGGATCTCAGCCAGTCTCCACGTCTGCCGCATGGCG
AGGGCATCCTCGGGGCTGTCATTGCGCAGCCCGCTAGCCAGCGCCGCAGCTATCACGGCC
CGGAGGGTCGTGCCACAGTGCAGGGCCTCCATCAGGTCTTGCAGCTGAGGAGCAGGCAGC
TGGCTGTCCACCTTTGCCTTCGCCCCAAGGAAGTTGTGCACCACAGCCTGCTGGGAGCTG
TCCATGGAAGGATCCATAGTGCTCAACATGTCTGTGAGCGAGTTTGCGTTGAAAAAGTCC
TTGAGCTCGTGGAAGAAGATCTGGAACTCCCTCACAAAGTCGGGATTGTAGTCGCCGGCT
TCGATGCGGTGCAGCATCTGCTCCGCGGCCACGAGGTCCTCGGGCCCCGCGTTGCGGTGA
AGTTTGTTCTGCAGGGTGTGTTTGATCTCCCGCTTGAGGTCGTGCGGGATGTCGTTGCGG
TGAGCGATGTCGCGGATGCGGGTCAGAGGCACCGAGGCCGTGAACTCGGCGGCAAAGGAG
GGCAGCCTTGTGTGGAGCCGGCGGGCGACAAGCTTCTCGGAAAGGCTACGCCGATCATCA
CCGATCGTCCATTCCAACGAGCGGAAGATGTCGCGTGACAGCTCGGCATGGCGGTTAGGG
CGGTAGTGCCCGCCTCCCTCCGCGCACATAATGGCGCCTGTGTTGATCCACAGCAGGTAG
GCGGAGGCATTAACGAGGGCGTCCTCCTCCGGCCGTGCACGCTCCGCGTCATCAACGAGC
AGCTTCTTGACGACCTGAAGCTTCTGAAGCCAACTGCCGGCCTTACTGTCCCCGTCGACG
ATGGTGAGGGCGGCGCCCTCGAGGCCTTCTACGTCCCAGGTACCGGTGCGGTCCTTGCTG
TGCCGGTTCTCCGTCATGAACTCCACGGCCTTGCCGGCCCACTGCTCGTGTGCCCCCCGC
TCCGCGCTGATGCTGCCAGTGTTGTCATAGGAGGACGATGGCGACGCCTGGGGCTCCGGT
GTGCTCTCTGAGGCCTCTCCGTCGTCAGCTGTGAGCGAGACCTGCCGGGTCTTACCCCAC
TTCATCTCCACCTTCACCGGCCCATCCCTGGGCACCTTGAACTTTCGGTTGTTTCCGTCT
TCCCAGGTCTCCTCGTGCTCCGAGGCCTTCACACATTTGAACTCGATCTCAGTTCCCTCC
TCAAGCATCAATGTGGAGATCCACACGTGGCCGTCGTTCCACTGCATGGAGTTAGCTTTC
CGGGGTTTCCAGTTTCCCAGGGAGTCGTGGTTGCCCACCAGCTTCAGAGTCTCTCCGTAC
TGAACCTCGCGACGCACGACAAAAGTGACTTCAATGGAGGAGGCATACACCTTGGATGTG
CCCGCTGGGCGACGGCTGTACAGAAAGGAGTGCAGGGGCCGCCTCTGCCGCAGAGGGGCC
AGCAGGGAGGGCCGGGAGGAAGAAAGGTGCCAGCGGTGGCTTGATGTCGTCACCCTCAGG
CTGTGGGAGACAGGCTTGGCAGAGGGCCTCCGAAGGGCTCTGGGGTAGCTGTGGCCGGCC
ACACAGTGCAGCATGGCTGGCGAGGTTGCCATGTTGCCGGTTGGGTACGAGTACGCACTC
GCTCGCTAGCGCCCTGCTCACTGGCCTTCGGGTGTATAGGTTCTTGTCGGGGGGTGGGAG
TGCAAACAAGGGAATCCGGAAACCAAGAATGGAG
>cluster_7_pilon
TCTAAGCACTGGACAAGCACGGAACTTCTTCTGGAAACGGACCAGTCATATCAAGATGGC
TGCCCACACAGCCGCCGCTTCCACCACCGTCGCCAGCGGCAGCGCTCTGCGCACCGCCAC
GGCCCGCCGCGTCGGAGGGCGTCGCGTCGGAGCCGGGAACACATTCGGGCTGCGGGCCCT
GAGTAAGAAGATCCAGACCGCTGGACATCGCAATGTGACCTCCATGGTCGCCACAGGCCC
GCGCACTGTATCCTCCTCAGCCGATGACGAGCCCGTCGATGACTTCACCAGCGGGGGCGG
CATGATGGGAGGCGGCTACACGAATGTCGACCCAGAGACCCGCCGCATTGTGCCCGAGGC
AGACGGCAGGGTGGTGGTGAAGGTGGTGTACACTGTGCTGGAGTCTCAGTACCAGTCGGC
CCTGTCCACCGCCGTCAACAACATCAACGCCACCAACGCTGATGTGTGCTATGAGGTGGT
GGGCTACCTGCTGGAGGAGCTGCGTGACGCCAAGAACTACGAGCAGTTCCAGAAGGATGT
TGCCGCCTGCAACATCTTCATCGGCTCCCTCATCTTTATCGAGGAGCTGGCCGACAAGAT
TGTCGAGACCGTCACCCCCGTGCGCGACAACATGGATGCGTGCCTCATCTTCCCCTCCAT
GCCCGCCGTCATGAAGCTCAACAAGCTCGGCACCTTCTCCATGGCGCAGCTGGGCCAGAC
TAAGTCTGTCATTGGCGACTTCATGCGCAACCAGCGCAAGAACAACGACGGCTTCGAGGA
GAGCCTGCTGAAGCTCGTGCGCACCCTGCCCAAGGTGCTCAAGTACCTGCCCAGCGACAA
GGCCCAGGACGCCCGCAACTTCGTGAACTCCCTGCAGTACTGGCTTGGCGGCAACGCCGA
GAACCTCGAGAACCTGCTCCTGACCACCACCGCCGCTTATGTGCCTGAGCTGAAGGGCAA
GACCTTCGAGACCAAGGAGCCCGAGGTGTTCCCTGACGTCGGCATCTGGCACCCCACTGC
CCCTCGCATGTACGAGGACCTGAAGGAGTACCTCAACTGGTACGACACCCGCACAGACAT
GGAGTTTGCTAAGGACGCCCCCATCATTGGCCTGGTCCTGCAGCGCTCCCACCTGGTCAC
TGGCGACGAGGCCCACTACGCCGGCATGGTCTCCAACCTCGAGGCCCGCGGTGCCAAGGT
TGTCCCCGTCTTCGCCGGCGGCCTTGACTTCAGCGCCCCCGTGAAGAAGTTCTTCTACGA
CCCCCTGGGCAGTGGGCGCTCCTTCGTGGACACCGTTGTCTCCCTGACTGGCTTTGCCCT
CGTGGGAGGCCCCGCCCGCCAGGATGCGCCTAAGGCTGTGGAGGCCCTCACGAAGCTCAA
CGTGCCCTACCTGTGCTCCCTCCCCCTCGTCTTCCAGACCACCGAGGAGTGGACTGAGAG
CGAGCTCGGCGTGCACCCAGTGCAGGTCGCCCTCCAGGTGGCCCTGCCGGAGCTTGACGG
TGCCATCGAGCCCGTGGTGTTTGCCGGCCGCGACTCTGCCACCGGCAAGTCCCACTCCCT
CCCCGACCGTATTGACACCCTCGCTGACCGTGCCCTCAAGTGGGCCAACCTGCGCGCCAA
GAAGGTGGCCGACAAGAAGGTGGCCGTCACTGTCTTCAGCTTTCCCCCCGACAAGGGCAA
CGTCGGAACCGCTGCCTACCTCAACGTGTTCGGCTCCATCTACCGGGTCCTGCAGGAGCT
GCAGGAGAAGGGCTACGACGTGGGTGAGATGCCCGAGAGCGAGGAGGCGCTCATCCAGAG
TGTCATCACCGATGGCAACGCCCAGTTCAACACCGCTGACCTTAACATCGCCTACAAGAT
GAGCGTCAGCGAGTACCAGGAGCTGTGCCCGTATGCCGAGGACCTGGAGGAGAACTGGGG
CAAGCCCCCGGGAACCCTCAACACCAACGGCCAGGAGCTGCTTGTGTACGGCCGCCAGTT
TGGCAACGTCTTCATTGGCGTGCAGCCCACCTTCGGGTATGAGGGCGACCCCATGCGCCT
CCTCTTCTCCAAGTCGGCCTCCCCCCACCACGGCTTCGCTGCCTACTACACCTACCTCGA
GAAGATCTTTGAGGCTGACGCTGTGCTGCACTTCGGCACCCATGGCTCCCTCGAGTTCAT
GCCCGGCAAGCAGGTCGGCATGGCCGGCACCTGCTACCCCGACGCCCTCATCAGCTCCAT
CCCCAACATGTACTACTACGCGGCCAACAACCCCAGTGAGGCCACCATCGCCAAGCGCCG
CTCGTATGCCAACACCATCTCCTACCTGACCCCCCCGGCGGAGAACGCCGGCCTCTACAA
GGGCCTGAAGGAGCTGAAGGAGCTGATCTCCTCCTACCAGCAGCTGAAGGACAACGCCCG
CGGAGTTGCCATCATGAACACCATCATCGAGACTGCCCGCCAGTGCAACCTCGACCGTGA
CGTCGAGCTGCCTGAGGTCGACGCCAAGGAGCTTTCCTCGGACGAGTGCGAGAGCATTGT
CGGAAAGGTCTACCAGAAGCTCATGGAGATCGACTCCCGCCTGCTGCCCTGCGGGCTGCA
CGTTATTGGCACGCCCCCCACCGCCGAGGAGGCCGTGGCCACCCTCGTGAACATCGCCGA
GATTGACCGCCCCGACATCGAGACCCCCGTCAAGGGCCTCCCGGGCCTGCTCGCTACCGC
TGCCGGGCGCAACATCGAGGAGGTGTACGCCAACAGCAACAAGGGTGTCCTCACCGACGT
CACTCTCCTGCAGGACATCACCGACGCGTGCCGCGAGTGCGTGCGCGCCTACGTCCAGGG
CCAGTGCGGCAAGGACGGCCGCATCCGCAAGGACTCCCTCAGCAAGTTGGCCCAGAACTT
CGGCCTGGCCGTCGAGCCCTACACCAAGGCCCTCCAGGGCACTCCGTTTTCCAAAGCTGA
CCGCGAGGAGATGAGGAAGCTGTTCAACTACCTCGACTTCTGCCTCGAGCAGGTGGTGGC
CGACAACGAGGTTGGCGCCTTCACGGACGCCCTCGAGGGCAAGTACACCCTCCCCGGCCC
CGGCGGCGACCCCATCCGCAACCCCGGCGTGCTCCCCACCGGCAAGAACATCCACGCCCT
GGACCCCCAGTCCATCCCCACCGCTGCCGCCTGCAAGAGCGCAGCCGTGATCGTGGAGCG
CCTGATCGAGCGCCAGCGCCAGGAGAATGGCGGGGCCTACCCCGAGACCATTGCCCTCGT
CCTGTGGGGCACCGACAACATCAAGACCTACGGCGAGAGCCTTGCCCAGGTCATGTACAT
GGTGGGAGTGGAGCCTGTGGCCGATGCCCTGGGCCGCGTGAACAAGCTGAGGCTGATCCC
TCTTGAGGAGCTGGGCCGCCCCCGTATCGACGTGGTGGTCAACTGCTCCGGCGTCTTCCG
CGATCTGTTCGTCAACCAGATGAACCTCCTCGACCGCGCCGTGAAGCTCGCCGCCGAGCA
GGATGAGCCCGAGGACATGAACTTTGTCCGCAAGCACGCCAAGGAGCAGGCCGAGGAGCT
GGACTGCACCGTCCGCCAGGCCGCCAGCCGCATCTTCTCCAACGCCTCGGGCTCGTACTC
CTCCAACGTGAACCTCGCCGTGGAGAACAGCTCGTGGAGCGACGAGCAGCAGCTGCAGGA
GATGTACCTTTCCAGGAAGAGCTTCTGCTTCGACAGCGACCGCCCTGGCGCCGGCGGCGA
GGCCCGCCGTGAGATCTTTGAGTCCGCCATGAAGACCGTGGACATGACCTTCCAGAACCT
GGACAGCAGCGAAATCTCCCTGACGGACGTCAGCCACTACTTCGACAGTGACCCCACCAA
GCTGGTGCAGGGGCTGCGCACTGACGGCAAGATGCCCAGCAGCTACATCGCTGACACCAC
CACCGCCAACGGCCAGGTCAGGACCTTGAGCGAGACTGTCCGCCTGGACGCCCGCACCAA
GCTCCTCAACCCCAAGTGGTACGAGGGCATGCTCGACAGCGGGTATGAGGGCGTGCGCGA
GATCCAGAAGCGCCTGACAAACACCATGGGGTGGTCTGCCACCTCTGGCACTGTGGACAA
CTGGGTGTACGACGAGGCCAACTCCACCTTCATTGACGACCCGGACATGGCCCAGCGCCT
GATGGATGCCAACCCCAACTCGTTCCGCAAGCTTGTGGCCACCTTCCTGGAGGCCAACGG
CCGCGGCTACTGGGAGGCCAGCGATGACCAGATCGAGAAGCTGCGCCAGCTGTACACTGA
CATTGAGGACAAGATTGAGGGTGTCGAATAAAGAGGCTCCGCCCTCTTCTTTCCCCCTCC
CGCGGCTTGTCCGCCTTGTCTGCCCTCTCGTCATGCCCAGCCTGGCCTCAGCAGCTGCAA
CTCGGTGTCTGTCAGCACACAGTGTACATCTTCGGGAAGGGTGGCGGCATGCGAAGGGCG
GCAGCAAGCTGGCAGCTGCAGAGCTCCCCTAGCTAGAGGCCCCACGCGCCGCCCTTTTGT
TAGCAGCACACCCTTGTGTCCTGATAGAGTCTTCAAAGGAGTACTGGCCCCACGCTCCCC
TCTTTTGTATGAGATTTATTAGCCCCACTCTCGGCAAGTGGCAGTTTCCACTCTAGAAAG
CCTGGTCTGGGAAATAACCCGTCCTAGTAGCAGTGCCTTTAACCTAGTGGCCCTGTCCCC
CCCAAAAAAAAAAAAAAAAAAAAAAAAAAAAAGA
>cluster_15_pilon
TCACCACCATTGACCATCAACTGCAGGCTTTCGCCCGTACGCCATACTCAATCAAGATGT
CTGACATTGATACCTTCCTCTTCACCTCCGAGTCTGTCAATGAGGGACATCCCGACAAGC
TCGCCGATCAGATCTCCGATGCCGTCCTCGATGCTTGCCTCGAGCAGGACCCTGACAGTA
AGGTGGCCTGCGAGACTGCCACCAAGACTAACATGGTGATGGTCTTCGGTGAGATCACCA
CGAAGGCCTCTGTGGACTATGAGACTGTTGTCCGCAAGGTCTGCAAGGAGGTTGGCTTCA
TCTCTGATGATGTTGGCCTTGACTGCGACAAGTGCAAGGTCCTGGTCCACCTTCACGAGC
AGTCCCCTGACATTGGCCAGGGAGTGCACGGGATGGGCACCAAGGCCCTCGAGGAGATTG
GTGCTGGTGACCAGGGACACATGTTTGGGTATGCTACCGATGAGACCCCTGAGCTCATGC
CTCTTACCCACGTCCTAGCCACTCAGATCGGCTACAAGCTGACTGAAGTGCGCAAGAACG
GTGTGTGCCCATGGCTGCGCCCTGACGGCAAGACCCAGGTCACCGTTGAGTACAAGAATG
ATGGCGGCGCCATGGTGCCACAGCGCGTGCACACCATCCTGATCTCCACCCAGCACGATG
AGGGTGTCAGCAATGACAAGATCCACGCTGACCTCATGGAGCACGTCATCAAGCCCGTGG
TGCCTGCCAAGTACCTGGATGACAACACCATTTACCATCTCAACCCCTCTGGCCGCTTCG
TCATTGGTGGCCCACACGGTGACGCTGGTCTCACTGGTCGCAAGATCATCATTGATACCT
ATGGTGGCTGGGGTGCCCACGGTGGTGGTGCTTTCTCCGGGAAGGACCCCACCAAGGTCG
ACCGCTCCGGCGCTTACATCGCCCGCCAGGCCGCCAAGTCTGTCGTCGCTGCTGGTCTTG
CCCGTCGTTGCCTGTTCCAGGTGTCATACGCCATCGGTGTTCCAGAGCCCCTGTCCATTC
ACGTGGACACCTACGGCACCGGCAAGGTCCCCGACAGCAAGATCCTGGCTTCCATCAAGG
AGGCATTTGACTTCCGCCCTGGTGTCATTGGCCGTGACCTCGACCTCAAGACCTCCAAGG
AGGGCAAGAGGTACCAGACTACCGCCGCTTACGGACACTTCGGGCGCGAGGGCGACGTGT
TCACCTGGGAGAAGGTCAAGCCGCTCTCTGCCTAAATTATCAGGTGGAGCGGTCATGGAT
TTTGCCGGTCACTTTCCCTCCACATATAGGTAGCTGCAGATAACACGCAGTCGGTGGGCA
AGGTGATGTGCTTTAGATACGGTAGATATCACCGCAGGGGTTGCACTGAGGCATACATAC
TGAAAACTGTGCGATTTTTATACTATCACCAATACCTACTAAAAAAAAAAAAAAAAAAAA
AAAAAACAA
>cluster_23_pilon
AGGACGTTCGAGCACACGGGAGACCGCCGCGCTCGAGGGGCTCCCGCTGCCGGTGCGCAA
CAAAGTGTACTCCTTTGTGTACCTCCGCCACCTGCAGGCCTGCCCGCTGCTGCGGACCTG
CAGCCCCCACTTCAACAACGCTCTGCTCGCCAGTGCCCGGATTGAGGTCTTCACATGCGA
GAGTACCATCCTCAAGCAATATGCCGACGTCAGCACCCTCAACATCATCGCCTCCGGCAA
GGCAGTGATGGGCTTTGGAAGCGTGGGCGACAGCGGGGGTGGCCTATCCTCCACCCCAGG
GGAGGCCGCGGTGGAGTCGCTCTTGCATGAGGACATTGCAGCCGCGAGGGCGGTAGAGGG
GGCTGTGGAGAGCCAGGAGGAGGTGAGCACGTTTACATCCAGCGTCGCCATTCCGGGCGA
CATCTTCGGGGCTGTCAGCTTCTTTACAGATATGCCTCAGCCCGAGATCGTGACGGTGGC
CAGCGACCTCTGCCACGTCATCATGGTGCCAAAGGAAGCCTACAACAGCGCCGCCCACAG
CTACCCCGCAGATGCCTATCGGGTGATTGACACGCTATACAAGCAGGTGCAGCAGCTACT
CTTCACCATCTCCTCACCAGAGGGCAGCTCACATGCGCGATCCCGCGAGCAGGACCCCCA
GGGCAACCCCTCGTGGCTGTCGGACGCGCTGGACTCCCACCCGAGCATGACGGAGTCCTT
CCAAAGGCTCGACACCCGGTTGAGGGACGAGCGGCCATACTCCCTCGTCGACCAGGTGCA
GCAGGCTCTTTGTCAGCTGTGGATCCAGCGTGCCCACTTCCATGACGAGCTTGTCACCCA
TTTCGCCACCCTCCTCCTTGACTCGGCAGCACGCAACAACGTCAAGCAGATAGCCGAGCT
CCTGAGCGAAGGCGAGAGGGAAGGGTGGGACACCGTCAACGCGTCGGACAGCAACGGCCG
CACAGCCCTCATGGTAGCCTGCCGCTTTGGACACATACAGACCGTGCGGGCGCTCCTCAG
CTGGGGTTCCAACCCCAATGCCGTCGACAAGATTGGGGGCACGCCGCTGTTTGACGCCGT
GTCCCACGGCCACACAGTGGTGGTCCACCTGCTGCGCAAGTACGGCGCCAAGCCCACTAC
CGAGCAGACGGAGCGCGCCGTCAGAATGATGTGCCGCTCCATTGTGCGCGGGGATTACAG
CCGCCTGTCGCTCCTTCTGGAGGCCGGCTACGATGCCTCCGGAGACTACCTCGAGAGTGG
CACTCCTCTGCATGTGGCCGCCTTCCATGGCCAGCTGCAGGCTGCCCGGCTGCTGTTGGA
TCGCGGCCGAGCGGACCCCACAAAACGCTCCCACACTGGCCTTACCCCCGCGGACATCGC
TGCTAAGCTCGGCCACAGCGCCATGGTGGCTCTCCTACAGCGGACCGCTGCCTCCCCCAC
CGCCTCTGCCGCAGACAACTACACAGGACAGTCCTATAGCCCACCAGCCTCAGGAAAAGG
CAAAGACCGACAAGTTTCCTGGGCCCTCGAGGACAGCACTGTACCCGACGGGGCTCCGGG
CCCTTCGACAGCTCGCTGGGCTGTCTCCGCCAGCCCCGCCCAGCCCCCGCCCCACGTGCA
GAGGCCCGAGGGAGATGGCAGGGATGACTCGGTGTCGCTGGCTGGCAGCCACGAAGTTGC
CTCTGATAGAGCAGCCTTGGGCACCGAGCATCACGACATATCGTTTGAGTGGCCTCCACC
TTAGCCGCCGCATACCGTAGAGACACAGTACACCGATTGGATTCTTCCAGCTACCATCGC
ATCACCTTTACACTCACACACACACACACACACACACACACACAGCCGCCGCAGCAGCAG
CCCCACAAGCCGGCAAGGGAACATAGGGACCCGGCTGTGTTCGAAGGCAGCTCGCGGGCC
AATTAATGTACAGCATCCGCACAGCGCCTTCGCCCCCTCGACGGCACCACACGCCATCCC
CCCGTGGGGGCGGCAGGGGAGGGGAGGGGGGCCACTTCTAGTCACATGCAGCATTCCCGG
CCGTTTGTAGTCTTGTAATCCAGCAAGTAATGATAGTCAAAAAAAAAAAAAAAAAAAATG
TTCTCA
>cluster_28_pilon
ATATAAATAATTCATATTAAATATTTGTAATTTGTAAAAAATGAATTTAGGCTTTCATAA
AAAAATGAAACCACGTTTAATCAACTAAAACGTCTAAAATGTTTGCATTATATAGTTAAA
AATAAACTCTCTAAATCATAAAAAATAGTTAAGGAGACAATTTATGACAATTAGTCCACC
AGAACGCGAAGCGAAAAAAGTAAAAATCGTTGTTGATCAAAACACGACTGAAACAAGTTT
TGAAAAATGGGCAAAACCTGGTCATTTTTCACGAACTTTATCAAAAGGTCCAACTACAAC
AACTTGGATTTGGAATTTACATGCTGATGCGCATGACTTCGATAGTCAAACAACAGATTT
AGAAGATATTTCAAGAAAAGTTTTTAGTGCTCACTTTGGGCAATTAGGAATTATCTTTAT
TTGGTTAAGTGGAATGTATTTCCATGGTGCTCGTTTTTCTAATTATGAAGCTTGGTTAAC
TGATCCGACACATATTAAGCCTAGTGCTCAAGTTGTTTGGCCAGTAGTAGGTCAAGAAAT
TCTAAATGGAGACGTTGGTGGAGGATTCCAAGGTGTTCAAATTACATCAGGTTTCTTCCA
ATTATGGCGAGCTAGTGGAATTACTAGTGAATTACAATTATACAGTACAGCTATTGGTGG
TTTAGTAATGGCTTTAGCAATGTTTTTTGCTGGCTGGTTCCACTATCACCGTGCAGCTCC
AAAATTAGAATGGTTCCAAAATGTAGAATCTATGATGAATCACCACCTTGCTGGATTACT
AGGTTTAGGTAGTTTAGCTTGGGCTGGACATGAAATTCACATTTCATTACCAATTAATAA
ATTATTAGATGCTGGTATTGATCCAAAAGAAATTCCATTACCTCATGAATTTTTAACAAA
TCGTGAATTAATGGCACAACTATATCCTAGTTTTGCAAAAGGTCTTGCTCCATTCTTTAC
GTTAAACTGGTCGGAATATTCAGACTTTTTAACTTTCCAAGGAGGATTAAACCCAGTAAC
AGGTGGGTTATGGTTAAGTGATACTGCACACCACCACCTTGCAATTGCTGTTTTATTTAT
TGTTGCTGGTCACCAATACAGAACAAACTGGGGAATTGGACATAGCATGAAAGAAATTTT
AGAAGCTCATAAAGGTCCATTCACTGGCGAAGGTCACAAAGGATTATATGAAATTTTAAC
AACTTCATGGCATGCTCAATTAGCTATTAACTTAGCACTATTTGGATCATTATCGATTAT
TGTGGCTCATCACATGTACGCGATGCCTCCATACCCTTACTTAGCTACTGATTATGGTAC
TCAATTATCATTATTTACTCACCATATGTGGATTGGTGGTTTTTGTATTGTAGGTGCTGG
AGCACACGCGGCAATCTTTATGGTTCGTGATTATGAACCAACAAATAACTATAATAACGT
ATTAGATCGTGTTATTAGACACAGAGATGCCATTATTTCACACCTAAACTGGGTTTGTAT
TTTCTTAGGATTCCACAGTTTTGGATTATATATTCACAATGACACAATGTCAGCTTTAGG
TCGTCCACAAGATATGTTCTCAGATACAGCAATTCAGCTACAACCTGTTTTTGCTCAATG
GATTCAAAATACACACTTCTTAGCTCCTCAATTAACATCACCAAATGCTCTTGTTGGGAC
AAGTTTAAGCTGGGGTGGTGATATTGTTTCTGTTGGTGGTAAAGTTGCAATGATGCCTAT
TTCATTAGGTACATCAGATTTCATGGTTCATCATGTGCATGCTTTTACAATTCACGTAAC
AGTATTAATTTTATTAAAAGGTGTTCTATATGCACGTAGTTCACGTTTAATTCCAGATAA
AGCAAACTTAGGATTCCGATTCCCTTGTGATGGTCCAGGACGTGGTGGTACATGTCAAGT
TTCAGCATGGGATCACGTATTCTTAGGCTTATTCTGGATGGTGCGACCCGTTGGCGTACA
AGCTGTATAGCGAAATCGCCCCGTCTTCACAGACGGAACTATACATTGATGAGGTGAAAC
TCCTCAGAGAGGGTTGGCTCTCTCCTCCGGTCCTTGATATCCCGTCGTTACAGGGTAAGT
TTAGCAAAGGACCAGAGTGACCCACTATGGCTACGTCTTCAATACATTTAAGCTCGATGC
CCCGAAATAGGCGTCCTATCTAGAGGACAGGAGCCGAACTAACTAGATATATATGTTCGA
TCACTAACAAATAGTTTCGTCCAGCTATTTGTCCAACATAGCTAACTTAAGCAGTTTTAT
CGAGTAATGTGTAGGCCTAAGGTGGGTGAAATTATCAAAGTATGGAACAGGGGAAAGCCT
AAAGCCTACCTTAAAAAAAAAGGTGGGGTTGTGAACTAACCCTATTAACTTTAGGTCATG
GACGGTTATAAGGAAGCCAACGGCAATCCGGTAATGAACGCTCGATTGCATATGCAGACG
TATAACCGGTCTCAAATTTTACTATAATTATATTCGAAGGAGATAACATATGAGCAACAA
AATTGCGTGGGAGAAAATTGACTGGGCATTTGTCCGACAAAGGATCTCTCGATATCAACA
GAGGATATACCGAGCGTCACTAAATGATGATAGAAGAAAAGTACGTTTTCTTCAAAAACA
ACTACTCTCATCACTAGATGCCAAGCTACACGCAGTACTTCTTGTAACCACTTGGAACAG
AGGTAAAAACACCCCTGGAGTAGATGGAAAAGTTTATATAACAAACGAAAAAAAAAAAAA
GATAAAAA
>cluster_32_pilon
ACTCTGCCCCATAGATCGAGTCGCGGCAAGACCCAGCTGGTGGTGTCGTGGTTATCCAAG
CCAAGCTGTAGGCGTGATTTCGTAGTCTAGATATTTCAAATCCGCGGCAATGGTGGCCAG
CGGACGAGCCGCCAAGCCGGCGGCACTGACCCTGCTGCTCACCGTCGCGGTGACGGCTGC
GTTCCTCTTGGGCGGCGTCCAGGGCTACGCTAGGCTGCACACACGCAGCTGCACAGAGCA
GCCTACGCGCGCAATGTACCCGAAAATCTTGCACAACAGCGGCGAGGCTACGGCCACGCT
GACCGACGGCGAGGGGGGCGCGGAGTTTCAAGTTAAGGATGCCGGTGGGGAGCTCGTCAC
GGCATACAACCCCGGAGGGGCCGTCGTCGTATACGTCGTGGTTCCCACACTGTCAGCGGC
AGTGGTGCTGGTTCCCACCGGGCAGCTGCAGGACAGCTCTGGAAAAGCCGCTGACGCTTG
CGGGGGCCGGCGGCTTGTGCTGGGGGAGGGCGCGCATACCGGCTACCTCCCCAACAGCCC
CACACGGCGCTTTGCGTTCCTCTGGAAGATTCCAGGGAACGCCACCGGCCCACTCACTCT
CTCACTGGGCTACTCGGACAACAGCGGCCACGCCATCATGGATGCACAGCTCACGCTGGC
CGAAGGGGAGCCCTACGTGGCGCCCCTCGGCTCAGTGATTGTGGAAGAGGTCCCTCCATC
CGGGCTTCAGTGGCAGGACATCGCGCTAGAGGTCATGGCCATAGTCACCCTTCTGGCCTA
CCTAGCTTGCCTGATTGTCGGGCATCAACTGCTGGACCGCGCGGGGTTCGTTCCGTCACT
CAACCGATGGCTGTACCACCGGAAGGGCACAGAGGGCGCACTGGCAAGCGCCATCCTCCC
AGGGTGGGTGACAGTCGGCGATGTGGTGGTGGTTGGGGTGACTGGCGTGTTTCTGGGCCT
GGCCTTCGCACTTCCATCCAGCAACGGAGGCAGCGTGGCTGCCCGCCTGGGCTGGGTCTG
CACCATGTCGATGACGATCACCATGCTACCCACCGGGCAGCGCTCGTTCTTTGCTGCGCT
GCACAAGGTGCCCTTTGACCAGATGGTGCACCTCCACCGCTGGAGTGGCCGCTTCTTCAC
GGCGTTCACCCTCGCCCACGGCATCCACGCTGGCTGCGTCTGGGGCTGGGACAGGATAGC
CAGGATGATGAGCAGCTTTGAGGTGGTCGCGGGCTATGGCTACACCCTGTGTGTGCTGTC
GGCCGTGCTCTCGTTCTTCTTGTTCTTGGTGGTCACGCTGCTGGGCTTGGAGCCCGTGCG
CCGGCGCTACTGGGAGGCATTTCGCTACGCTCACCACCTCGTGATCCCTGCTGTGATTCT
CGCAATCCTACACGCTCCGCGCAGCGTGTGGGTCGTGACCATCACACTGAGCGCGTGGCT
GATCGATGCCGTGTGGCGCCTCTGGGGCAAGGACTATGCGTATCAGGGCACCGTGCAGGT
GGTGTCCGGGGATGCTGTGCGCATCCATGTGCCGGGTAAGGGCTTGCGGTTCAACACGCA
GCGTGCGGGGCAGTATGTCATCCTGCGCATCCCCGGGGCCAGCAAGCTGCAGTGGCACCC
GCTCACCATCGCCTCCTCACCCCTCGAGGACTGCCTGGATTGCATTGTCAAGGCCAAGGG
CAACTGGGGGCAGGCCTTGCTCCAGTACGCTCGTGATGGCATCTCCGCCAGCCCCGAGTC
GGCAGCACCTGTGACTGAGGCGGACAACCCGCTCGCCTCCGGTGCCATGGTCAGCTGCTC
GTCATGCAAGCCTCTTGTCAGCGGCTCGGTTGACCCCGAGGCGGGTCCTGCTGTGGAATC
CTCCTCCTCTGAGGAAGGAGATCCAAGCCCAAGCCAGCCTTGCTTAGACGCAGATTCTGT
CAAGAAGGCTTGGCTGGGGCCGGGCCTCCCTATGGTGTGCAATATCGACGGGCCCTATGG
GGGTGTACCCATTGCAATCTTGCAGAAGGATGTCGTGTTGCTCGTGGCAGGCGGTGTGGG
TGTCACCCCGATGTTGTCCACCGCCGCTTACCTGTGCGCCTGGGCGGAGGCGGGCAACGG
CGTGTCTCTGCCCCACGTCCACTTCGTATGGATGGCGCATGGGGCTGGGCCATTTAACGA
CTGGGACGTCGAGCTGCTGCACCGCATGGCTGCCCTGCCAACCTTCTCGGTCCACCTGTA
CGATACTTCTGCCAAGGTGGAAGGGCGTGTCGGCGATGCAGAGGACCCCGAGGCTGCCGA
GCACAGCATCTCCGTCCACCCGGGGCGCTGCCAGCTGGGTGAGCACTTCCGTGTTCAGCA
GCTGGCGGAGGTTCACCACGACGCGGCCCGCACGGTGACCCCCTCGGGTGTGGGCATGTT
TGTTTGCGGGCCGCCGACTCTCCGGGCGGCAGCCGGGGAGCTCGCAACCTCCGAGGGCTA
CCTGATGCACGTGGACAAGTTTGAGTGGTGATCCACCACCGAGCCCCGATGCCTATGTGC
CATTGCGCGTAGGCAGGGCATAATAAGAGTAGTACGTGCCCGGTAGTAGCGAGGCAGGAC
AACTGCAGTAGACTGTATAGCACATAGTTGCCCAAGCTAACCCCGGCCTTCACCGCTGTG
GTACCCCCGTAGTCCTCAGGGTTTTAGGATTTTGGTTGCACGCCTCAGCACTGACTCTGA
CTCGGGTTTGTAACGGATCCTTATCCAGTGGCAGGCGGCTGCTGCCCCGCTGGGCGGACG
AGGCAACCACGGCCCGGGTTGAGTAGATTAATTGTGTAACCGACACGTTTCCACGAAAAA
AAAAAAAAAAAAAAAAAAAATTT
>cluster_35_pilon
CATGGTTCAACGAAGGGTAAATGGGAATCTCTGCCTCCCAGCGCCGATTTGGATAAGCGT
TGCTCCTTGCTGCATCTGCTTCTCCTGTCCTGGATTCCCGTTATTACGATGGCCGCCAGT
ACTATGTCGATGCGCAGCTCCGCTGTGCAGGGCCTCGCCGCGGCGAGCAAACCCGCCGGC
CGCCAGACCACCCCGAGCTCGACCGTCGCTCCCCGCGCACCCCTCTCCCTTCGCAGCATT
GACAATGGAGTGTGCCAGAGCACCCGTTCGCTGCGCGCCGCCCGCCCCACCGCCAGCGCT
GCCTCCCGCATCTCCGCCACGCCCGCAATGAACCTGTTCGGCTTCGGCAACGGCAACGGC
AAGGTCAAGCGCAAGACGGTGATCCTGACTGGCGCCACGAGCGGCCTCGGCCTCGCCACC
CTCAAAAGCCTGATGCAGAGCTCCGACGAGTGGCATGTCGTCTGCGGCGTCCGCAACGTG
GAGAAGATGCAGGACATCATCGAGGAGGAGGGATACCCCCGCGAGGCCGTGTCTGTGATT
GAGCTGGAGCTCAAGTCCCTCGATTCCGCTAAGAAGTTCATCAAGAAGTTCCGTGGCACC
GGTCGCACCCTCGACGTGCTGTGCTGCAACGCCGCCGTCTACCTGCCCAACCAGCCCGCT
CCCACCTTCGGCGACTATGGCTACGAGGAGAGCTTCACTGTGAACCACCTGACCCACTTC
TACATGGTCAACGCGCTACTGAAGGACCTGCAAAAGTCCAAGGCGCCGCGCTGCATCATC
GTCGGCTCCATCACCGGCAACACCAACACCGTCGGCGGAGGCGCCGTGAAGCCTTGGGCC
GACCTCGGCGACTTGTCGGGACTTGCCAACAAAGACATCATGCTCGACGGTAAGGCCTAC
AACGGCGCCAAGGCCTACAAGGACGCCAAGCTGTGCAACATGATGACCGTGCTGGAGCTG
CACCGCCGCTACCACGAGAGCACTGGCATCGTCTTTTCCTCGATGTACCCCGGCTGCATC
GCCGAGACCGACCTGTTCCGCCAGAAGCGTGGATGGTTCCGCTTTATCTTCCCTGTCTTC
ATGAAGTACGTCACCGGTGGCTACGTCTCTGAGGCAGAGGCCGGTGACCGCCTTGCTCAG
GTCATTGGCGACGAGAGGTGCTCAGAGTCTGGGGTTTACTGGAGCTGGAATGGCGGCGCA
CGCACCACCGGCTTCTACAACCCCCTGAAGGGCGAGGTGCAGGGTGCCGGCGGGGCAGGA
GGTGAGCTCTTCAAGAACATGCCCTCCCAGGAGGTACGCAATGAGAGGAAGGCAAAGAAG
CTTTGGAAGCTCTGTGAGGAGGCCACCGGTCTCTCCCCCCCCTCCAAGGCCACAGCCGCC
CTCGCCACCAAATCCAAGTCCGGGAAAAAGAACAAGAGAGAGCTCGCTGGCGCTGTCTGA
GGCGGGTGCCCCCACACGGTAGAGCCTACAACACGTCACACAAGTATATATGTTTTGGCC
GTACGAATAGCTTAATAGTTGCGGATGGCAAACCTTGGGATGGATACGGTGGAATACAAT
AATCTTCTTCAAACTGTAACATGATACAAATGATACCCTCAAAAAAAAAAAAAAAAAAAA
AAAAAATAAGAAAATGCTCAGGATGGAGGGACTCTGCGTTGATACCACTGCTTAAGCA
>cluster_38_pilon
GCTGGCCGACACCCGAGCGGCGGAAGCAGATCTCCATAGGGCCAAGACGACCCGGATTCG
TCGGTAAACGGGTACTGTCGGATCTTCATCGCCAAGTGGACGTACACTTCTCGTCCTCGC
AGGCTTGTCGTGGCCGATCTCCCACAGGGCGAACTGCAGAGTGCAGGGGTCGTGCAGTCC
GCAGGGCGCCAGTCACCACCTTGCCTCAGTCCCCTCCTCTATCCCCCCTGCTGTACCTGA
ACCGCCACCCTCATCTGAGGAAAGGGTTGCTGGAGGGGTGTGCGCAGAAAGTTGCGTATC
ATCGAGGGAGCTTGGAGCGAGGCGGTGTCGCCAACTGGAGGTGGGGAGCTGCCGGGCAGT
GTCACCCTTGCAGAGGTGATCTGATCTGCCGCTGCTAGTAGGATGGGCACAGCAACTCGC
GGCCTGGGCCTGGGGCTGGCCTTTGCCGCGTTGTTGCTCCTTCACCTGAAGGAGGGGGGG
CTTGTGGCGGGGCAGCTCAGCGCACCAATCGCGCACGACTCCAACATGGATACCTCTGAG
AACAAGTACCTGCAGCGGGATGTGGACCACACCAAACAGCCGTATGAGAGGGAGGAGGAT
GAGCTCTTTGACTGCCCTCTCAACGTGGAGCTGAGCTGGATGACGGAAGTCTCCTCCAGC
ATCTACTCCACGCCGCTGATCACAGACCTGTACAGCGACGGAGCAAAGGAAGTCATTGTG
CCCTCTTTCGTGCACTTCCTTGAGACACTTGAAGCCGCGGACGGAGCGGTTGCCTCGGGC
TGGCCTGCCTTCCACAAGAGCAGCACCCACGCCTCCCCCCTCCTCACTGACATCGACTTT
GATGGCGTCCAGGACATTGCCCTTGCTACGTACGACGGCGAGATTTTGTTCTTCAAGGAC
AATGGGGAGCAGGCGGGCGACCGGCTCTACCTGCCGCGCCTCAGGGTCCGCAAGAACTGG
CACGTGGGCCTCAACCCCGACCACGTTGACCACTCCAAACCCGACATCAACGACCCCGCG
ATAGGCCGCGAGGCAGAAGAGCAGGACGCAAGGCTGGCAGGCCACGATGCCCCGGAGCCC
ACGGAGCCCCCGAAGCCGCGCAAGAGGAAGATGCCCGAGCCCGGTGAGACAGAGGAGGTC
GTGCCCCCGCAGGGGGACCAGCCGCCTCCGGCCCACCAACCCAACATCCCGGCCGAGGAG
CCCATGCCGGCCAGCCCAGCCCAGGAGCACCCGCAGGAGCCGAGTGCACTCCCGCAGCAG
CAGCAGCAGCAGGAGGGGCGGCTGCCCGCCTCCCCGGGACTGGAACAGCCTGCGTCCCCC
AGGCAACAGGATCCAGAGCAGCCGGCTTCTCCGAGGCAACAGCACCCTGACGAGCTCAGC
CCCCCCGTGGACCTCGGCAAGGAGGAGCCTGCTGGTGGCGACGCCCGTCCGCCGCAAGAG
CAGCCTCAAGGGGAGGCAGAGGGAGGTGCGGAGCTCCCATCCGCTGGGCGCGGCGGCGGG
GAGCAAGAAGCTGTTGCTCGCCGCAGGCTGCTGGCTGAGGCCACTGTGGAGAACGAAGAG
CCCCTGCCGGAGGAGGCAGCCAAGTCTTTCAAGATTTTTGAGGACGACTATGGCGAAGAT
GGCCACGACTATGTGGTGGAGGAGGGCGAGGACGAGGACTACCACGAACACCGCCACGGC
CATGGCCACCATGACTACGACTACGAGGAGGACGATTACAATGACGAGGACTACGTTCCC
TTCAAGGACGAGAGGAAGGACAGGCGGTTTCACGAGCCGGGAGACTATGACTATGAGGCA
AGGAACGACTACTGGTGGCAGGACGAAGACTTCGTGGAGCCCAAGCACGAAAGCCTCGGC
GAGTTTGTGCTCGTGGATGCTCACATTCTGTGCACACCCGCCATCGCTGACCTCGACGGC
GATGGCCACGACGAGCTCGTGGTGGCGGTGAGCTACTTCTACGACCGCGAATACTACGAT
GTGCCGGAGCACAAGAAGGAGCTCGGCGAAGATATCGACATGGCCAACTACATCGCTAGC
GGCATCGTGGTTTTTGAGCTGCACAGCCGCTCCGTGAAGTGGTCCCAACACTTGGACCTG
TCCACTGACTACACCAAGTACCGCGCCTACGTCTACTCGTCCCCAACCATTGTGGACGTT
AACCACGACGGCAACCTCGACGTTGTCGTGGGGACCTCGGTGGGCTTCTTGTACGTGCTC
GACAACAACGGGGAGCCCATGGAAGGGTGGCCAGTGCAGATGGGAGAGATCCAGGGGCAG
CCCCTCGTTGCTGACCTCAACGGCGACGGCTTCATGGAGATCTTTGCAGCCGACACCCGA
GGAAACATTGCGCTGTTCAACTACAAAGGCCAGGAGCTGTGGGAGCACCATGTCGGCAGC
GTAGTCGCACAGATGGCCACGGCGGGCGACGTGAACGGCGACGGAAGCCTCGAGATCGTG
TTTGGCACCGGATCCGGACACGTGCATGTCGTCAGCGGCAAGACCGGCGAGGAGCTGCCC
AACTTCCCCTTCCGCACCGGCGGCCGCGTGATGGCGCCCGTGCTGATTGTCAAGCTCCTG
GACGAATCCAAAGCTCAGCACCTCGTCGTGCAGTCCTTCGACGGCATTCTCTACATGATC
GACGGTGTCAGCGGGTGTGCCGATACCATCGACATCGGTGAAACTTCCTATTCAATGGTG
CTCGCGGATGACCTCACTGGCAACGGCAGAATGGATCTCCTCGTTTCCACAATGAATGGC
AATGTCTACCGGTTTGAGACGCCCTCGAAATACCACCCGATGAAGGTCTGGGCGTCACAG
ACCCAGGGGCGGAACAACCTCGTGGCGCGCCACGGCTACGAGGGCGTCTTCGCCACGGAC
GCCTCCCGGGCGCCGCGTGACGTCCGCGGGCAGCAGCTCAGCGTGCGCTTCGAGATCGTC
GACAACCGCCCTCCGGCCATGGCCAAGATGGGCTCCAACCCTGAGCCCCAACCGCTGCGT
GGACCTTACACCGTCTCCATCACCCTCCAGGGGGTGGGGGTCGAGGAAATGAACATGGGC
GACCAGCCCGTCATCGGCATGGTGGACGTCTTCGCGGAGCCCGGCGTGTACGAGCTCACC
ATTCCTTGCCCGCGGACCCGCTCCACGGCAACCATCAGCATCGAGATGACCGACGAAAGC
AAGGTTGTCTTCACAGACAGCTACAGCCTTTCCTTCCACATGCACTTCTACCGTCTGATG
AAATGGATGGTGCTTCTACCCTTCACCATGATGGCTGCCGTGGTGCTCGCCATGCAGCCG
CTGGCGGGGATGGACGCCGCGCTGCCGTCCTTCGCTCTCCCAACGCGCACCCACGACGCC
TAAGGATGGATAGAAGCATTTGCTCGGTTTGTAGCATGGGTTTCCTGCCCCCTCCCTCCT
TCGCCGCCCGGGGGCACCCGCTTGTAATGAAGGGTCACAAGCGAAAAAAAAAAAAAAAAA
AAAAAAAAAAAGA
>cluster_43_pilon
CGCAAGAGTCACAGCCGGCCATAACTGATATCCTCCCAACACTCTGCCACGGCCGCGCCC
AGGCGGCTTGTTCTGTGCGCACCATGCGGACGGCCCTCTGGCAGCAGCAGCTGCTGCTGT
TGTTGCTGCTGCTGTTGCAGGCGGGTTGGGTTTCCGCCGGGAACCAGTGCTACCTTGAGG
GCAGCGACTGTGCGCTTTGCTGGGTCACCGACTCCTCCAACCGGCGCACCGTGCAGCCTT
GCCCCCCATCCGTCCAGGCGCGGTTCGTGCTCCCCCTCCCCGAGTTGATGTACGAGGCGC
ACGACTACCCCGTGGCCTTCTGGCTGTCGCTCAACTCTAGCGAGCTGGACCTAGTCCGCA
TCCCGGACATGACCGGTGAGGGCGAGTGGGACGTCACCTACGGCGAGGTGCACGCCTGCT
TCTCGGCTGGGGGGGCGTGCACCCCCTTCGCCTCGGGTATCAACGCCGTGAATCCGCACA
ACCACACTATGTCGGGCAGGCTGAGCCCCAACGGGACGTTCGTTTTCCACACGGAGATTG
GGGGCATGCTGCCGGCTGGAATGTTCATGGTTGTTGGGCACTTTCAGTTCGCTGTGCTGG
ATGACGGGGTTGCTGACCCTATTGGCGGCTGCAACGGCCGTGACTGCCTCAAGATATATA
GTGTGGGCATCGGCATTGCGCGCACGATTCGTCCGCGGGAGGAGTCTCCCCTCAGCAAGT
GCTACATGAAGCTGCCTGCGTCTGAGGACTGCGATCTGTGCTGGAAAACGGACTCTGCCG
GTGTCACGAGTTCCACAGAGTGCCCTGCCTCGTTTCGGCTCAAGTTTGAATCGCCGCCTC
CAACACTGATGACGGGCGGTGTGCTGCACGACATCCGCTATTCAGTGGAAATGGGACCGG
ACATGGCTTCTCAGCTTTACCGCGGCACGGACTTGCAGTTGGCTGATAGCTCTGCCCCAG
GTCAGGACGCCTTGGGACTCGTTGACATCCAACACGCGAACGTGCACTCATGCAATTCAA
AGGCCAAGTACTGCACACCCTTCTTTGCGGAGACCCCTGGGCTGGCAACCCACACTCCGG
ACTTGGAAGGGGATCTCGGCCCGGACGGCCGCGCGGAGTTCATGTCCCCTCTCAGCCTCC
GAGCGGGGATCTACATGGTGATCTCACATATCCGCTACCAGGTTCTGGACCCTGATGTGT
CGAACCCCATTGGGGGCTGCGACGGCCAGGACTGCTTGACCACTTACGACAACGCGGTAG
GCAAGCGTGTTGCTGTGCTGCCAAGCAGTGCCCTTGTCCACATCAACCACTGCGAGTCTC
CCTCGTGTGTGTCCTGCTGGGCTTCTGCTCCGTTCGGCACGGCGCCGAGCACCGAGTGCC
CCGCGGGCGTGACCGTCCAGTTTGACCCTGCCCCCCCGGGAAGCATGATGGCCGGCCAAC
CCAGCAGCCTCCAGACCATGATCTCTATACAGCCGGAGCTGAATTCTTTCATGCTTCACC
CACTCAACGAAAACGATGGTGGTGTCCTGGATAAGTGCCGGTCGTATGTCGTTGTGTGTG
ACAACGTGGAGGGGCATTGCATTCCGAGAGCTGACAGCGCCCTCATAGTGAACTCGGCTG
CGACGGATGTGTTCGAAAGCAGGACTCAAGTGCAGTTCATGGCAGACCTCGAGCTGCCCG
AGGGAGACTACTTTGTCATCGTATTGTTTCAGCTCTACGGCACATCGTCCGACACACTGA
ACGGCTTTGCTGGTTCCTGCGCGGACCTCCAGTGTGCCGATGATTTTAACATTGTGCTCA
GCGCCCCACTCACAGTGAAAGGAAGTGCGGCCTCGGGATACGGAACTTGGGCCATTGTTG
GCACCGTGGCCGCGGCAGTGGCTGTAGTCCTGCTGGCTGGGCTGCTGGGCTACTGGCTGC
TGCGGCGCCGAGGGCAATCGGAGGAGTCGGATGAGGTCCCTGGCTTGGGCCTCGACACCT
ATGGCAGTGTGGTCGTCAACGTAGCCTCATCCACAAGCGGGAGGACGGGCTTCCATGGCA
AGACTCCGAAGGATTTTTGCAAGGAAGACAAGGACAACAAGGTGGCCTGCAAGACTCTGA
TACTCTCAAAGTCGAATCCCGAGTTCCATGAACTACCGGAACAGGTGGTGGACCTCCACG
AGGGGATTGAGGACGAATACAAGCACCGTCCCATGCGCTTCCTCCGTGCCTCCTACATCT
CTGGTGGCAACCCCCTGCTGTGCTACGAGGAGATGTTCTCCTTCCCGGACTCCTTCATCG
ATGTGGCGTATGCCAGGACCTCGCAGGACATGTGGAACAAGACGGCCATGGTGTCATGGC
GTTGGGCCAGGGCTAAGCCTGAGGTCATGGACCCAGGCTTCTCACCCCTGTCGCCCGCTC
AGCTGGTCGAGCTTCGCTCCTGCCTCGCTACTCATCCCAACATCGAATACGTGTGGGTGG
ACTGGAGCTGTGTTCCACAGTACCACACCTCACCCATGTTTGAGGTCGCTCGCAGCAAGC
TTTTCTATGCTCGCGCAAAGCAGATGTATGTCCTCCCCACCTTCGCTCCGCTCCCCGAGG
GCCAGATGCGCGTCATTCTGGCCGGCATCATCCGTGGTCTCGTCACTCTCTGGCAAGAGG
AACGCCTGGAAGAGACTGCACAGGTCCCTGCCTCCTCCAAGCGGAAGCCTTCCGCTGACG
GGGTGTCGCCCAGTCGGAAAACCTCCAGGAAGGAATACGCAGTCTTAGCGTGCAGCGCGC
TGAAGAGTATGCGGAGTCGCGGAGAATTTGCGGAGTACGGCTACTTCAATCGGGTTTGGA
CGCTTGCTGAGCGCGTCGCTCGCTACGGTCGCTCCGAGAGCCTGCAGAACTGGATGACCC
TGGAGGTGTGGCTGGGCGTGACGTTCAACGCCCTGCTCATGGCTTCAGTTCCCGACCCCG
AGTGCGGCCAGAGAGAACTCCGGCGATCCCGCCAGTCCTGCGATCTCGGCAGCTGGTGCT
CCGTCCCCGGGCTGAAGTACTTTTGGGGCGGGCTGTTTGAACGCGAGAAATCGAGGCAGG
CAATTCAGTCCCTCAAGCTTGTGCGGCAGAGGGGCTCCAACCTCGCAGTATCGGGCAACG
TCTCTGTGACCCTTCAGATTGCCGACCTCATGATTGATGCCGTGGAGATATGGAAGGAGC
CCTTCCGCACAGAGGCCCTGGACACCAACTGGCTGCGGAACTACTTGCTGAACGATGCGG
GGAACCTCTACCATGCCTGGAACCAGGAGGACGCCGTGTTTGCCATCTACACGTTCTTCT
GCTGGCACCTGCGGCATGACTTTGTGACAGCCCACAACGACCTGTGCCTCCTTGCCGGCA
TCGATGAGGAGGAGTCTTCCCTGTGGACCTGCGTCAACTCACTCAAACGTGCCGCGGCCT
TCAGCCGCAGCGGGTCTACTGCCTCGACGGACGTCCTGGCCGGGCTGCGGCACCTGAACA
GCAACCTCAGCCAGTGCTCGGAGGTCAGCCTGGGCAGGCTGGGGACAGCCGACGCCACAG
ACTTCATGGCAGTGGTGTTGGATGAGATTGAGGACCCCGTGGAGCGCAATAAGGCGTCTC
GGTCAAATGTCGTGGCCCCGGTGGCTGACTTTCTCCAGAGGCTCGCATCAGGAAGGTCGG
CACGGTCCCACACTGACCCAATCATCGACTCGAACGTCACTGATCCCGAGTCATAGGCAG
TCTAGGTGCTCCTCGCCAGCGTTTGTGTTCAGCTGTCCGGCATTTCGTTCTTAGCATGTA
CTAACCTGTCCTAATAGTCTTTCTATAGAAAAGATGACTGCGGGGTCATTGCAGGCCAGA
GACTGCAGCCGCGGGATGGCGTAATAAGGCTGCCTTGAATAGTTGGTGCGTTGCTGGCTG
CGACCTGTGCTGGCTAATGATATTGCCGTGGTGTTGCTAGCGGCCCATGCCAATCCTACT
TGGCAGTCCGACGGCCACTGCCACCAGATGAACAGTCTTAACCATTAGCATGTATGTATA
TATTCAACAGAGCAAAAAAAAAAAAAAAAAAAAAAAAAATAA
>cluster_54_pilon
CGGCATTGGAAGCAGCGACCGCACCCTCGTGTCGGGGCCGACGATCCATCAGAAAGCCTC
AGAGGAGAATTCTGCGTATCTTTGCCTTCTTCAGACTGGTCCCGACCGCTGCAGATCTCC
CCGTGCGCAGGATAGGTAGTCGGCAGCAGCGGAGCGGCTTTCCACCGTAGCTCCTCGAGG
AAAGATGTCCTCCCTCCTGTCACACTTCCCGTCCCTCAAGCTCCGTTCGCGTGACACCAA
GCTGAGGTCCGGCAAGCGCCTTCGGTTCGCTTCGGGCTGCATCAAGTGGACTGCCGAGCC
AAGCTCAAAGAAGCAGGCGGTCGAGGAGGGGTCCGAGGGGTCCGAGCAGCAGCCGGGGCG
AGTGAAGGTCATGCTGAGCCTGCCAGAAGCCTTCGGCGCCGGCCAGGTTCCCGGTGGTAG
CAGTGACGCTGCGTCACTTGACCTTCTGCAGCTACCCGAGGAGCTCCTCGATGGTGCCCT
GGTCGACGCCCTGCCCATGCAGGACCTCTGTTCTCTCGCGCAGACGTGCTCAAAGTTCCG
CCGCATTGCGATCCAGGACAGGCGCTGGCGTGCCTTTTTCGAGGCGCGCTGGGGCTGCCC
CTCCCGGCTGGTGAACCGTGCGGCGGAGCTGGCCGGCAGCTGGCGCGTGCTGTATGCTGC
AAAGCACCTGATGGAGCGGGATGCGCTGCCGTGGGTGAAGCCAACGGCGTTTGAGCTCGG
GGCGTCTGTGGAGAACATCGCCCTTAGCGGCCTCGGCCTGTTGCCGCCAAAGACCACCGC
TGCCGCGCCAGCCCTGAGTACGCCCATTGTGGTGGAGGACCCGCAGCCGAGCTCGGAGCG
CTCTCTTCTGTTACTTGTTGACGGATCGGGCAGCGTTACAGAAGAGGACTTCCACAACAT
GACGAGCTTCATGTGCTTTGCCTGGCACTCCATCAGCTACTCGTGCCCCTCCGCCAAGGT
GGGCATAGTTCAGTTCAGTAACGACGTGCGTGTGGAGCTGCAGCCCACATGCTTGGATGC
CGCAAGATTCAACGATCACGTCTCCAAGATGAACCGCATGAACGGAGGCACAAACATCAG
TGCCGCCATCCGCAAGGCCGGCCAGATTCTGGGGGGCACGAAGGCCACCACCCAGCACAC
TGCCATTGTGCTTCTCACCGATGGGCGTGTTGATGGGTACCAGGCAACGGAGGCGGTGGA
AATGGCCTCGAGACTCGCCGACGAGGTCACTGGCGGCGTGTCCTTCTACGCCTTCGGTGT
TGGCCGCGGGGTCGATAGGGGAGAGCTTTTAAGAATCATCAACGCTGGCGGCGCCAGCGT
CGACGAGTGCCGGTATCTCGGCCTCTGCACGTGCGACGACGCCCCCTGGTGAACGCAAGC
GCGGCGCCGACCAACGTCAGCCTCCCCTCCCCCCCCCCTCCTCACCCTCCCGGTCTCCCA
CGGTCCCGTAATGTGTCTCCGTGGAGGCCGGCCAGGCTTCAGCTCAGTCTGTGAACACAA
TTGGCGGCCATGTATCTGTACAACTATTGCTTTTGGGGGGCGGGGAGTGCTGCAGTTCCC
ATTTGTATTAGTGAACCCAAGAAGGGGGGGTGCAATATTAGGTGCGCCGTGCCGAAGACG
GATCGTCACGACAAGCTGATCTCCTGCATGGCATCGCTGTTTCTTTCTTTGTTCGGTTAT
TTGGGGTGCCGTTGGCGCCCGTTTGGTCTGTGGAGTGTTACATCGTCGTGGTCCGCGGGT
CAGAGCACGCACCAGCGGCTCGTGCAGTGGTCATGGCGTTGATGGTCGGCCGGGTGTGTG
CTCAGAGCACACATGGAGCCCTGCAGACCTATGCCGACCTTAATGTAATAGGCTGCCGTC
TGAGCCGTCCTCGCATGTCGCAGACGTGTGCCCATGGCCGATCCGGATCCTCTTGTAGAT
TGCGTCTGTAACTGTTTGTACCAAAAAAAAAAAAAAAAAAAAAAAAAAAAA
>cluster_86_pilon
TCTGATAATTCATCTAAACCTAAGATAGCAATAATATCTTGTAGTTCTTTATATCTTTGA
AGAGTTTGCTTAACGTTTTGTGCACATGAATAATGCTCTTCACCTAAAATCCAAGGTTGA
AGCATTGTTGATGTTGAATCTAGAGGATCTACAGCTGGGTAAATACCCTTTGAAGCTAAA
CCACGTGATAATACTGTTGTAGCATCTAAGTGAGCAAATGTTGTTGCTGGGGCTGGATCA
GTTAAATCATCAGCAGGTACATATACAGCTTGGATAGAAGTGATTGATCCATCTTTTGTA
GATGTAATTCGTTCTTGTAATCCACCCATTTCAGTAGCTAAAGTAGGTTGGTAACCTACA
GCTGATGGCATACGACCTAATAAAGCTGATACTTCTGCACCGGCTTGAACAAAACGGAAA
ATGTTATCAATAAATAATAAAACATCTTGTTTGTTAATATCACGGAAAAATTCTGCCATC
GTTAAAGCAGTTAAACCTACACGCATACGTGCTCCAGGTGGTTCATTGTTAAACTAAGGG
TCCCATTTATAGAACTCCTCGTCTTCCGATCCGGACGTGAAAGTTTTCCTTCATCCGGCT
CTTGCAAAGTTTTACGCGGCTAAATCTTCTTTTGTTTTTTGGACATGGCATTGACGATGT
AAAAGCTGTAAATTGTCGTAATTGTCTTTTCCACCTTTCGATAGAGGGATTACATGGTCA
ACTTCTAATATATCTTGAATATGAAATTTCGTTTTGCAAGCTAGACATTTTCCTTGTTGA
CGAATTAAAAGGTTGGTGATTCTAGTGGACATGGTTGAATATTTACGAGTTCGTAAAGTC
CAGTAGATTGAATCCCCATTATATACTGATTGGGATCCTTGTACTTTTATATGTTTAGTA
CTTTTTATCCAACTTAGTTTTGGAAGATAGTTAGTTTTGATTGTGTTTTTAGGGCTCAGT
GTTTGGCCTTGTAAAATCCAATTTGCATGGTATTCTCTTCCCTCAAATTTGAAGGTTCTA
CCTTCAGGGAAATATTTTCTTTTTACTTCCATTCGTCCTTGTCTAGTTGCTCGTCGAAAT
ACCCATGCTCGGATTTGTTGATAGATCATGTTATCGACTTTACTAAATGTTGTTTTACAT
TCGCAATATTTGTAATAATTTCCCCATCCTAGAATAATTGGTCTTAATTTAGCAATTAAT
ACGTAAGAAGAGGCTGATTTATTACTTTGGATTATATTTCGTATTTTTATGTTTATACGT
TTTACATTTTCTTTGCTAGGATATATTTTGGTTTTTGTCTGATTTCTTGTCTTTGACTCT
TTAAGTGTGATAAATTGGAATCCGAGGAATTGAAATCCATTTGATGATAATACTATTTTT
GATTTTTCATCAGATACATCGAGTCCTATTTGGCTTAACCATGTTTTTGTTTCTGTAATA
CAAGAATCTAAAATTTTTCTACTAGGGTGAATTAATACAAAATCATCTGCATATCTGATA
ATTCCTATAGCACTTTGTTTTGCACGTTTTCCATTAGATGCACCTGGATGCGGTTTTGGT
TGTGTGAGAACAAAGTTTTTAAGATGATTTTCTAATCCATGTAGGGCTATGTTAGAAAGT
AATGGTGATATTACTCCTCCTTGTGGTGTTCCTTGTGTTGGTATTGAAATTTTTGGTATT
TGGGAATATTCTTCCAGAATACCAGCTTCTAGCCAGGCTCGGATTTGTCGCTCCATTAAT
GGAAACGTGTCTAATTTATCGATTAACGCATCATGATTGATTTGATCAAAACACTTGCGT
ATATCTGCGTCAAATACCCATTTTTGCTTTCCATGACGGAGATGTAGGAAGATTGCTTCA
ATTGCATCATGTGGTCGTCTACCAGGCCGAAATCCATATGAATTTGGTTCAAATTGAGCT
TCCCATTCTGGTTCCAGAGCTAATTTAGCTAGTGCTTGCTTTGCTCTGTCATCAATGGTA
GGTATTCCTAAAAGTCGTTTTTCAGTTTTTCCGGGTTTTGGGATCCAGATTCTTCCAATG
AAGTTGGTTTTCCCATTGATATTTAGTTTTTGAGCGAGTTTCAATTTCTCGCTATTTGTT
GTGATTGTTTTCCCATCTATTCCTGGTGTTCGTTTCCCTTTATTAAGAGTTGTAACACTG
TGAACTGCTACCAATTTAGCATGTGGGTTCCTTAGCAATAGTTTTTGTAACCACCAAACC
TTATCTTTTTGATTTAGTTGTTTAGCCTTGTAGATTCTTCGTTGAATTCGACGGACTTTG
TTATATGACTCATGCCATTGTACTTGATCCCACGACAAATTGTTTAAGTATTCCAATTTT
CTCATATTGTTATCTTCTTGAATCTATTCTTTGCGCTCCTCCTATGGGCATATCATTTCC
ACCTGTGCAGAAAGGCATTGGCTTTGGGAGGAATTCCTACACGAATAATTGCATAAAGTG
TGACTGACCTACCTCTCAAGGAGGAGCATTTATTCGCTTTCCACTGTTCCACAGATTTAC
TATCACGTTTTACTTAGGGTCATTCAATACACCTTATCTTTGCTGATTAACAGCTATCCG
AGCGTGTAATCCAAACGAAAATCCCACGTTAAGATTTATTGCGTCTTGCAATACCACCTC
TTTCAATTGAAAGTCTACGTTTGATGGAAAGATGCTTAAGAGATGATCCATTATGTATAA
AACTACTAGTAACCTTTGCTAAACTTCAGAAAATTGTCAGTTTTCTTATCAAGCTTACTA
GGCAGACTCACGGCAGTCTGAAGGAATTGAACCTTGTAATTTCTGTAGTTAAGACTTCTT
AATATTGATTGAAAAGTCTCGCTATTTTCCTATCTTATTAATAGTTATAAGCAACGTGTC
GCACCATTTGTCCATAAACTAAAGCTACTTTAGATTCACTTAAGTTTGATTCTTGAATTA
CACCAGATTCTTTCATTTCTGCATATAGATCGTTCCCTTCACGAGTACGTTCTCCTACAC
CACCGAAAAAAGAAAAAAATGTGCA
>cluster_106_pilon
TGATACCACTGCTTAAGCGATGGTATCAACGCGGAGTAATGGGGATACTCATATATTGTG
GGCATTTCGCCAGCGGGGATGCCCCGATTGAAATTACAGAAATGCCACTGATGCCCGCGC
TCGTTTACTGGAGTTGAGCACAATCGTAGGCTCCCGGGTCCAAGGAACAGGTCAACAACT
CAGCCGACTGATTGTGGAAGATCTGCACTATAAATTTCGAACTTCCTCACTGACAGAAGG
AGCGCCGTTTTCTAGCTGTAGTCGTCGCTAGTTGTTGTGAATAGAAATACGACCTGCAAT
TGGGCGGACATCGCATTTGGATCTCGCTGACGATGGCTGCTACCAGTAGTCATCTTGGAC
TTTCCATTACGATGAGTAGCGGTATGTACTCTGGCCGCCGTTCGGAGCAAGTTCCCTCAA
AGTCAGCGGTTGGGGCACAAGCCACCACTCACCTAAATGTAATCAGCGCGCCCTTCGCGG
CATCAGTTCGCCCCTCAGGCGGCCGCCGCAACATGGCTGTCCGCACCACACCCGCCGTCA
GGCGGCGATATCCGGCTGGAGCCCTCACGCCGGGTCTATGGCCGGCCGTTTTAGATAACC
CGACTCCGACGCCGTCCGCCCGGCAGCTTGGCTCTTCTTTCGACACGTCCGCCATTAGGC
ATAGTACCATTCCCTCTCCGTCCTACTCGAGAAATTCTGCAGCCAGCATCTGCAGTGCTA
GCCCCTCAATGAGCTCAATATCTGGATCCCAAGTGGATCATGAGCACTACTCGTGGAATG
CCGCGTTGTCGGCGGAAGCACCAGCGGCCGGGGTAACGATACCCCTGCGGAGCCCACTGA
CGGAGCGTGTGTCCGGTACCTGGAGACACTACAACGTCATGCTGCAGGAGCGCCCTCTCG
TCACCAAGGCAATCGTCATGTCCGTGGGCATGGCCACAGGTGATCTGGTGGCCAAGTGCT
TGACGGGCGATTTTGCCGACGTGGCTCGCCCAGTGCTCATGGGTCTCTTCGGCCTGCTGT
TCCAAGGGCCAGCCGTTCACTTCCTGTACAAGTTCCTAGACGCCAATGTGTGCCCCACCG
CACCTTCGTCTGTGAAGGCAGTCGCGATCAAGACCGCCTTCGACCAGCTCTGCTTCGCGC
CCGTCGCTACCGCGATGTTCATCGCCACCATGGAGCTGTTCAGCGGCGCAAGCACGACGG
TTGGCGGCATCTCCTATGTCTTGGCATCCAAGTTGGTGCCCACCCTGATCGCCAGCTACA
TGGTTTGGCCACCAGCTCTCCTGCTGAACTACGCATTGATTCCGTCAGAGCACAGAATTC
TGTTTGTGAACGGCGTGACGATCCTATGGAGCGCAATACTATCCATTATATAGAGGGATC
AGGCACCCGAGGCCCTGTTGCGACGCGACGAAGACCCAACTACGGTAATGAGAAAGAAAA
TAACGTCCTTTGGGAGGTGACGCGAGTCCTCCGGTACGCCCCGCCATACAGTGGAGCGAA
GAGTATATTGACGGAATCAAACGGAACTGTACATTTTGTTGATAAAGTACATTATGAATT
TGTCATTGCCGTAGCTATCCTCACCTAGTGCAACTTTGCAACACGCAGCTGATCATGTAT
GGGAAAGGAAAGGCGACTTGATGGCCGCCAGCAGACCCGTAGCATACCTTAGCATTTAAC
TGTTCACGGCGAAAAAAAAAAAAAAAAAAAAAAAAAAAAAAG
>cluster_120_pilon
CGCTCATCGCCGCCGGAATTGCAGCCAGTTCCCGACAGGCCGCGTGTCTACCCGAGTGTG
TCTCTTGCAGCGAGCTTTAGCGGAACTCTTGGTCCTCATTCTTAACCATCGTTGGCCTGG
AACAATGGCAACTAATGCTCTTGCGTCAGGCGCGGTGCCCCTGGCTTCGCACCAGAATGC
CTTCCGTTCTGGTTCACATGGCAACCAGCTGAGGAAAGCAGCTGCCAAGCACTGCACTGC
CTCAAGCCCGGGCTACACCCGCGGCACGCGGAAGAGTGTGGTTGCAAGCATGTCGTCAGA
TGACTACCGGGTCATGGACACCCTGTCGGAGGAGGACTTCGACGCATGGGATGAGATTCA
GGGACCCCCCACCCCCCTTCTGGACACAATCAACTACCCTGTGCACCTTAAGAACCTCAG
CATCCCCCAGCTGGAGGCTCTCTGCAAGGAGATCCGCGCTGAGCTCATCCACATCACCTC
AAAGACCGGCGGGCACCTTGGCTCCAGCTTGGGAGTTGTTGAACTCACTGTTGCCATGCA
CTACGTGTTCAACTGCCCGGAAGACCGCTTCAACTTCGACGTCGGTCACCAGGCCTACGT
CCACAAGCTGCTCACCGGGCGCCGGGATAGGATGAAGACAATCCGCCAGACGGGCGGCCT
CTCTGGTTTCACAAAGCGCGAGGAGAGCGAGTATGATGCCTTTGGCGCTGGCCACAGCTC
TACATCAATCTCGGCTGCCCTTGGCCAGGCCGTTGGCCGCGACTTCAAGGGAAGGAAGAA
CACTGCGATCGCTGTCATTGGCGACGGTGCCATCACTGGAGGGATGGCATACGAGGCCAT
GAACCACGCGGGCTTTCTCGACACAAACATGATCGTCATCCTTAATGACAACCAGCAGGT
GTCCCTTCCCACACAGTACAACGGCAAGTCACAGCCACCTGTTGGAGGTTTATCCTCTAC
ACTGGCAAGGCTGCAGGCAAGCAAGCCCCTCCGTGAGCTGCGCGAGGTGGCCAAGGGAAT
GACCAAGCAGATGCCGTTGGAGATCCAGGAGGCCACAGCAAAGATTGACGAGTATGCCCG
CGGTATGATCTCTGGCCAAGGCTCGACTCTGTTTGAGGAGCTCGGGCTGTACTACATCGG
CCCTATCGACGGCCACAGCCTGACCGACCTCATTGATGTCCTCAGTGAGGTCCGCGACAC
CGACACAGTCGGCCCTGTCGTGATTCATGCCGTCACCCAGAAGGGCCGCGGGTACATGCC
CGCCGAGACCGCGAGCGACAAAATGCATGGCGTTGTCAAGTTCGAGTCTCGCACAGGCAA
GCAGATCAAGTCGGAGAGCAAGACCATGAGCTACACCAACTACTTTGCTGACTCCCTCGT
GGCCGAGGCAAAGCGGGACAGCCGCATCGTCGGCATCCACGCTGCGATGGGCGGCGGCAC
TGGCATGTGCCGCTTTGAGAAGGTCTTCCCGGACCGCACCTTCGACGTTGGCATTGCCGA
GCAGCACGCTGTCACCTTCGCTGCCGGTCTGGCCTGCGAAGGCCTCATTCCCATGTGTGC
CATCTACTCAACTTTCCTGCAGCGCGCATACGACCAGGTCGTGCACGATGTTGCCCTCCA
AAAGCTGCCCGTCCGCTTTGCAATGGACCGCGCCGGCATGGTCGGTGCTGATGGTGCCAC
CCACGGCGGAACCTTTGACGTGGCCTACCTCGGCTGCGTTCCCGAGATGATTGTGATGGC
TGCTTCCAACGAGGCCGAGCTCATCAACATGGTGGCCACCTCCATTGCCATCGACGACCG
CCCATCTGCATTCCGTTACCCCCGTGGCAACGGCATTGGCGTGGATTTGGCTGCGGAGGG
CATTGGCGCAGACTTGAAGGGCACCCCTCTGGAGATCGGCAAGGGTGTTGTGCGCCGCGG
CGGCTCTGACGTGGCGTTCCTCTGCTACGGCAGCACTGTCAACACCGCCATGACGGCCGC
AGACCAGCTGGAGGAGCTTGGCGTGAGCGCCACCGTGGCCGATGCCCGCTTCTGCAAGCC
GCTGGACACACAGCTCATCCGCCAGCTGGCAGCTGACCACCCCATTCTCATCACTGTGGA
GGAGGGCTCGATTGGCGGCTTCGCATCTCATGTCATGCAGTACATGGCTCTGCATGGCCT
TCTCGACGGCAAGCTCAAGTTCCGCCCCATGACCCTCCCCGACCGGTGGATTGAGCACGG
CGCCCACTCTGACCAGCTGCTCGAGGCTGGCCTCACATCCGGCCACCTGTCCGCCACAGC
TCTGCAGCTGCTGGGCAAGGAGGAGCTCCGCAGCAAAGTCCTGGTGGTGTAGGGGCCCAA
ATCGCAGATCTTTCGGCTGGCACGCTCGTGGCACGGTAATTTCCCTGACACTCTGCTGCA
GAGGTGCAGCGGCTCAGTAACCAGTTGACGGGCAGGGTGGCGGGGTATGGAGCAACAGCT
GATATGGCAGCCCCCAAAGTGGGCGTTGATGGGGTGCGCATTTTTGGAGGGCCGTATAGA
GCTATCATCAGTTGGAATTCATTCCTGTATAGCTGCGCTTATTGTGGAAGCAACGGGCAG
TACATATACAGATCAAGAGTTTTAAAAGCAAGTTCCAGGGCAAAAAAAAAAAAAAAAAAA
AAAAAAAAAT
>cluster_136_pilon
TGCTTTTGACTTTAAACGCCTATAAATTTGTAAACGATTTCTTGCAACTCCTTGTTTTAG
CACTTCTTTATAACTGGAATATTTATTTCCATCAATTAATAGGGGTTGGCCTATTAAACC
TTCTAATCTAATATAATTAGGATATCTAGATGGTAAAGGCGTCTACGTATTGTTGTTTCA
CTTACCTGTAGAACACTTGAAGCTAATTTAATAGATGCAAATTCACAGTTATCTATTTTA
ATTTTTTGACGCTAGATTGTTCTAATTGAAGTTTGAGAATGGTAAGATTCTTCATCTAGT
AATAAAGAAATAAAATGATTTTGTTTTGCTATTCGTTTTTCAGCATTTCGCCATTGAGGT
CCAATAAATAGAATTTCAATTTGAAAGGCTTCTTTGCCGTATTTATTTCAGTCTGACTGG
AGTCTAACACAATCGTGAACTTTCAGATTTAAACTACTCACATGGTTAGCACAACGGTCT
AGTAAATTTATAGATTCGCCAATATAAGATCTATTTGTTTTAAAACAATGGATCTTATAA
ATACTAGCTTCAGCATAAAAAATAAGATTCATAATTAGGAAATAATTTTAAAAATAGTTT
TTGGTACGAGATTGTCTATCTTTCTCTATTTGAGTAAAAGCGTAGAGGTTTCCCGTTTAA
GGAAATCTTTAAGTTTTTCATTTCTAAAAAACACGGCCGAAATGATGTTGACCTGGAGCC
CAAGTGTCATAAACGCCGCCAAAGTACATAGCTTTCCAAACTAATAACCATGCACCAATC
CCTAAAATAATTAAGTGAATTCCTAGGATTGTTGTCATTTTGTTTTTATCACGCCAAACG
TATCCAAAAAATGGGAAAGATTCCTCAAGTGTTTCTGGACCAATTAATGCGTGGTAAACA
CCACCAAAACCTAATACAGCTGATGAAATTAAGTGTAAAACACCAGATACAAAGTATGGG
AATGTATCAATAACTTCACCACCTGGACCAACACCATAACCTAATGATGCTAAGTGAGGT
AATAAAATTAAACCTTGCTCGTACATAGGTTTTTCAGGAACAAAGTGAGCAACTTCAAAT
AAGTTCATCGCACCAGCCCAAAATACAATTAGGCCTGCATGAGCTACGTGCGCACCTAAA
AGTTTTCCTGATAAGTTAATTAAACGAGCATTTCCTGACCACCAAGCAAATCCTGTAGAT
TCTTGATCACGGCCACCAACAGTTAAAGTACCATTAAAGAGCGTTTCCACGTGGTAAAAC
CTCCTCAGGGAATACAAGTCTTTCGTGTGGCTGATCTTGTGCAGCCATCCATGCACGGAT
ACCTTCGTTTAGAAGGATATTTTTAGTGTAAAAAGTTTCGAATTCTGGATCTTCAGCAGC
ACGGATCTCTTGTGATACGAAATCATATGCACGTAAGTTTAATGCTAAACCTACAACACC
TAAAGCACTCATCCATAAACCTGTTACAGGTACGAATAACATGAAGAAGTGTAACCAACG
TTTGTTTGAAAAAGCTACACCGAAGATTTGTGACCAAAATCTATTTGCAGTAACCATAGA
ATAAGTCTCTTCCGCTTGCGTTGGGTTAAATGCTCTGAATGTGTTTGCACCATCACCATC
TTCAAATAAAGTGTTTTCTACTGTTGCACCGTGAATAGCACATAGTAATGCCGCACCTAG
TACACCAGCAACACCCATCATGTGGAACGGGTTAAGTGTCCAATTGTGGAAACCTTGGAA
AAATAGGATAAATCTGAAAATAGCAGCAACACCAAAACTAGGTGCAAAGAACCAACCAGA
TTGTCCAAGAGGGTAAATAAGGAATACTGAAACGAAAACTGAAATTGGTGCTGAAAACGC
AATTGCGTTATATGGACGAATTTTTACTGATCTTGCAATTTCAAATTGTCTTAACATGAA
ACCAATTAAAGCAAAAGCTCCGTGAAGAGCAATAAATGTCCATAAACCACCAAGTTGACA
CCAACGAGTGAAATCACCTTGAGCTTCTGGCCCCCATAATAATAGAAGTGAGTGACCCAT
ACTGTTTGGCGGTGTTGATACCGCAGCAGTTAAAAAGTTACACCCTTCTAAGTAAGATGA
AGCTAAACCGTGTGTGTACCAAGAAGTCACAAATGTTGTTCCAGTTAACCATCCACCTAA
AGCAAAATATGCAGTAGGGAATAATAGTAATCCAGACCAACCAACAAAAACGAATCTATC
TCGTCTTAACCAGTCATCTACTTTATCAAATAAATCACGTTTTTCGTCAGATTTACCAAT
TGCAATAGTCACAGCCGAAATCTCCAAATAAAACTAAAGTTTCCAATCATTCGGAAAACC
TTTGGCGCGAATTTTTAGTTAAATCTTCTATATTCCCCATGTACTCTGCGTTGATACCAC
TGCTTTAA
>cluster_145_pilon
ACTGCTGCTGGATACGCTGTTGAAGGTATTGCTAGACAACCTGAAGCAGAAGGAAAAATC
CGTGGTGCATTATTATTAAGTTTTGCTTTCATGGAATCATTAACAATTTATGGTTTAGTT
GTAGCATTAGCATTATTATTTGCAAACCCATTTGCTGGCTAAATTGTTTATGGAGAAATG
AGTTAAACTCATTTATTTATCCATATCTATATCTTCCCGCAAGCATATAACTAATTAACA
AAATGTTTAAAATGTTATATGTAGAGAATCAAATAAATATAAGTATAAACCGATAGGTTA
TTCATTATTAGTCATGCCGAGTTTTTCAAAAAAAATACATCATATGTTATATATTTTTTG
AAAAATTTGTCTCGCTTTACATCAACGAACGAAACCTTAAAATATCAGAGAAAAGTATTC
CTCTTGATCTGTCTACTCTTATAAATTTAACGGAGTAAATAAAAAAGTTATTTCGTGCAT
GACTTTAAAGCGCTTTAGATACGATAAAATTTAGGGAGTTTTTTATGACTATTTTAACTT
TGTTTTCAGTTTTTCCATTAGGAAATGAGGGGTTTGGATTTAATGGGAATATTTTAGAAA
CAAATATTATTAATTTAGCCGTTGTTATTGGAGTTGTTGTTTCCTTTGGTGGAGATGCTT
TACGCTCTCTATTAGATACAAGAAAAGAAACTATTCTAAAAAACTTTGAAGAAGCTAAAC
AACGTTCTGAAGAAGCACGTGAAAAATTAGCTATTGCTTCACAAGAAGTTGACAACGCTA
AAACAAAAGCTAATGAGATTCGTCAACAAACGGTTTCTCTTTTAGAGAAAGAAAAACAAA
TGTATGCACAACAATTTGAAAGTGAAACAAAACGTTTAGAAACTCTAAAACAAGAAACAT
TAGCTTTCCAAGAACAACGAGCAAAATTCCAAATTTCTAATCAAATTATTACACTAGCTG
TAGATAAAGTGGAAGAAACGATTAAAACTCGTTTAACACCACGTTTACATGATTCAGTGA
ATAATTTTCATATTCTTTTATTAGGTAAAATGTCTTAATTTTTACTACTTTGAATAGAAA
TCAAAAAAAATCTAAATATGGAGTCAATCAATAATGGTAAAAATTCGTCCAGATGAAATT
AGTAGTATTATTCGTCGACAAATTGAACAATATAATCGCGACGTTAAAGTAGTAAATGTT
GGAACTGTGTTCCAGGTTGGTGATGGTATTGCCCGCATTTACGGACTTGAAAAAGTTATG
GCTGGTGAGCTTTTAGAATTTGAAGATGGTACTGTTGGTATCGCTTTAAATTTAGAATCT
AAAAACGTTGGAGCCGTTCTAATGGGTGAAGGTCTAACTGTTCAAGAAGGTAGTTCAGTA
AAAGCAACAGGGAAAATCGCTCAAGTACCAGTAGGTGAAGCATTCTTAGGTCGAATCGTT
GATCCATTAGCGCGTCCTATTGATGGTAAAGGTGATATTGCATCTACTGATACACGTTTA
ATTGAAGCAAATGCTCCAGGGATTATTTCACGTCGTTCTGTATATGAACCAATGCAGACT
GGATTAATTGCTATTGATGCTATGATTCCAATCGGAAGAGGTCAGCGTGAGCTTATCATT
GGTGATAGACAAACAGGTAAAACTGCAATTGCTGTAGATACAATCTTAAACCAAAAAGGT
AATGGTGTTATTTGTGTATACGTTGCTATTGGTCAAAAAGCCTCATCAATTGCTCAAGTA
GTAAATACGTTAGATGAGCGTGGATCTTTAGACTATACTATCATTGTTGCAGCATCAGCA
GATACACCAGCAACACTTCAGTATTTAGCTCCTTATACTGGCGCAGCTTTAGCTGAATAC
TTTATGTATACAGGTCGTCATACATTAGTTATCTATGATGATTTAACAAAACAAGCTCAA
GCATATCGTGAAATGTCATTATTACTTCGTCGTCCACCAGGACGTGAAGCATACCCAGGT
GACGTTTTCTATCTTCACTCACGTTTATTAGAACGTGCTGCTAAATTAAGTGATGATTTA
GGTGAAGGAAGTATGACTGCATTACCAATTGTAGAAACACAAGAAGGTGATGTATCAGCT
TATATTCCAACAAATGTTATTTCAATTACTGATGGACAAATTTTCTTATCAGCTGATATC
TTTAACTCTGGGATTCGACCAGCTATTAACGTAGGGATTTCTGTATCACGTGTAGGGTCT
GCTGCTCAGGTTAAAGCAATGAAACAAGTTGCAGGGAAACTTAAATTAGAACTAGCTCAA
TTCGCTGAGTTAGAAGCTTTCTCTCAATTTGCATCTGATCTTGATCAAGCAACACAAAAC
CAATTAGCACGTGGTCAACGTCTACGTGAATTATTAAAACAAGCACAAACAGCTCCATTA
TCTGTTGATGAGCAAGTTTTAACTATTTACGCAGGAATTAATGGATATGTAGATACAATT
CCAGTTCCTCAAGTTCGTGCTTTCTTAACAGGATTAAGAACATTTATCGGAACAATGAAA
CCAAAAAAA
>cluster_149_pilon
GGCTCGCTGGAGTAAACGACTCGCGCCCGCTTGCCAGGTGCATATACCAATATATCGGTT
GATGCCGGGCCGCTGGGTCTTCCGTCCTACCCCAGCTAACCTCGACAATCTCCGCCATCC
AGTAACTGGAAATGTCCAGTAAGGGGAAACCAGGAGGGCCTGTTGCCGTCCAGCACTCGC
ACGCCAGTTCGCTAGTCTGCAAGCAGCCACTCCAGACTATGGATAGCAACAAGATGGAGC
CGCCAGTGGGCGGCATGGGGCCAAAAGTCCCCCCTACATGGCCCCTTGCTGAGGCATGCG
AGACCCCGGTGGCCCAGCAGGAAGGAATCTTGGCTCCCGCCTCAGCCACGATCCATCCTT
TGGCTGCCAGCCCTTGGCCGGCGACGGCGGGCCATTTCACAGTCAATGACACGGAGAGGA
AACGGGAGGGGGTCTCCCTCTGTTTCCGTGGGGGGTGATGGCATTGTTCCCAAGGCAGGT
CGCTTGGCTCAGACCGCCATTCGGAGGAGCAGCAGGGAACAGAAGCACAGGGTCATTTAC
ATCAACGGTCAGCCCGTCCTGAAATCCAACAACTATGACCTGGAGGGTGGCGAGCCTTCT
GTCTTTGACCGAGAGCTCAACAAGGAAGGCGGTGTGGACCAGGATGTGCCGGGCTTCACC
TTCTCCTATGCGCCACCCATTCGGCGGCAGCGCCCCAGCCCGCCCAGACTAGACCTCCCC
AGGCCCGGCCTCCACAGCACGACACTATGACGGCCCTCCACAACAGGGAGATGAGGGCCG
ACAGACTGCTGTACAGTTCACGCAGAGCCCTGTACCTGTCCCATCACATCAAGCTCCTGC
AGCCCTTCATGTCTCCAAAAGCCTTTTCAGGCCTCCAGGCTCGGGCCTCGGCAGCGCAGA
AGTTTGTTCCCCCACCGCCCGTGGAGGAGCAGCCACCCTGCATCAAGGCCAACATGAGGG
ATTACCAGCTGGAGTCCCTCCGGTGGATCACACGGATGTACGACAACGGTGTGAGCTGCA
TCCTCGGCGATGAGATGGGCCTCGGAAAGACGCTGCAGACCATTGCGTTTCTGGCCAATC
TCACTCTGGAGCGTGGCACCAAGGGGCCTGCGCTGGTGGTAGTCCCGCTTAGCGTGCTAT
CCTCCTGGATGTCAGAGCTGGCCAAGTGGTGCCCCCAGCTGCGGGTGGTCCGCCTGCACA
GCTGCCATACCGGCGAGGTGCAACGGCTCAAGCGGGAGGTCTTCTCTGACCCATCCAACT
TTGACGTGGCTGTGACGACGTACGAGATGGTTCTGGCCAAGGACATGTCGCCCATCATCC
GTGCGCTGGACTGGCGGACACTGGTGCTTGATGAGGGGCACCGCATCAAGAACGAGAACA
CGCTGCTGGCCGGCGCACTGCGTAACGTCCGCCACCAATTCTGCCTGATCCTCACCGGCA
CCCCCATGCAGAACAACCTCCACGAGTTCTACGCGCTGCTGTCCTTCCTCATGCCAGACG
TGTTTGACGACAGCACTCCTTTCGACTCGGCGTTTGATCTGACCCTCAACCAGTGCGACA
ACCAGCAGCTGGATCGGGCGCACCATCTCTCCCGCCTGCTTGTGCTTCGCCGCACCAAGG
CCTGCGTGAATCTCCACCTTCCCCCTAAGCTTGAGACCCGCATCAGCTGCCCGCTCAGTG
AGATGCAGCTCTTTTGGTACCAGCGCCTACTGATGAAGAACTCTGCCGCCATGCTGCGTA
TGCTCGGCAACTCTACCAGTGTTCCGCATGACGAGGAGAGCACTGACTGGAAGAAGCTGC
AGAGCCTGTTGATGCAGCTGCGCAAGTGTGTCAACCACCCCTACCAGTTCCCGGGTGCAG
AACCCAACTTTGACGGGAGCCACACAGGCGAGGACATCGTCTCGGCCTCTGGGAAGATGG
TCGTGCTGGATAAGCTTCTGAGTAAGCTCCACACCAAAGGCCACCGTGTGGTGCTGTTCT
CTCAGTTCAACATGATGCTCGACATCATTGAGGACTACGTGCAGATGCGAGGCTTCGAGT
ACCGCCGCCTAGATGGCTCAACCAACCGAGTCAAGCGCAAGATTGACATCTCAGTGTTCA
ATCGCCAGGGCTCACAGATTTTCATCTACCTCATCTGCACACGTGCCGGCGGGCTTGGAA
TCAATCTGCAGACTGCTGACACAGCCATCCTTTACGACTCGGACTGGAACCCGCAGGTCG
ACGTGCAGGCGATGGCACGCGTCCACCGCATTGGCCAAACCAAGCCGGTGCATATCTACC
GCCTGTTCTCGCGCGACACCGTTGAGGAGCGCGTGCTCCTGCGTGCCGACAAGAAGCTCT
TTCTGGACAAGATGGTCAACCGCGACGACGTTGGCGGGTCTTCTAGCCCGGAGGAGGACA
AGGCAGGTGTGGGGCTGTCAGAGATGCTGTCAGCTCTCCAGTTTGGCGCTGATAAGATCT
TCCGGGGCGACAAGGGCCGGATGCCAACCGACAAGGAGCTGGACATCATCATCGACCGCA
GTGCTGCTAGGCAGCTGGAACAAGACGCTGTGAAGGTCTGCCGGGGAGGAGCCAACAGCA
CTGCATCTGTCCTTGAGGAGGCCAAGCTTTCCGCTGCAGAGTTTGTCTCGGGCGGTGTGC
AGCAGGCACCGATCTCATCCTACCTCCTCAATGGAATCGACTACAGCAAGTACAAGGAGG
CAAGCATGCACGACCTGGCTGCTGAGTGGAACAACAGCAAGCGGGAGCGGAGCAGCACAA
CAGTGGTCATCGACGGCCATGTTGTGTCCAAGAGCAGCATTCGTGACCAGCAGAAGCTGC
TCGCATGGGCTGCCGCGAGCTCGGCCCCGCGCAAGAAGCAGAAGCGCAATGAGTTCACGC
ACTCATGCTTCTGCCAGCACTGTTGGGAGGCGGGTGAGCTTTTCCTGTGTGACTTCTGCC
CAGCCGCCTACCATGCCCGTTGCCTCGGCCTCACATCAGCCGACATGCTCAAGATGAAGA
TTTTCGCCTGTCCACACCACACCTGCGTTGCCTGTGACCGCAAGGCGAGCGCTGCTGGCG
GTCTACTTCTGGCCTGTGAGGGCTGCTCCAACTCATACTGTGAGGACTGCCTGCCGGAGG
ACGTGGACATTGTTGATAGGTCGGAGCGATTCGAGAACCTCCTGTTCAAGAAACCCTCCA
CCTTGTGCTACATCCACTGTGACAGCCTCTGCAAGGAGTATTGTGGACGGCCCGGCTTCA
ATGTCTCAGGCGTCGATGGCATGGACAGGGACCTTTTGAGATAAGCTGACACCCCATGGC
CCCAAGAAACAAAGGCACCTCATCATTACACATCTAGGGGTATTTCACATGCATCTATTC
GCCTTCTCTCCATGCCTGTCTCCACAGGCCAGTAGTTCCTTTTCATCTGAATTACATGAC
TATGAAAGCCAGCAGCTCTGTGCATAGACCCCCCCACCCCTGCGCACGTTCGCGGTATTA
CAGACACATCCTCCCCTTGGAGATGAAAGTAGTATGACAGTGTCCCAAAGATCGCTGATC
GGCAACAGCCAAGTCGATGGCCTTCTAGCCAAAGAGTTTGTGTGTAATTGTACGGTAGTT
CTGCCAAAAAAAAAAAAAAAAAAAAAAAAAAAAAAAA
>cluster_157_pilon
AGTGGTATCAACGCAGAGTACATGGGGAACAAAGATCGATCCATAGCTCCCGGTTCCCGG
TACAGGCAGGTGAACGAACACCGTTTCACATCCCTCGTTATTAATCTCACAACGCATTTC
GCGCCCCAAATCACCACACGCGAGCATGTTTACAGGCCGATCATTTCCCCGCACTTCGTC
ATGGACCCTCTCGACCCCCAAGGTCCATTGCTTGCCCCACGCCCTCGCTCTAACACCTTC
GCGCGTGCCATACCCTCGTGCCACTACCATCGTCCGGCCAGAGGCCTGCGCGGCACCTCC
TGGTGGTGGATGGAGATCGCAACCTGCCACCGCTCAACAGAAACATATGCACGTGACAGG
GCTGCCGCGCAGATCAGGTGAACGTGCCAACCACACACGCAGTGTCAGCCTGCAGGCCAC
AAAACAGCAGTTTTCCAGCTTTGATGACATGATAGAGAACTCCGATACGCCTATCCTGGT
TGACTTTTATGCAGCGTGGTGCGGACCATGCCAGATGGTCTCGGCAGAGCTGCCTAGATT
TGCAGATCTGATGGAAGGGGCTGTGAAGGTTGTCAAGATCGACACCGAGAAGTATCCCTC
TATCAGCTCGCGATACAGGGTGCAGGGCCTTCCAACGCTGATGCTGTTTGCGAATGGGCG
CGAGCTTGACAGGATTGAGGGCTATATGACCGCCTCCCAACTTGCAGACAGAGTTCGATA
CTACATAGCTGCGGCTGCCCAGCGGAGCTGATCCGTGTCAGCTGTTTGGCTGTTCTATGT
ATCATACCAAACAGTGCCATACTGTATCAACTTGACAATGGAAACTGTTATATAGGTTTG
CATCGTTGGCAGCGTCTCTTGCAGGATAAAATACGAAGCTCATGAGTGTTCATCACATCA
GGCTAGATTCGCTGCATGTAACGTAATAAATTGGCACCGGCACGTGCCCTTCATAAAAAA
AAAAAAAAAAAAAAAAAAAAAAA
>cluster_159_pilon
CCAGCCGGCTTTTGACGCTGAACACCTGTCCTCGCGCTGCACACACGCGACACGCGCACG
CGGCACACGCTTGCCCTTCCTACCCGTAGCCAAGGAAATGGAGGAGCGCTGCCGCCTATC
AACGCGTGAAGATATGTAGGATAATCAAACTCAGTGACTGATCGGCCCCGCTATAGGGTC
AGAGTGTGCTCGACCGACCGCGACATCTTGCACTGATATTCTCGAGACAGCTGGCTGAGT
TCCGGGACTGAAGGGCAGCTATACCTGCTGCTTTCCACTGTGTCCTTTCCGTCACCACCT
CGGCCCTTGACCATATATCTCCTCTGATGATCGCCTGGCGGCCCCTACAGCATCTTGCAC
CTCGACAGGCTATGAGGCCGAGTACAGCGGATAGCGCGGACGAGGCCCTTGCGGCACACG
ATCCTGTCGCGGCCCCCTCCCGTGTGCCTATTCAGCTGTACGGCTGTTCCGGTGCGGAAG
CCTTCGCCGCCTCGGCCGGGCTGGCGCCTCCGCTGTTCCCGGGACAGCAAGCACCTAGAG
GAGGGATTGCCGCCGCCGCAGACACATCTATGAACACCCGAAGCTCCCCGCAACAGATCC
ACCACCCTGCCCGCCGTCCCCTTGCCAACGGCGAGAACCTCGCCCCGCCCTTGGGAATGT
CCCGCGTGCCAAGCCTACAGTTCAACCTTGAGATCGACGACGACACCAGGCCGGTCAAGT
CCGTGCTGTCTGAGGCCGACAAGCTGACCATCAGCCGGAAGGTCGCGGATCTCAAGTCAG
AGCTGTGCTGCAGTTCTCCCCTCGAGAAGCAGGTGAGGGGGGTCGTTCGTGCCGCACGAT
CTGCCGCCGCCCGGCAAGGCGCTGTGCTCTCGTGTGACGACCTGGCATCGACGTTGCATC
GCCTCGGGTTCGAGGTGTCTATCCGGCACGCCCTTGGTGGCGGGGGGGGCCTCGACTGTA
TGGAGAACTTGAGCCATCGCTTCTTGGTCGTCCAGGCGCAGGCTGGGACCCACCCCTTTC
AACCACGGCTGCTAGTCGACATTGAGTTTAAAGCCCAGTTCGAGGTTGCCCAAAAGACAC
ACACGTATGAGAGCCTCCTCAACGCCATGGAAACAGAATTCGTCGGATCTGAGGCAAAGC
TGCATGTCATTGTGCGCCTTCTGTGCGAGGAAATGGCAGCTGCCTTCCAGGAACTAGGCC
AGGCCACGCCACCGTGGCGGCGTAGCAAGAGCATGCTCAGCAAGTGGTGCCCCAGGAAGT
CTGAGGACTTGCCTCCAACAGGGACTTCTAGCGTGTTACAAGATGATATCATTGATGCAC
TGGAGGCTTCTCATGGAGCTGAAGTAGCTCTGAGCCCTGTCCCAGTGCCCAGCCAGGCAG
CTGAGATCAAATCAACAGGAAACCGGTTCCATAACTTCAAAACGCCATGGATAGGCTCTG
CCCGAGTTGTGCCATCAACTCACTCCCTTCCATGGCTGCAGGATGGCCACCACCAAGGTA
GCACAACACCAGCGGCTTGATTGAAACGGATCCCGCGCAAGGAGAGCCTTTTTGTTGCAA
TTTCGATAGCTGTTGCTTTTTTTGCCGCAAGTGTTTTCAGCATTGATCTGTGATGCGTCA
TGTGAGACCTCTTGGTTGGTTATATGACACGTTGATGCTTGCTTGCTTGTACATTTTTGC
GTGGACTGAGCACAGTCCGCATGAGCCACTGCCATGCCACATTTTTTGTCGCCTTAGAGC
TTCTAACTCGCTGGAGCCATATAGCATAATGCCCGAGCGTTTAGTTTTTTTGTGAGAATG
AATAATCAATGTAATCTGTTTCTGGGTTTTCGGATCAAAAAAAAAAAAAAAAAAAAAAAA
TATT
>cluster_174_pilon
CCCAGGGCAGTGTCACATCTCTCAGATCGCTCCTATCGTCGGCAACTTTTTCACGACTAG
CTCTTCACACGTTTCACAATGGCTGACGACGGAGAGGTTTCTGCTCTTGTGTGCGACAAT
GGATCCGGTATGGTGAAGGCCGGATTCGCTGGCGATGATGCCCCTCGCGCTGTGTTCCCT
AGCATTGTGGGTCGCCCCAGGCACCAGGGAGTCATGGTTGGCATGGGCCAGAAAGATGCA
TATGTCGGTGATGAGGCGCAGTCCAAGCGTGGTATCCTGACCCTGAAATACCCCATCGAG
CATGGTGTGGTCAGCAACTGGGATGATATGGAGAAGATTTGGCACCACACCTTCTACAAT
GAGCTGCGCGTCGCCCCAGAGGAGCACCCTGTGCTTCTCACGGAGGCCCCCCTGAACCCC
AAGGCCAACCGTGAGAAAATGACACAGATCATGTTTGAGACTTTCAACGTCCCCGCCATG
TATGTGCAGATCCAGGCTGTCCTGTCTTTGTATGCCAGTGGCCGCACCACCGGTATTGTG
CTCGATTCCGGAGATGGTGTTTCCCACACTGTCCCTATTTACGAGGGTTACGCACTGCCG
CATGCCATCATGCGCCTGGATCTTGCCGGCCGTGATTTGACTGACCACCTGATGACCATC
CTCCTGGAGCGTGGGTACTCCTTCACAACCACAGCCGAGCGTGAGATTGTCCGGGACATC
AAGGAGAAGCTCTGCTATGTCGCTCTGGATTACGAGCAGGAGATGGCCTCCGCTGCCGCC
AGCAGCCAGCTTGAGAAGAGCTATGAGCTGCCAGATGGCCAGGTTATCGTTGTCGGCAAC
GAGAGGTTCCGCTGTCCAGAGGTGCTCTTCCAGCCTGGTCTCCTTGGCCAGGAGTTCTCT
GGAGTGCACGAGGTCACATTTAACTCAATCATGAAGTGCGACGTCGACATCAGGAAGGAC
TTGTACAACAACATTGTCCTGTCTGGTGGTACAACCATGTTCCCTGGCATCGCCGACCGC
ATGAACAAGGAGATCACAGCCCTGGCCCCATCTTCCATGAAGATCAAGGTTGTTGCACCC
CCTGAGCGCAAGTACTCCGTCTGGATCGGCGGATCCATCCTGGCCTCCCTGTCCACTTTC
CAGCAGATGTGGATTGCCAAGAGCGAGTACGATGAGAGCGGCCCGTCAATTGTGCACAGG
AAGTGCTTCTAAAGAGCTTACGTTTCTCACTCTTACCGCCCATTGTCTTTGTTGTACTGT
GGCACTTGGCATGGCAGTTTCTTGGAAGCTCTTTAAAGTGCTGCCCTTTCAAGATTGCCA
GCACTACGGGTTCACTTGTCTGTGAAGCAGCCATCTTAGCTGTATGAAGCTGAAAGTCCT
GCATCAGGATTGTATTGTATTCCTGCTGTGGAGCTTGCAGTTCCACTGTCTGCCTTTGTG
GATACCACATTTCCCTTCAAAAAAAAAAAAAAAAAAAAAAAA
>cluster_184_pilon
ATCTAGAGCCGCCTCGGCACGCGGCAGTACACCGCCTACCGCGGCCGGCGGCCTACCTCC
GTTGCTTTTCTGGTGAAGGCTAGAACGGCAACGGGTTTCTGTGTGGATAGGTGGATCTGG
CAAACGGATCTTACCTGCCCTCGCACTTCCTGGCCCACTGTACTCATACCGGTCCGCTGT
GTGCAGAATTCTGTTCGGCTTTCCGCCCGTGCGCTGCAGCTACGTCGTAGACCACTTGCG
TTACACCGGAACGCTCCTCACACTTTTGTATCATAGATAAACCCTTGCGTCGGCCGGGAC
TCGATTCTGCCGGCGCTCCTCTCGGGTGGTTTCGGCGCGAACTAAGTCGACCTTGAAGGC
CGCTGGCTCGTAGTCCGCTACTTGTTTAGGTTCCGCGGTTCGCTTGGTCGTACCCGCTTG
GGCACCAAGCAAGATGTTTCCACCGCACTGTCACCCCTGCCGGGGAGGACGCGCGCAGAA
CAGCGGCCTAGTTTCTATCTCCGGCAGGGGCGGCAGCTTACGAAGCCCCTCAAGGGCAGT
TGCGGTCGCTCCCGCAGCTGCACGTTCGCCCCTCTGCTCAGGGATGGGTTCTGTGCTGCT
TGGGCGACGCACCCCCACTGCACTTCGTCCGCCGCATACAGCCTTCCTCAGAGCCTCGCG
TTCCATCGCCACCCTTTCCCCGCCTCGGGCGACTAGCAACGCCAGTCCAGAGCCTCCGTT
CCAGCTGCCTGATGACCCATCCATGGGAATCCTGCGAGTGCTACTCCGCCGAGGCCCTGC
CGAAGCCTTGAAGATGCTTCCCAAGACCGTAATCAACGCCGGGATTGTCGCCCTTTTCTT
AGGCTCTATTCTCTCCAGAGCAGCCACTGTGGATTCCGACATGTGGAGGGGCTGGACTGT
GTGGGAAGTTATCAGCAACTTGCCGCAGGACAACTGGATGTTTTATCAGGAGTCTTTGAG
GGTTCAGCCGCTGCTCACTCCCATGATGATCACGGGGGCGACCTACTTGATAGCCGACTG
GATAGCGCAGACATACGAGGGCAACGCGCTATTGGAGTTTGACACCCAACGTCTGCTCCG
CTCAACCCTGACAGGGCTAGTCGTCCTCGGGCCTCTGGCACACTTCTACTACACCACTCA
GGATGCAATATTTGCAGAGATCTGGCCCTCAAGCCCTCTGCACAGTGAATTGCTGAAGAT
GTTCATCGACAACACATTCTATTGCTTTGTGTACAACTTCTTGTACTACGTATCCCTTGG
AACGCTGAAGGGTCATTCCTTCAGCGCTACCTTTGATGACTGGAAGGATGCCTGGCTTCG
TCTGCAGTTGGCGGGCTTCAGGGTCTGGCCGTTCGTCGGTGTCATCACCCACACAGTTAT
CCCCACTGAACACAAGGTCCTGTTTGTTGACATGGTGGAGGTCGCCTGGGTGACGTACCT
GTCACTCAGCGCCAACTCCAAGCGCATGGGCAACCAGGCTGCCGTGGAGGATGTCATGAG
CCCAGAGAAGGGCAATCTCATTGGAGAAGATGCTGCTGCAGCAAAGGATGCTCTGACGAC
ATATGTTTCCGAGGTCAGAGAGGCAGCCTGGTCGTCTGAGCTCAAGCCCGAGGATCCCGC
ACTTCAGGTCCTCCCTGCGGACAGTATGCCCGAGGATCACATGATCCTGGCAAACACAGT
GGAGGCTGCGATGTCCGCAAAGCTCCAGGCGCTGGAGGACTCTGTCCTGTCCTCGTCGGT
GAACTTCACTGGTCGGCCATCAGCCGTCAGGGCCACCCTGTCTTCCCTTGATGATCCGAA
CAGCGTCCCATGCGCCATTGACAACCTGGTGGCTGAGGAACTTGCGGCTTTGATGAAGGA
TGCAGACAGTACTACCAAAGAGGACGCAGACTCTGGAAACGCCCAAGTGCCCAGCTCGTC
TTCTCTGGCTGTGGAATGACCCGCCAGAGTTTGAGCATCGGGTCATCATATGTCTATCTG
TCAATTAGTCTGAACAACCCTTGGCCAACACATCTGTATGTATTGTTATTAGCAGGGGAG
GACCAGTCATGGCTAAGCCAGCCTGCTGGAGTGTGTCTTTATGTGTCTGTGTGCTGTGCT
GCTGCCTCTGTTGTGTGTGGTGGTCTTGCTGGCAAGTCCTTCACTGGTCTTGCTTCTGAG
TCCTTCATGCATGATAGTGGCTGTGGTGCTGGCAGACTGCCTTGGTCACTCTCTATGCCG
GACTACGTTTTCCATGCACGGGCGATCCCTTACCCAAGATGTGTAAATGTTATGTGACAA
GCTAAAAAAAAAAAAAAAAAAAAAAAAAAAAAAA
>cluster_196_pilon
AGCGGCACGGAGCAGGGCGACGAGTCCAATGCTCTGAAAGGGAGCGGCTTCTACCAAGCG
AAGGCCAAGTCCCGCAAGACGGGCGACCGTCCTGTCCTCCTCGCGGTAAGAGTACCCGGC
CCTGGCACCTCAGACGAGCCGATGGTCCGAGTCACTTGGCCCGGTACTGGCACCTTCGGT
CAAGTCATGGCGCTGAAGAAGATCACCGCTCGGTACACCTCACTGACGGTGGAGGAGGCA
CAGCCCCTGTGGGAGCAACAGCACAGCGCCGCGGCGTCAACGGGGCAGAGAGTGCGCACA
CTCCACATACTGCGAGGCCTCATCCTCCCTGTGTGGGGCGTGGTGGAGAACGCCCTGGCT
GCCACCTTCAAGAAGCAGGCCAGCAAATCACCCTCTTCGGGCAAGCACCGCGTTAAGGTC
ATCCGCCTGATGGCCAAGGGTCTCTCGGGTCCTGAGGAGGCAGCGGCAGACGCCAGCCAA
GGCGAAGAGGACAAGGCTGTGGACGCTGCAGAGAAGGCCGAGGAGGAGGAGGAGGGAGAG
GGCGAGGAGGAGGAGGAGGATGAGGAGGAGGAGAGCAGGGTGGTGGGGATCCTGGTTCCG
CAGGAGGCCATGCGGGCGGTACTGGAGGGGCTGCAGCTCCAGCAGGAGCATGTTCAACGC
TACAGCGCAGAGCTGAGCAAGCACCAGGCTGCCCGGGCAGCCCAGGCTGCGGCGGAGGCC
GAGGCTGAACAGGCGGCCAGGGAGAAGCGGAAGCAGCAGGAGAAAGGCGGGGACGGGAGG
AGGCGGACGAGGCGGCAGCTGGCACTCGAGGACAGTGACCGAAGAAGGAAGACAAGGGGC
CAGCTGGTGGTCGAGGAGCTGAGCAAAGACGGCAATGACCAGCAGGGCGCGTCTAAAGCC
ACACGCCGTCGGCTGCGGCGTAACGTCCACCGCGGCTCCTATGCCGAAGTCGATGAAGAT
GCATCATTCGAGGAGTGTGAAGACGAAGACGGAGACGAGGACAACACGGAACCCTGTTCG
GATGGCGGCAGTGGCAGGGCGAAGAAAATGAGGCGACTGATCGTGGAGTCGAGCGAAGAG
GGCAACGCAGACGAACAGGCCGACGATGATCGCCCATACGGCGCACGGAGCAGCCAGGAT
GGACGCGGGGTGCGCCGGCAGCTTAGGCGACGCGCCCGCCCTGATTCCCACGCCGAGACC
GACACGGATGGGGAGGAGTCTGATGGCGGCGACAGTGCCTTCTTGGGCTCCACCGTGCAG
TCGCTCGACGGTTCCGAAGCCGGGTCAGAGGAGTACGAGGTGGAAACGCTGCTCGACGTG
CGACTTGGCCCTTTACCCGGGAAGCGCGATCCATGCGTGCAGTTCCTCGTCAAGTGGGAG
GGCCACGAGACGCCCGAGTGGTGGCCTGTCGAAACAGTCAACGAGGTCTCGGCACTCGAC
GACTTCCTGACGACCCAGCGTTGGGCGGCGTTCTCTGCCTCAGCCAAGTACCGGCAGTAT
TGCAAGCGCTACCCGGCCCGGGCTGTCCGCGGCAGTCCCTGACGGCTGACGGCCGTACGT
CTGCCCTTTTACAGCCCGAGCTGCACGGCGGTGGGGCAGTGAACGAGGATGTAGCGAAGC
CGCCTGTGCTTCGGAATCACTGTCGAACTCTCTTGTGCTTCACAAAGTAGCTACTCATCC
AAATGAAATTGTAGTAGCGATACAGTGTTTGTAAACGGTACCCTTGCGGTTGCCGCTTTT
TCAAAAAAAAAAAAAAATAAATAAAAAAGAG
>cluster_201_pilon
TAACTGATCCGACACATATTAAGCCTAGTGCTCAAGTTGTTTGGCCAGTAGTAGGTCAAG
AAATTCTAAATGGAGACGTTGGTGGAGGATTCCAAGGTGTTCAAATTACATCAGGTTTCT
TCCAATTATGGCGAGCTAGTGGAATTACTAGTGAATTACAATTATACAGTACAGCTATTG
GTGGTTTAGTAATGGCTTTAGCAATGTTTTTTGCTGGCTGGTTCCACTATCACCGTGCAG
CTCCAAAATTAGAATGGTTCCAAAATGTAGAATCTATGATGAATCACCACCTTGCTGGAT
TACTAGGTTTAGGTAGTTTAGCTTGGGCTGGACATGAAATTCACATTTCATTACCAATTA
ATAAATTATTAGATGCTGGTATTGATCCAAAAGAAATTCCATTACCTCATGAATTTTTAA
CAAATCGTGAATTAATGGCACAACTATATCCTAGTTTTGCAAAAGGTCTTGCTCCATTCT
TTACGTTAAACTGGTCGGAATATTCAGACTTTTTAACTTTCCAAGGAGGATTAAACCCAG
TAACAGGTGGGTTATGGTTAAGTGATACTGCACACCACCACCTTGCAATTGCTGTTTTAT
TTATTGTTGCTGGTCACCAATACAGAACAAACTGGGGAATTGGACATAGCATGAAAGAAA
TTTTAGAAGCTCATAAAGGTCCATTCACTGGCGAAGGTCACAAAGGATTATATGAAATTT
TAACAACTTCATGGCATGCTCAATTAGCTATTAACTTAGCACTATTTGGATCATTATCGA
TTATTGTGGCTCATCACATGTACGCGATGCCTCCATACCCTTACTTAGCTACTGATTATG
GTACTCAATTATCATTATTTACTCACCATATGTGGATTGGTGGTTTTTGTATTGTAGGTG
CTGGAGCACACGCGGCAATCTTTATGGTTCGTGATTATGAACCAACAAATAACTATAATA
ACGTATTAGATCGTGTTATTAGACACAGAGATGCCATTATTTCACACCTAAACTGGGTTT
GTATTTTCTTAGGATTCCACAGTTTTGGATTATATATTCACAATGACACAATGTCAGCTT
TAGGTCGTCCACAAGATATGTTCTCAGATACAGCAATTCAGCTACAACCTGTTTTTGCTC
AATGGATTCAAAATACACACTTCTTAGCTCCTCAATTAACATCACCAAATGCTCTTGTTG
GGACAAGTTTAAGCTGGGGTGGTGATATTGTTTCTGTTGGTGGTAAAGTTGCAATGATGC
CTATTTCATTAGGTACATCAGATTTCATGGTTTAACAGATGGATCATGTAAAATTTCGCT
ATATGCTGGAACTACTATTTAAAACCTACAAGTCCATAAATATTTAAGAGGTTATGGGAA
AATCTTTTAGGGAATATAGTTAATCAGCAGGAAACTTTAAACTTTTTTTATGACAGATAA
ATTATGACAAATAAACAAGAATCCTCAGAGACTATACGCGAAACAAGTTCACAAGTTTTT
TCTTTCAATGATTATTGTCAATACGCAACGCCACAACATAAACCAAATCCAGACGTTCAG
TTTTTAGAATGGTTTATTGGCTTTTTTGAAGCTGAAGGATGTTTTTTAAAGTGGCCAGAT
AATAAGTCTAAAACATTAAGATTTGGTATTGAGATTACGCAAAAAGATCCTAAATTAATT
TATAAAATTCGAACAAAATTAGGATTTGGACGTGTCACTGTTTTTACACGGCTTACAACT
AAAGGAAAAACAACTAAACAATCCCAATCAACCTATGCTCGTTATTACGTACATGATGCT
AAAAATTTAGAACGAATTATTTATTTACTTAATGGAAATTTATTAACAAAAAAAAAAAAA
AAAAAGTTTCAG
>cluster_205_pilon
CCATGGGCGCGCACGGCGAGGCGTCCACCGAGGACCTCCTCCGCCTGCTCCTCTTCGCCT
CGGCCTCCCTCCGCGGCCGCATCCTCAACACCAACGAGAGGAATGCTATGCTCCGACTGC
TCGAGTGCATCGACGCTGCGACGCCGCCCGGCGGACCTGACGAAAGAAAGATCCGACAGG
CAGCCTCACGGGAGGAGGTTTTCCTGCCGGACTGCAATGGCCGCCTTGCAAGTAGCAAAT
CTTGCATCCGTTGCAATGACGGGCTGCGGACTGCCCGACTGCTTGCCCGTGTCGACCCCT
CCAAGGTGTGCCTCGTGCACCCCTCCATACCCGACAGGATATGCACGCTGCTCCGGGTAC
CGGAGCTCGAGTCCGTCGCCGCAGAACAGCTCGACGAGTCGGCGCCGCTGAGGCAGCTCT
CAGAGATCCAGGGGACGAGCATCCACGGCGTGCGTGAGCTTCTGGGGAGCCCTGCGTTCG
CAGATACCGTTGGCAGCATGTGTGCGGGGGTCGAGCCCGTGCTTCGTGCCCTGCAGACCC
ATGCTGGCGGAACGGCGGGCAGCGCCGCGCGGCACTGCAGTGGCAGCAAGGCCTCGCTTG
CTGAGCTAGTCCGCCGCCACGTGTCGTCTTGGTCAATCTGCTTTGTGGAGGCCTGCAGCA
CACGGGTCGTCCTCACACACTCCAACACGGACATCACCCTCCACGGTGGCCACGAGTCAG
TGCCTTTCTTTGTCTGCACCGCCAAGAAGACTGTCTACATCGCCACCCCCCCGGCTGGTG
TCCCCGTTGCCGCCCTGCTCTCGCAGGGTGTCTCCTCTATGCTCGGCAGCCCCTTCCCCC
TGCCCTTGGACAGCGTGTTTGCCTGCCGCCCCGATCAGCTGCCTTCCCTCCGCAACGCCC
TGCAGCCCAACTACTCCGCCGCAGCCCTGTCTCGCTTTGAGGCTGCAAAGTCATACGGAG
CCCTCGGCGAACCCTTGTCGGAGGCCGATGTGCGGCTTGTGCAGCTCCACCCGCTGCGGC
CTTTCTTTGCTGGTGAGGTGGTTGCCTACAAGGAGGCCGGCGGAGGGTTGCGTTATGGGT
GTGTAGTCGCAGACAGCAGGGTGGCAGCCGGGCAGGGGCTCCACAACGTGCTGGTGGAGG
TGCAGCCCAGCTGCCACCGGGACATCCTCTCCAGCCAGCTTTACTGTTTCAGGGACTCCC
GCCTACTAGCTGACCACACAGCTCCAGCTGACCATTCATTGGAGCTCGACCACGGCCTCC
TTCCCATACCCCAATCCACGATCGCAGCCGCCACATCCGGCGATGCACCGCCCCGCCCCA
CCTCTGCAGACGTCCCCGCCCGCAGCAGCGCAGTGGTGGGACACAGTGGAGGGGCAAAGG
CTGTGGGGACCGCGCAGCAGGGCAGCCAGGCCGGAGAAGAGGTGCCGGCGGAGGCACTGG
TGGGCGCTGTGAAAGAGATGCTTGGAGCGGTCGGCATGCCGCTGGACCTCGACCGCAGCC
AACTGCTGCAGGGCTCCCTGGAAATGAAACAACAGCTGGCACAGCTCAAGAGTGAGCTGT
CTCGTGCCCAAGAGGTGGCGTTCTCAGCATCAGCTGAGGCGGAGAAGGCCCGCGGCGCCT
GGCAGTGCCGAGTGTGCCTTTCACAAGACGTGGACAGCGCGTTTGTGGGGTGCGGCCACC
TGCTGTGCAGCGGCTGTGCCCGTGGGGTCGGCAGCCGCTGCCCGTTCTGCAGGAAGGACT
CCCACACAGTGCGGGTGTACAAATAAGGCCAAGGCCGCCTGCGTGCATTAGGTATTCTCG
GGGGAGAATCATCGTTGTAAGCACGCACTCAGCGCAAAAAAAAAAAAAAAAAAAAAAAAA
AAAAAAT
>cluster_209_pilon
CGCGCAAGAAGAAGGCATGCCACGCATGCCAAGCAGGAGGGAAAGGGTGGACACAGTCGC
GGCTGACTGGGAAGGGAAAAGCTAAAGCCCTTCCGGGCCCGGCCTGGCCATCGTCCGATC
CGTGCTCCCTTGGACCGCTCGCGCATTCGCCTGAGTGAGGCTTGGATCGTTCCCTCCGCC
CGGGTGCCCAACCGAGAAGGCAAGGGCCCTCTGTGCAAGCTGGGGCAGCAGGAGGGCGGC
CGCACGTAGGAGCAGGAGCCTCGGCTGCCGAAGCTTCGCCTGTGCATGCACAGTTTCTGC
CCATGCGATGTGGGGGCGGAAGCTGCCGGCACGCAGCTCGGTGCCGTGGACCTGCAATAG
AGAAGCGAGCTGTGCCCGGCTCCTCCTCTGGCGACAGAGAAGAGCCTTGTGGGCGTCCCA
CAGCGACATGGGTCACTACGGCTGACGGGCTCTCTGTCTCCATCTACATTTAGCTCCCCC
CTCCTCGTCTTCCCGTCCCCACCCTGTCGCCCGTCAGCATGAAGCTTGACAGGAAGCTGC
TCAAGGACATGGAGGAGCTGTTTCAGGAGAGCGAAGCCCGCCTCGTGACCGCAGTCCAGG
TGCACATGCAGCACTCCGGGTCCAGCTGGGCTGTTGCGAAGGCAACCAAGCAGCTGAAGT
TCCGCATCCTCTGCGTGACCGCCAAGAGGAACAAGACGTCCCGCGGCTTCCGATGCACTC
TGCACGTTGTCAAGGACGAACAAAGAGATGCCGGCGGCTCCGCAGTGCTGCCAGCCAGCT
ATCAGGTGCGAAAGAGCTGGGGCCTCAAGTACCTCACGCGCATGGAGGCGGAGCGCAAGG
ATGTCCAGGATGAGGAGGGTATACACAAGCTGCTTAGCCTGACCTTCACGTCCACCATGG
GCTCTGGCCTTGCAGAGACCAAGATGACCTGCGGGATGACCTCCAACGACGACAGGATGC
TCCTCCTTGCCTGCCTCTACAGGCTCAGCATGGAGCAAGAGCGGCGGACCCCCGCAGTCC
TTAACGCCGATGTGGCTGACCTTGACCGCATCGCTCGCAGTGCCGCCGCAGCTACCCTCC
TCGGCGAGTTTGGAGCGGAGCTGCTTGCCGAGGACGATGACAAGCCGGGGAGCCGGTCGG
CCGGCGGCACCGGGAAGGACGGGGATCCGACCGGGGAGGACTCTCAGGACAGCGGCGCCA
TCACTTCTAAGGACGAGCGCGACCTGCAGAGCCTCATGGAGCGGTTTCGGGTCGGCATAG
GCAACGTTGACGAGTTCATGGAGCGGCTCGGTGATGAGCTCCGCGGCCTCGAGGCTGCCA
ACGTGTACAGCATAATCGAGAGCGAGGACCTCGTGCGGGGCCTCCTCAAGCGGCTCGACT
TGACTCTTCATCAGCTGGACGACTTCGAGGCACAAATGAGCGTCTACAACTTCCGCATGC
AGCACATGCGGGCCGACATCGCAGCCATTGAGCTTCGCAACAACCGCATGGAGATCGCCG
CTCGTAACTGCTCGGCTCTTCACAGCGTTCTCCACTCCATGCTCGACCACCTCGACCTGC
CTGGGGATTGCGAGACCGTCCTGCTCAACGCCGAGTTTGGCAACCGAAGTTACTTGAAGC
GAGTGGTGGAGGCGGCGTGGGAGTTGCATGACACCCTCCAGCGGCTGAGGTCTGGGCAGC
CCGGGTGCCTAAACGACGGCCTTCTCCGCATGCGCGCCCTACGGGAGCGGCAGGCGCACC
TCTCCAACCGGGCCCACCATTTCGTTCAGCGGGCCACCGCCTTCCTCGTTCGCCACTTCC
ACGAGCTCGGCGAGCAATTCTCTCTGGAGGACTGCCGGTCTCAGTTCCGTCAGGGGATTC
TGAGCAACAGAGAGATGCACAGCCAGTGCCAGCAGTTCTCTGGCCTGCTGGAAGTCATGG
AGGCGCTGGAGCCGACCTGCATGGGGACGCTGCGTGCGGAGTACAGCAAAGCTGTGAACG
TGATCGTGCGGCGCCAGCTGCGCTCCTGCGCCAACTTTGTCAGGGCCGCTGCGAGGATGG
CCATCGCTCACGCGCAGCCAGAGGCTGACATAAACTTCAGGCGCGGAGCCCGAATGAGTC
CCTTCGGGTCCCTCCGTCCGCGGCGCAGCGCAAGCAGCTTCGATGGGATGAGCGCACGCA
CCGCTTCCTCCCGCCCAGGCACCCCCAGCAGCTCGCCCTCGAAGTTGCTGCGATCGCTAT
CGGGATCTCCGGACCGCATGGGAAGCTTTGGCCTCAACCCGGGGACTGAGATCGAGGCGC
AAAGCCTGGAGGACGCATACGCCCTCCTGCTGGACAACTTTGTGCCTCTCCTGCTCAAGG
AGGCGGACTTTGCTGTGCGGCTGCTTCTCCTCAGCAAGCCCGAAGACGACAAGCAGGGCC
GCAAAGCCGGGGATGCTGCGGTGACCGACCCCAGCCCCAGCAGGTCGCGTTCTGCCAAGA
AGCGCATGCAGAGGGCGACCAATGCGCTCCCGTACGCGGCGGGGATGGAGGTGACCCCTC
AGGGGATGAAAGTCGTGGAGGCGCTGCTGGAGGGCGTGGACGTGGACCTGCTGCAGATGG
TGGACATGACCGCCAAGGCAAACCAGCAGTTCTGCGTGCCCATGCTGGGATCCACCCTCA
GGCACCAGGCCAAGGTGGCGGCGGTTGCCTGCGCCGCTCCCCTTCACAGGACGCTGACGG
AGTGCGAGAAACGTCTTCGGATCAACCTTGAGAACTTCGTTGCTGAGCGAGTCAGCAACA
TCAGCAAGTTTGAGGCGGGCGGAGCGATGAACTCGGGCTCCACCAAGCTGATCCACGTTG
CACCCTTTGTCAGCGGCTTTGGGCCGCTAATCACTCGCCTGGAGGACTTCCTATGGAGCT
GTAAGATGGATGAGCCTCCGGAGTCGCGGCAAAGCCGACGCGGGGGGAGCCACTCCGATG
CCAGCGAGGCATCCTCTCGGAGCATTGGACAACAGAAAGAGCCTACGAGTCGCAGTAGCT
CGGAGCCCAACTTGTCTGAGGGGGGGCGCTCGAGGCGCTCGACGGTGGACAGCGTGGACA
CGAACGGCAGCGGGGCGGACGAGAGGCTGCAGAAGCTCAGATCAGTGTCTGTCGGCCCGG
GCAGCGAGGTCCGGCTGAGCCTGCGGGCGCGCTTCATCGGGACCGGAGGCACTGCGGTGA
GTGCATCCACACAGGTCCGCAACGTGATGGATGACGCTTACCGGCGGCTGTTGGAGATCA
TTATCGGCACCATCGAGCGCCTTGCCGCTGGCGACGCGAAGTACGGCAACAAGCTGCGGG
TAGAGAACTACTCTACCCTGCTGGACGCGCTGAGCCACCATGCCAATAGCGTGCCCGTCC
TCGCGCACTTTCGAGAGCGGCTTCTTCAGGCGCGAGAGACGGCTGTGCAGGGATATGTCC
GCGAGCAGCTCGAGTACTGCCGCATCTGGGCCCTCCTGAGCTTCAGCGAGCGGCTGGACC
AGCTGCTGCCGGACGTGGGCCCCGAGGAGGTGAAATTTCAGATACACTTCTCGCCGGACG
ACCTCTCACAGCTGTTAAAGACAACCATGTCAGGTGCCGACAAGAAGCTGAGCATGATGT
GCGCTCGCATCGTGAAGCACTTTTCACAGCAGCCGCCACAGTTTGTTGCGAGCGTGTGGG
GCCGCTGCAAGAAGGCGCTGCTGAAGCAGTACCGCCGCCTGGAGGAGCAGGCAGCGCTGT
GCTACCCCGGCGTCGCCGTGCAGCCCTCGTCCAAAGAGCTGCGTTCCATGCTGGAGGCCA
CCATGCCCCGATGAGTGCTGAAGGCCAAGACTGCCACCCGTACTCAGGCGGGAACGGGGT
CCCGGTTGCTGCCCCCACTTGTACAGTACTCCGCTGTGCTGCTGGCTTTGTGCAACTGCA
CTGCGTTTGACACGGGCACAAAGGGGGAAGGGGGCTGTCCATCACTTGCGGACCTGAAAT
AGGGCCGTCAGCCGTCCGGGGGACCTAGTTGCCTTGAAGGCACAAGTGTGGATATGCACA
CATTGTCACAAAAAGAGAGGCAGCTCGGCTGACATCCGCAGAGAGGGCGGATGAGTCTTC
TTGGCGTTTTCGTTGTAACAATTGTTCAATTTGGCAAAAAAAAAAAAAAAAAAAAAAAAA
AAAACCGAAGCGAATTCCACTCTGCGTTGATACCACTGTAGCAATACGTAATGTC
>cluster_223_pilon
CCTTTCGCTCCCACCTCCTCACGAAAGAATCTTCAGCTCTTCAATCTTGATATCTCAGAA
ACGACATACTGCAAATCATCGGCCAATCAGCACAGGAACTCGAACGCGAACGGAAACCGG
GGGCGCTGTTACGTTGTTTAACGGTTTTCCCCAGCTATCCTTGGCGCGTCATGGCGTCCA
CCGAAGCCGGAGAGAAGAAGCTGTTGGTCCTCGTCCTCAATGCCGGCAGCTCCAGCCTCA
AGTACGGTCTCTTCTCGGTGCAGAGCCTGAAGCAGGCCGATCTCGTGGCCTCCGGTATCG
CCGAGCGCATCGGCCAGTCGGCCAGCGGCATCAAACACCAGGTGGGAACCACCGAAACAG
ACACCCGGTACCCGCTCAACAACCACGATGAGGCGCTGGCAAAAGTTCTGGCAATCTTGA
CGGACCAGCGCCACGGCGTGGTGAAGGACCCGGCGGACATCAAGTGCGTCGGCCACCGCG
TGGTGCACGGTGGGAGCTACTTCAAGTCCGCCGCCCTAATTGACCAGGCGGTTGAGGATG
CCATAGAGGAGTCGTGCGCTCTTGCTCCGCTTCACAACCCCCCAAACCTTATGGGTATTC
GTACAGCCCGGGCGGTCTTCCACGTCCCACAGGTTGCCGTCTTTGACACGGCCTTCCATA
TGTCTATCCCGCCTGAGGCGTACAGCTACGCTCTGCCAAAGGACCTCGTGGCCAAGCACG
GCATCCGCCGATATGGATTCCACGGCACCAGCTTCTCATACTCCTGCAAGCGCACCGCAC
ACATGCTTGGGCGGCCTCTGTCAGACCTCAACATCATCGCTCTTCACCTGGGCTCCGGCT
GCAGCATGGCGTGTGTCAAGAATGGCAAGTGCATTGACACCACCATGGGCATGACGCCGC
TTGAGGGCCTTGTCATGGCGACTCGCAGCGGCGATGTGGATGCTGGTGTGATCCTCCACC
TTGCCGCCGAAGAGAACATGAGCCTCTTGGAGTTCAACGACCTTCTTAACAAGCAGAGCG
GCCTGAAGGGCGCAGGCGGCTTTGCTGACATGCGCAGCATCAACCTCGCCATTGAGCAGC
GCAACCCCGACGCCAAGCTGGCCAAGGCGCTGTTTGTGGCTCGCATCCGCAAGTACCTGG
GCAGCTTTCTGCTTCAGCTGGGCGGGAAGGTGGACGCTGTGACATTCACCGGAGGCGTTG
GAGAGAACGACGCCGAAGTCCGCAAGATGGTCTGTGCCGGCTTGACCGGCTTTGGCATCG
AGTTGGACCACGACCGCAACTCCTCAGGCACCGGTGTCTGTAAGTCGGTTGGCACTGCCC
TCATCAGCGGCCCCTTCTCCCGTGCAAGTGTCCTCGTGGTCAAGGCGGACGAGGAGGGAG
AGATCGCACTGCAGGCGGTAGCAAAGGCGGGGCTCATCGAGGAGGAGCAAAAATCCACCG
GCATGAAGGTTCGCAAAGGCGCTGCCATTGCCGGCACCGGGCGGCTCTACCTCGCCCCGC
TCAAGGAAGGCGTGGGCATCACCACCTCCGCCATTGGCCTTGTGGGAGTTCTGATTGGCG
CTGGCAAGCTCGACCCGCAGTGGATCGTGCCCTTCTTCCCCGTTGAGGACAACAGCGGGC
AGTTTTGCAAGTCCGGAGACCACTCTGACCCCGTGGTGTCCCTCCTACAGACGGTCACAC
ATGCCGAGTCTGTCCCTCGGGATGAGCTGGTGGGCGTTAAGCTCAGCACTGCCCTGGACC
TGATTGAAGAGGGGCGCGACGCAGACCTCCTCGACACCATCATCGAGAAGTACCAGCAGC
TCTCTGCCCGCGGCCACGACTTCATTGTCGTCATGGGCCACCACGCGATCGGCATGACGT
GGCACCGCAAGATCGCCGCAGCCCTCGGGCTGCCTGTCGTCTTGGTCGGCAGCGTTCCGG
AGACGACAAGGAAGGAGATGGTCAAGGAAGAGGTCCTGAAGTCTCTGTCAGCCGTGGAGA
GCTCAGCAAAGGTCAAGGGCGTGATCTTCAACAAGCTTCCCATCGAAACTGACAGAGTTG
AGCTCGCCAAGTCGCTCACAAGGCACCACCTTCCGCCTCTCGGTCTCATCCCCGAGTCGA
AAGTGATGGCAGAGATTAGCCCGCAAGAGATTGCTGCCGCCTTGGGAGCCAAGATCAGGT
TTGGCCACAGGGCCGTGGAACGTGTTCCCATGCGAGCCATGCTCGTGGCATCCCTGCACA
TTGAGGGCCTTCTTGACAAGGTCCGTGCCAAGGGTCCAGGCTGCTTCATCGTCGTCCATG
CCGAGCGAGGTGATGTCCTCCTGGGCATCATGACAGCCATTCAGTCGCGTGGCTTCCCGC
CAGTCTCAGGAGTCCTCATGTCGGGCGGCTCCGGCGGCCTCTCTCCGGGCGTGGAGAGCA
TCATGGACGCAATAGAGTCGACAGAGGGCGTGCCCTTCCCCGTGATGATCATCAACGAGG
ACACCTTCAGTGCCGCCTCGGCCATCGTCAACATGCGCCGTAAGCTCGCTGCCAGCGGCA
CCCGGAAGGTCGACAGCGCCATCAGACTGTTTGAGAAGTTCGCTGACAAGGACCTTGTCT
ACGGATGTGTGACCGTGTCAGACAGCGCCAACAGGCAAGCGGCCCCCGTGAGCCCGAGCC
TGTTTGAGTTCCAGCTCAAGGCCACCGCCCGCGCCTGCCGCCAGCGCATTGTTCTTCCGG
AGGGCAATGACGCGCGTGTCGTCAACGCTGCAAGTGAGCTGATTGAGCGAGGGTTGTGCA
AGGTCACCATCTTGGGGGACGTGAGCGACATCTCCAAGCTGGCCCAACGCCTGCAGGTTG
ACATCTCCAACGCCACAGTCATCAACCCGAACGACTACCCTGGCATTGAGGAAATGGCCC
AGAACCTGGCAGAGAAGCGCAAGTCGAAAGGGCTGACGTACGAAGCCGCCCTAAACGAGC
TCAAGAACAACCCCAACATGTTTGGCACCATGATGATGGCGATGGACATGGCGGACGGCA
TGGTCAGCGGAGCCTGCCACACCACTGCAGACACCATGAGGCCAGCTCTTCAGGTCATCA
AGTGTGCCCCGGGGGTGTCCCTCGTGAGCAGCATCTTCTTCATGCTGCTTCAGGGCGGCG
TGAAGGTCTTTGGCGACTGCGCAATCATGGAGAACCCCACCAGCGCAGAGCTCGCATCCA
TCGCCTCGGCCTCGGCTGTCACGGCCAAGCAGTTTGGCATCGACCCCAAGATTGCCATGC
TGAGCTACGCCACCGGGAACTCCAACACCGGCCCCATGATCACTAAGGTGAGGGAGGCCA
CGACAATGGTCAAGGAACAGTCCCCCGGGCTGGCAAACGTGATCGACGGACCCATCCAAT
TCGATGCGGCAGTGGACCCCGACGTGGCGGAAGTGAAGTACAAGGGCAACCCCGGGCCCG
TGGCCGGACAGGCCAACGTGTGCATCTTCCCCGACCTCAATGCTGGGAACAATGCCTACA
AGGCAGTGCAGCAGGCCAGTGGCTGCGTGGCCATTGGGCCAGTCATGCAGGGGCTGCGCC
TCCCTGTCAACGACCTCAGCCGCGGTTGCACTGTCGAGGACATCATCCAGACAGCAGTCG
TGACGTGCGTGCAGGCCATCAATGCCAAGGGGGTGGCCCCGGCCTCCGCGGCTGGGCGGT
CTGGGTCAAAGGCCAACCTTCACCTGAAGCTTTCGGCAGTCGATTCCCACCCGGTCGTTG
CCCACCTTGAGCCGGAAATTTAAAATGAGGAGCCCAAGTTCAGCCTCAGGGCCGCGCAGC
GCAGCTCGGCCACCGTGACCCCACAACAGTGGGCTACCGGATCGTCGATGATCCTCCGGG
GAGGCCCAAGATTCCCTAAATGTTCCTTTTATCTCGGCCGGCGCCCGATCCATGCTGCTG
AAGAGACCCCTCTGCGCCATTTTGTTTGTGTTCCTGCAGAGATCTATCCCGTGTACATTC
AGTCCCGCATACAACCCCCTTTGATGT
>cluster_227_pilon
GGACACACATGCAGTGATGTTTCCAGCTAGACGGGGCAAATCGGGCGGGGGCGGGGTGTC
TTATCCCTGACCAGGAAAAGACATTGGTAGTTGCAGCGATAACCGAGATTGCTGATCTGC
GGGGGCGTGGTGAGGTGTGCTGCTGCAGCGCTGCGGCGGGTGGCGGCGGACGACCAGCGT
GTTGCGCCGCTGCGGGAACGGCTCAGTGGACGAGAACGGTGGAACGGACGCTATCCCCGC
CGGTGCAGGGATTCGCTGCGTGGAACGGACCTCCCCCTGGCCTCGTTCTCGCCCGACAAC
ACATATCGAGCCGTAGCAGGGTCACATATTCACAGGGCAAGGTGTCCACAACCAGCGAGT
CCACGCTGTCGGGGGGCGGCGATGTCAGAAAGGCGTATCAGGGCCCACCTTCCGGATGAG
AGCGGGCGTGCCCGCACCCCGTCAAGCACATGTTCACCCAAGCATGGCCTCCGGACGAAG
TCTGAGTCTGCGCTGTTGGGCAAGAAGTGCAACACGCCTCCGCCCTCACCGGCAGCAGCG
CCTGTCGGTGAGCAGCAACCACATCGGCCGGCTGAGAGGCATGAAACTATCAACGTGGTC
CCGATGTTCAAAGGGGAAAAGACAGCGACCAAGGAGTACACCCTCAACTTGATCAGCCAG
CCAAGCATTTACCGGCTGAAGAACGAGAATGGAGATGTCGACAAACTCCTCGAGAGCGCC
ATCACCTTCCCCGATGACCGCTCGGCCAAACAGATAGAGCAGCTTGTGGACTACATCCAC
AACAGAGTGCCCAAGCTCAAGAAAATGGCGCAGACGGATGCAGAGGAAGTCGCACGGCGT
GTCACCTGTGTTCAGTACAAGCCCGGAGAGATAGTGTTCCATCAGGGGGATGCTCCTGAG
CACTTCTTCATCGTACTGAGGGGGGCCGTTGACATCTTTGTCCGCCACGAAGCCGACAAA
AACATGATGTCCTTTGAAGAGGAGTCCGTTGATGTGCATCGATGGACATTCGTGTCATAC
CAAAAGGCTGTCAAGTTCTTCGGAAAGCGTATTGCCTCGGTGGACAGGCACAGTGTCTTC
GGGGAGCTTGCCCTAATACAGCGATCGGGACGCACAGCGACAGCTGTGTGCTCAAAGGCC
AGCTTCCTCCTGCAGGTGGAGGAGCGCACGTTTCAGCGTTTTGTTTCCAGAGGCATTTCC
CATTCCATGTTGAAGGGCGTGTCATCGTTGCAGCAGTTCCAGTGCTTGAAGATGGTGCCA
CAGCATATTCTTCAGACAATGAGCTACTGCTTCGAGAAGGTGCAATACCAGCCGCGAGAG
AAGCTTCTTGTGCAGGGCGCTGTCGGCCCCAACAGCAGCCCGTCGGTTTTGTTTGTTGCC
TCCGGGCGCGTAGCAGAGTACATTGACCCACTCTACGACCCCCTAGCAAAGCCGCCCTCG
GACACAGAGCCGCGAACAAACGTCATCAAGTTGCTGCCTCTTGCTCATATGCACGCCGGC
AGCGTCCTTGGGGACTCTTGCTTGATCGTCAAAGCCATCCTGACAACATTTGTTGCGTTG
GAGGCCACCATCGTGTACCGGATTGCCAAGTCAGATCTCGAGAAGAGGCTTCCACCCGAT
GCCATGAAGTACCTCCTCGCCACGGCGGACATGAAGATCGAAGCCGTACTGCAGCGCATG
AGCCAGGTGGCTGGCGATGGGCAGAAGATAAGCCGACACATGCCGGCTCGCCCAGGCGAC
TTCATCCCAGGCTCTACGGGTGGCCTTGTGGACCACTCCAGCAAGACCACAAAGATGGGC
CTGGCATTGTTCCAAACCACTCACGTCATGCGAGGGAACTCCCTGTGGCGTCTGTATGGC
GATGGCAGTGAGGATGCGATGAGCGAGGCAGAGGATGCGGATATTCAGCAGGGGGAGGCA
CCCACGAGGAAGAGCGCCATGGGGGTGCCGCTGCCGCCATTCGAGCCGCCCATCAACCTG
AAGATATCCCCACACACCATTGCCGCCGTCAGCAACAACATGCGTTACTCTCAGGCTCTT
CCATCCTTGGTGGCGAATGAGGGGCAGCAGCTGCCGGTGACCCTGGCGTCGTCCCTGTTG
ACAGGGCAGTCGATGATGAAGGGATCACGGCTTGGCCTAGCCGACGGGGCCCCTGCCAGG
ATGACAACCCCGCCTGTCACCCCCATGCAATCTTCCCTTCCCCACCGGCTGGGGGAGGAG
GAGCAGGGCGAGGCAGTAATGCCCATGGAGACCTCCGAGGGGCAAGAAGGCGTTGAAAGC
CAGACTACAAGGGCTTACAGGGCCAGCGAGGCAGTCAGCGTGTCGTGGGAGAAGGGGGCG
CCTTCGCTGTCCGGGTCGATTGAGGGGGGCGGCGCAGAGGATGAGCTGAGGGAGCTGAGG
CAGCTGAGGCAGGGGGCTCGCCACAAGTCTCGCAGTCGCAGTAGCACTGGGGCCTCGTTT
ACACTTAAGAATGTGTCGGAGCAGAACGTGAGGAACAGCCTGGTGGCCCGGCTTCAGCCG
AGGGAGCACGTGGAGCCACAGCCACTGCGATTCGAGGAGATCATGGCGGAGGAGATTGCC
AAGCCGCTGCCTAACCTACTGAGTCATGGAGGCTCTGGGGCCATGTCAGTCGATGATGTG
CAGGGCATGTGGGATGAGCTGATGCCCGTCAGAGGAGCAGCGGGCGGCAGGCCTCCATCC
CTCGCAATCCCACACGACTCTGTGGACAGCACAGCCTCATGGGAGTCAAGCCCCACGGCC
TCCCCCACCGGCCGCAGTGATGCGGTGGTTATCACCGCCGATGAGGCGGCCTCATTCCCG
CCATCGTACCTTTGGAGCACTATCCCCACCAGACGGTCGTCAACAGCTGACCAGTCTCCG
ACCAGTCTGGATTGGAGGGAGGACAGTGTAAAGCTGGACGACGCACGCGAGCCGAGGGAC
GATATCCTGCAGGCGGTGGAGCTTGGAATCCCGCTGTCAGCGATGGCCAACGGCGGGGCG
GTGGAGCTGCTTGCGCTTGCGCACAGTTCCGCGAGGTCAAAGCCGATGGGGGCCACCGCT
AGAGCACAGAGACTGCAAGGGATTCGGCCGGCATCCAAAGTGGCTGTACAGGTGCGGGAC
CCGGTGACCAGCTCGCTCGACCTTGATAGAGAGCGCGCCGGCGAGCGAGCTGTGGCCAGC
ATGAGCGCGTCAGCCATGCAGGAGATGCAGGCGAACCGCGGGGTGCGCGTGCAGGCCCGG
TCGGTGGACGCTCTGACAGTCTCCAAGGTGCACGAGCTGGTCGACCACATCGAGGAGGAC
CACAGCCGAAGGGGCGGCTTCAACACCTTCTATGCCACGCACTTCAAGCCGCACACCGCC
CTCTGGAAGAGTGACTCCTTCCTCGCTGTGGGAAGCGGTGGGCAGCGGGGCATGCTGGAG
GGGGCGGCCAGCGGGGGGGCGGCCTCGCTGCGCACCGCCTCCTCCACCATTGCCTCGTCC
TCCTCGTCCATGAACGCCGTGCGGGTGGCCATGCTGCGGGGAAGCCGCTCGTCAGCCCGC
AGACGAAACTACTGACAGAGGCACGGCCTCCTGTAGGGTATGTAGCCACGGTCCTCTCAA
GCCTACTCCCTCAATGGCCGAGCCGGTGGCAGATCACTGACCCTTCCCAGCGCCATGTCG
ACGAGTTTGTAACGTAGACCGTGCCACAGTGCACGAGCCAAAAAAAAAAAAAAAAAAAAA
ATAAGAAT
>cluster_232_pilon
CTCCAGCGCGGTTCCGGCTGGAACGAACTCTCGCCTGGTTCATTTCGACAGTGTGTCTGA
GGAATCGGGCGCCTCCAACGATTAAGGTTCCAAGCGCCTTCGCCGCTTTCACAACGAAGC
ACGACCAAATATCGCTCAGCATGCCGGGCCAACCTCTGCCGGTGCACCCACTGGATGACT
TGGAGGACGAGATGCTTGATCTCCAGCCACAGGAAGGAGAGGAGAACGAGGCGCCTGACG
GCGGTGATGCAGACCGCATGGATGTCGGCGAATGGGGGGAGGAAGAAGAAGAGGAGGAGG
AGGAGGAGGATGGCGACGACTTCGTCGAGGGAGAAGACCACGGGAGAGCGGAAGAGGACG
GAGATGTGGGGGCTGCAGACGAGGGCAACCCGCAGGACCCCGGGAGGGCCATTCTCAGGG
GCTGGCAGCGGCTCGGGCAGGGGTTTGGGAACCGCGTGCTCATCCAGGCGCTGTATGGAG
GCATGGCGGAGACCAACGAGGAGCTCGTGTCCCAACTGTTTGCCGCGGGAAACATCCGCA
GCGAGCAGGTGCGGCAGGCCTTCCTCGCCTGCCCGCGGGGCTCCTTTGTGCCGCCTCGCT
ACGAGGAAGAGGCCTACATGGACTGCCCCATCCGCCTGGACCACCTGGAGTTCAACATCA
GCGCCCCACACATGCATGCGATGTGCATTCAAAGCCTTGACGTGCAGCCCGGCCAACGCT
TCCTCGATATCGGATCTGGCTGTGGTGTTGTGTCTGCCATTGCCGCCCATCTGGTGGGGC
CAACTGGTTTCGTGGTGGGCGTGGATGTACTCCCTGAGGCGGTAAAGCTGTCCACAAATA
ATCTGGAGAAACTGAGACATGACAGCGAGGACTATGCCAGGACCGCCTGCGAGTGCCATT
TCGAGGAGCACAATGTGTTCCTTCCACACCCCACCTACAGCCTCTTTGACCGGATATGTG
TAGGCGCTCAGTGCCCCCAGGAGCAGCTGCCTTCCCTGCTGAAGCTTCTCCGACCGGCAG
GGGGTGTCATGGTGGTGCCGGTGGGCAGCGAGCTGAAGCTCATCACCAGGCTCTCCAGCG
GCAAGCTCCTCGAGAAGACCATTGCGCACGTGCGCTTTGGGGAGCTGGTTCTCCCCTCGG
ACGCACGCATCGTCTTGGAGACCATCAAGGTCACGCGCGACGCCCATGGCATCGTGTCCC
TGCCCGACTCCACACTGGCGAGTGACATGGCTGAGGCCACGGGCGTGGCCATCAACCGCC
GGGAGAGCACGAGCAGCTGCAGCAGCGCCGGCAGCAGCTTCAGCACCCATGCCAGCCTGG
CTTTCTCTCCTTTGCTTGACAGCCGCAGCGGCGAGGCCCTCGGCCAGCCCGACTGTGCCC
TCATTGGCCCAGGCTGGAGTATCCCAGCCCACATGGCCCTACTGAAAGTACGCTCCCAAC
ACTTTCGAGCTCGGTTTGAGAGTGGCATGCGCGATGCTGAGGTTCCCGACATGCCAGTGC
CAGATCACTTCTCCAAGGCGACCGTCGAGGCCTTCCTGCACTACGTGTACAATGACAGCC
TTCCGGAGGAGCTCCCAGTCCAAGAGGTCGCTGAGCTAGTCCATGCTGCCACGTTTTTCA
ACTCACAGCGCCTCGTGGTTCTGTGCGAGGCGGCCCTGGCGAAGGAGCTGCTATCCAAGG
AGGCCGAAGTTGAGGAGCTTGCGCCACAGCTGCTGGCGATGGCTGACGAAGTCGGGCTTC
ACCACCTCCGCAACGCCGCGCTTAACTATATAACTCAACACTACGGCACAGTGTCGAAGA
CGGCCGCATTTGAGCAGCTGTCGAAAGCCCAGGTGGCAATGGTCGCCAACACAGCTTGCC
AGTACTACATGCAGGCGATCTCCAGCCTGGAGGAGATCACCGGCTGTGCCAACGGGAAGT
CGTAAGGGCGCTGGCAATCGAGCTGCCGGGCATGACAACGACTGCGGCATAGCTCGTGAT
GGCAATCAGGGGCAGTCTTGTGGATCATGGGATGGGTACAGATCCCCACCCACCAGCTAT
CTACTACTATGGCACGCGCTACGCCAGCCAGCTGGCTTCTCCCATGTGGACGCGGATGGA
TCTTTGCGGCCCGTCGCTGTACAGCACCAGAAGCCTCCAGGACCTGCTCTCGCGGCAACA
TGTTTGTGGTATTATTCGTTCCGATGGCGATCTGTGACTTTGGCGCGGTAGTTCTCTACA
ACACTCACGCTTTAGTGGGAGGGGTGTGTGCGTACGTATGTCCGTCCCAACACCACCATG
CATGTGCATTAGAGAATACATACCTGTACAGACAGGCTGTGCACGCGTCCGACAAGGTCT
GTCCCCTGATGTTCCTCTCCATCCATCCCTCCCTCTCTCTCTTTCTGTAGTTTACAACGC
TGCAGAGCTGCTTTGGTCGGACATTCCAGTGGTGTACACATAACTCACTACCTTCCGAAG
TACACGCTCACTGACCTACTGTACCAATATTTTCCTTTTAAGCTATGTACATAGATACCT
AAAAAAAAAAAAAAAAAACACCT
>cluster_245_pilon
AGTGGTATCAACGCAGAGTACATGGGGAAGCTGATCCAGATCACAAACCGCGTTTGTCGC
GACCGTCGCTGTTGTCCCGCCTCCAGTAACACAGTGCTTGCCCACTACTGTACAACGCAC
CCTCCGAACTCAATCAACATGCCGATCCCGATTTCCGCCACCGCCTCTCTGGCTTCCCGC
CCCGTTTCCCTGCGCCGGTCGCGGGCCGCTCCGCGTCAGGCCAGCCGGCCCCTGGTCGTC
CGTGCTGCTGTGGAGCAGGCCAGTTCAACCAACATCGCCGCCAACGTGTCTGACCTTATC
GGAAACACACCCATGGTGTACCTGAACCGCGTCACTGAGGGCTGTGTCGGTTCCGTTGCT
GGCAAGCTGGAGTCCATGGAGCCATGCTGCAGTGTCAAGGACAGGATCGGTTACAGCATG
ATCACAGATGCCGAGGTGAAGGGCAAGATCAGTGCGGGCAAGACCACCCTCGTGGAGCCC
ACAAGTGGAAACACCGGCATTGCCCTTGCCTTTATGGCGGCCGCCAAGGGCTACAAGCTC
GTGCTGACGATGCCGGCTTCCATGTCCCTTGAGCGCCGTGTGCTGCTCAGGGCTTTCGGA
GCCGACCTGGTGCTCACCGACCCTGCCAAGGGCATGAAGGGCGCTGTGATGAAGGCAGAG
GAGATTGCAGCCGCCACCTCCGACTCGTATATCCTGCAGCAGTTCGAGAACCCTGCCAAC
CCTGCCATCCACTATGCCACCACTGGCCCCGAGATCTGGGAGGCCACTGATGGAAAGATT
GATTACTTCATTGCCGGTGTGGGCACAGGGGGCACCATCTCGGGAGCTGGCAAGTACCTG
AAGGAGAAGAACCCTGACATCAAGGTGATCGCTGTTGAGCCCACGGAGAGCCCTGTTCTG
TCTGGCGGCAGCCCTGGCCCCCATAAGATTCAAGGTATCGGGGCCGGGTTCATCCCCGGA
AACTGCGACACCGAGATCATTGACGAGACCATCCAGGTGTCGAGCGACGATGCCGTCGAA
ATGGCCCGCCGCATGGCCACGGAGGAGGGCCTCATGGTGGGCATCTCCTCCGGCGCCGCA
GCAGTGGCCGCCACAACTGTTGCCAAGCGTGCTGAAGCCAAAGACAAGCTGGTTGTGTGC
ATCATCCCCAGCTTTGGCGAGCGCTACCTGTCGTCTGTGCTCTTCCAGAGCATCCGTGAC
GAGGCCGAGGGCATGACCTTCCAGTAAGGCATCAATGTCGCAATAAGGCATCGCTGTAGC
GGTACAGGAGGCGTCTGGGTGGCCCTGCGAAGGCAATTCTGATGAGCTCTCTCGGTTCTG
TGTGTAATGGGGATGAAAATTAGTGCCCGTGCAAAAAAAAAAAAAAAGCTAAAGTATCAG
GATGGAGAGACTCTGCGTTGATACCACTGCTTTAA
>cluster_248_pilon
CAGCCTAGCACGAGTGCAGCTGCCGGGCGGGAGCACCATTGTACAATTTTGCCAGCTTCG
GCAGATCGGCCCATTCGCTACGACCTGCGACTGCCATGGAGCGCCACTGGCACTGCCCGG
ATGACGGTGGGGAGAAGCCGCAGCTGCGTCTCTACAATAGCCTCCGTGACGAGAAGGTTC
CGTTCGTGCCTGCGGCGGGGCCAGGTAGCAAGCAGCTGAGATGGTACTCGTGCGGGCCGA
CTGTCTACGACTCGGCCCACATGGGCCACGCGAGGAACTACCTCACGTTTGACATCGTCC
GGCGTGTGCTCGAGGACTACTTTGGTTACGACATCATGTTTGTGATGAACGTCACCGACG
TGGACGACAAGATCATCCTGCGGGCGCGCCGCAACTACCTGCTGGCGGCCTACAGGGAGG
AGGTGAAGGACGACCTGCCGGCGCTGCTGACCTTTGCTCGTGCCTCTGTCGAATCAGCAA
AGGCCAAACAGGCCAAGAAGGTTGAGGATGCCCGCCAAGCAGCTGAGGACATGGCGGCTC
TGGCCGCTAGCAAGGGGAGTGCCTCGGACAAACGCAAGGCCGACGAGCTGCTGGCACTGG
TTCCGCAGGAGGAGCTGAAGCTGACACAGGTAGCCGGCTCGCTCGAGGAGCTCGAGAAGG
CCGCTGCGGCAGGCAGCCCGGATGCGGTCTACGCGGCCGCCGGGGATGCCATCGCTGCCG
CGTTGGACGCCGAGAAGGGCTCCTCAGTGACGGACCCCGCCATCTACAGGGCCCACGCCG
CCAAGTACGAGAAGGAGTTCCTTGAAGACCTGCAGGCCCTTGGCTGCCGCTTCCCCGACG
TGCTGACACGCGTGAGCGAGTACATCGCAGAGATCGTCGAGTACTGTGAGAAGATCATCG
CCAATGGCATGGCCTACGAAGCCAATGGCTCAGTCTACTTTGACACCCAGGCGTTCCAGA
AAAACGGACACGTCTACGGGAAGCTCAACCCATGGGCGGTCGGGAGTGCACAGCTGGCGG
CCGAGTCCGAGGCAAACTTTACCAGTGAAGACAAGCGCCACCCCTCGGACTTTGCACTCT
GGAAGGCAGGCAAGCCTGGGGAGCCAACCTGGGACAGCCCATGGGGTGCCGGGCGCCCGG
GGTGGCACATTGAGTGCAGCGCCATGGCGAGCGCGGTGATCGGTTCCCGTCTGGACATCC
ACACCGGCGGCTCTGACCTGCGCTTTCCCCACCACGACAACGAGCTCGCGCAGGCCGAGG
CGTACTTCCACTGCGAGGGTTGCCAGCAGTGGGTGAACTACTTCCTGCACTGCGGGCACC
TCAACATCGAGGGGCTGAAGATGAGCAAGAGCCTGAAGAACTTCATCACCATCCGGGAAG
CCCTGGAGACCTTTAGTGCCCGGCAGCTGCGGCTCATGTTTGTGTTGCAGCCGTGGGAGC
GGGCCATGGTCTACGGCGAGCAGTCCAGGCAGGAGATGGTATCGAGGGAGTCGCAGCTGA
AGAACTTCTTTGGCAGCGTGGCGGCCGTGGCGCGGGAGTACAAGGTGGAGGCCATTTCCA
CCCGCTGGGAGGAGGAGGAGATGGCGCTCAGCTCCGCCATCAGCGAGGCACAGACCAAGG
TCCATGAGGCCCTCCTTGACTCCATCAACACGTCGGTGGTCATGGACGCTCTCTCAGAGC
TCATCAAGCAGGCCAACAAGTACATCCGCGGCCGAGAGGGCACCGCCGCGGCAGGCGGCC
CCGCTCCACAGACGCTGCTCCTCCAGAAGGCTGCGACGTACGTGACGCGCATTCTTTCCG
TCTTCGGCATTGTGGACGGAGCTGCTGACACTGTTGGCCTTCCCACAGAGGGGAGCGCCA
CCGGCACCGAGTCCTCTGCTCCTTTCGTGGACGCCCTCGCCAGCTTCCGCGACGAGGTGC
GGGAAATCGCCCGCGCTGGCGCCGACAAGGGGCAGCTCATGTCCGTGTGCGACCGCCTAA
GGGACGACACGCTGGTCGACCTGGGCATCAGGCTGGAGGACCGTGCGGGCTCCAAGGCCA
TATGGAAGCCGGATGACCCGGCAGTGCTGCGGGCGGAGCTGGCGGAGCGCCGCCAGCAGC
AGCAGGAGGCGGCCAGGAGGAAGAAGGAGAACCTGCTGAAGACCAAGGCAAAGGACCTTG
AGAAGTTCCAGGGCCTCGCGCAGCTCCCCGCCATCTCTGTTGCCCTCGCGGACAAGTACG
GCGGCTTCGGGGCTGACAACGTCCCCACCCTGGACAAGGACGGCAACGCACTGGAGGGGA
AGGCACTGGACAAGGCGAAGAAGGAGGTGGAGAAGGCGGCCAAGATCCGCGCGCCGCTGC
AGAAGAAGCTGGAGGAGGACGCCAACTTCCTGGCTGGCTTGGCGGCAGAGGTTGAGGCGC
TGACCGCGGAGCTCGCCGCCATGTGACGCGACCGCCTCAGCCTATGCGCCGCGTCAGTCA
ATGGAAGGGCTTGCAGCACACAGAGAGGGAGCGCATAATTCATTACAGAATGTGAAAATT
CATCATGGCGCGGTTTAACCATTTTGTGACATGTTGCGTCGTGCCGGTTTATCCGCGCGG
CTTCTCGCTAAGCCGCACACAATTTAACAACAACACTGTCGCCAAAAAAAAAAAAAAAAA
AAAAAAAAAAAAA
>cluster_260_pilon
CGAAAAATTTGTCGGCACAGTGACAGCATTATCCTCGCAGCGTGCGCGAAATCTGAAGAG
ATCCCGGTGGTTATTTCAACTCTAAAATCTGACTGACTGGCATTTATACCAACGGTCCAT
TTCTCCTCGCGTGTCGTAGGCCACCGGCTCTCAGCGTCCAACGTCTCAGCAGAGCCACTG
CGAAAGCCCCCCTGGCTCTATCCGCAGTGAGCATTGCCAGCTCCGGTCACAGCTACCAAC
CCCTCCGCCGTTGCGGCGTTAGTCGTACGGGCGCGACCTCCGTCCACTCTGGCCGTCTGG
CTGTTCCTGTTCTCCTGCGTGTCTGTTCAGCTGCGGAGCTTGTGCTGGAGCCTTGACAAT
CTGCTGTTGTACACGCCGCGCCTCTGGTGGGCTGCAAAGCAGGGGACACTCGGGCGGGTG
ACGACGCTGAACCCGGCCTATCAGAGTTCCCTCACTGCTCGGTTGTCGGAGGCTCGGGCT
GAGATCCCGCTCGCGTAGCGCTACCCTCGGCAACGCTGCGCTCAGATAGCCTGTCGGAGA
AACCCTGCTGCGGTGGTCATCGCCAGCCGGGTATCTCTCCTCCAGCTGCTCTTCCTGCGT
CCCTTCACATCCACCACCCTAAGCCTTCCAGCTTGGCAGCGCGTTTAGCTCCCTTCAGAT
ACCTGTGCTGTCAGAAGGAGCGTTGCCCTGGGACAGAGGCTCCGATTTGCTGCCACACAA
ACTTTGCTTGGCTTGACGCAGCACCAGTGGTGCTGGGAAGGCTGTGGCTCTGTTGAGTTT
TTAGCACAACTCCGTGAGTATCCACTTGCCGGCGTTGTGCGGGCAGCCATGGCGGCTGTG
GTGGTAGCTGAGATGACAGGCCAAGTACCAGGGGTGACATCAGTGGTTTAGACTGGATTT
CTATGGACCTGTAGCGTGCAATCTCCGTGCGAGAACGGGAAGTAGGGTGCCAGTTGGGGG
CCAGCAGGCCAACAAGACAGCTGCCAACACCGGTGCAGTTTGACTTTTCAGCCATGGCAG
AAGCGCCACAAGTTCCTGCACTGCTGGAGTCTGATGGAGACTTGGTTGTTGAGGAAAAGG
ACCCGTCAGGCAGATACAGCAGGTTTAATGAGATACTTGGCAGGGGGGCCTTCAAGACAG
TTTACAAAGCCTTTGATGATGAGGAGGGCATCGAAGTTGCATGGAACCAAGTGCGGGCGA
CAGACTTTGTGTCGTCCACAAAGGAAGAGGAGAGGCTGCACGCTGAAGTTGCAATGCTGC
GGTCGCTGGATCACCCTTGCCTCATGAAGTTTTATGACTCGTGGGTCGATCCCAAAAACT
TTACCATCAACTTCATCACTGAGCTTTTCACTTCTGGGACTCTGCGACAGTACCGGCAAC
GTCACAAAAAGCTTGATATCAGCGTGATTCAACGCTGGGGGTTGCAGATTTTGAAGGGTT
TGATGTACCTCCACGGGCATGAACCTGTCATCATCCACCGAGACCTGAAATGTGATAACA
TCTTCATCAACGGAACTACTGGTGAGGTGAAGATTGGCGACCTTGGGCTGGCAACTGTGC
TTCGCAGGACTGAGTGTGCGCCTCGAAGTGTGCTAGGTACCCCCGAGTACATGGCTCCAG
AGCTCTATGATGAGCACTACGACGAAAAGGTTGACATATATGCGTTTGGAATGTGCATGC
TGGAGCTTGCCACATTGGAGTATCCGTACAGCGAATGCATGAACGCTGCACAGGTTTATA
AGAAAGTCTGCAAAGGCACCCCTCCGGGTCAGCTGTCCAAAGTGGACAACCCAGAGTTAA
AAGAGTTCATCAAGGTCTGCATTGTCTTCGATCCTCTGCGGCGCCCAACCGCAGCCAAGC
TGCTGCGACACCCTTTCTTGTCTAGTGTGAATCCAGACGTCCATAGGATATCAGAATCTC
ACTCGCGCGCCTCGTTCGATAACCTCCATACCGCGTCCATCCCAGAGGTTCCCAGCAGCG
AATGGGGCGGAGACGTGGACATGGCCCTTGACGCCTTGGATGAGGACAACGTTTTTAATC
CCGGCAGTAAGAGCCACGGATCAGTGGAGTTGTCGCTTTCAGAGGGCGAATTTGTCAGCC
GGGCAAGCTCAGTCGGGCTCAACTCTGATCCGGCTTCGTTAGAGAAGCCTCACAAGGTGT
TGATGGCAAGTCTACAAGATCTGTCTGGGGAGTATGCCTTATCGCCCCCAATTCGGTTGG
ATTCACAGACAGACTCCTTTCTCGATGCTTCGCCTAGCACTTCCCCCACCCGCCGAGGCA
CTCACAGACGACATTCCTCGATCTCCTTGGAAGACGCACGTATGCTGGGGGCAGCCAGCG
AGGTAGCGATGGGCCCTGGGCGGAGGTGGCAGGTGGATATTGTAGGCGACAACGGTGAGG
ACGGCGAAGGGAAATTTTTCCAGCTGTGCTTCACAGGTTACCAGGATGGAGTGTCATTTC
AGAGGTTTCAGAGCGACTTTCCTGCAGACGCGAATGAGGACGACTACTTAGAGTTCATGA
CAGAGGTTGTACAGGATGAGCAGCTTGGGATACTGGACAGTGATGCCAACAGTATTGTGG
CCGAGATACAGGGACGTCTCCGTGAGGCATTAAATGACAACAAGGATGTTATTGCTCCGG
CGGCTGTCAACCCCAACGGGCTTGCTGTCCCTGTGATTTCCAATGTGCTGGGGCCGATAG
AGACAGCCGGTTCTTTAGTAAGAGAAGATTCAGCAGTGGGATCCATCCGCACGCTGCCGG
TGCTTGAGACACGAAAGATAATGCCGAGACAAGACAGCGGCAGAGAAGAGGCAGATGTTG
CTCTGGAGTCGCTGGGCGAGGACTCAGATCAGGGCTGGCAGGGCAACAATAAGAAATCAA
CTCAAACTGGTAGCAGGGCCGGCAGGGTGACCCCGGCAGACGTCACAGTATCAGGGTTTA
GTATCGCATCAACATCGGGGCGAAGTGAGGGGCATAGGCTCCGCCACGCATCCAGTGACG
ACACCACTCAGCCGACTGCCTGTGTGGCAGCAGAGGCATTGCAGCCACCTCCACAGCCAC
CAGCCACCACCGATGATGACACTGCTGAAGACCGTGCAAAGATTTTAGCAAAGCATCAGA
CCCGCATGAACAGGCTCTGCAAAAAGAAACCTTCTTCAGCTCAGCAGAAGAAACCCCCAA
CGTACTTAAACGACGACTTCTCCCCAACGGCCAGGTCCCTCAGCCGTCAGCGAGCTACGC
TTGGAGAGTTAGCTGGGCTCCGGAAGACTGTTAGTGGTGATCAGTCTCCCAAGTTGCACG
ATCATGAGAGGGGAATTGCCCTCATGCATTCGAGAAGTATGTCTGCCTACAATGGACATG
CTGAGCGAGGTGCAGAGCCCGACAGCGGTGATGAGGGGAGCACCTTTGATCCCTCCATTA
GTAACTGATTTAGGTTTTATCTGGCTGTTCAAATTAGGTGCCATGCTAGCAGAGCAGTGT
GCATCTGCTTGGTGCGTCTGGTTTGTCTGGTCCGGTGATTAGCCCCTATCTGGCAGAGGC
ACACAAGCGTCTCTGTTCCATGTAAGATATGTTTAGATTAGACATTTCAAAAAAAAAAAA
AAAAAAAAAAAACCATACCCTCACTCTGCGTTGATACCACTGCTTAGCAATACGTAACT
>cluster_261_pilon
CAATGGGACGCCAAAAAGACGCCCACGGCAGCTCAGTCGGGCCTCGCGAGCGACGCTGCC
CCAGGGAGTGCTGACAGCGTTCTCGCACAGCGGGAGGATCTCCTCAAGAAGCAGCAGCAA
GAGATCGAGGCGCTGCGCCGCCAGCTCGAACAGAGCTACATCTCCAGCAAGGGCTCCCTC
CGTGACCCCTTGCAGCAGATGGCCTCGACATGGCCCTCTTGTCAGATGTACTCTCGAGAG
GAGCTCTTAGAGGCGACCGCAAACTACGGGCCTGAGAACCTTCTTGGCCAAGGTGGTTTT
GGGTCCGTCTATCGTGGAACGCTGCGCAACCACACCCGTGTTGCTGTCAAACGTCTCAGC
ACCGACAGCATGCAGACTTCAGAATCTCTTTGGCAGGAGGTCAACGTATTGTCACGCATC
CGCCACCCGCACGTCGTTCTGCTGCTTGGCGCCTGCCCGGAGGACAGCTGCCTCGTCTAT
GAGCTCATGGACGGCGGCAGCTTGGAAGATGCCCTCTGCCGGCGCAACCCGGACCTCCCG
CCGCTCGAGTGGCAGGACCGTGTACGGATAGCCGCGGAAATGGCCACTGCTCTCCTGGTG
CTCCACCAGGCTCAACCCGAGCCCATCCTTCACCGTGACTTCAAACCCGCCAATGTGCTG
CTCGACTCCCACCTGACCGCCAAGCTTGCGGACGTCGGCCTCGCGCGGCTCGCCCCCGAG
CTCAATTCGGCCAACCGGACGCACGTTCAAGACACCTCTCCTGTCGGGACGCTCGACTAC
CTCGACCCCGAATACCTCCACACCGGCAGATTCGCCCCTGCGAGCGACACCTACGCTCTT
GGCGTGTCTATGCTCCAACTGCTGACGGGGCGTCAACCGCGAGGCTCAGATGGCCGCACG
CTGCACGACTGGGTTGCCGCTCTCTGCCGGGTCGGCATGGTGCACGATGCCATCGACAAC
TCGGCCATACGGAAGAGCCTGTGGCCTCTGCAGGACGCCAAGCTCTTCGCCGAGCTTGCC
GTGCAGTGCTGCATGTACAGCCGGGCCGACCGCCCCGCCCTCGTCAATGTTGTGCACACC
CTCCAGGAACTCGCTGCCAGTGCTCACACCAAGGCGGAGGCAGCCGCCGCATTGGAGGAG
ACGGTGGTGGGCGGGCAGATGGCCCAGAATGTCCCGCCCGTCATGTTCCTCTGCCCAATC
ACACAGGAGGTGATGGAGGACCCCGTGGTGGCTGCAGACGGCTTCACGTACGAGCGCAGC
GCCATCAAGGAGTGGTTTGCCACTGGGCACCAGACCAGCCCCATGAGCAACGCGCCGCTA
CCGCGCACGCAGCTCACTCCCAACTTTGTCGTGCGGTCCGCCATCCAAGAGTGGGCAGAG
CGTGTCAGCACGAAGCAGCGGCCGGCCATGGTGTCGTAGCTGCGCGCTTGCCCAAGGCGC
GCTCATGCGACGGCCGGAGCTCTGCAGTTCCAGCGCCGATGGCGGGCCATGGGCACTGTC
CGTATTACGAGTGCCATGACTGTTTGTACAGACTGCGGCCCGAACGCTGATCATGTAGAA
GGCATCACCTCCCCCTCCACAAGGACAAGACAAGGCTTCGCACATGGGGTTGCTTGCCAT
TTTGCTCCAATACGCTGCGTCGGCCTTCCTTTTCCTTCCAAATGCGTGGCTGCGCCTCGG
CTACGACCCTCGTGTGGCCGGTCAGTCAGCGCCGTAGTCGGAGCGGTTACCGCGTCGTGC
ATGCCGTGGCCCGTGGGGCCCGCCTCCCGGCATTTATAACGACACCCACATGGTTGCGCT
GCTCCGCTAGATCTTCGCATTAACCCGGCAGGCAACGGACACGGACTAGGCAGTAAGTAG
CTACTGTAGTACGCCCCCTGCCCTCAAGTAGTAGCCTCCTGGGGGAAGGCCGCCCCCTCC
CCCCTCCCGTCTGAGAAACTAAGAGAGGCAACGCATCCGTCCTGTTCCCTGGCCCCGGTG
GGCCTCGGCTGCAAGGCGATGTCCCCCGAAGTTGAAAAACAGTACCGGACCTTTTCAACA
TTTAAAAATAACGAAAGCCAAAAAAAAAAAAAAAAAAAAAAAAAG
>cluster_265_pilon
CAGGGCGCCTACCGCGTGCACGTGGCCAAGCGGGAGCTGGAGGCGCTTCGGCGCGAGGAC
CGGGCGGTCACTCTGCAGGCGTGGGCTCGCATGGTGTTGGTGCGGCGGCGCTTCCGGAGA
GAGACGGAGGCGGGGCAGAGGGCTGCTGCCCGTGCCCGCAAGGAGGCTGCGGCCGTGCAG
CTCCAGTCACACGCCCGGCGGTACCTGGCGCAGCAGAAGGCCCTTCGCCTGCGCCGCGAG
GCCGCCCGCCTCGAGGAGCTGCAGCGCGCCACAGAGGACCTGCGGGGGCAGTCAGAGGCC
GCCTGCAGGGAGCGCGACGCCGCCCTGTCCGAGGCAGCCGCCCAGCAGGCACGCACGCAG
GAGCTGGAGGCGCAGGTTGAGCGCATGGCGGTCGAGCTCGAGGCTGTCAAGGCAGCAAGC
AAAGCCACCGACTCGGAGGCGGTCGCAGCTCAGGTGCGGGCTGCTGTGGCAGAGGCCTCC
GAGCGTCGTGTCACGGCCCTAGAGGAGCAGCTGTCACAGAAGGAGGCCGTATTGCAGTCG
AGCTCTGTCGCCCTCCAAATTGCGACAGCAAAGCGCGAGGAGAGTGACCGTTTGGTGAAG
GAGCTGCGGCGGCAGGTGGAGGCGCTGCGCGAGGAGGTCGCCAAGCGGGACGTGCTGCTC
TCTGAGGGCGACATCCATATGCAGGCCCTCAGGGACGAGTTGCTGGTGGCCAAGCAGGCA
CACGAGTCGGAGGTGTCCGCGCTGAAGCTCGAGCGGGTGAAGCTGAGGGATGACCTGGAG
GCCATCAAGACTGAGGTACACGTGGCGGCGGCGAGAAATCGGCAGGAGGCGGCGGAGCAC
ATAGCCAGCCTTCGGGCTGAGACAGAGAAGACCCTCGAGCGGGAGCGGGCTCGCCACAAG
GAAACGCAAAAGCGGTACTACATGTCCTCGGCGACCATCGTGCAGCTCAAGAAGGAGCTC
GCTGAGTACAAGGCGATGGCCACGCGCGCCGCGGAGACGACGTCAGCCGCCAGGATGGGG
CTCCGCAAGACTCCAACGGCTTCCGCTCAGCAGGGGGCCACTGCTGGCGGCGCCGTGGCG
CCCCCGTCGAACCTGACGCACAGCCAGCAGGAGGCAGTGCAGGTGCTCTGTGGGGCGGCG
CTGCGCAACGGCCTTCTTGGCCGCGGGCTCGTCACTGTGGAGGCGCGCGGGGTCCTGCCC
GCCACAGACGTGGTATCCTTTCCCGTGGCGTCGTGGTGGGTGGGCCGCGCCCTCGTGCAG
TGGAGGGCGGCCTGGGGAGTGACTGCCTTCGACGGGGCAAAGAACCAGGTGCTCCTTGAG
CTGAAGGAGATGTCCGCCAAAGAGAAGGGTTCCCTCCGCTCGCAGGCTGTGCTGCTTGCG
ACGAGCCTTGCCCTCTCCGGGCTGCTTGGCAGCGCCAGCGGTGGCACCGACATGCGGGTG
CAGCAGTACAGCCTCCGCCTCCTCAACATGACAGAGCTCCACGTCGGCATGTGGGAGGCC
ATCTGCCAGGTTGTGAGCTTCAGCCCCAGGCTGCTCGGATCCAACGCCATGCGGAGGAAG
GCCCGCCATCAGTCGCTCGACACACGGCATTCCCCCGGCAGCCCGGCGCCAGGAGGGGCT
TCCAACCCCTGGGATGAGCTCACCGACGCCCTCGGTGTGGTGCTCTCTGCCCTCCGTGAC
GACGCGGGCCTCCCACCGCCCGCGGTGCAGGCGGTCATCAGCAGCACCCTTGCCTACCTC
GACGCCGAGCTCATGAATGACCTCATGACGCGCCGGCAATCGTGCAGCACCTCCGCCCTC
AAGGTGCTGCAGCTTGGAGCGGGCGAGATCCTGGAGTGGGCCTCAGGTGTGGCGGAGTGG
ACCGGTGGCAGTCAGACTGTGGAGCACGCGATGCAGCACGTAATGCAGGCCGTGCGGTAC
CTGCTGTCGGCCAAGGAGGACATAATCAGGAAGCACGTCAAGGGGATGGATGTGATGCAG
GACCTCGCGCGGGTCGCCCCCTCCCTCACCCTGCAGCAGGTGCACCGCCTGACGCAGTGC
CACCACGATGACTGGGTGGGGCACGACGCCCCGAGCAGCCACGGCCTCGTCCTGCTTCGC
TGGATGCAGCAGCAGGCGGAGCAGGAGCCACCTGGGCACACCATCCGCCAGCTTGTCTCG
ACCTCGAACGGCACCGACCTCCAGGCCTCCATGCAGGCGGGTGCGCCCAACGGAGGCGGA
GGTGGCGGCGACGACGGCAACTCACTCTTGCTAGACCCGGCCGGCTCAGCCCGGCTCCCG
CTGCCTCTCCTCAAGGCCGCAGCAAAGATATACGCACACCCTACAGTGACAAAGGGGGCT
CACCAGCGCATAACCAAGCTGCCCTTGCCGTCCGACATGGAGGCATGCGCGGAGCTGGCC
TTCCTCTGCTCATGACTGTATTGACGAGCATTGCGCGTTCGCCCGCCCGCCCGCTCAGAC
CCGCCTCTGCGCATTGCCTTGTCTTGGCTCAGAGACCCTTGAGGTGCCCGAAGGAGCCAC
CATCATGCAGTCAGCTGCCCCACGGCAGCGAACCCGCTCCCGGAGCTCGACATGAAAGGG
GAGGGGGGGGGGGCTCTTCAGGAGAGGCATTTCCACTGACATTGCCTTTCCTCGGAAGGC
GTATTGCAGGGTTGATAGGTGCACCCATTTTCTTTTGAAGGAAGTTGCTGTCCAGTAGAC
GTTACATTCCCTGCCACCCATCTGCTGTACCGCAGAGATACGGGCACGCCCCCCACTGTA
GTGTAAAAGTGCGCCGCCGCCTCACAAAAAAAAAAAAAAAAAAAAAA
>cluster_277_pilon
TGCATACCGTGTGCTGGTGGAGGAGGTGGGCTTCAACCCCCAGGACATCATCTTTGACCC
TAACATCCTGACGGTGGGCACTGGCCTGGCGGAGCATAACAACTACGCCGTGGACTTCAT
CCGTGCCACTCGTGAGATCAAGCGCCTCTGTCCAGGAGCCAAGATCAGTGGGGGTGTGTC
CAACATCGCCTTCTCCTTCCGTGGCAATGAGGCCGTGCGTCGCTGCTTCCACAGCGCCTT
TCTGCACCACGCCTGCAAGGCCGGGATGGACATGGGCATTGTGAATGCCCAGCAGGTGAT
CGCCGATGCATATGACAAGCTCGACAAGGAGCTGCTGCAGTATGTTGAGGACGTGCTGCT
CAATCGGTGCGAGAACTCCACCGAGCGCATGCTGGAGTATGCGGCGACCCTGGAGCCAAA
GTGCCATCCCACTGATGTGCGCAAGCGGGGTACAAAGGCCGCTAACGCTGGGTCTGGTGA
GAAGGTTGCCAGTTGGAGGGACGAGTCTGCTGAGAAGCGTATCGAGTATGCCCTCATCAA
GGGTATTGATACACACGTTGTAGCCGACACAGAGGAGCTCCGCGTTAGCAGCGCCTATCC
CAAACCGCTAAATGTGATTGAAGGTCCCCTGATGGACGGCATGAACGTTGTGGGCGACAT
GTTCGGCGCCGGCCAGCTCTTCCTTCCTCAGGTCATCAAGAGTGCTCGTGTCATGAAGAA
GGCTGTGGGTCATCTTGTTCCCTTCATCGAGGAGGAGAAGGCAGCGTCTGGAGATAACAG
TGAGAGCTCCAACGCGGGCGTGATTGTCATTGCGACAGTGAAGGGCGACGTTCATGACAT
TGGAAAGAATATCGTGTCGGTGGTTCTCGGCTGCAACAACTTCAAGGTGGTTGACCTTGG
TGTCATGACTCCCTGGGAGAAGATCGTTGAGAGCTGCAAGGAGCACAAGGCCGATATCCT
GGGTCTGTCTGGTCTTATCACTCCATCTCTAGACGAGATGGTCACTGTCGCAAAGAAAAT
GGAGGCAGCAGGATTAAACATCCCCATTCTCATTGGAGGTGCAACCACCTCCAAGATGCA
CACTGCTGTGAAGATTGCCCCGGCCTACAGTGGCTCTGCGGTGTACGTCCTGGATGCCTC
TCGCTCTGTACCTGTCTGCCAGTCGCTCCTGGACGACAAGGCTACTGCGGAGTTCCAGGA
GGACATTCGCGAGCAGTATGCAGAGATGCGCGATGAGTTCTACGCCGGCTTGGAGGACAG
GAAATACCTTGGCCTGAAGGATGCCATAAGCAAGAAGCTGCAGGTGGACTGGACGGACCC
TGTCAACCAGCCTGTCACACCCAAGCTGATCGGCACCAAGGTCTTTGACAACTTCCCTCT
GGAGGAGGTGCTCCCATACATTGATTGGAACCCATTCTTCCAGGTGTGGCAGCTGCGTGG
GCGCTACCCCAACCGCGGCTACCCGAAGATTTTCAACGATGCCAACGTCGGAGTTGAGGC
AAAGAAGCTCTTCGATGAGGCCGAGGCCATGCTGAACGACTTTGTGGTGAATAAGAAGCT
GACTCTGAGGGGCATTGTTGGGCTCTACCCCGCCACGGCGGTAGGTGAGGACATTGTCGT
TTACACCGACGACACTCGCTCAGAGGTGCTTGGGAAGTACTACGGCTTGCGCCAGCAGGC
TGAGACTGACGACCAGAAGGAATACCTCTCCATGACAGACTTCATTGCCCCGGAGGAAAG
TGGCTTGAAGGACTACATCGGTGCCTTTGCTAATGCGTGCTTTGGGCTGGATGCCATCAC
TGCCGACTTCAAGGCGAAGGGGGATGACTACAGCTACATCATGGCGGAGGCTCTGGCCGA
CAGGCTGGCAGAGGCCTTTGCTGAGGTGTTGCATCTCAAAGTTCGCAAGGAGCTCTGGGG
TTACGCGCCGGATGAGGACCTCAGCCCCGAGGACCTGCTCAAGGTCAAGTACCAGGGCAT
CCGCCCGGCCCCTGGCTACCCCTCGCAGCCAGACCACACAGAGAAGCAGACCATGTGGGA
GATGCTGAAGATTCATGAGCAGACTGGCATGACTTTGACCGAGTCCATGGCCATGCTGCC
AGCTGCTGCCGTCAGCGGTCTGTACTTTGGCGGCAAATGCTCGTCCTACTTTGCTGTGGG
TAAGATCACCCAGGAGCAAGTGCACAATTACGCAACCCGCAAGGGAATGGACGTGGCTGA
GGCTGAGCGGTGGCTGTCAACCATGCTGAACTATGAGCCATAGTAGACGATACTCAGTTT
TTTTCTTTAACCTATTCACCCTCCCCTACAAAAAAAAAAAAAAAAAAAAAAAAAAAAAAA
>cluster_286_pilon
GTGCAAGCTCCGACGGCGCGGTCGCACAACTTGATACCGCGGTTGCATCTGTTGGAATTG
GTGTGCAGGAGCACAACGTAATTATAACTTTTGCTCAGTATCGGCAGGTTTCGGAAATCG
CAGCTTCAGCCGGGTGACCAGTACCACACCTCAGTGCTTTCTGAATCATCTTGTGCGATC
GGCGGCTAAATGGGCCTTGCTGCAGTACAATAAGGACTTTTGACCTTCTTCCGTCGGCGC
AAGCAGACCCTGATCCATAATTGTTCCGGACGGTGGAAAAGGATTTTGGAATATTCATCT
GGTGGGCCATCTGGGTACTGCCGTGCTCAAAGCGTGCCGGCGCGAGGCGCAGACGGAGTC
CGGTTTGAGCGTGTTGTCTGCATCCCTCCCATCGAATATTGGATACGCTTGACACCGAAC
AATATCGTACGGGATCGCCGGGGACTGATAGAGGTAGCACAAGTCAGGCATACACGCTCA
AATTCATTCCACCGAGCGAGTCCCTGGCGCTCGCCCAACTCAGGAAAATCAATCTCTTGG
TTTTTGTGTGCAAGACAAGATCAGTCGGTTTTGGCAACGTGCAGGCGAGGAGAAGACGGC
CTAGGCGGCCTGGCTGGGAGCAACCTACCGGCCGGGTTTGGCGGTGTTCGATCCCCGGGA
AACCTGCCGCCAACCCCAGGAGCTTGTAGCGTAAACTGCCGAGATGTCTAACGGAAGCAG
CATTCCGGAGGCAGCGGGACAGCTGACTTCGGTCCTCTCTGGCCTCCGGCATACCTTCGT
CGTGGCCGATGCCACACTCCCGGACTGCCCGCTGGTTTTTGCCAGCGAATCGTTTTACGA
GATGACTGGTTACAGTAAGGATGAGGTCCTCGGGCACAACTGCAGATTCCTTCAGGGTGA
AGGCACTAGCCCTAAGGAAATTCAGAAGATCCGCGACGGAATCAAAAACGGGGAAGTGTG
CTCTGTGCGTCTCCTGAACTACAGAAAAGACGGCACTCCCTTCTGGAACCTGTTAACTGT
CACCCCTGTGAAGACATCCACTGGGCAGGTCACCAAGTTTGTAGGCGTTCAGGTAGACGT
GACCAGCAAAACAGAAGGCAAGGCTTACTCTGACGGCAAAGGTGTCCCTCTTCTGGTAAA
ATACGACAACCGCCTCAGGGAGAACGTGGCGAAGAACATCAACAGTGAGGTGGTGGGTGC
AGTCGACAAGTTTGAGAACAAAGGCAGAGCAACGGCCCCGAAAGCGTTCCCCCGTGTGGC
GCTAGATTTGGCTACCACTGTGGAGCGCATTCAGCAGAACTTCTGCATCTCCGACCCCAC
CCTGCCTGACTGCCCCATCGTGTTCACGTCCGATGCTTTCCTGGAGCTCACCGGCTACAC
ACGTGAGGAGGTCCTCGGCAGGAACTGCCGCTTCCTTCAGGGCCCACAGACTGATCAGAA
AGTGGTTGATCAGATCCGTGAAGCCGTTGCCAAAAGGGAGGAGCTCACCGTTAGAATTCT
CAACTACACGAAGCACGGGAAACCCTTTTGGAATATGTTCACGCTTGCCCCCATCCGCGA
TGTGGACGGCACCTGCCGCTTCATGGTGGGTGTCCAGGTCGATGTCACAGCCCAGGAAGG
CCCAATCACACCCGGAGAAATCCCCCAGCCAACTCAAGATGTTGCCGACAAGGGCCATGC
TGCCAGTGCCGCCATTGGCAGTGCTCTGAAGAATCTGGGCATGGGAAATGCTGTCGATTC
AAATCCATGGAAGGAGCTAGGCTCTGGGAAGATATACAAGAAGCCACATGTTTCAGATGA
CAAGGCCATCCGGGCCCTGCAGTCCGTGGCCGCTGAGCACGGAGAGCTGAAGGTCACACA
CTTCAAACGCCAGAAGCAGCTGGGCAGTGGGGATGTGGGCCTGGTGGACCTGGTCACCCT
CTTGGGCACCAACCACACATTTGCGATGAAGTCTCTTGACAAGCGTGAGATGATTGAGCG
CAACAAGGTGGTCCGTGTTCTCACAGAGGAGAACATCCTTTCCTCTGTGGACCATCCGTT
CCTCGGCAACCTCTACTGTACCCTGCAAACCCCAACCCATCTGCACTTTGTTCTCGAAAT
CTGCAGTGGTGGGGAGCTCTATGCCCTTCTCAACGCTCAGCCCAAGAAGCGCCTCAAGGA
GACCCATGTGCGATTCTATGTCGCAGAAGTCCTCATCGCGCTGCAGTATCTGCACCTGCT
CGGTGTCGTTTACCGCGATCTGAAGCCAGAGAACATTCTCCTGCACGGCAGTGGGCACAT
CATGCTCACAGACTTCGATCTGTCATTCAACAAGGGTGAAACAACCCCGAAGATAGTGAA
GAAGAAATCACCCTCCTCTATGCCAACACAGCAAGCCGGTTGTACCGGAGGTGCCACTAC
CAAGGGGAGTGTGAATGAGAAGTACGAGCTGCACGCCGACCCCGTGGCAAAGACAAACTC
ATTCGTCGGCACAGAGGAGTACCTGGCACCTGAGGTCATCAATGGAACCGGCCATGGCTC
TGCAGTCGATTGGTGGGCTCTCGGCATCCTCACATACGAGCTCCTGTTTGGAACGACGCC
CTTCAGGGGCCAGCGCAGGGATGAAACCTTTGAGAATGTGCTGAGGGTGCCTCTGAACAT
TCCTCAGAAGCCCACCACCAGCCCGGAGTGCAGGGATTTTATCACCCAGCTCCTGGTCAA
GAACCCCGAGAAGCGCCTTGGCGGCAAAAACGGCGCCGAGGACATCAAGCTACACCCTTG
GTTTAAGGACATTGAATGGGCCATGCTCCGGAATGAGCAGCCCCCATTTGTGCCGAATGC
ATCAGAGGCCGGCAGCAGCTCTAGTGGCGGCAATAACTTCAAGAACTACTAAATGCCACA
CCGACGCCGAAGACTGCATGTGATAGTGGTGCTGTCATGGCTGCTCAAGGGCATCGTTGT
CCCTTGGCTACCGAAAGTCTCCCGTCTGTGAAGGCTGTTTTTTGTTTGTTTGCTGCTTCA
TTAGCCGCCCCATCTACGAAGGAGCCTGTCAGTGTCTTAGGGACATGTCGGTACTTCTTT
GCGCCGCATACTGCTTGCACGTTTTCCTGACCATCCACCCCTGATTTATCATGATCTCCC
TGGGAAGGGCAGCATCCGCAGGAAGGCTGAGTCGTGTTGTTGCCCACATGTTCACCCCAC
GGCAGGAGAGGCTTGTGTGTCTGTGGCCTGCTCCATGCGCCGTTGGCGGTAGTATGTAAA
CCTTCTCCGTTTCACAACAAAAAAAAAAAAAAAAACGTTTG
>cluster_288_pilon
TTCTTGGAAAACTGCGACTGCGTCATAGCAACTGCAACGGCAACCATCGCGACAAGTATC
CCGATTTTGCGGGTTTGATCTCAGAAGATAACGTAAACGGAACTTGAGCGGAAGCCACAA
TCGAGTGACTCTCAGGGAAAGCCAACGGCTGCGAATCCTTCGCTCATCTCCGAGATTGTG
GGGTACCGTCTCGCGACCTCCCGGTCGGCGAGTCGTCGGTTTCAGTACACGGACGCGTTT
CGACCGCTTCTGAGGCGCTATTCTTCCTTTTTCCACGGCGATTGGTCGTATCAAAGGGGC
GGGCCATAAACATGGGGTTCGGCACGCCGCCCTTCAGCAGCGCGGGTTTTCCATCGCGGT
TCGACATCGGGTATCCGCCTCCCCACTCGACGCAGGTGGACAACAAGCTGGTCGCTGTCG
GAGGCGTGCCGTTCGGGGTGACGGCGCAGCAGCAGCACGTGGCGCAGCAGCAGCACATCA
TGCGGAATAGCTTTGGCGCCGCTGCCCAGCTCACCTCGCACTTGCGTCAGAGTGCCGCGG
CAGAGGAGATCGCCGTGCCGCTGCAGGCCCGGGCGGACATCCCCCTCGTGGCGTCCCATC
TGATCGACAAGGCCCGCACCCACTGGCTTAAGGGACACGAGCTTCTCAAGCTCTTCAACC
TGTGTGCGGAAGGGCAGTTCCCTGTGTCCACTGCGGCAGCACACCAGCCCCCGAGCGGCT
GCATCTTTCTGTACGACCGCCGCACCGTCCGTTTCTTCCGCTTGGACGGGCACAATTGGC
GAAAGAAGAATGACGGGAAGACTGTCAAGGAGACGCACGAGAAGCTCAAGATCGACAACG
AGGACAAGGTGAACTGCTACTATGCCCACGCCATCACCCCAGCCGCCATGCAGCGGCGCT
GCTACTGGAGGCTTGAAGACGACAGCCTGGTTCTGGTCCACTACCTGGAGCCCAACGCCC
AGGCGGCCAAGCACTGGCAGCCTTCCCAAGGCATATTGGCAGCAGCAGAGCAACAGCAGC
AGTCAGGACTATTCACTCTTGGAGGCACACAGCTGCCCCTGGGCAATCCCGTACAGCTTC
AGCCAGGTAGCCATGGCAGTGAGAAGTACATTATCAGCCAGCAGAAGATCTCTATGGCAG
CCAAAAGTGCTGCCGCCGGACATGCAGGGTCCCGGCACAGCACGGAACCTGTGAACCTAC
CGTGGCAGGTCTATGGTACCCCCTACACGCAGCCTGCCTTGCAGTGGCAGACCCATGCGG
ACGCCTTTGCCCTGCAGCCAACCATGGGGGTCCCCCAGCCTCCCTCCTGGACCTGGGATA
CCTTTACGCCAGCTGGTTTGTTGCACTCTGATCTTGCCAGTGCACAGGAGCCTCTAGCAT
CTGTGCAGGAGCATCCTTCTGCGGTAGTCAGCGGCAGCCAGCACTCGGGAGGGCGGGCAG
TGTCCCACGCTGGCCCCTCTGGCCATGTGCATGGCCGGCGGACCATGGCAGATCTGCGTA
GGCATTCTGAGGAAGTCGTCCGCAGGCAGACGTCTGAGTCTGGTGTCTCTTCCGCGGGCC
CATCGTCTCAGAAACGTGGGGCAGGAGAGGAGCTCGGTGACTTGGATGACCGCACCAAGC
TGGGCGACCAGTCCCAAGGCTGGTTTGTCATCTGGGAGGTCAGCCCAGAGTCCACATCCA
CAGAGGGTGGGGAGAAGATCCTCATCGTTGGCCACACCTCCAATGGCTTCGAGCAACACC
GCGCAGTGGTTGTGGATATAGATGGCATGAAGTGCCCTGCACAGGTCCTCAAGTCGGGTG
TCATCTCCTTTACTGCTCCGCCACACTTGCCTGGCAGAGCCAAGGCCACTATCCTTGGGC
CAGACGGCCAGATCCTGAGCGCACCCGCCGTGCTGAATTTCCGGGGGCCGCCAAGAAGAT
CGATACAGACGGACTTTGACCCATGGGGAGCCCCTCGGCCGACCAGCCAACCCCCAAGCG
CTCCGCAGATGGGGTCCGCAGTGTCCATGGAGCCCACGGGGGATGATGCACCGCGGGAAA
CGCAGATGGAGCTCATCCGCTATTTATTTGAAAAGAACCAGGGGGGGTCGGGCTCCTCGA
GAAAAGCAAGGAACATGTCCATCACCTAGCTGTCAAATCTGGTGCCCCTGGCAAAAAAAA
AAAAAAAAAAAAAAAAAATAAAAA
>cluster_289_pilon
GTGGTATCAACGCAGAGTACATGGGCTCTTTGCCACCATTCTTTCCAGCTGCCCCGTCGC
AGATCTGGTGTCTGTGCTCTCTTCCCTTTCCCCCCCCACCCCCAAACAGTTAATCACAAT
GTCTGACGGCAAGCCCCATTTGTCCATTGTTATCTGCGGACATGTCGACTCCGGCAAGTC
CACCACCACCGGCCGCCTGCTCTTCGAGCTCGGCGGTATCCCCGAGCGTGAGATGGAGAA
GCTGAAGGCCGAGGCCGAGGCTCTTGGTAAGCAGTCCTTCGCCTTCGCCTTCTACATGGA
CAGGCAGAAGGAGGAGCGCGAGCGTGGTGTCACTATCTCCTGCACCACTAAGGAGTTCTT
CACGGACAACTACCACTACACCATTATCGATGCCCCCGGTCACCGCGACTTCATTAAGAA
CATGATTTCCGGCGCCGCCCAGGCCGACGTGTGCCTCCTTATGGTCCCCGCTGACGGTAA
CTTCACCACCGCCATCCAAAAGGGCAACCACAAGGCCGGCGAGGTGCAGGGCCAGACCCG
CCAGCACGCCCGCCTCATTAACCTGCTGGGCGTGAAGCAGCTGATTGTCGGAATCAACAA
GATGGACTCCGACGTTGCTGGCTACAAGGAGTCCCGCTACGTTGAGATCCGTGACGAGAT
GATCAACACCCTCATCAAGGTCGGCTGGAAGAAGGACTTCGTTGCCAAGTCCGTTCCCGT
CCTGCCCATTTCTGGCTGGATTGGCGACAACCTGCTGTCCAAGTCCGACAAGATGGGCTG
GTGGAAGGGCATGGACATCGTGAAGGCTGATGGTGCCTCCCTGCACGTCGACTACCTCCT
CCAGGCTCTGAATGACATGGTGTGCATGCCCGAGCGTAACACCACCGCCGCCCTGCGCCT
GCCCATCTCCGGAATTTACAAGATCAAGGGTGTGGGTGATGTGCTCGCCGGGCGTGTGGA
GCAGGGTATTGTGAAGCCCAACGACGAGGTTGTCTTCATGCCCACCCACACCAAGGCCAA
CGCCTGCACTGGCAAGGTCTTCACCGTGGAGATGCACCACAAGCGCGTGGAGCAGGCCCA
GCCTGGTGACAACGTTGGCATGAACATTAAGGGTCTTGAGAAGAACAACATGCCCCGTTC
TGGAGATGTCATGATCCTTAAGAGCGACACCACCCTCGGACACGTGCAGGACTTCACCGC
TCAGATCCAGACCCTGGACATTCCCGGTGAGATCAAGGTTGGCTACTCCCCCATCGGCTT
CGTCCGCTGCGGACGTGCTGCCTGCCGTATCACCGAGCTCAAGATGAAGAAGGGCAAGGA
GACCGGAGGCAAGCCCCTTGAGAGCCCCCACTCCCTCAAGTCGAACGAGGTTGCAACCAT
TGTGTTCAAGCCATGCCAGCCCCTGGTTGTGGACTCCTTCAAGAACTGCGAGGGTCTGTC
CCGCATTGCCTTTCTTGACGGCAACACCGCCGTTATGATGGGCAAGGTCACAGACACCAC
CATGTCGTGAGGAGTCTGTCTTTGTATAGACAACACCCGTCTGCTTGCTTGTAACAAACC
TCAAATCCTTGATCAAAAAAAAAAAAAAAAAAAAAAAAAAAAAAAAAAAACTCTGGTTGA
TACCACTGCTTAAG
>cluster_301_pilon
AGCCACAATCCGCATGCGTGAACGCCCCTTGCCTCACCCGAGTTTCATGGTTGCGCATCG
CGGCTTTGATTGATTTCATCCGAGATAAACGAGGGAGATAGTACAAAACCTCGTAGCATC
CGAGAGAAGTACACGTTATAGTATTGGGCAGTGACCGATCATCGATACCAACGATGAGCT
ATCAGTACGCTGTGGACGTCGCCCCGCCGGCCTCCGAGGAGTCCAGCGGCATGGAGGTAG
ACTTTGCGGTCCGGAGCTATACTGTCAAGACGAAGAGCGGCGAAAGAAAGACGATTCTGT
CCGATGTTTTCGGCGCGGCAAAGAAGGGGGAGCTCTTGGGCATTATGGGGCCCAGCGGGG
CTGGCAAGTCGACACTGCTGGACACTGTCGCAGGCATCAAAGCTCAGAGGGGTGCACAAC
ATGACTCTGTTGTCCTTCTGAATGGCTCGCCAGCGGACAAGGACAGGGTGGCCCGTCAGC
GAACATGCTACGTCCGGCAAAGTGACATTCTCGTCTCGTCTGCCACTGTTAAGGAGGCCC
TTACCACTTCAGCTTTCCTGCGCCTCCCCATGTCCCTCAGCAACGCTGAGAAGTATGCTC
GAGTTGAAGCCATCATCGATGAACTGGGCCTGAGGGAGTGTGAGAACACCCTTGTTGGTG
ACGAATCGCAAGGAATCAAGGGCCTGTCTGGAGGCCAGATGCGCCGCCTCAGTGTTGGGA
TTGAGCTCGTGAAAGACCCTCAAGTGATCTTCCTCGACGAGCCGACCTCAGGTCTGGATT
CAGAGATCGCACTCGGAATCATGCAGATGCTACAGACCATGGCAAAGAGGGGCCGCACAG
TTGTGTGCACTATTCACCAGCCCAACTCTGACATCGTCGACACGTTCGACTCCTACATGC
TGCTTGCCAAAGGGAGGGTGTGCTACTATGGCTCGTGGGCGGACAGCATGCGCTTCTTCT
CTGAGGCCGGGTATCCGTGCCCGCAGTACAAGAACCCCTCCGACCACTACATGAGGGTGG
TGTCCAACCCAGAAGGGGCAGCTGCTGTCGCTGATTTTTACGCCAAGTCAGACATGTACA
CCGCTGCCCAGTCAAAGGCAAAGAGTGTCATGCCAGAGAGCTCGACCAGCCTCGTGCCCG
TTACCAGCAGGAGCGGCTGCTTTGGTCACGGCCGTCCCGTCCCCTCTTGGTTTCAGTTCT
TCATCCTCATTAAGCGCTTCTTCAAGTCCATGTGGAGACATCCTGTGGCTTTTGTCGGGG
AAATCACACAGTATTGGTTCATGTCTGTGTTTGTCGCCTTGATGTATCTCAACATCTCAG
ACGTAGCCCCAGACGCTATCTATGACAGAGCGGCTTCCCAGTGGTTTGTGCTCGTCGTTC
TCGGGTTTGTTCCATGCTTCACTGCCACCACCATGTGGATCGCCGAGTCGAAGGTGCTTC
GGCGAGAGACATCAGACAACACTTACGCAGTCTCAAACTTTTACATTGCAAAGATTCTCT
CTGTGGTGCCATATGAGATCTTCTTTGCGTTGACGTCGTCGGCGATCATTTACTTTGCCA
TCGGCTACCAGAAGGACGTCGCAAAATTCTTCCTGTTTGCGGTCATCCTTATTCTCGTGC
TGATGATCAGCCAAGCCTACGGCCTCATGGCCGCTGCTCTCACCCAAGACCCCAACGGCG
CACTGATTATCGTCTCCCTCGTCCTCATTGTGCTTCTGTCGTTCACCGGCTTCCTCACCT
CATCAGTCCCAGTGTACTTTTCCTGGGTCAAGCACATCAGCTTCCTCAACTTCGCCTCCA
GCGCCATGTGGGTCAATGAGCTTACGGGCCTTGTGCTCACCGCAGCTGACGGCTCGCCGG
TCTATGGTGAGGATCTTCTCAACTCGCCGGAGTACAGCCGGCTCTCCAATGGGCTGTCTA
TTGCGCAGAACATCGGCCTACTGATCGCCAACCTCGCCATTCTGCACACCATCGCTCTCG
TCTCAGTGAACATCTACAAGCACCTCAACCGCCTGTAGCTGCCCACTGAGTTCGTCCTCC
CAAGATCAGTGCGGCCGTCATTTCGGCACATGTCTTAGCATTGTTATATGTGACAATACA
GCATGGCGTGAGCAAACAGACAGTGGGCTCATATACATTTACAGAGGTTTTCGGTGCACA
CACACACACACATACACAAACGTGTAACATACATCATTTATGTCTGAAAAAAAAAAAAAA
AAAAAAAAAGA
>cluster_314_pilon
TACAGCTCCATCTCGGGGGACACCGCCCGTCTGTTCCACAAGCTCCTTGGCAAGGAGGGC
CTTGCGCCACTAGACCGGATGCTCCTGCTGAGGTGCTGTAGGTTCGCCATCCGCTGTCCC
GAGGACTTTGAGCTTGTGGAGGCCGACGACCCCTGGGACTTTTCATGGCCATCTGCCGAG
GACCCTGAGGCTGACGGTGGTGGCGGCGGTCTTGCAAGGGATGATGGCCTCGGCCGGTTG
GAGGGATGCGAGAACCCGCTGCCGCCCGCCGTCCCGATGGAGATGCGCTGTGGGGTGCTT
GACAAGTTTGGGGTTGAGGGGGCGGCGGTTGTTCGAGACTTCCTGGCCACCGCGGAGCCA
CGGCAGCTGTTGGACGTCTTCTCTGCCTCCCACTTGAACTTCAGAGAGCTGTGCCGCCGG
GCGGTGGCTGACCACTGGTGCAGTGAGGAAGGGAGCTGCCCGCTCCCAACTGACCAGGGT
GCGGAGCTGGTGGAGGTCCTGACAGAGCTGTTCCCCGAGCTGTGGGACCGTCTGGCCCAC
TGCGTGTGGGGCCTCGGGTTCGGGCCCGATGGAGCAGGCAAGGGCTCGCCGCTCGAGCTG
CAGGAGCGGCGGCTACAGGTGCGCCGGGTGCTGAGAGGCCGTATTCCGGACTTGGATGTG
CTACCCCGTACATGGTGGGACTGCGTTGACTGGTCGAAGGTCAAGGAGGCCGACCTTCCG
CAGCTCACTGCCGCAGGGGTCGCGGCGGACCCAGAGAGGCTTGACTGGGATGCTCTGAAG
TGGGAGACGCAGCAGCTGCTGATTGAATCCCCCGCCATTTGGACAAACGTCGAAAAGCTT
TCCACCTTTGTCCCGAAGGCTGTGGGCGGAATCGAGCGCTACCTGGAACACCTCTTCGCA
CTGCTGGACGACCCACGGGTGCGGGCAGAGGTGCTGGTCGCCCTTGGGGACGGCCTTAAC
GAGGAGGAGCAACAGGACTCTGGATGGAACAAGGTGGTCCACAAGCTGCTGACCGGGCTG
CGGCAGCGGATTGCCGTCGCCGGCAACATGCTGTGCAGCCCCGAGCAGCTGGTTGTGTTC
TCGCGCTGTGAGGACAGGGCGGACAGCACCAACTCCGCCCTTTTGGCGGACCTCATGGAG
TCAAAGTACGCCGACCCGATGCACATCGCGCCGCTAGTGAGGACCGTCCTCGGATCCAAT
GGGTTTAACAAGCAGGTGCGAGACTCAGCTCTGCGGGCGATGATGCGACTCGAAGATGGG
GAGCGCCACACGCTGCATCTCCACCTGCTGAACACCGAGGCTAGGCTCCCCCTCCAGGTG
CTGTTCTCGCTGTCCGTGTCAAGACTCCACGAGGATGTGGCGCTGCTGGTGCGCAAGCAG
CTGGACATGTGCCCCCCGAAAGCGATGTCAGAGCTCGTGGGCCTCATCAGGGACGCCAAC
CCCCTGCGCAGCAGCAGTGTCCACACCTTCCCGCGCACCCTTGCCCCAGACTTTTTTGAG
AAGTTCCTCGTGCACTTCCTGGCGGGCGACCCCAAGACCGGGGCCCGCGACGCCCGGCTG
TTCAACCTCTTCATGGCCTGCGCCCCCCGGGAGGAGGTACCCCGCATGCTGCTAGACCTC
CTGGCAAGGCAGCTCATGGAACCCACGGATGCGGACCTCTTGGCCGCACTGGAAGCCCTC
GCCCCCCTCTCGGTGGAGCACTTCCGCGGAGTGGTGGAGTGCTTCCCTCCGGGCAAGTGG
CCGGGTTGCATACCCTGGATGCTGGCGCAGGTGAAGGCTTCCCCGCAGCCCGCAGAGCTG
CTTGCGGAGATGCTCCGCGTGCTTGAGGTCGGTGCTGTTACGGCCGGTGCCTTCCGTGCG
GCTGCCCCGGGTCTCCTAGGCATGATGCTGCGCTCTCCCCTTATGTCTACCGAGGGTGAG
GGGCTGCTGGCGGATCGGCGAGTGAGCAAAATGCTGCTGAGGGCGCTGTCTCGCCATGTA
CCCGACCCGGAGACCGCCGGCAGGGCGCTATGGATCGCCTTCTTCCGCGCACGGTGGCTC
ACTGGTCTGCCCGCTTCTGAAGGGGAGCGCGAGTCCGAGCTGCAGGCTTCCCTGCCAGGG
CTCGGATATGGCAGTGAGGACAGTGAGGTTCCAGAGCGGCGGCTCACCAGCTCAGAGGTG
CAGCAGCTCGGGGTGGACCCCATCGCCCGTGCGGTGCTGATTCGGATGGCGCCCGAGGCC
GCCATCCCCGTGTTCGGCCTACAGGCCCTGACGGAGACGCCCGAGCTTGCCTGGGGCTGG
GAGGAGCCCATGTTTGACCTGTTGGCGTCCCATCTCCGCAGACACTCGGATGTGTTGTGG
CTGCCGCTCTTGCGCCGGCTGATCCCCGTGGTCACGCCGCCGTGCGGGCTCCACCTCGCC
CTGCAGCTGCTGCAGCACTCAGGCGAGGAGAGGGACGTCGAGCTGCTGCGGCTTGGTTAT
GCATCCGCCAACCCCTTCACTCGCAAGCAGACCTGCCTCCGAGCCACCCTCGGGGAGGCT
CTGTGGAAGCGATTTGGGGCCACCATCCAGTCGCAGGTCATTGACGCCGTGGTGTGTGGC
GGCAGCATGTCAGCAGTCGTCTCACGGTTCCAGGTGCCCCCACCGCCTGCTGCTCCGGCG
CATGAGGGCGCCCAGGCAGCGAGTAGCGCAGACGGTGTGCTCGTCGACGATATATAGCTC
CGCCGACGCCCGGCAGGTCCACCGCGGGCGGGGCCTCAGCTCAATTCCCGGCCTAAGCCT
TTTTATATGACAGGACATGAATGTAATATATTGTATTGAAGGCTGTGGAAAAAAAAAAAA
AAAAAAAAAAAACAATTATCAGGATGGAGGGACTCTGCGTTGATACCACTGCTTAGCAAT
ACGTAAC
>cluster_322_pilon
ACAAGCTCTCCGCACGTTCGCCGAATCCGCCTCCCAGCCGGATCTCTCCGAAGCTAGCGC
CAAGGCGCTGAGCCACGTGCGGAACATCGGTATCTCGGCGCACATCGACTCGGGGAAGAC
TACGCTGACGGAGCGCATCCTATTCTACACGGGGAGAATCCACGACATCCATGAGGTCAG
AGGCAAGGATGGTGTGGGCGCCAAGATGGACTCCATGGACCTGGAGCGCGAGAAAGGAAT
CACCATCCAGTCTGCAGCGACGTATTGCCAATGGAAGGACACTCAGATCAACATCATTGA
CACCCCTGGGCACGTGGACTTCACCATTGAGGTGGAGCGCGCCCTGCGTGTACTGGACGG
TGCAGTGCTGGTGCTGTGCTCTGTCGGAGGCGTGCAGAGCCAGAGCATCACTGTGGACCG
CCAGATGCGGCGCTACAACGTTCCCAGGGTTCTGTTCATCAACAAACTGGACCGCGCTGG
GGCTGACCCGTGGAAGGTCATGGGACAAGCCCGGGACAAGCTCAAGATTAATTGTGCTAT
GGTGCAGATCCCCATTGGGGTAGAGGCGGACTGCAAGGGGATTGTGGACTTGGTGAATCG
CAGGGCGTACCAGTTCGTCGGCAAGAAAGGGGACGTTGTGGAGGAGGTGGAGGTGCCTGG
TGACATGCAACAGGAGATGGAGGCAAAGCGGCTGGAGCTCATCGAGAAGCTGGCCGAGGT
AGACGACGACCTTGGGGAGCTGTTCCTCATGGAGGAGCCTGTGGACGCCGATCAGCTCAC
GGCTGCCATTCGCCGGCAGACTGTTGCCCGAACCTTTTGCCCCGTCTTCATGGGCAGTGC
AATCAAGAACCTCGGCGTGCAGCTGCTCTTGGATGGAGTCAGAGAGTATCTGCCCTCTCC
CGTCGAGGTCGAGAACACTGCGCTGGACCTCACTGACAATGAGGCCCCGGTTCTCCTGAA
GGGGAACCCGGCGGCCCCTCTCGTTGCGTTGGCCTTCAAGCTCGAGGAGGGTCGATATGG
GCAACTGACTTACATGAGAATATACAGCGGGACCCTTAGGAAGGGAGACACAGTCGTGAA
CACGAGCAACGGGAAGAAGATTAAGATCCCACGCCTCGTTCGGATGCACAGTGAGGAGAT
GGAGGAGGTCTCTGAGGCTCAGGCTGGGAGTATTGCAGCCGTGTTCGGAGTGGACTGTGC
CTCGGGTGACACGTTCACCGACGGAAAGCTCAACTACGCCATGACCAGTATGAATGTGCC
CGATCCGGTGATGAGCCTCGCTGTGACCGTCACTAACAAGGACTCGAGCGGGCAGTTCAG
CAAGGCCCTCAACAAGTTCACCAAGGAGGACCCCACGTTTAGGGTGTCCTTGGACAAGGA
GTCTGGGCAAACCATCATTAGCGGCATGGGCGAGCTGCACCTCGAGATCTATGTTGAGCG
CATGAAACGCGAGTACAAGGTGGAGTGCGAGGTCGGAAAGCCACGCGTGAATTTCAGGGA
GGCTATCACCAAGAAAGCGACGTTCGACTACTTGCATAAGAAGCAGAGTGGTGGATCAGG
GCAGTACGCAAAGGTGGTCGGCTTCATTGAGCCAGATGATGGCGAGGGGGGGGAGAAGTT
CGTCTTTGAAAACGGCATCATTGGAATGGCAATTCCATCGGGCTTCATCCCCGCCTGCGA
GAAGGGCTTCAAAGAAGCTGCCAACTCCGGTTCTCTCATCGGCCACCCTGTGGAGGGCGT
GAGGGTGGTGCTGACAGATGGTGCAGCCCACACTGTGGACTCGAGTGAGATGGCATTCAA
GCTCGCTTCCCTGTTTGCTTTCAGACAGGCATATCACAACGCCGATCCGGTCATTCTTGA
GCCGATAATGTCAGTGGAAGTCGTGGCCCCGCTTGAGTTCCAGGGAACCATCGTGGGCAA
CATCAACCGCCGCAAGGGTGTGATTCAAAACACCGCGACCGAGGGCGACGACGTCATTGT
GGAGTGCCACGTCCCCCTGAACAACATGTTTGGCTACTCGACTGACCTTCGCAGCATGAC
CCAGGGCAAGGGGGAGTTCACCATGGAGTACCTCGAGCACTCACCCGTGTCCCGGGATGT
GCAGGACGAGCTGACAGAGACTTACCGCAAGTCTGGCGAGAGGAGGCAGAGTGCTCAGCT
GTGAAGACACCCCATGCTTGCATTACACTGTAACTCCACCTTGGCTGTCATGGAAGCAAT
GGAGCGAGTTGGTCAACGGCATCGCTGGCGGTGCCAAGGAGCATGGGCGTTAAGTAGTGC
GCTTTTCATTTGACCTCGGCAAAAGAAGCCAAATATCGTTGAGCGGAAGGCGCCCTCCTT
GGTGGAATGTCAGGGGACCGGGGGCCGTGAGAGACGACGGGCGGTGCTGTAAAGATTCCT
TTGGCCCTCTCTCAAAAAAAAAAAAAAAAAAAAAAAAAAAAA
>cluster_328_pilon
GGTACTCAACGCAGTAGTACGCCCACCGCATCAAGTCTGCCGACCCACTTTGTCCAATTT
CCACCCGCCTCGTCAACCTCATCTAGCGCACTTCTACCACCTGACGGCATGGCTGACTTC
GTAGACAAGCAGTTCGATAAGGAGGAGGTCCATCAGAAGGTTCTGGAGCAGTATGACCAG
GAGCACACGCGCATCTTCTACCGCTACGTTATGGGCGGCGGTGGCCACGACATCCACTTC
GGCGTCTTCAAGGACCCCAGCTGGGGAGTGAAGGAGTCCAGCGAGGCCACCACCAACATC
ATGCTTGACCTCCTCAACTGGTCAGAGACCATCACCCCCGAGAAGCACGTCCTTGACCTT
GGCTCTGGCCACGGCGGCGGCACCCACGCCCTTGCCACGCGGTTCGGCTGCAAAGTCACT
GGCATCAACATCGGACCTGAGCAGAACAAGGTCAACATGGACCGCTGCAAGGAGCTCGGC
ATTGATGACAAGTGCGCCGCAGTTGTGGGGAACATCAATGAGCCATTTCCCTTTGAGGAC
AATACCTTCGATGCGTGCTTCAGCTGCGAGGTGCTGTGCCACGCAGGCGACAAGGAGTTC
ACCCTGAAGGAAGTGAGGAGGGTGCTCAAGCCCGGCGCCGCCATTGTTTTCAGTGACCTC
ATGGGTGCCGACGACGCTGACGAGGCTGCGCTCAAGTCCTTCACCGACCGCAACGCCACG
ACCATCATGGGGCGGCCCAGCTGGTACATGGAGAACATCAAGAACGCCGGCCTCAAGTAC
GTGTGCTGGTGGGACAACAGCAACCACCTCGAGAAGTACTTCCGGGAGATGCTGAGGCAG
ATTGCTGACCACCGCGAGGACATGAAGAAGGAGGGCATCACGGATGAGTACCTCGACAAC
TGGGTGTCGTCCCTCACTGACCGCGCTGAGATTCAGGCAAGCAAGGGAGTGTTTGCCCAC
GGCTTCTTTGTGGCCCGCAAGTAGGGGTTCCGACTCGTTGCCTGTCGCCTGCGGCCTACT
ATGAGCAGTTGAACCGTAGTTAACCGTGTTTGAAGACGTTAACCTTAAGAATCTCTCGGC
AAAAAAAAAAAAAAAAAAAAAAAAAAAAAAAA
>cluster_342_pilon
ACGAAATCCTCAACATCATGCACCGCAACGGCATCAAGGAGATCAAGGGCACCTGGATGG
AGGAGTGGCACCAGAAGCTGCACAACAACACCACGCCCGACGATGTCGGCATCTGCGAGG
CCTACCTCGCCTTCCTGCGTGCAAATGGCGACAACGGCGCGTATTGGCGCGTGCTCAGCG
ACCACGGCATCTCGCGGGCACGCCTCGAGAGCTTTGACCGCCCGGTCAAGTGCGAGCCCG
AGGACTACCCACACATGAGGGGCAACCTGATTGGTGAGTTTGAGAATTACCTCGGCATCC
TGAAGGCCGTGCACAGCGGTACAGACCTGCAGACCTCTGCTCAGGCCGCCTCCTACGCGA
CCCCCGAGTCGGCGAAGGGCTTCCTCGGCTATGTGCTCTCCAACCGCCATGGGCAGGTTG
TGCCGCTGCTGGAGGCGGCCGTGGAGGCGCGCACGGAGATCCAGCGGGCATGCACCGGCA
ACCGCGAGCTGATCTACTTGGACCTTGCCCTTGAGGACGTGATCCGCGGCGGAGCGGAGC
GTGCCGCCGGCTCCCACCCCCGCGCGGCCATCAGGCTGGTGGGCCCGCTGCTGCAGAACC
TCTGCCTCACCGCGGGCGACAATGAGGAGATCTGCTTCTGCCTCGCGGCGTGGCTCGGGC
TGCCCGCGGAGCTCAGGAGCGGGCGGGTGCCCAATAGGGAGCAGGCCCTACAGGCGGCAG
CTGTGGTGGACCGCACTCGCATCGCCCTCGCGGACATCAGTGACTCTGTCTCAGCCCGCA
TTGAGCCCATCTCCACAGCCCTTGGCAATGCGTTCGGGGTTGAGGAGTGGGCAAGCGAGC
TGTTTGCCGAGGAGGTTGTCCGCGGAGGGCCCGCCTTTGCCGTCAGCCAGGTCCTCGGCA
ACATTGAGGCCGGCCTGAGGGCTGCTGCAGAGCTGAGCGCCTGGCAGGTGATCAGCCCCG
GCGGGTCGGCCGGCATCGTGCGGGTGGAGCACGACCTCTACAAGATCCAGAACGACGTCT
ACAACGACCCGACTATCCTCGTCATCGACCGCGTGACGGGCGAGGAGGAGATCCCGGAGG
GCACGGTGGCGGTGCTCACCCCCGACGCGCCCGACGTGCTCTCCCACGTGTCTGTGCGAG
CGAGGAACATGAACGTGCTGTTCGCTACCTGCCACGACGACACCCCCCTCATGGAGTTGC
GTAACCTGGAGGGTAAGGTACTGGACGTGCAGACCACAGCCGCCGGGGAGGTCAACTGGA
CGGAGGCCGACATGTCTGCGCTCACTAATGGCCATGACGCCAACTACGGCGGGGACCACC
ATGGCAACCTGCATATCGATGTCCCGCAGTGGATTGGCAAGTATGCAGTGGGCATGGATG
AGTTCAGGGATGGCGTGGTGGGCGCCAAGAGCAAGAACATCGCCGGCTTGCGAGGCAAGC
TGCCCGACTGGATCAACCTGCCTGCCAGCGTCACCATCCCCTTCAGCTCCTTCGAAACCG
CCCTGGATGAGCCCGAGTGCTACGAGGTTAAGCAACGCCTCATGCAGACTGCCCAGGGCA
TCGCAGACAACCCGCCGGAGGTGCTGCGCCAGTGCCGAGAGATCATCATGGGAATGACAG
TCCCCGAGGTCCTCAAGGGTCAGCTGAGCGGTGAGATGCACAATGCCGGCATGGAGTGGC
CGGATGGCCACGAGCGCTGGGAGGAGGCCTTCCACGCCCTCAAGGGCGTTTGGGCCTCAA
AGTTCAACGAGCGCGCGTATTACTCAATGCGAAAGGCGGGGCTTCCCTTCATGGACCTCC
GCATGGCCGTGCTGGTGATGCGCGTGGTGCCGGCGCAGTATGCCTTTGTGATCCACACCA
TGAACCCTTCCACCCGCGACGAGACGGAGGTGTACTGCGAGCTTGTCAAGGGGCTCGGGG
AGACTCTGGTCAGCGGCCAGTTCACCGGCAAGTCGATGGCCTTCAGTGCCAGCAAGAGCG
ACCTCGACAACCCTAAGGTGCTCTCCTACCCGTCCAAGTCCGCAGCGATGTTTGTGAAGG
AGTCGTTGATCTTCCGTTCCGACTCAAACGGCGAGGACCTCGAAGGCTATGCCGGCGCCG
GCCTCTATGACTCCATCACCATGGACCCCTGCGTGACCCAGCGGGTGGACTACACCCAGG
ACCGCATGATCAATGACGAGGGCTACCGCAGACAGATTCTGTCGCAGATTTGCAAGGTGG
GCGTCGCGATTGAGCAGGCACTCGGCAGCGCCCAGGACGTGGAGGGCGTGGTCGACCCCG
ACGGCAAGATCTTTGTGGTGCAGACGCGGCCACAGGTCTAAAACACACTCGGCCACTGAA
GAACGGATGGATGACCCCCAAAGGAAATGAGAACGCCACCCACGGCTTCACGGCCATGTG
TGCATACTGGCTGGCAGCCTCCCAGTGCGTCTTGGGCGGCAACACGAGTTTCGTGTAGCG
TTCCTTTCTGTATTTTTTTGTTTCTCTTTGTAAAGAGTTTCCCTTGACACAAAAAAAAAA
AAAAAAAAAAAAAAAAAAAAA
>cluster_345_pilon
CAACCTCCTGTTTCCTCTTGTGGCTTTCGGTGGGCTCTTCTTTCTCTTCAACCGGGCTCA
AGGTGGGCAGGGTGGAGGCCCAATGGGAGGCATGGGCGGCCCAATGGACTTCGGCAAATC
CAAATCCAAGTTCCAGGAGGTCCCTGAGACTGGAGTTACATTCAAGGATGTCGCGGGAGT
TGATGGTGCCAAGATTGAGCTCCAGGAGGTTGTTGACTTCCTAAAAAACCCTGACAAGTA
CACCGCTCTCGGAGCTAAGATTCCGAAGGGCTGCCTCCTTGTCGGCCCCCCCGGCACAGG
CAAAACCCTTCTGGCTAAGGCTGTCGCGGGCGAAGCGGGGACACCGTTCTTTTCCTGTGC
TGCTTCCGAGTTCGTGGAGCTGTTCGTGGGTGTGGGTGCCTCGCGTGTTCGTGATCTCTT
CGAGAAGGCCAAGGCCAAGGCCCCTTGCATCATCTTCATTGATGAGATTGACGCTGTAGG
CCGCCAGCGCGGTGCTGGTATGGGAGGAGGTAACGATGAGCGCGAGCAAACGATCAACCA
GCTTCTTACCGAGATGGATGGTTTCGAGGGCAACACTGGAGTCATCGTGTTGGCCGCCAC
TAACAGGCCTGATGTCCTGGATTCTGCCCTTCTCCGGCCGGGACGATTTGATCGTCAGGT
GACCGTGGATCGCCCAGATGTGCAAGGCCGTGTCCGCATTCTGAAGGTCCACGCCCGTGG
CAAGGCCATGGGCAAGGATGTGGATTTTGAGAAGATCGCACGCAGGACACCCGGGTTTAC
TGGAGCTGACCTCCAGAACCTGATGAATGAGGCAGCCATCATGGCGGCCCGCCGCAACCT
GAAGGAGATCAGCAAGGAAGAGGTGGCTGACGCTCTGGAGAGGATCATCGCAGGTCCTGA
GAAGAAGGGTGCCGTTATGACGGAGCAGAAGAAGAAGCTGGTGGCATACCACGAGGCTGG
CCATGCCCTGGTTGGGGCACTGATGCCCGAGTATGACCCTGTCACAAAGATCAGCATTGT
TCCCCGCGGTGGAGCTGGAGGCCTTACATTCTTCGCTCCCAGTGAGGAGCGGTTGGAGAG
TGGCCTGTACAGCCGCTCATACCTGGAGAACCAGATGGCAGTTGCCCTCGGGGGGCGCAT
TGCTGAGGAGCTGATCTTTGGTGAGGAGGACGTCACAACTGGTGCTTCCAACGACTTCAT
GCAAGTCACTCGCACTGCGCGCATGATGGTGAGCTCAATGGGCTTCAGTGACGAGCTTGG
CCAGGTGTGCTGGACGTCGGGTGGCGGCAACTCCTTCCTGGGTCAACAGATGGGCCAGAG
CTCTGAGTTTTCTATGGCAACAGCTGACAAGATTGACCGGGAAGTCAAGACGCTAGTTGA
GCGTGCGTACCGCAGGGCCAAGGATCTGATTCAGACTAACATTGAGGTGTTGCACAAAAC
TGCTGATGTGCTGATGGAGAAGGAGAACATTGATGGGGATGAGTTCCAGAAGATTATCAT
GGAGGCACAGGTCAACCAGTACCTCAAGGAAGATGAACCTTCTGTGAGTGTTCCGTTCCA
GTAGACTGTACTTAACCATCGCCCACGTAAATGCAGTCGGTACAGATAGGTGCTGATAGC
TCTTTCAGGAAATGTGTCAAATCCAGTTTGTTAGGCTTAACCTCTACTAGTAGTAGTGTA
ATTATCGTGCACGAGTTGCAACCTGAAAAAAAAAAAAAAAAAAAAAAAAAAAAAAA
>cluster_355_pilon
TCTGGGAGCGCCACCTTCAGACGGTGGCGTCAGGGCATACCCTCTTCCTGCTGGTGGCGT
GCTTTGCGGTGGCAGGGGGCCGTCGTGCTAAGGCTTGTGTGGGGAGTGACGACGGCATGC
ATGTCTGACTTGTGCGGCGTCCACATTCCAAAGCGGTGGTGGCGGCTCAACCAGGTCCAG
GACTTCAGCCCCAGCCTGACAGATCTCGAGCTGCGGGAGGGAATTGTGGGGCCGCCGACC
TACGCGATGCGCAACGAGGTCACCTACGCTTCGCTGCACGAGAAGACGCTGTACATTGCG
AGCTCGCTTTACCGCACCACGACTGATGCTCAGCTCGACAAGTTCATGCAGGACCTCAAG
ACGGCTCGGCGGCTCACACTTCTCCGTGAGGACGCGGACATCCCCGTGAAAAGCATGACC
GTTGGGCAGAAGAAACTGCACCAGCTGCCCAAAGGGTCGGAAACCGTGCGCCTGCCGAAG
CCGCAGTGGGAGGAGGACAAGGAGGGCATATTCTCCGCGCTTCTCACCACCATGTTCTGA
CGAAACAGCACGAGCCCCTTCCCTCCCCATCCGGCAGGCGGCAACCTCGCGGCTGTGACA
GATCCCGCATGGCCGGCATGAGCGCCCGTCACCACTCACCGTACGTGGCTCAGTCTCCCG
GCTGCTTGCGCCTTGGCATCATTATCCTCCTGCCTTGTAGCCAGGGCTAGCTGCTGTACG
CGTGAGGGCACGCGCCTGGTGTGAAGGTGCAGGCGGATACTGTGGGAGAGGTACTGCAGC
ACGCACACTTCGAAAGTAGAGGGAGAGGGAGTGAGGGAGGGTGCGCGCGAGCGAGAGACG
CCATGAAACGGATATACGTCCATGCATGCTGCGTGTCAACAGCGGGTGGTGAGGTTTTAG
TACTGACGTAAGCCACTACACCATAGCCGTGTGAGCGCGCATGCGCTCTAATCACACACA
CACACACACACACACACACACAGCAAAACGTTAAAGGATACAGTATAGTTATTACAGTCA
ATCGTAGTGCTCTACCCGCGGATTGGGCCTATTACTGTTATTATTAGTAGCGCGTTTGGC
TCGATGTTTAAAAAACCAACACGAATTTCGTCTTCCCAAAAAAAAAAAAAAAAAAAAAA
>cluster_365_pilon
GTCAGAGGTTCGCTCAGGACACTTTAGCCGAGGTCCCAACCACTGAAAGTTCAGCAGATG
CAGCCTCATCACTACCCCCTCCCACCAAGGCCGAGAAGCGCCGCCAGGCTCAGGCGGAGA
AGGATGCCGCCAAGGCTGCCAAGGCCGAGAAGGAATCCATCGAGGCTGCTGCCAAGGCTG
AGAAAGCAGCTGCTGAGGCTGCCGCCAAGGCAGAGAAGGACGCCGTCCTTAAGGCCGAAC
GTGAAGCTGCTAAGGCAGCCGAGGCTGCCGCCAAGGCGGAGAAGGAGGCCGAGCGTGAAG
CAGCCAAGGTGGTCGAGGCTGCTATCAAGGCTGAGAGGCAGGCAGCCTTGAAGGCTGAGA
AGGAGGCCGCCAAGGCAGAGAGGGATGCTGCCAAGGCGGAGAAAAAGGCTGCCAAGGCTT
CCCCTCCTAAGGAGGAGGAGAAGCCCAGGGCCGAGGATGTGGCTGCTCCTACCCCCAGCT
GGCTTTCAAAACTGGACGGGAAGACCACTGCCGCAGTGAAAGCTGGTAGCGATGCTGCAC
CTGCAGGCCTCCCTGCCACGGGTCGCCGCCCCCACCAAAAGCTAACATCTGCGGCTCGCG
GTGCCGCCAAGGCCGTCTTGCGAAAGCCGAACGCGTGGATGCTCCTTCCTGCCGCCTGTC
CTCTCATTCTGGCGGTTGCCGTCGCCCAGAGGAGGCGCTCTTCCCGCCGAGGCGGCCGTG
CAAACGTATCCGAGGCCGAGGGGGCCGCCGGGCCCTTGGGCATGGGCAACCGTTGGGTTG
TGTTCCAAAGGTTTGACCTTAATAACGACAACATAATAAGCCGGAGTGACATGGAGGACG
CGGTGGTACACCTCGGCCTCGTGCCGCCCGGCGCGAACCACGTCGCTGTGGCAGAGAAGT
TCCTCGCTGCGCTCCATGCCGACTGCGATGGCAATGTGCTGTTCAACCAATTCAACTCAA
ACTTTCGTTTTGTCGAAGAGAAGATGGCTGCCTCCGGCATTGACTACGAGACAGCAGACA
CCATCAAGGAGGCTGTGCTACACGAGCTCAGCCACCGCGGCTGCCTGCGCCCCCTTCGCA
AAGCGCGGCCCTCGTCGGCTGGGGTGCGGCGGGCCGTAAGCCTGGAGGTCATCCAAGGTG
TGTCGGATGGCCTCGCCTGGATCGCGGCGGAGTACAACCTCCCAACGTTTAACTACGCCC
TCCGTTCGATGTGCCGCGGCTACTGCGGCGAGAAGCTGGTCTTTGCCGACCTGTTGGCGC
GGAAGCACGTTGGCCCACCTGCTGCCTACATCAGTCATGCGTGGACCTCCCCGGTGGGCG
AGTGGCCTGGCAAGAAGCCCCTGTCTTTTGCGTGCACCAATGTCCTGAAGCACTACCGAG
TGGAGGAGATGCCCGCCTCCCAGATGGTGCGGAAGTACGTGTGGATGGACGCCTTCTCCG
TCAGCCAGCACCTTGGGCCCGAGAAGAGCAGCGCTGCTGACCTGGAGCTTGCCGAGAAGG
CGATTCGGGAGGCAGCGAAGCGCGATGGCACCCTGCTGGTGCTCGACCCGCGTGGGGCCA
CCCTCTCACGCCTGTGGTGTCTGCTGGAGGTTTGGCGCACGGTGCAGCAGACTGGCGGCG
CCAGCAAGCTGGCTGTGCTATCGCCAAGGCTGGACAGCCGGGCGGTGCAGGAGGCGCTGC
AGGCGCTTGACATCATGGCCGCGGGGGCCGCGTGGGATGAGGATGAAAAGAACATTCTGG
CCAGGTTTGAGCAGACCGACCTGGAGGCGCCTCACCTCAATGACAACATCAAGCAAGCCC
TCATGGAGAGCGCGGCTGCGGGTGGGCAGCGGGCGGTGGACAATGCAGATGGCTACCACG
GCTCGCAGCTGGGCGGCGGCTGGGCAACGGCCGCCTCCATGCTGGAGCACTGCGCGATCC
ACTGCGGGGAAGGTGCCGAGCGGCTGTTCCGGAAGGCCGCCCGGCAGTGTGAAGCACACC
TCGGCCCCGACGACCCGCTCACACTGCTCACCATCTCGGGCCTTGCCAACCTCCTCAAAG
CAAAGGGCAACGCAGAGGGGGCTGAAGCAATGTACCGGCGGGCCCTGGCGGGGCAGCAAG
CCAGGAAGGGGCCGGATCACTGCATCACGCTGCAGGCTGCCCATGACCTCGCTACCCACC
TTAAGGAGAACGGTGACCTGCAATCTGCTGAGCCGCTCTTCGAGATGGTGCTGCATGGTC
GGGAGGGCTGCCTCGGCTCCGGCCACCCTTCTACCCTATCCTCCGTCAGCGAGCTCGCCG
CGCTGCGGAAGGCTATGGGGGATCCCGAGGCAGCAAGCTCCCTGTGCCAGGTGTGGCTGC
AGCGGCTGGAGACCAGCCTGGGCGCGGACCACCCCACCACCGTCGAGTCCGTTGGCACGC
TCGGCTGCCACCTTCCAACGCCCTCCGTCCTTGCGCTGTTTGAGAGGGCCCTGAAGGCGA
AGGAGGCCAGACTTGGGGTGAGCCACCTGGACACCCTGCGGCTGGCAGCCGACATCGGTG
ATCTGCTGAAGGGCACCGGCAGCCTTCTGGCAGCGGAGCCCCTCCTGCGCCGTGCCCTGG
AAGGGTTTGAGGCAGCCCTCGGGCCGGATGACCCCCGCACCCTGCAGGGAGTGCACGAGC
TGGCGAGTGTTCTGTTTGCACGCGGCGACCTCAAGGCCGCACAGCCGCTGTACGAAAGAG
TGCTGGCGGCCCGAGAGCAGAAGCTGGGCCGTGACCACCCTGATACCCTGCAGTTGGTGA
ATGAGCTGGCGGTGCTACTTGGCAACAAGGGCGAGCTGCAGGCAGCCGAGCCGCTCATGC
GGCGGTCGGTTGAGGGGCTTGAGGCTCAGCTCGGTCCAGACCACCCACTCACCTTGGAGT
CGGTTCACAACCTGGCCGGCCTGTTGCGTGGGCAGGGCGACCTCGAGTCCGCTCAGCCGC
TGTATGAGAAGGCCCTGCAGTCACGCGAGGCCAAGCTGGGTAGCGACCACCCCGACGTGC
TGGTGTTGGTGCACAACCTCGCTCTGCTGCTTCGCAACAAAGGCGACCTGGAGGCTGCCG
AGCCGCTGTTCCGGCGGGCCGTAGAGGGCTACGAGGCCAAGCTCGGCCCCGACCACCCGC
ACACGCACACCGCTGTCAGCAACCTCGCCAATCTCTTTTGGACGAAGGGCAACCTTGACG
TGGCAGAGCTGCTCTACCGCATGGCTCTTGCGAGCCAGGAGGAGAAGCTCGGCATGGCCC
ATTTGAGCACGCTGCACTCTGTGAACAACCTTGCCTGCCTGTTGAGGGACAAGGGCGAGC
TGGCGGAGGCAGAGGTGCTGTACAGCCGTGTGCTTGCGGGCTACGAGGCCAAGCTCGGCC
CCGACCACCCGCACACGCTGCTGTCGGTCCACAATCTCGCCAACCTCTTTTGGACGAAGG
GCGACCTCGACATTGCCGAGATTTTCTACCGCATGGCCTTGAGCAGCCAGGAGGATAAGC
TCGGGGCATACCACCTCAACACTCTGCACTTTGTCAGTAACCTCGCCGCCCTGCTTCGCG
ACAAAGGCGAACTCCACGAGGCGGAGCACCTGTTCCGCCGGGCCGTCGAGGGATATCAGG
CAAAACTGGGCCCCGCCGACTCGCACACACAGTCGTCAGCCAAGAGCCTGGCCAGCATCA
TCAGCCAGAGGGGGGAGCTGGAAGAGACGGCGCAGTCGGCCTTCAAGGGCTTCTCGCCGG
GCACGGCACGCAACAGTCCGGTCCCCGCCGCATACTGAGCGCCTCTCCCCTACCCCCTTC
CACCTGTTCCTTCCCCCATATCATCGACTGCCTGTCCGCCTGCCTCCCCGCCCCAGCCAT
CTGTTGGGCAACGCACGGAGGCGATTGTCGCAGCTTGTCTCGCTCGGCCCAGCAGCCAGG
CTCGCAAGGTGTGCTCACCTGCTAGTATGTGCCCAGAATAGCTGCCAGAGCAGCTGCCCT
CCTTCCTGTTTCTTCTTCATGCGTGGTGATGACTCCCTGCTTGCTTCCCCGCGCTTCCTT
TCATGTAGCCGTTTTTGTTGTAAATGGCGTTCTTTCTTCCTAAAAAAAAAAAAAAAAAAA
AAAACAATA
>cluster_374_pilon
GATGGCCCTCGAGGAGGAGGACGACGACGAAGAGTGGAAGGACGATGATAATGACGCGGA
GAAAGCCACCAACATTGACAGCTCGCGGCATGCAGAGCAGATGGAGTTTGGCGCCCCCAA
GGGCTCCTTCGGCAACCTCCCTGCCCTCGAGGGGCTCCACAGCAACAGCTTCTTCGGGGA
GATGCCAGAAGGCGGCGAGGAGATCGAGGAGGACGGTGGGGCTGATGAGGAGGAGGATCA
GCCTGTGGTCGGAGGCGGACTCAAGAATGACCTCACCTCATCCATGGAGGCCATGGGGAT
CGCCTCTGCTGACGTTTTCCCTGAATGGGCCGGGTCAGTGCCTCGAAGCGACGTGCCGTC
TTCGTCAGAGGTAGGTGGGCCAGCGGGAGGGAGCCACGAGGGACCTGGCGAGGCGAGCCA
GCGCTTCTGGGACGCAGTTCGGAATGTCTGCACATCAGCAGTCAGTCAGGCCGCTGAGGT
CGACAGGAACTCGGCTCGAGAGCTGCTGGAGGAGTGGGGCACTCGGCGGGAGCAGCTCGA
CCTGCACGCCCTCCGCCTGCAGTGGGTGGCAGAGCACGCGTTGCAGGGCCTTGGCCTTGC
AAACCCCCTCCCGCCGGAGGCCGTCAGCCGCACCATGGTGTCTGCGAGGCTCGACTCTGA
TTGGTCCAGGGAAGTGCGCTCCCAGTGCTCCGCCCGCGGCTGGCAGCTGCTGTCCAGCCG
CTCCGCCATCTTGGCACGCTTGCGGACTGCCCAGGGCGCCCTCTCCCATGACACTGAAGC
TGTTGCGGCGTGGGAGTCCGCCTCTGCCATGGCCGCCTACGAGATTGAGCAGTACATCAC
GGCCTCCATCTCCCAAACCTTTGGGAAGGACAGCGAAGAAGCGGCGAGGAGGCTGCGGCA
ACTCGTGGCAGCACGCTCTGCCTGGCTTCAGGGCTCAGCCTCTGCAACTGCCTCACTCCT
GCGACTCTGCGAGTCGGTGCGGCTGTTCGAGGAGAGCCGCGACGGAAACACGTGGTACCT
GACGGGTGCCACCGGTGGAGGCTACGCCGACCTCCTTGCCCGGTCCCTCGCCGTCAGCCT
TTCAGTTCGCCGGGCTCAGACTCAGGCTGTGGAGGCGCAGGCTAGCACAGAGAATCACCG
GGCGACCATCTCAAAGCGCAGCAATGACCTCGAGGTCGCCCGCCTGAGGTCCATGGAGGC
GGTGAGCCGCTACGAGACCCTAGCCCCCCACCTGATGCAGCAGGTGTCAAGCATGCGTCC
TGCGCTGGCGCTCGCCCGGCCCATCCTGTCTGCTGCTCTCCCGGTGGTGTCCGGCGTCGC
CTCTGTCATCCAAGAGGCATGTGGCCTGCTGGAGGACACCGATGCTGCGCAGGACTTCCT
GTCGATTGCTTCGTCCGCAGCCTCAACTTGGAAGGGGCACAACGATACCCTCACAGACTT
CTCCGCAGCGCTCAAGCACCTCACCGATGCCGTTGAGGCGTCTGCCGGCCTCCTGCAGCT
CGAGCCCCTCGGCACATCCGACGGTGGCAGCGGTGGAACGCCCTCCATGAGGTCGCAGGC
TGCACGGCTGCTGGAAGCCCTGCGCCCTGCGGTCGAAGAGCTCAGCCCCTGCATGCCGCA
GGCTGAGGCTCTCACATTAGCCTTTGGGGGCTCTTTGACTTCTGAGATTGAGGAACTCGC
CAACGCAGCTGCCAGCATTGCTGCTGCCATTAAGCAGGAGCACCAGCAGCTCCAGGAGGA
GGAAGGTGAGGGCGGTGTGCCGGAGGCCGGACCACCGACAGGCCCGCCCGGGGGCAGGAG
GGGGCACAGGCGTCTTGCGGCACCAACGGTCGACGGCCTCGAAGGCATTCGCGTCCGCTG
TGATGGCACGCTTTGCTGACAAGCTGGCAGGGCGGGAGGAAGTTCGCGGGGGCGATGGCC
CGATGGCCGTGGCGGAGCACGTGGAGCTGCTGGTTATGCAAGCCGCCAGTCCTGATAGGC
TCGCCCAGATGTACGAAGGCTGGGCTGCCTGGATCTGAGGCATCGGCCGCGACCTTCTCA
TCATGCAAATTTCTTGGTAGGCGGATGGCTGGTGGCTTTGACACGTTGCCGGGGGAAGGG
CAGAGGACGGGGCGAGATGGGGGAGGGGGGCATGCAGCCTCCTCGGTATGGGCTCTCGTC
CCGACGGCACCTTAGGCTCCCCTTCCCCCGCAGCAGTAGGCAGTTTTCTGCAGGCCTAAC
CGAGGGCAGGGATGTAGCTGTACGTCCTCCAGAACTGGACGTTTGTAACCCGCTGCCTGT
TTCAGAGTAAAAAAAAAAAAAAATAAAAAAAC
>cluster_376_pilon
CCATCTGCGGGAGCTCCTGGTGTTGTCACTGCGTCCTTTCCTGAATTTTTATCTGGAATT
CTGATATTCGTACTGTCAGTGGGCCTCGGATCTGCTCTACCGTGCCCGTGCGAGTGTTGC
TCGCGAGGACTCCCCCTCTTGGCTCACGAGGACGGACTTCAGCCGAGGACGGACCCACAA
CTTTTGTGTTTGCACGGCCGCCGACACGGCCGCAGAACCCGCAACCCCGACAGATATTCC
CCAGATTGCGCGACGCCGTAGCGTCTGTGACACACGCCGCAGGGTGAATCTTCGAACACG
GCTACCCTGCAGCATGACTTAGACAGAGGAGCGCACGGCGCAGGAGAGGGAACCCACGAG
GATCGCGCCGCTTCTTGCTGACCACTCGAATATTTCGAATATTTCAGCGTGGCGGGAATC
TCTTGTGGCTCTCGGAGTTGGCCTATAAACGCGGCGTCGCTGTATACTAGGAGCTGCTGC
CTGTAGTGGATGGGCACCGGGCGGGCTGACTGAGCGCCAGACACTTTCAGCCACACGGGT
CCCTACCTGCGAGTCCCGGCTGCTGCTGGCCATCAAATAGGCTCGGGAGCAAGGAGCGGC
TCCACGGACGTGTCCACACCGGCTGGCGGGCTGTTGCACTCACGGGGTATTAGGCAAGGC
CGTTACCCTGACTTTCGAGTTTTTCTTGGCCCAGTCTCGTCGGTTGCATTACAAAGCTCA
GCACCCTCGGGCCTCCTGCTGCCCAAGGCATGGTTTGATCTGCCCTGAACCAGCTCACCG
TTTGCTCCAGTCCTCTGACTGATGGCCATGCATCCCAGCAGTGCTCTGGTGGTGTGCCTT
TGTGCGCGGGAGGTGGACAGTCTTCTTAATCTGTGTCCGTTGACTTGCTGGACATTGCTT
GCCTTGCTTTGCTCGAGGTTGATGAGCGTGTTTCGTAGTGCGCTGCTGCACCTCTCCTTG
AGGCACGCCCTGATTGGGCATTGCACACCCGTGCTGTGCGGTTTGTTGTTCCAGGAGTGC
TGCTGTGTGGGCTGCGGTGTCTGGAAAATCAGGCGACCGCCTGGAGGCTGATGGAATATT
AGACGAGCCACCGCTTTCCGTGCACTGATCCGCCACACTGGCCGTCGTTTAGATAACGGA
TCCTTCGGCCCGTGCTGCACTGCCTCCTTGTCTGGATGTCCCCAACGCTCATGAGCACCA
GCCGGCCGGAGTATGCCGATCCTTCGGACCCAGGGCACTGCTCATCAGTCATCCCACATC
GCCCGATTCCGGTCCCCCTGGTCTTGCCTGGGGCGTCGCATGTTGGTGCGCAGGCGGTGT
CGGGCATCCCTGTGGGGTTCCACCATCCTCCCGTTGTGACAGTGCCCCCGCCGGCTGTCT
CCGCCACCCTTCCGGCAGCACAGGGCGAGCCAACCACAGCGGCTGATGGAGCTCCAGCGT
TGGTCCCGCCTATCCCTGCTGCTGGGGGAGCGCCGCCGCCGCTCAGTTACATGGTGGACC
CCACGTATTACGCTGCGGGCATGATGGCCAGCGCAGGCAGTAAGCCGCTTTCTCTCCCCC
CTGCAGCGGCGGCAGCGAGTGCCATCACCCAGCCGCTGCGGGTGCCTATCCCACAGGAAA
ATACCAGTGTAGATGAGGACCCGGTGTATGTGAACGCCAAGCAGTATGCTGCCATCCTTA
GGCGGCGGCAGCAGCGCGCCAAGGCCGAACAGGAGAACAAGATGCTGGCAGCTCGGCGGC
CGTACCTTCACAAGTCGAGACACAACCACGCTGTGCGGCGACCTCGCGGACCAGGGGGAC
GGTTCCTGACTGCGGATGAGCTCGAGAAGTGGCGACAACAGCACAAGGCAAAGCTAGAAC
TTATGGAAGAAGTGGAAGACGAGTCGCCAGTGTCAAGTTGATGAGCGGCCTGACTGCACC
AGACATGGTGTGCCGTTCTGTCACAGTGATGGCTGCAATCTAGAGGCTCCGCTCCCACTT
CTCTATTTCGTTTTCGTTTTCCATAGTAGTAGTCCGTTAAATACCGTAAAAAGGTAGCCG
CCATAGTGTTGGCCTGCGCCTTTCCATAAGTAAAGTAAAGTTATATATATCCATATCACA
AAAAAAAAAAAAAAAAAAAAAAAAAAA
>cluster_385_pilon
AGGTGATGACCCCCACATGGAATGACAAGGAGAGGATGGACAAGATCCGCAGTTTTGAGG
AGGAGGCCAGCATGATGGGGCGGTTCCGTGGGTGCGATCGCATTGTGGAGATGATTGCCG
CGGACGTCAGTGACTCGTCGTTCTGCTGGATTGTGTACGAGCTGCTGCCCAATGGCACGC
TTGCAGAGAGGATCCATGACCCAAGCCGCCCTCGGTTCAGCCTGGTGGCCACCCTGAGGA
TAGCCCTCGACATAGCCAAGGGCCTGGACACCCTCCACACCATGAGTGTGGTGCACCGCG
ACCTCAAGCCTGCCAACCTCCTGCTCGACAATGACTTCCGTCCTAAGCTCATCGACTTTG
GCATCAGCCGCCTGAGGGACTCAGACAAGACAAGCATCACCACTGAGTGTGTGGGGACGT
GGAGCTACATGGCCCCAGAGCAGTTCAGCAACCGGGTCAGCGAGAAGGCAGATGTGTACG
CCCTGGGAGTCACCATCTGGGAGGTCTTCACCAGGCAGAAGCCGTGGCAGGAGATGCTGC
TCCACTCCCCGTGGGAGCTCATCTATGCCATCATGAACAATGATGAGCGGCTGCCCATTC
CTCCCGAGTGCCCAAAGGATCTGCGGTCGCTGCTGGAGGACTGCTGGCTGGCCGATCCTC
GCCAGCGCCCTACCATGTCGAAGGTTGTTCAGCGCCTTGAGGCGATCTTGCATCACACTG
AGTCAGGGAGGATCCCCCTGGGGCGCAGCTCCAGTGCAGGCGCCATGCCTATGCTGGAGG
ACCCCCAACTAGCTGCCGTAGTGCAGCGCCTCAGCTCCAAGCCGTCCACGCCCACCCTGA
GTAGGTCGGGTTCTGCCGGCCCGGTCTTTCGTCGGCAACCGCCCCATCTCATGGCTGCTC
AGGTCGCCCAGCACCTGCTTGAGAAAATGGCGGAGGGGGAGTCTCACCGCCGGACGCAGT
CCGCCCGGGACCTAGCTGAACACCTTGACGAGGCGGACATCTGGCCTGTCATGCCTGCTG
TGGCTCCTCCGTCTCCCTCACCACCTCATGCCACTTGTGCTGCTTCAGCTGCCGGCGACG
GTGCCTCGCAGCCACACCGCCTCCGCATCAACAGCCTTGAGCGGCAGGATGGGATGTCTA
GCTGCGCCGAGGAAGGCGTGAAGGCCCGACAGCCGCTCAATCACCAATGCACGTGATGCA
GAGTGCCTCACTAGTGGTGGACTGACGAGTATGATGACTTAGTATAAACACCTCACCGGC
TGACGTTTCTTGTGTATGTACATAAACTAACCGCACCTGATAATGGCCGGCCGCACAATG
CCTCCACATCACAATAATGCAGCGGTCCATAGAGGGT
>cluster_387_pilon
AGTGGTATCAACGCAGAGTACATGGGGCCTTTCCTCGCTGGCGACTTGAGACCAGCTGCT
CCCTCGTCCGACAACTCCCTTCCCACGGGAAAAAGTCGGTCACCATGGCTCGCGGTCCCA
AGAAGCACCTTAAGCGCTTGAAGGCGCCCAAGCACTGGATGCTTGACAAACTTGGTGGAG
TCTTTGCCACCAAGCCTGCCCCTGGTCCCCACAAGCAGCGCGAGTGCCTGCCTCTGCTGC
TCGTGCTCCGCAACCGCCTCAAGTACGCCTTGAACGGAAAGGAGGCAAATGCCATTCTCA
TGCAGAGGCTGGTGAAGGTTGACGGCAAGGTCCGCACCGAGAAGGCCTACCCTGCCGGCT
TCATGGATGTCATTGACATCGACAAGACCGATGAGCACTTCCGCCTTGTCTACGACACCA
AGGGCCGCTTTGTTGTGCACCGCATCAGCAAGGAGGAGGCTGCCTACAAGCTGTGCAAGG
TCAAGACTGTGGTGTTCGGCAAGGGTGGTGCCCCCCACCTCACCACCCATGATGGCCGCA
CCCTGCGCTTCCCTGACCCTGACATCAAGACGGATGACACCATCATGATGGACATTGAGA
CCGGCAAGATCAAGGACTTTGTCAAGTTCGACATTGGCAACCTTGCCATCATGACCGGAG
GTGCTAACAGGGGGCGTGTCGGCGTCATCGTCCACAACGAGAGGCACAAGGGAAGCTTTG
ACATTGTCCACCTGAAGGATGCCGCTGGCAACAGCTGGTGCACCCGGAAGACCAACGTCT
TTGTCATCGGCAAGGGCAGCAAGCCCCTCATCTCCCTGCCCAAGGGCAAGGGTGTCAAGC
TGACAATTCTGCAGGAGCAGGCCAAGCGCGACTCTGCTTGAGCTTTCTCTGGTCAGCAGT
TGCCGCTTTGGATGTAACACCATTCACCAACACAAAAAAAAAAAAAAAAAAAAAGATAAT
TAGCGACAAGCTATAACACTCTGCGTTGATACCACTAAAG
>cluster_396_pilon
CTGTGGAGCAAGGTCCTGCAGGAGGACAACAAGCACCGCAGGCAGCTTATTGACCAGGTG
GTCAGCACCGGCCTCCCAGAGAGCAAAAACCCTGAGAACGTGTCTGTGTGCGTGAAGTCG
TTCATGGCGGCTGAGCTACAGGCTGAGCTGATTGAGCTCCTTGAGAAGATCGTCCTCCAG
AACTCGTCCTTCTCCAGCAACCCCAACCTGCAGAACCTGCTCATTATCACTGCCATCAAG
AGCGACAAGACCCGCGTGAAGGACTACATCAACCGTCTGGACAACTTCGATGGCCCAGCG
GTGGGAGAGATCGCTGTGCAGCATGAGCTGTTTGAGGAGGCCTTCGAGATCTATAAGAAG
TTCAATCTCTATGTGGAGGGCATCAAGGTGCTGCTGATGAAGGTTGGCTCCCTGGAGCGC
GCCCACGAGTTCGCCTCCAAGGTGGACCTTCCCGAGGTCTGGAGCGAGCTCGGCCACGCT
CAGCTGGAGAGCGGGGCGGCTGCGGAGGCCATCGAGTCTTACCTGCGGGCAACAGACAGC
TCCAAGTGGGCTGAGGTCATTGCCGCCGCTGGGGCTGCGGACGCTTATGGTGATCTTGTC
AAGTACCTGCTCATGGTTCGCAAGAGCGTCAAGGATCCCAAGGTCGACACCGAGCTCATC
TACTCCTACGCTCGAACCGACCAGCTCGGCGCCCTCGAGGAGTTCATCAACGGGCCGCAC
ACCGCCAACCTACAAAGCGCCGGCGACCGCTGCTTTGACGAGGGTCTGTACGAGGCAGCC
CGGGTGCTGTTCACTCGTATTCCCAATTACAGCCGCCTGGCCAGTACCTTGGTCCGCCTG
CGCCAGTTCCAGGCTGCTGTGGATGCCGCACGGAAAGCGAACACCTCCAAGACCTGGAAG
GAGGTGTGCTTTGCATGCGTTGACGAGGGTGAGTTCCGCCTCGCCCAGCTGTGTGCCCTC
AACATCATCGTCAATGCCGACGACCTTGAGGAGATCACCTCGTACTATGAGAAGAAGGGC
CACTTTGAGGAGCTCATCGCCCTCATGGAGAGCGGCATCGGCCTCGAGCGCGCCCACATG
GGCATCTTCACAGAGCTGGGCATCTTGTATGCCAAGTACAAGACCGAGAGGCTGATGGAG
CACCTGAAGCTGTTCTCCACCCGCCTGAACATCCCCCGCCTGATCCGTGTGTGTGAGGAG
TTCCAGCACTGGAAGGAGCTGGCCTTCCTCTACGTGGCCTACGACGAGTACGACAACGCT
GCTATGGTGATGATCAACCACAGCCCCGACGCATGGGAGCACGTGCAGTTCAAGGATGTG
GCTGTGAAGGTCAGCAACGTTGAGGTGTTTTACAAGGCCATCAGCTTCTACCTGGAAGAG
CACCCCGACCTGTTGTGCGATCTGCTGCGTGTGCTGGAGGCCCGTGTGGACCACGCCCGT
GTGGTGGACATCATGCGCCGCGCCGGCCATCTGCCTCTGGTGAAGGAGTACCTACTGAGT
GTACAGAAGAACAACATTGCGGCTGTCAACGAGGCGGTGAACGACCTGCTGGTGGAGGAG
GAGGACTACGAGGCGCTGCGTACCTCCATCGAGACATACGACGCCTTCGACCAGCTGGCC
CTGGCCTACCGCTTGGAGAAGCACGAGCTGTTGGAGTTCCGCAGGGTGGCTGCCACAGTG
TACAAGAAGAACTTGCGCTGGCGGACAGCCATGGAGCTGCAGAAGGGCGACAAGCTGTAC
AGGGATGCCATGGAGACAGCCGCAGGCAGTGGACAGAGCGAGCTTGCCGAGGAGCTTCTG
GGATACTTTGTGGACAATGGCAACAAGGAGTGCTTTGCTGCCTGTCTGTTCACTTGCTAC
GACCAGATCAAGCCCGACGTTGCCCTTGAGCTGGCCTGGATGAACGGCATGCTGGACTTT
GTCATGCCCTACATGATCCAGTTCCTGCGGGAGTACTCCTCCAAGGTGGACATGCTGGTC
ACTGAGGCCGAAGAGAAGAGGCAAGCAGACGAGGCCGCAGCCAAGGAGAGCAAGGAGGAG
GAGCTGCGTGGTAACATGTACCAAACGCTTATGCCCCTGGCCCTCCCGGCTGCACCCTTC
CAGGGCGACCCCTCCATGGCCGGTCAGCAGCCTGGCTACGGTGGCGGGTACCCTGCACAG
AATGGCTACGGCGGCGGCTTTGGGGGTGGTTATTAGTCAGTGCTGCCCCCCACCGTCGCA
GTATCAACAAGGCTGTCTGCCTGCCCTTTCTGTCTCCCACTCAACTTGTGTTGGCCACTC
CCTCCGCCCTGCCCCGGCCCTGCTGGGATTCCGGCAGCTGCTCCCTCTGATGGAATCTTA
GTGGCTCGCTTGGCTGCGTGTCGTGGCCCCCCAGTAGCCCCATAGCCGTACAAAGAGCCG
CAGGCCCTTGCATAGATAATTGGACAGCACATTCCTTACATACACGCGGCACACGGCAGA
CCTTCCCTGCTCAAGGGTTGATGGTCACATCTGTTTTTTCTTGCTGTTTGTAATGAGGGC
CACCTGCAGGCAGCCAACAAAAAAAAAAAAAAAAAAAAAAAAAAAAAAA
>cluster_418_pilon
GAGGCAAAACGTCTCGAGTCAATCAGCTACTCACCGCTCTACACGTCACTGACCGATGCA
ATCAATGGCCTGGCATCCATTCGGGCCTACAGCCAGGAGCAGAGACTCATGGGCGAGAAC
AGGCGCATCATTGATGGGAACAGCCGCTTTGCACTCGCTCAGATGTCGTTCAACCGGTGG
CTGTCTGTGCGGCAGGAGTCCCTGGGAGCTTTGATCGCCTTCATCGCTGCTGTGATCAGC
ATTGAGGAGCGCGACTCGGGCAGCGCTGCCGTGCTGGGCCTCGTTGTATCGTATGCTCTC
TCAATTTCGAGCAGTGTCGCTATTACTGTTCGCCTGGCCTCCATGGCCGAGGTCTCATTC
AACTCGGTGGATCGCGTCCTCGAATATTGTGGGCTTGAGTCTGAGGCCGAGGAGGTCATC
AAAGGCTCCGTCACTCCAGAATGGCCGCCAAGGGGGAAGGTTGTGTATGAGGGCGTGAAG
ATGCGGTACAGGGACGGGCTCCCCCTGGTGCTGAATGGTCTTAACATCAGCATCGACCCA
GGCTCCAAGTGTGGCGTAGTCGGTCGCACCGGCGCAGGTAAGTCCTCCCTCATCAACACG
CTCTTCAGGCTAATGGAGCTGGATGAAGGCGTCATCACTGTCGACAACATCAACATCAAA
ACCGTTGGCCTCCACCAACTGCGGCAAGCAATATCGCTCATCCCCCAGGTGCCTGCTCTG
TTCACCGGGACCCTCCGCTTCAACCTCGACCCCTTTTCTCAGTACAGTGACGAGCAGATC
TGGCAGGCAGTGAAGCGCGCACACCTGCATCACGTGGTTTCCAGCAACCCCGCCGGCCTG
GACATGCAGCTGCGTGAGGGGGGATCACCGTTCAGCATGGGCCAGAAGCAGCTGGTTGCC
CTCGCCCGGGCACTTCTCAAGTCCTCAAAGGTTCTAGTTCTTGACGAGGCCACAGCCAAC
GTAGACGTGGAGACAGATGCCCTGATCCAAAAGACCATTCGGGAGGAGTTCCGTGATTGC
ACTCTGATCGCCATCGCTCACCGCCTGCACACCATCATTGAGTCGGACATGGTGGTTGTT
ATGGATGCCGGCTTTGCCGTTGAGATGGGGAAACCGTCCGAGCTGCTGGGCAACCCCGAC
GGGGTGTTTTCCAGTATGGTAAAGGAGACTGGTGAAGCCACTGAGCGATTCCTACGTGCC
GTTGCCTTCGGGGAGACCGACATCATGGTTGAGGAGCTCAATGAGATGGCCAAGGTTGCC
CAGGAGGAACTGGACACGGTTGTAGACCCTGAGTCGGCGGTGAAGGAGCTGGCAAGTATG
GCAGAGGTTGCAACCAACAAGATCCGGAAGGTGTTGTGCACTCTCAAGGAGTGCGCCGAG
GCAGAGACACAGCTCGAGACCCTAGGGAGTGAGGTTCCAGAGTGCACGAGGATGCTGCTG
GACCATGCCCGGCAGATATCTGAAGCTTCCGGGGCCCTGCAAAACATCCTGGCTGTGGTG
TCAGAGCTGGAGAGCCAGCTGGCCGCAAAGGAGGCCTGCCGCCAAGGAAGGGCCCTGACC
GCCACGGGGGCAGCGACCTCCAGTGGCCAGCACCCTTCCGACCCCCTTCCAGGACCAGGC
AGGTCAAGCATGGGCAGCCGGGAGCTGTAGAGAGGCCGTGTAGTCGCTTCCCCTCCCCGC
CGAGCTTCATTCCAAGAGACGCATGACACCCCCTGATCACATGACAGTGATAACCCCAGC
ACATGTAGGCCCAGAATTGGGTCCTGCACCCAAGGTCAGAAATACGGGTGGTTCACAGCT
TGGAAGGCTCCTTGTTCTATCTGCGGTTCCGAATCCGAGGCCTGACACGGTCCATGATTA
GTATGTGTACTGCTGCACAAGAATCGATCAATTGGCGACAGTTAGTGCTCTCGACGGATA
GCTCCTGCCCATGCTGTTCAGAGTGGAAACACCAGACGTAATTTGCTGTAATCTCACTTC
AATGTACAAAAAAAAAAAAAAAAAAAAAAAAAAAAAAAA
>cluster_424_pilon
GTAGGTACCACTCGACTATCATGCATTGGGAAGTTGGCATCCCTTTGCCCCCCGCAATTG
ATGACGACTTCAATGTCCAACTGAGCAAGCCCAAGAGGGGACCGCGGCGGCCAAAGCGCC
AGTACATCTCGGTCCCAAGGAATCCTGCCAGGGCTGCCCGCTACCCCAATGCCGTGGTGT
CTGCAGGAGGGTATCACACGGCTATCGTTGCGAATGATGGAACTTTATGGACGTTTGGCG
ATGGCGGATGCGGCCAGCTGGGACATCCTCCGGCTCAGCATGGAGAAGTACCTTCCAGCG
AGCTCCTTCCCAGGGCAGTCGAGGCTCTTAGTCATCAGAAAGTCGTTGCCGTGTCCTGTG
GCGTCGTCCACACCGCCATACTTGTGGGCGATGGCACCGTGTACACCTGTGGATTCGCTC
GGTCCTGGCTTGGTCATGGGGATTGGCATGAGGAGGAGCACTGCTTAAACATTCCCATTC
CCAGGCCGGTTGAGAGTCTGCAGAGGATTGAAATGATTGCGTGCGGATGGAGTCACACGC
TCGCCCTCCAGGAAGGCGGGGTCCTTTACTCCTGGGGTGATGGGGCCGACGGCCGCCTTG
GCCATGGCCACGAGAGAGACATAGCTCTGCCTCTTCAGGTGGACATCGAGGAGCCGGTGG
CTTCGATTGCAGCTGGTGCAGCACACTCTGCCGCTGTGCTGGAGGATGGCAGCGTGTACG
CCTGGGGAACCCCTCGCGCACTCGGGACCGGGAATAAGCCTCTCGGCCGGCTGCACCTGT
ATCCGATTGAGGTGGAGTACTTGAAGACATTCCACCGCGCAAAGGTGACATCAGTGGCTT
GTGGCGCTTCACACACGGTGGCGCTTGACGCCAATGGATTTGTGTACACCTGGGGATGGG
GGCACTGCGGACAGCTTGGCCATGGCAACCGCGATGATCGACTGCTCCCATCACGGGTTG
AATCTCTGAAGGTGCGAAGGCCCATGGTGGCTCGGCATTGCCATACGTTTAGGTTTGGCC
GTGTGTTCACGCCTAAGGTCCCAGCTCCTCATGTTTTCAGAGGCGCAACAATGCGTACTG
CGGCCGTGACGACCCGCAGCGCTGGCAGCTGCGGTGATGGCGGTATTTGCAGCCTCTCAT
TTGCCACCTGATCGCAGCTTTGGTATCATCTGCATCTCGGCACTAATCGAGGCAAGCGGA
TTGCTGGCATTGCTTTGGGTGGCGCAGAAGAAGAAAATCCTGCGAATAGCGGCAGGTGCC
TACCACACTGTCCTCGCCAGTGAGGAAGGAGAACTTATTACGTTTGGTGCTGGCGGCTGT
AGTGATGACGGGCTTAAGGAGGCCCAGGCTGGCGAGGCGGGACGCCTGGGGCACGGCCGA
GCCCCAAACGCAGGCAACGGACCCGGAGACGAACCCGGGAACGGAGACTTGCTGACGCCC
CAGGCGGTCACTTCTGGGGTGTGGAGGCTGGTTCAGGGCTACCGGCCAAAGCACCTGGCC
GCTGGCGGCTACCACACAGTGTTCACCACTGAGGGCAGCCGTGTGTACAGCTGCGGGGTC
GGCACCAAAGGCCGCCTGGGGCTTGGCAATGAGGAGCCCAAGTACTCGCCGTCGTATGTT
GAGGCCCTGCGGGATGTGGAGGTGGCGGCTGTGGCAGTGCAGGACAAAACAAACCTCACC
TCCCTCATGTCCGGGAAACCGGCCGACGCTGCACGCTGAGACAATACTGTGAAGGAAACC
AGCGCGGGCTCCGGCGGTAGCAACAGAAGAGACCTGGCCGGGCGGTCCTGGGCCGCCGGA
CCCTAGATGCACTGTAATCGCAGGGATGAGGGGCCCGCCAAAAAAAAAAAAAAAAAAAAA
AAAA
>cluster_449_pilon
GACAAAGTATATTGGTCCGGAGACCCATTCCAGAGCACCTATGGAGCCGTTTCTTTCAAT
GGCTCAGATTGCTATTGGTTTGTGGACCCCGACGACAAGGAGCCGCAGCCGCTGCCAGTG
AAAGGGCGGTCTTGCATGTGGGACATTGTTGCGCAGATCTTTGTCGGACCGGACTGCGTG
CCCGCTCCGCCCGTTGTCCGCTGTCTGACAAACCGGGTCTCCAAGTTCAGGGTCTCGATG
ACCCAGATTCCGACTACTATCCTTGCCTTCAGGGAGCAAAAGATACTGTTCGTGGAGGAC
TCCAATTCAAGAACCAGCTCCACCTTTTTCTCTACTCTGTTTTTAATGCTCGGGGGGTCG
TTCTTTATGCTGGCGGTGTTTTGGATTTGGGAAAAGCACAGGAACCGCCGCATTCTGAAG
CAGCTAATGCAAGCAGACCATGCCTTCCAGCCTGATGGCAAATGGGACACAACTGTGAGG
AAGTTTAACCTCGACTACTACCGTGACAAGACCTGGATATGGTGCTTGGAGACCCATGTC
TTCCGTGTGTTAAAGGATGACATGAACGTCTACGCAGAGCTCACCCCTGATGACCAGCTA
AAATTCCAGTGTTTTACAACGGCCACAGTGAAGCTTTGGGCTTTCATGGGGCTGCCATTT
GGGCGTGGAGTCGTCGCAGTTCCCGCGTCTCGGTGCCTCCCTTGGTGCCCGATCCATAAG
CCCCCTGTTGATGCCGAGACATGGCGCACACAAGCTTTGGGTACCTCCATGGTCATGGCT
TTTCTGCATGGTCGAAGGATCCTGTCACCAAAGCTATTTAACGAACAGATGGAGAAGCAA
GAGGCGTACTTTGCTGGGTGCCACCCAATGGGCTTCCTAGCGCTTGTACGGAGATGGAAG
GCAATGCTCTCCAGCAACATGCACAAGCGTGGGTGGTATGAGAGGGGCTGCATTTGGCGA
ATCGTGTGGCTGCGGCGCCCTGATGGCCTGTGGGACTTGACCCCATGCTTTGCCAAGGCT
GTGGGTGTGGGCGTTGACCCACTGTTCACCTGGAAAGGTGGTCTCGGCGGCGGATCCTCC
ACAATTAAGAGCCAACTGCCCGAGGCCTTGGAGGTGTACTTCTTTGGCAACCCTGACCTG
GCGCTTCAAGTGTGGTGCACCTTCCTTGCAGAGGCCTTTCTTGTATCTAGCCCTGTCAGG
TACAGCGAATTCACTGGTCTGGAACCATCGAACGCAAACGGGAACGGGGTCAGCCCTAGA
TTCGCACATGGAACACTGATGTCGGTGTGTGCCAAGTATGCCATCAGGTTCCACATGGAG
AAGCACCATGGTCCGGAGTTCTTCGCGTCTGCAAGTCCTTGGCACGTCAACCAGAATGCT
GAAGCTGGCATCGTGGACGACAAAGCCCCATTTGAGAGCCTGGATGACCTCATCCATTCC
ATTTCTGAGGATGCCAAGCAGGCCATCAAGTCTTGGCGAAACCTCAGAACCACGCGCCTT
CGTTACGCGATGGCGCTGATGGAGCAGCAAGCCAAGTGGATTGTCCCAGAGGCTGCGAGA
AAGAAGAGGGACGCGGTTGAGAAAGAGCAGGCAAAGGGCGAGGAGAGGCACATTGAGAGA
TCTATGAAGGACGAGATCCGCTTCCTTGAGGACTTGCAGCAAATGAAGCGTGTACAATGG
TTACGAAGGATGCAGGGCATCCAATACAACTACGCGCCCTCACCCATGTTTAGATTCCTA
AACTTCATGCGGAACACAACCTCGGCGGTGCTGTACAACGTCTTCCACTGCAACCGTTTC
CTTCGAGTCTTGACATCCTCCTTCAGGGACGGCTTCTCTGTCTCTGAAAGATCGATGAGC
AACTCTACCAGCCTCGTCAGTTTGCTTGCCATCAGCCTTTGGGTCTTTCGGGAACAGTTT
TTGACGTGCTGTGACAAGCAACGTGACGTGCTGAACTGTGGCGTGAATACAACTCAGGAC
TGCCTAAGGCAGCTGACGGAAAGTTTCACGACGCCAAACAGGATCCACCACACCCTAGTT
GTGAATGAGACTGTCACCAGAGATGCCACCTGCTCGTGGCTGGAGGACCACTTTGCCCCT
CCCGGCTTCACCTGCAGGGTGTTTCCAGACCAGTCCAACCTCTGGCACCTCACAGCACTC
GGGCTTATCATTGCTGTGGCAGCTTTCCCATTGAAGGTGGTGTTGCACTTCTTGTTTACT
ATTCGGAATGGGAGCCATGCCTCACTGATGAAGAAACGGCGGCCTCGCTTCCTGAGACAT
CCCTGCTTTGTGTGGCTGAGCTGCCTGTTCCCCCAGCTGAAAACATCCAGGGAACTCAGG
AAGGAGCAGTTCGAGGAACTGCTAGCAGCGGCTCCTCCTTCTTCGGTCAACATGGAGGAA
GCCAACAAAGAAGCTATGGAGGAAGCCAAGGCAATAAACGAAGTGCCCAGGATCTGAAGA
TCGCGCCATTCCTCTTCACCGGCTGCAGCCAAAGGTCAACAACGTTACTGATTCTGGCTA
AGCCTTGCCTGTCCTCCCAATGTAAGAACAGTGTGGACCTTGGCGCTCACTGTCCACTCT
TGATTGTAACGTATCTAGCAACCCCGCTGCCCCCTTGCTTTTGCCGGTTAGGACAACCCT
CAGGAGTGTAAGGATACTCATGCAACATCGAAAAAAAAAAAAAAAAAAAAATAAAA
>cluster_453_pilon
GGAACGCCGCCGATCGAACTCCTCGCACGCTCCCCGACGTCCACCGCAACCGACCTTTGC
CATCCTCAATCACAATGGCCGCCTGCGCCCGCGCCTCCACTTTCCTCTCCGGCAACGCCC
TGGCCGCCAAGCCAGCGGCGCAGGCCAAGAAGCAGCGCGCCAGCCTCAGGGTGCAGGCCG
CGGCTGCCGCCGACAAGCTGGTCACCACCAAGAGCGATGAGGTCTTCAAGGCAGCTCAGG
ACATCCTCCCCGGAGGTGTGAACTCCCCTGTCCGCGCCTTCAAGTCCGTTGGCGGCAACC
CCATTGTGTTCGACAAGGTGAAGGGACCCTACGCCTTCGACGTCGATGGCAACAAGTACA
TTGACTACGTCGGCACCTGGGGCCCCGCCATCTGCGGCCACGCCCGCGACGAGGTCAACG
AGGCCCTCATCGCCCAGATTGCCAAGGGAACCAGCTTCGGCGCCCCTTGCGAGCTTGAGA
ACGTGCTCGGCCAGATGGTCATTGACCGCGTGCCCTCTGTCGAGATGGTCCGCTTTGTCA
ACTCCGGAACCGAGGCCTGCCTCTCTGTCCTGCGTCTGATGCGCGCCTACACCAAGCGCG
AGAAGATCATCAAGTTCGTCGGCTGCTACCACGGCCACGCCGACTCCTTCCTGGTGCAGG
CCGGCTCCGGCGTCGCCACCCTCGGCCTTCCTGACTGCCCCGGCGTGCCCGAGGGCTCCA
CCGCCGGCACCCTGTGCGCCACCTATAACAACCTTGAGAGCGTAAAGGCAATCTTCGAGG
CCAACAAGGGCGAGATTGCCGGTGTGATCCTCGAGCCCGTGGTCGGCAACTCCGGCTTCA
TCACCCCCACCAAGGAGTTCCTCGAGGGCCTGCGGGAGATCACCAAGGCCGAGGGCGCCC
TCCTCTGTTTCGACGAGGTCATGACCGGCTTCCGTATCGCCAAGGGCTGCGCTCAGGAGT
ACTTCGGAGTGACCCCTGACCTGACCACCATGGGCAAGGTCATTGGCGGCGGCCTGCCCG
TCGGCGCCTACGGTGGCAGGCGCGACATCATGGAGCAGGTGGCTCCCGCCGGCCCCATGT
ACCAGGCCGGCACCCTCTCCGGCAACCCCCTGGCCATGACTGCAGGCATCAAGACCCTGG
AGATTCTGAGCGAGCCCGGTGCCTACGAGTACCTTGACAAGATCACCAAGCCCCTGATTG
AGGGCATCCTCGAGGCCGGCCGCGACGCCGGGCACGCCGTGAGCGGCGGCTCCATCTCCG
GCATGTTCGGCTTTTTCTTCTGCGAGGGCCCCGTGACCTGCTTCGAGGAGGCCACCGCCT
CCGACACTGAGAAGTTTGGCCGCTGGCACCGGGGCATGCTGGAGCAGGGCGTGTACCTCG
CCCCCTCTCAGTACGAGGCAGGCTTCACCAGCCTTCAGCACACAGAGGCCGACATCGAGC
GCACCATCGAGGCCGCCCGCAAGGTCATGAAGAGCCTTTAAGCGGTCTGCAGATGTTGCT
GTATCAATGGGAAGGCCGCGCTGGGGCTATGCATGGCTGCAAGACGACCGCCGCCGCCAC
TCCGCTTCCCGCTCCTCTGCTGAGGCTGCGAGCGAACGGACGCGGTAAAACGAGAAATTT
TGAGCAGAGGTCCCCCCTCCCTTCTCCCCCGACTGCCCTCCCCGTCCCCTCTTCGCTGTG
ATCCGCATGGTGGCGGCAATGTACGCATTTCTAGGACGCCATTGTCAGACCAACCAAACG
GACAGACAGCACACTGCCGCTGCTCACAAACCAGGAGAAAGCAAACCCATAGACACCGTA
CGGCTGCACCTCTGAAAGCAGAGGGGAAGCGAGTCGGACATGTAAGTTGATGTGTTGGTT
TTGGTCAAAAAAAAAAAAAAAAAAAAAAAATGAA
>cluster_456_pilon
CTCAATGTCCACTCACCCGAGGCCTGGCTGGTGGAGCCGGTCCTCGCGCCCTACGACACG
GACAACTTGCTGCTGGTGGACCTGCCGGAGGGGGAGACCACCGTGTACGTCGACTACGAG
CTCGAGGCCCTCATGATCACCGGCTCCTGCTATGACATCTCAGCCACCACGCGTGAGCAG
ATGACTCCTCGGGGCGTGCAGCTTCACCTCGGCAACGCCCTCTACCCCCTCGTGGTCGAC
ACCCTCGTCATGTCCAACCTCGGCTACTTTCAGCTGAAGGCGGCGCCCGGCGTGTGGTCA
CTCAACCTCGCCCCTGGCGCTTCGTCCACCCTCTACTCCGTCAATTCCTCCACCGGCATC
AGCGAGGAGGGCAGCCTGCAGACCGCCTCCTCCACCGACGCCACCAGTGTCGTCGTGTCC
AGCATGAATGGGAAGCACATGTACCTGAAGCTCCGTAAGAACCCCGACCACATGAAAGAC
GACGTTCTCACCTTCAACGCAGCACCTGAGGAACCACAAGCTCCCTCCAAGTCCGCCCCC
TCAGGCAGCAGCCTGGGGCTGTGGGGCAAGCTGACGTCCATGCTTGCCCCGTCCTCACCC
CCGGCCGGAAGCGGTGGCGACAATGACCTCGAAGCTGTGAACGTCTTCACCGTCGCCTCG
GGCCACATGTACGAGCGGCTGCAGAAGATCATGATCCTCAGCGTCCTCAAACACACCTCT
GGCCCCGTCAAGTTCTGGTTTATCAAGAACTACATGAGCCCTCAGATGAAGGCCTTCCTT
CCGCACTTTGCGTCCGTGTACGGATTTGAGTACGAGCTCGTCACGTACAAGTGGCCCCGC
TGGCTGCACAAGCAGACGGAGAAGCAGCGCCTCATCTGGGCCTACAAGATCCTCTTCCTT
GACGTCCTCTTCCCTCTCAGTCTCAAAAAGGTGATCTTCGTGGACGCCGACCAGATTGTC
CGCGCAGACCTGCGGGAGCTGATTGACATGGACCTGGGGGGCGCCCCGTACGCCTACACC
CCTTTCTGCGACAACAACAAAGACATGGACGGCTACAGGTTCTGGAAGACCGGCTTCTGG
AAGGACCACCTCCGGGGGCGGCCGTACCACATTAGCGCACTCTACGTGGTGGACCTCCAG
CAATTCCGCAAGACCGCCGCTGGAGACCAGTTGCGGATCATCTATGACGGCCTCTCCAAG
GACCCCAACAGCCTGGCCAACCTGGACCAAGACCTGCCCAACTATGCCCAGAATCAGGTA
GCGATCAAGTCGCTCCCCCAAGAGTGGCTGTGGTGCGAGTCCTGGTGCGGCAACGCCACC
AAGGCGGCCGCCAAGACCATCGACCTCTGCAACAACCCCATGACCAAGGAGCCCAAGCTG
CAGGGGGCGCGCCGCATTGTCGCTGAGTGGCCGACGTTCGACGAGGAGGTCATGGCGTTC
ACTGCCAAGGTGGAGACGCTGCTTGAGGGTGACGAGGATGGCGAGGAAGCCAACTCTGAT
GGCCGGCTGGGACAGAAGCCCGGGGGGGGCGATGAGGAGAAGGCGGAGCCGCTTTCGGCA
TCAAAGACCCACGATGGATCTGAGCTGTAGGAACGGCTGTCCGCACGCCGCGGGAGGCAC
ACGACCACAGCTGAAATGAAACGGCAGTGAGTAGAGCACGCCCCCATAGCAGAAGCCCCA
CAATAGCTACCTCATTATGACAGCTGAAGCACGAGGCCCGACATATTTGCGGAGGGCATT
GGCACCGGACACTTTGCCTTTGCTGAATTGCCGATTGCCAGCCGGGGACAGAAATCTGGA
GGGGCACCGTGCCCTCACACATTGATTCTCCTTTAAGATTAAGGTCAGTACAAAAAAAAA
AAAAAAAAAAAA
>cluster_458_pilon
CAAGCTCCCGATCATCACTGGGACATCTTGGTTCATTGAACCTTTAGGCGTGCTTTCCAA
TCACCGCACTGTGGCGCTCCTTCTGGCAATGGACAGCGGCGATCTGCACACGCTGACGGT
CAGAAGCCGCAATGCACCGAACAGCCCGCAGGAGCTCGAAGTCAGTCTGTCTGCGTCACA
GTACAAGGCCGCCTCCCCGGTTCGCGCCGTCACCGCCCTTCCAAGTGGGGGCGTTGTGAT
GCACTGCGAGGTCGGGGACACTGAGGTTTTGCAACTCCAAACGCCGATGATTGACGTGAC
TGACAGTGCGGGAGAGGACCAGAAGTACACACAGGTGTGGTCTCAGGAGTCGGTTGGACC
AATCCTCGATTTTGTGCTGGCTGACCTCTGCATGGAGGGGCAGCCGCAGCTGTACACGGC
GTGTGCTCAGCCTGGCAGTGGCTCGGTGAGGATCGTCCGGGCTTCGCGGGGAGTGGACCT
GCTCCACAAGACTTCACCATCGTACTGTGGTCTCAGTAACATGTGGAGTGTGGCGGCGTT
TGCCTCCGACCGGTCGCAATCCCTCATTGTGCTCTCATTCGTTGGAGGCACGCGTGTGCT
TCAATCTGGGTGGGTGCTCAAAGACGTCACGGACATCATCGGAGTTGAGGCAAATGAGCC
AACGGTGGCGGTCGGTCGCCTCGTGGATGGAGTGATCGCACAGGTGACAAGGCGCAGCGT
CCGCCTGTACAACCTGGGCTCAGAGGGGCAGGAGGAGCTCGGCGACCTTGAGGGCGTCCT
TCGCGGTTCGGCCTTTCCGCGCTCCAGCAGTGGCAGCCACTCACGGTCACAGTCCTACGG
CAGCAGCCCTGCCACTGAAGCCGCCGCTATGGAACACGCCACAACGCCAAGCAAGTCCCC
TCTCGCAAGCGGCTGCAGCGATGCCGGGCCAACGGTTGCCTCGGCCTCTGGCGGCCCGTC
GCCCTCCTCACACTCCGCAGGGGAGTCTGACCGTGGGGTCCGCGGCGTGGATGACGTTTG
GCTCCCTGCTGAAGGATGCCCCATCAGCCTTGCAGCCGTTAGCCAGGCCCACGTGGTGGT
GTTTTCTGCCAGCGATCGTCGCCTTCTCCTCCTTGGCTTGCTCCAGAGCGACCAGGACGG
CGGAGGCATGTCCCCAGAGCCGTCACATGCGGCGCACCGTTGCCGCAAGCGCCGCAAGCG
TTACTGCCTCGAGGCCATGTCGTCTCTCAACATAGAGCATGAGGTCAGCTGTTTGTCCAT
CCTTCTGCTCTGCGGAAGCACAGAGCTCGGGCACGCCGAGCAGCTCGTGTTGTGCGGCAC
CTATGGCTGCACGGTGGAGGTTCTGGCCATCACATGCCACCCACCCTGCAGCCCCTTGCC
GCTGCAGGCGCCGCAGCTTCTTCATGTCTCTAGCTTCTCCCTCGACCTCCCACGGCAGTC
AGGTTTCCTCCACCATTTTGGCCCGTTGGGGGAGCCGGCCACCAGAGATCCCTCCTCCTC
CTCCACCTCCACCACCTCCAACGTAAACAGCGTGCCCGGCAGCTGCCATGTGTCATACGG
TGGCTCGGGTCCGCTGCAGGTTCTCATTGGGCTGAGGAACGGAATGCTCGTCCAACTGGA
GAGCCTTCCCACCACCTATGCCAACTCGGGCTCCTCCATGTCTGCCAGCCAGGTTGGCCA
TGGCTGCGAAAGGACAGCCTGGGCCCTCTGCAGCGATGGCCTTCAGATGGTGCTGCACCG
CCGTCTTGGGTCGTCCCCGATCACTCTCATTCCCACAGACGAGGCATCCAGTCCTACGCT
TCTTGCGCTCGGAGAACGCCCATGGCTTGTTTCCTTGGCGCCCTGTAGCCGCCGCATGGA
ACAGGTGCCCCTCGCCATGCCGAGCACTGCCCATGCCGCCACGGTTCCCCTTCCTGGGTC
AAGGGAGCAATGGCCCGTCACAGATGTCACATCTTTCCTGTGCTACTGCGAGGACGGGTC
GCTGCTACTGGCCGCTGTGGAATGCGAGGAGCGTGTCAACTGCACGGTTTGGAACATGGA
TGCGTCGCCCAGGCGCTTGATGCTGCACCCGCCCTCCAACACGCTCATTGCATTGGTGTC
CAAGCAACTGCCACAGGCAGCGCCACCTCCCCCAGCGTTTGAGGTGAGGTGCTTGGCCCC
GCAAGAGGGCGGCCGCTCGCTGGCCTTTCTCCCCCTCGAACCAGGAGAGGCCGGAACGTG
CCTGTGCGTTTGGCACCAGACTGCGCTGTCGCCGTCGTGGACACAGCACGGCAGCTTGCA
TGTGGATGGTCTCTCCACTTGGACCCTGTCGGGCTTTGAGGCTCCGAGCAGCGAGGGTGC
CTTGCGGCTGCGCAAGCTGCCGTCCCCGGCATCGTGCAGCGGCACTGCGCTGGGAGGGGG
CGACATGCGCTCCTTCTCTCAGCCGCCCCCGAGGTCAATCGAACAGAACATGGAAGGGAA
TGGACTCAAGTCCTGGCTCGGGCATCTCTTCCACGGGGCGCAGGAGCAGACGGACGCGCC
TAGCACCCATCACAGCTGCAAGGATGCCATGTATGTTGTTGTTGGCACCAGCCGGCAGTG
GCCAGTGCCCACCATGGAAGTGGCCTCGAGAGACGGGCACACGGAACCTGGCCGGGCTTC
TCGCTGCAAGGGCCGCATCCTCGTCCTTCGCCTCGACCAAAGTGAAGACGGGGATGGTGA
CGAGTGGAACTTTCATGTGGTGTCTGAGCTCAAGTTTGCTGCTCAAGTTTTGGCGCTAGC
AGTCCACCCAACAGGGAACCTTGTTGCATCGGTTGGGTCCCACCTGGTGGCTTATGGGAT
GAATTGGCACGGCTCCCTGAAGCGCGTGGCCCGAATCGCTTGCGGAATGCCCGTCGTGGC
CTTGTCAGTCTGCCCGGACACAGGGGCGATCGCGTCAGGCGACAGGGAGAACTCGATTGT
CACATACAGCCTGGTGGAGACTCCAAGGCCTGACGCTACTGACGGTGGTTCCCCTGATAA
TGGCGGTGAGAGCTTCGAGTTTCAGGTCCTATATGCCGATGGAAGATGTGCAGCCATTGC
TGACTGCCAGATACTCCCTCTCTTCGGCGGCTCCGGCATACAGGGTGCTGCAGCGGTAAC
TTGGGACGGGCAGCTTTTCATAGTTGGACAGTGCGATCAGTACAAGCAGGGGCCTGAGCA
CAACCTCGCAAGGATCGCCTCTTTTCATGTCGGAACGGTTGCCACGAAGCTTGCCCGCGG
CTCGCTTACCTGCCGGAGCTCCCCATCAGGCCTTCCTGACGAGGGGCCACAGGATGAGCA
CAGCCTGTCTGAACCGCTCATGGCAGGGACTCTCCTGGGAGGGGTGATGGTTTTCAACGA
GCTCGGCGACATGCACTATCTGCTTCTGCAGGCTGTCGAAGCGGCCATCGCCCGGCATCC
GTTGACCGGACCCCTGTTGGGGCATGACCACAGGGAGTACCGTCGACCTCCACGTGTGGA
TGCAGCGGGGCACCAAGGTATACAGCATGACCCTGACGTTTGCAACTCCGAGGCCTTGAC
TGTGAGCTCGGACTATGGGTCCCGTGCTGTGGAGAGCGCCATCTTGGACGGGGACCTGCT
ACAACAGCTGCTCGAACTGCCGGAGCATCTGCAGCGGGAGATCCTGGCGGACATCCAACT
GGATCCTGACACAGCCAACACGAGTTTTCAAGGTAAACCCCCACTGCGCGTCCGGGACAT
TATTGCCCCACAGCTGGTGCTGGACCTCCTAGGGCATGTGCTGGCCTCGTTGCAGTGATA
CGGCTGTTGGAGAAGCTCCGTGGATGATGCCATGGCACCCGCACGGCATTTGCCGCGCTG
CACGTTTTAGTGTAGTGAGCGTTCTGGACTAGAATCATGTGTGGCAATGTGTATGTAAAT
GTAAACAATGAAGTGGGATGAAAAAAAAAAAAAAAAAAAAAAAAAAAAAAAAA
>cluster_461_pilon
GTGCCTGGAGATCTTCCTGACCGCTGCTACCATGCTCTCCCTCCTCTCCGAGCTTTGGGA
GCTGCTCACCGTCTGGCGCAGGACTGGCAGCCCCGCTGGCTACTTCAAGAGCATCTGGAA
CTGGATCGATCTCACCTCCATCGGCCTGATGTGGTGCACCATGTGCATGTGGTGGATCTT
TGTGCTCCGCCAGGCCTCCACCTTTGACATTGCCCTGCGCTACAATGTGTACGCCAGCCT
CACAAGCCCCGCAGCAATGCTCATCCTGGAGGGCACGGGTGCTGAGGGTGGGGCGGGCCT
GATTCAGGTGCAGGCAGCCTTTGGTGAGCTCCAGGGCATTGTCGACTCGCTGGCTTGGTA
CTACGCCATCAACGGCATCAACATCCTGTTCCTCATTGCCCGTGTCCTCAAGCTGATGGA
CTTCCAGCCCCGCCTGGGTGTGGTTACCCGCTCCCTCGCCCTTGCTGGGCCGGATCTCGC
ACATTTCGTGCTCGTCTGCGGCATGGTGTTTGTTGGCTATGCCATGATGGCCCATCTCAT
TTTCGGCAACAACATCCAGGCCTTCTCCTCCTTTGGCAGCTCTGTTGACACCTGCTTCGA
GATCCTGCTGGGAGAGATTGGTGTCAACACCGAGCTGCGAGCTCTTACCGGCCTCCAAGG
CCTCGCTGGCACCCTCTTCTTCTGGTCCTTTGAGCTGCTCGTGTTCATGGTGCTGCTCAA
CTTCCTCCTGGCTATTATCGTTGACGCCTTCTCTGAGGTGAAGGAGAACACTACTGAGCA
GACAGGGCTCCACACAGAGGTTGCTCAGATGATGGCAGAGAAGTGGCGCTCCGTCACCTC
TTGCTTTGGCCGCGGACAGCACATCCCTGACCGCCGCCTCGGCCAGCTCCTCAAGCAGTG
GGGCGGTGACGAGGATGACGATGAGGAGGATCTCGGATCGAACGAGAAGCACCTGCGCCT
GCTGCAGACCAACCTCACTGCCGACGACCTCGGCGACATCCTCAAAGAGTGCCTGGCCTC
CTCGAGCGAGGCGGACTTTGACGCCGAGTCCGGCAAAAAGGGTCTGTTTGGCAAGGGCAA
GAAGGCTGGCATGCCCACTGAGGACGAGATTGCCATGGCTGCTGAGTACGTGGTGGCTCG
CTTTGGCCAGACAAAGGATGAGGAGGAGGAGGATGAGGAAGAGGAGGCCGATGACGGGGC
TGGCACCGAGGACATGCCCATCACCAATGCCACAGGGGAGCACTTGTACACTGAGAAGGC
CCTGGAGAAGGAGCGCGACGCACTGGCCCAGGCCCTGGACCGCCTCTCAGAAGTGCAGCG
CCAGCTGGCCGAGGGGCAGCAGAAGCTCATGTCTGGCCAGAGCCAGCTCAAGGGGCAGCA
CGAGCGCCTGCTCGACCTGATGAGCTCTAACAAGTGAGCGGATGAGCCAGCTCAGTGACC
GCCAAAGTACAGTGACAGCCCTTAATTGGGCCTGCAGATTAGATCACATTGCGATCTTTT
ATGCCATGGATGCATGGTTTGACTTGCATGAGTGTGTGCATGTGGGCTTCACCGGCCTGC
ATGCCCACCTCATGTCACACTGTCGAACAGGACCCCCCCATCCCTCTAGCCACACCCTTT
TGTTTTCTTTTTCTACTTTTTCTTCTTGATTTGGCCCTTCTTCGACTACATGGAATGTTG
CGGCAAGACATCCAGCATCTGCAGCTTTGAGACCCTGCCTGGTGAATCATAGCTTATTGT
TGACGATGTAAGCCCTTTGCAGTCGAGTAGACTGCAGACCTGCAGTGTAATAGATAGCCT
TTCTATCAAAAAAAAAAAAAAAAAAAAAAAAAAAAA
>cluster_462_pilon
TCCGTGAGGCTCTTCAAAGGCAAGCACCATGGGGTCGGGCACATCCCGCCTCCCCGCCAA
GGACTTGGAGATCAAGCTTTCCACGGTCCGCAACGAGAAAAGCGCGTTGCAGACGCAAGT
TGCGGATGCTCAGGCGCGACTGAAGGCCCTTCAGTCTCGCTTAGAGGCCGCCGAGGGTTC
GGCTTCTGCAGGGGAGAAGGAAAAGGCCGAGCTCCTAGAACGGTTGAAGGCCGCCGAGGA
ATCCGCAGCATCAGCTGAGCAGGGTAAGGCCGACCTACAAGATCGGTTGAAGACCGCCGA
AGCGGACCTCGCTAAACGGGGCGAGGCCTCCACAGAAGCGGAGGGCGTGCTCTCCGATCT
CCGCACTCGCCTGAAGAGTGCTGAGAAATCGGCTGCGGCGGCCGAGAAGGAGAAGGCTCG
GTTGGAGGCTCTGACCTCTACAGTGGACAAGGACCGGGAGGACCTGCAAGGTCGTCTGAC
TGCCTCAGAGGAATCCGCTGCAACAGCAAAGCAGGAACAGGTCGACCTTCAGGCGCAACT
GACAGCTCTTCAGTCTCGCTTAGAGGCTGCTGAGATCTCGGCAGCAGATGCCGAGGCGGA
CCTCGCCAAACGCAAGGAGGCCTCCTCCGATGCGGAGGGCGTGCTCTCCGATCTCCGGGC
CCGCTTGAAAAGTGCTGAGGAGTCGGCTGCGACCGCGGATAAAGAAAAGGCCGAGCTCGA
GGCCCAGCTGAAGGCTGCCTATCTCGAAGTCGACAAGTGTCGGGACACCTCAGTCGCAGC
TCAGACGACCATATCAGACCTGCAGAGACAGCTCGAGACCGCGGAAAGCCGTTCGGGTAA
GGCTGCTGGGGACGTGCACGAGACTACTTGCGAGACAGATCTGCAGCACCCAACATCTAC
GCAATCTGCAGGCACCTTCCAGGAAACCAAGCTGGACGAGATCAACCAGCGGTGCTCCAA
CAAATTCTTCAAGAATATATGGGACAGCGTGGACCCTAAGGCGCCCATGATTGTCCTGAA
CCTCGCTGCATTCAAGGCGTTCGGCAAAGTACCATGCAGTGACCAAGTCCAGCCGCAAGA
GTTTCTCAGCCTTCCCGCTGTCGCGAAGGTTGTGTTCGTGAGCCACAGGTGGTTGCGCCC
CAACGAAGACGCGAAACTGGCGCACCCTGACGACGAGGACGGCAGCAAACACGCCCTTCT
CGGCAAGGGAATCGAGGTTCTCGCCGAGAAGAAGGGGTGGATGTTGGAACACGTCTACCT
CTGGATGGACTTCTTCTCAATCGAGCAGTTCGAGACCGACAAGAAAATGGCGGGAATCAA
CAGTCTCCGCGGCTACGCATCCGCCTGTGACGCGATGATTGTTCCATGTGCCAAGACGCC
AGGAGCATTCCGTGACGTGGATCAGCTACCTGGCGGATACGGGGAACGCGCCTGGACTCG
CCTGGAGGCTATGACCTTCTACACAATTTCCATTCTCTCCGAGTTTGGACATCAGGAAAT
CCACGCCGTCGCCGACGCGAGGCCTCTGTTCATGGAAGTGTACAAGTACGATTTGTCCGA
TACATACCTCCCCAGCAAGGGCGAACTGTTTTCGGACGCAGACCGACCGGTGATTCTGAA
CCATGAGACGAAAATGTTGCAGTTTTTGAAGGACAGCTGGGCCGATCCGGAGATGTGCTT
CCGTTTCATCGCCTCCAACATGGTAAAAGGCCGTAAGCTGACCTCCGACGACGCTCCGCA
ACTGCTTGCTGCCGCGAACCGAGGGATGGAGCTGGGCCTGCAAATTGCGTGCTCGGAGCT
GGACTTTAGAGCTAACGAGATTGGCGCGGAGGGGGCAAAAGCACTCGCTGTAGCCCTGCG
ACCCCAGAAGATTTCACGCGGCTTCTGGAAATACAACGGGGCGTTGAAAAGTCTGTACCT
CGATGAGAACAAGATTGGAGATGAGGGAGCCAAAGCCCTCGCAGCCGCCCTGGAACCCCA
CCAGAATCCGGACAAGACCTGGGTGTTCAACGGGGCGTTGAATACCCTGTATCTGTCAGG
GAACGAGATTGGAGCCGAGGGAGCCAAAGCCCTCGCCGCTGCCCTGGAGCCCCGCCAGAA
TCCCGACAACACCTGGGTGTTCAACGCGGCGTTGGGCAATCTCAATCTCGAAGAGAACCA
GATTGGAGCCGAGGGAGCTAAAGCCCTCGCTACAGCCCTGGAGCCCCGCCAGAATCTGAA
CAAGACCTGGGCGTTCAACGGGGTGTTGGCGACCCTGTGGCTCGCAGACAATAAGATTGG
AGATGAGGGAGCCAAAGCCCTCGCCTCTGCCCTGGAGCCCAAGGAGAATCCTGATGGGAC
CTGGAGCTACAACGGGGCGCTGAAACGGCTCGCGTTGAATGACAATAAGATTGGAGATGA
GGGAGCCAAAGCCCTCGCCTCTGCCCTGGAGCCCAAGGAGAATCCTGATGGGACCTGGAG
CTACAACGGGGCGTTAGAGGTCCTTGATCTGTCACACAATTCCGTTTCCGTTACGGCAGC
GTTTGATGAGATTTTGTTTGGGCTTGATGAGAATGTTATATCAGCGAACGTTATATCAGA
GGATGTCAAAACAATACTCAGGGAAGTTGTGGAAAAAGTGAACGCCCATCGCAAGGGAGA
GAATATCCTGGAAATACATCTCTGATTTTACCGGCCTGCAAATGAACAGGCTCTCGCATG
CTCATTGCTGCAAAAGCCATGTGCTACCATAGTCATACCACCGATACGCAGCGCGATACC
ACCGTATTCATGTTGGTAGACAGCACGGCATGAATACCCCATAGGTGTAACAAGAAATGG
GAAGGAAAAAAAAAAAAAAAAAAAAAAAAAAAAAAA
>cluster_463_pilon
AAGGAGGAGATTGACTGGAGCTATATCGAGTTTGTGGACAACCAGGATGTGCTTGATCTG
ATTGAGAAGAAACCATCAGGCATCCTCTCCCTGCTGGACGAACAGTGCCGCTTCCCAACT
GCCACCGCCAAGGACTTCGCCCTGAAGCTGTACCAGGGCGATGCCATCAAGGCCTCAAAA
CGCTTTGCCAAGCCGAAGCTCAGTCAGACGGCCTTCACCATCCACCATTACGCAGGCGAT
GTGACGTATGAGACCGACCATTTTCTTGAGAAGAACAAGGATTATGTGATTGCTGAGCAC
CAAGAGCTGCTAAGCAACTCGGGCTTTGAGTACGTCACTCAGCTGTTCCCCCCTGAGCCC
GAGCCTGAGCAGAATGCCAAGGTGGCAAGTCCCTCCTACCAGTTCAAGTCTGTCGGCACT
CGCTTCAAGGGCCAGCTGGCGGACTTGATGTCGACTCTGAGCACCATGGAACCGCACTAC
ATCCGCTGTGTCAAGCCCAACTCGTACAACAAGCCCGCCCTCTTTGAGCCTGCCAACGTC
CTCCACCAGCTGCGATGCGGTGGTGTCCTCGAGGCGGTCCGCATTTCATGCGCTGGCTTC
CCCTCGCGCCGAGAGTACGAGGAGTTTGTTGACCACTTCTGGAACCTGGCACCCGAACTG
CTGAACCTTACGGATGACAGGGAGATTGTGAAAAAGCTCCTTTCAAAGATTGAGCTCCAG
GGATACCAGCTGGGCAAGACCAAGGTGTTTCTGAAGTCCGGCCAGATGGCGGTCCTTGAT
AAGAAACGCCACGAGGTCATGACAGCTGCCGCCACACAGATCACGCGTGTGGTGCGTGGA
TACCTGGAGCGTGTGCGGTACAACCATGTCCGCCAGGCCGCCATTGTACTGCAGTCTGCA
GAGCGCGCCCGAACAGCCAGGAAGCGCGTGCGGGAGATTCGCTGCACCCGCGCCTCAATC
ATTCTGCAGTCGTGGTTCCGTGGCTTTGTGGCCAAGCGCCAGTACCACAAGACCAGGGAT
GCTGCCATTGTGCTCCAGTCTGTCTGGAAGGGATTGGTGGCGCGCCGCGAGGCCTATGCC
CTCAAGAAGGAGCATGCCACCCTCATCATTCAGACGGCCTGGCGCAGTTACGTCGCCCGC
AAGGCATACCATGCCGTCGTGAAAGACATCATTCGGGTCCAGGGCCGCTGGCGATCCAGG
ATTGCCAAGCGTGAACTGCGCCGCCTGCGTATGGAGGCACGCGAATCTACCAAGCTCCTC
AAGGACAAGAAGGCACTGGAGCTCCGCGTGCAGGAACTGGAGGAGATCGTCAGCACGGTG
CAGACGCAGCGTAATGACCTCAAACAGTCCCTCAAGGACGAGCGCACACAGATCGCGGCC
CTTCGGGAGAGCCTCGCTACCATCACCGCCGACCGCGACAGCATCGCCACACAGATGCAG
ACTGCGATCTCCGAGACATCGGAGCGCGAAGCGAGCCTGAAGACAAAGCTGGAGTCGGAG
ATCGAGGTCCTGCAGGTGGAGAACAAGAAGCTGCAGGAGCAGGTGGAGGAGGCCAAGGCC
GCCAGGGAGGCGACGGAGCGCAAGGCGGTCGATGAGCTCACTGCTGCCAAGCGCGACCTT
GCAGAAAGCAAGCAGAAGGCCCATGCATCCAACCAGGACCTCATGCGCCGCCTTGAGAAC
GCCATCAAGCAGCGCAACGACGCACGTGAATCGCTCACAATGAGTGCGGAGCGGGTGAAG
GAGCTTGAGGAGGAGATCCAGAAGGTCCGCAAGTCAGCCGCCGAGGCAGTGCGGCAGCAA
CCCAAAAGGTATCTCTCCAACACCGCCAAGAGTGTGTCCAAGGGGGATGATGGGGAATCG
GTTTCGGCTCCCAACGCCCCCTCTACGATGGACACCCGCTCAAAGCTCAGTAATGGCCCA
AGCGTGGAGAGCGACCTCGACGCCGCCAGCGATGGAAGTGGCATCACCGATATTGATCGC
AAGCAGCGCGACCTGGAAACCAAGCGGCAACAGCTTCTCAAGGAGCAGAAGGCTGCTGAC
CAGGAGAAGCTCCTCCAGTGCATCTCCTCCGACCTCGGCTTCCAGAACAACCGCCCTTTG
GCAGCCCTCATCGTGTTTCGCTCCTGCCTGCACTGGAAATCGTTCCAGGCGGACCGCACC
AACCTGTTTGACAAGATCATCCAGACCATATCTTTCCAGATCGACCAAAAGCAGGAGGAC
AACAGCACCCTCGCGTACTGGTTGACCAACACCGTCACCCTGTACCATCTGCTGCAAAAG
AACATCAAGCCAGCCTCGGGCGGCACCCATTACAGCAGTGTGCGCGCCCGTGTGGCAAAC
CGCACGGGGATCTTTGGCACTACTCGATCTGGTTTCTCATCCTTCTTCAGCCGCTCCACT
GCCGCCGCAAGCACTGGAGGGGCCTCCTCTGCGTCAAGCGACGCCTCAGTGCATGGAGGG
GCTGCTGGTGCAGGTGGCAATCAGGTGGAGGCGAAGTACCCTGCCCTTCTTTTCAAGCAG
CAACTGGATGCCTTTGTCCAGAAGATCTTCCCCATGTTGCGGGACAACATAAAGAAGGAG
ATCACTCCCGAGCTGGCTGCCTGTATCCATGCTCCCAAGACTGGCGGCCGCAGTGTCACG
TCGAGGCGTGGGTCAGCCGCAGCCGCTCCTGCAGGCGGCGATGCCGTTCACCAGCTGTCC
TCCCACTGGGGCAACATCCTGGATGTGTTCACAAAGCTCCTTAACACACTCAAGGAGAAC
AACGTCCCTTCTTTCCTGCAGCGCAAGCTGTTCATGCAGCTCTTCTCCTTTGTGAACGTC
CAGCTGTTCAACCAGTTGTTGCTGCGGCGTGAGTGCTGCTCCTTCTCGAACGGCGAGTAT
GTCAAGCGTGGCCTGGCTGAGTTGGAGAACTGGATCCATAACGCCGGCACTGACTATGTT
GGCGACTCCTGGGAGGAGTTGCGCTACATTAGACAGGCGGTGGACTTCCTCTGCATCCAT
CAGAAACCTCGCAAGAAGCTGGAGGAGATTACCAATGACCTGTGCCCGGTTCTGAGCATC
CAGCAGCTCTACCGCATCTCCACCATGTACTGGGATGACAAGTACAACACCGAGACAGTG
AGCCATGCTGTGTTGGCTAAGATGAAGCAGATGATGGTGGAGAACTCTGCTAGCTCGAGT
CACAGCTTCCTCCTCGACGATGACTCTGCCATTCCCTTCCAGCAGGAGGACATCCTCACC
ATGATCAGTGACTCAGACCTTTACAGCGAGCTCCCCTGCCGGCGGCGCCTGAGCGACACG
CAGAGTTTTGCCTTCCTCGTGCAGCCTGTGAAGATGGGGGGCGCCGCTGGGGCTGTGACC
AGCCCATGACCCCTACCTCCCCCCTCTTCTCGTCTCAATAGGGAGGACAGGGGCTTGAAT
GAAACCAATGTGGAATGGCCATCGCATGCACAGCATGCTGTCGAGTGCCCGATGCAGTGC
AGGCCTGCTTGATGATATCTCGGGCCTCCGAACGGTGTGAGAGATAAGGGCAGGACCGCA
CTGGTAGCTACGAGTAGCAAGGACACCAGGGGCGGACTTGAAGGGGGTTGGGAAGGGACA
CACAGCAGCTGGGACCAGGCTGGGGGAAGATTGGCAAGCTCTGTTGGTGAAAGGGGGTTA
TGGTGCTGTCCCCCTGGTGGGCACTCACTTTCTGAACAGCCTCTTTGGAGAGCTGCTTCC
TGGTTACGCCTGGAGCCCACGTATTAGCAGGCAGGCGGTCTGACCGAAGAGCCCTCCGTA
GGGTATTAGCTTGCAGGGAGACAGCATGGTCTGGTCCAGCACATGTGCGCAGACACTGGT
TGTAAATTACAGTTTACGCATTGCAAAAAAAAAAAAAAAAAAAAAAAAAAAACA
>cluster_464_pilon
TGGGGAGGGGGCGGAAATATGAGAGGAACGGGTTCTGCGTGTACCAGGGGCCGCAGCCGA
GTCCGCACGCCTCTGTCACGTCGCCGCGGTATGACTTGCAGAGGCCGAGGTCTGGATCCA
GTCACCGGCCACCGCGGTTGCTGGTCCGATTCTGCCAATCTTGCCTGCAGCTGGAGCCGA
TCGAATCTTTTGACGGAAGCCAGAAGTCGTGCCGCCGGACCTCCTCACCCGAGCAGGCTG
GACCGAGCAGGTCCAGAATCCTTGCACAGTCCTTGACCCGGCTGAGCAATTTAAACACCC
GGAGGGCCTTGTCTCATGGAAGGAGGCACTTGGCGACCCGGCTGGCGGAAGAGCACGCCA
ACGTCGGCACGTCACGAGCCAATGCTCACGTCCCCGGGCAAGGCTTGGTGGCCTTTCTGG
CGGGTAAGACCCTCGCCTCGAAGGTCTCCATCCCCACGTTCTACTCGGCCGCCCTGTGGG
GTCTCGGCCGGGAGGAGCACCTCGCGTGGGTGGCGCTGGGAACCACCGCCCTGAGCATGC
ACCTGCTGCTCCCCTTTCTGTACGACAAGTGCTACCTCAAGCCCATGCACAACGTCCGCA
AGTTGGCCGCCCGTCGGCACCTGCTGGTGACCCCGGCCTTCCGCCTGACCAACCCTTACC
AGCAGCAGCGCTTCGAGCAGATGTCCACGGACCGCTCGTCGGGCGGGTTTGTTAGGGACA
GCCTCGTCCTGGTCGGGGTGATATCGGTGTACTGCGTGCCGATTATGGACACCCTCATGG
ATAACGGCTGGGGGTCGTGGAGCGTCGCTCCGCTGACTATTGGGGTGCTGCTGTTCGTGC
CGCTGAGGGCCATAGAGGTGAGGAGGGGGCAGTACAGCCGGCGGCAGTGGGTTGACATGG
CTGCTGACCTGTACTGCAACGCCATGCGGTGGTGCCTGTGGATCTGTCAGATCTGCCCGC
CGGCTCCCCACGTCATAAAGGCGAAGGCGAACATGGACTGCGTTGTCGCCTCCTTGTGCT
TGTGCCTCACATCCATCCGAGCCTTGGTGAAGGTGCTGGCCCAGGAAAAGGGCCTGCGGT
GGGCCATCCCCTGCGAGGTCCTCACTATTGCCTTTGGGGCGCTCATCGGCGTGCCCGCTG
CGATGAAGTGCTCCGTCAAGGTGGGGGTGGACATCCCGGGGGCCGGCCTGATGCCCTACG
TCGCTTCAGCTTTTTACATCGTGGAGGCTGTGCTTTTTGTGGCCCGGCGGTCATATGTGG
AGGCTCACCACCTCCAAGCCTTCCTCTGTACTATCAAGGAGCGGTTTGCCATGCGGCCCC
ACCTTCACATGCGCGTCAAGCTCCGGAACGCTACTCCGGCAGACCTCCCGGCGGACCTGC
GGGAGCAGGTCCTCAGCCTGGCTGAGGTGGATGTGGATTCCATCCAAGGCTTCATCCGGC
CGGGCTGTGTGCTCCTCACCGTGAACTATCGCTTCCCTGATAGTGGCACCATGGAGGCCG
GGCAGGAGGCCATTCTCAGGAACTTGCGCCAGCACTGTGTGCCACAGGGGCTTCCCTGGC
AGCAGGTTGACGCCACGCTGCACATCGCGGACACCCGCTTCACGGTGAAGGGCGGCGAGG
TCGTTAAGGAGGAGGCGGTGCTGTCGCCCATGATCATTGCCTTGGACCCGTTGGTTGTGT
TTGACACCGAGGTAGTAACACTGCAGGTCATGGGGCTCGGTGACAGCCCGTTCACAGTCC
TTCTGCTAACAGGCGGTGACTACGTAGAGCTGCAAACTGTGAGCCAGGGCGTGTGCGGCG
AGGACATGAAGGAAATTTCAGTGAGGCTGCCGGAGTTCCCTATGCCCGGGATGGCCTGGA
TTGAGATTCAGCGGAATGACAACGACGCGTGCCCCGTTCCAAGCAACCTCTTCCCCATTA
TGTTCACCTTAAAGAAGATGCTCGCTGAGGAGCTGAGTGCCAGTCTGATGGACAAGCTCT
CGACAATCCATCAAATTGGCAGCTTTTTGGAGGATGTGGCGAGGTACCTGGATGAGGACA
GCCCCATGGTGAGCCTCAACAGCCAGCCTGCGCCGCCGTCGCTGGTGCTGGAGGCGGCGC
AGCAGGGGCTCCCTGAGTGCTTCAGGTACCTCTCATTCAGCCGAGAGGCATTGGAGGCTG
CAGACAATGAGTCGCCAGGCCTGCTGTCAGCTGCAGTGACGTCAGGCTCGGAAGCCATGC
TCAAAATGGTTATGTTCATGTTTGATGTGCACAGCCTGCCGGTGGAGCCCTGCCGCATAC
TTCCCGACAGCCAAACTGGCTTCTCCCCCCTTCACCTCGCTGCGCAGCACGGGAGCCCCG
CCATGATCGAGGCGCTGCTGGCCAAGATACCCGAGCCCGAGAAGCAGTGGCACACCCTGC
CGGCAGCCATGTGTGGGCGGACCCCGGCGCAGCTGAGGGATGAGGTCGATCCGCAGTTCT
GTTTGGAGACCTGCCTGCACAACCACCTGCTTCACCAAGGCCAGGCGGTGTGGGGCGTGC
AGGTGATCCGCGAGCTGTCCCTTGGAAGCACCACCTCCAAGGTTGCCTTCCCCACCCTGT
ATGCCCTTAGCCTGTGGGCTATGGGGTGGGCGGAGCCGTTGGCGTGGCTGGTCCTGGCGG
CGGCATGCCTTGTGCTACACGTGCTCGCTCCCTACGTCCATGAACACCACTACGTGCAGC
CCCTCGCGCGCGCGCGAGGCGCAGCGGAGTCCTGCCACGTTTTGGTTTCGAAATCCCTGC
GGGTGCTTGACCTCGAGGTGCAGCGCGCATACGATCAGTTCGAGCTGCAGAGGTCACTGC
AGCACCCACTGGAGGACCACCTCATTTTTCTCGCCAGCGTGCTACTCGGGGTGGTGCCCC
CGTTGCTGCAGTCCCTGAAGGAGATCGGCAAGGTGGAGCTGTGGATGGTGGTCTATGCTG
TGGTGGCGGTGGCGATGCCGGCGGCTTTGAGGTGGTGGGCAGTCTATGTGGCGGGCAGCC
TGCGCCTGAAGCGGTGGCTGGACCTGGTGGCCTGGATCTACACTGCGCTTCCCTTGCCCC
TCTGCCATGCCTACAGGTGGGCCTTCAAAGCGCCGATGTTTGCCGCCCCCCCTGAGATCA
CCATCCCCGCCGCTTCCGCACTCCGCTTCTTCGTGCTCAGCGCCGTGTATTTCTGTGGAT
TAACCCCTGGGGGGGTGACCATGGTGCCGGGGACCCCGCTCCGGACCCTGGGGGTGGGAA
CCCCCCTGGGGACGGCCGTCCTGTACTTCCTGGGCTCCACACTCAACAGGTGGTGGGGCA
AGTTCCTCGCGACCCTGACCACGGCCCATTTGGTGGGGCACGGGGCTGTGGCCCTTTGGC
TGGTGGGCGCCGTATTCTTTGCGGGCTTGAAGGTGCGGTCCGAGGCGTCCTGCCTCAGCA
AGTTCTTAGCCAGCCATGCAGCCAAGATCCTAAAGTCTCAGCAGTAGGTGATCACACTGT
TCCGTTTTTCAGTCTTTCTTGAACCCTTGACGCGGTTCCTATCTCTTTGCTTCTGTATGT
GTCCAGTCTGGACCCGGCTGCCCGGGCTGTAGACCCTCACCCCTCCACCGCCCCTCTGTT
GTGTAATATATATGTATCGTCCATGATAAAAAAAAAAAAAAAAAAAAAAT
>cluster_469_pilon
TCGATCTTGTTTCTGTCACCGTGTCGACTCCACAGCAGCCGTCGCACCAGTTTTCGATAC
CCCCTTCTCAGTCTTCGAAACCAGGCACCATGGCTGCTTCCCTAATGACTTCAAGCACCA
ACAAGGCCGCCACCTCCTTCAGCGTGGCTTCCAAAGCGCGTCCAGCCTCCCGTTGTGCCG
CCCCCTCGCGTGCCCTCGTCACCTGCTCCGCCCACAAGCAGCAGAAAGCCGCAAGCGGCG
CTGCCGCTGCTGCGGCCAGCGCTGCACTCGCCCTCCAGGCGCTACCGGCCGCGGCGGACG
TTGGCCAGGCAGCAGCAGATGCCTCCAACGCTGGGCTGGCTCTCGGGGGAGGGGCTGCTG
TTGCAGCTCTGTCTGCAGCCCTGCTCGCCACTGACCCCGAGAAGCGCCGCCAGGAGCAGA
TGAAGGAGACCTCCGGCGATGAGCTGGAAGCAGTGAAGAAGTACTTCAACACTGAGGGCT
TCAACCGCTGGAACAAGATTTACGGCGAGACGGACGACGTGAACAAGGTGCAGCTCGATA
TCCGGAACGGACATGCCATGACCGTGGAGAAGACACTGGCTTGGTTCAAGGAGGAGGGCA
ACCTGGAGGGTACGACTGTGTGCGACGCCGGCTGTGGCACTGGCAGCCTGGCCATCCCGC
TCGCCTTGGAGGGTGCCACCGTGTCTGCCAGCGACATCTCTTCGTCCATGGCCAACGAGG
CCCGTGAGCGCTACGAGAAGGCGGCAGAAACTGCGACTAAGCTCCCTGCCGTGGCCCCGA
AGTTTGAGACCAAGGACCTCGAGTCCTGCTCTGGCAAGTACCACACTGTCACCTGCCTCG
ACGTCATGATTCACTACCCCCAGGACAAGGCTGACGCCATGGTCGGACACTTGGCATCCC
TTGCTGAAGAGCGCATCATCCTCAGCTTTGCCCCTTACACCCCTTGGCTCGGCCTGCTCA
AGCGCATTGGAGAGCTGTTCCCTGGGCCATCCAAGGCGACCCGTGCCTACCTCCACGCCG
AGGCGGATGTCGAGGCGTCCCTCAACGCAGCCGGCTTCAAGGTGGTGAAGCGCGAAATGA
CTTCTACGCAATTCTACTTCTCCCGCCTTCTGGAGGCTGTCAGGGCCTGAAGGTCCGCCA
CCCCTCGGCCAGGGGAATGCAAGTGACACCCTGCTGTCCTGTGCTGAGGCCCGCGAGTAC
TGTCATTGTATTTAACGGCCTCTCGTTCGCGGAGGGCCATACATGGAGGCGTTCGCCATG
ACCCGCACCACTCTCCACCCGCCCCCAAACAGTAGCAGTGTGTAGCTTATTCCATGCACC
TCGCCAGGCGAGGTTAGTATTTCATGGAACTAAGTATACCTGCGCACAACTTCCGCTCTT
TGTAGTAACGGCAACAGGTCTGCACAAAATATCTTCAAATTGTAAACAACTCGATGTCGA
AGCTGACAAAAAAAAAAAAAAAAAAAAATTGCAC
>cluster_490_pilon
CTCACAGGCACGTCACAGACGTGCGGCCTGCTGTGGCGCTACAGTACAGTACTCGTAGAG
GTCGCGTCGTCAATTCCAACTCGCCACATCGTCTCAGTTTGACACGTAAGGGACGCGACC
CTGTCGCCAGTGCTACGGTACAGGTGGCGCACAGAAAGGGGGTTCGAACCTACCCGACCA
AGGGTTGGGGCAGTGCTCCTTCGCCGACAGCGCTCGCGTATCTCAACAGGAGGACTGCCT
GATTGGACGGCGGGCAATAGGCTACACCTGTTGGGCTGCCCTACCCCTGCGGCACATACA
TACTGAGGCCACTCGTGCTCCGGGAGATTTGTCGCCTGGGATCGTAATTGGAAGCCGTTT
CGACAGCTCTTCTCCGCGCAGCTGGAGGAGGTGTGAAGGACTCATAGCGCGGTCACTCGC
GCAGCTCGCGTAGGTGATCGGTTGGCGGGGCACCCTTCTCTGACGTGTGTCGGCGGCTCA
GGATGTCGGTCCCGCCCTCCCCTGGCTCTGTGGCCACCTCTTCGGTGTATGACCCTATCA
GTGCATCGTCGGACTTTGGAGAGCCGCTGCTGTCTGAAAGGCGGGAGGAGTCCGGCTCTG
AGGACCCTGAACAGCGGGAGCCGGCCCACAAGCCGGCCACAGTGCTGCACTCCATATTCA
ATGTGGTGAACCTGTTCATGGGGGTGGGCCTCCTCAGCTTGCCGTACAGCTTCAGGATGG
GAGGTTGGCTGGCCACGCCAGCCCTCATCGTGGCAACGCTGCTGTTTGCGTGCTCGGGAC
ACCTTATCGTGGAGGGCTTCCGAAAGATCGACAGCGGCATCCACAGCTACGCGGCGCTTG
GGCAGCTTGCATGCGGGAACATCGGCCGGAACTGTGTGATGGCTTGCACCCTTCTGGACA
TGTTTGGCAGCTGCGCCGTGTGCCTCATCATGACATGCAAGCAGATAGAGGCAATTCTTC
TCCTCATGGCGCCGTCTCTAACTGTGATGACGCCCTCAGAGCTCGCCAGGATCATCGGCA
TCAGCATAGCTGCCCCCACGATACTCATCAAGTCCTTCCGGCAGCTGGCCTCCATCTCCG
TGCTGGGCATTTGCTGCTCGCTGTTGGTCACCGTGGCGGTGGTCCTCTCGGGCGCCCTCG
ACCCCGAGAGGCAGTACACCATAGTGCCGCCCTTTGAGGCCCCTCCCGCTCGCCACCTCA
TCTCCAAGTCCCTCCCTCGCAGCGTTGGCATCTTTGCGCTGAGCATGACCGGCCACTCCG
CTCTGCCGTCCTTCCGTAACAGCATGCAGAACCCGGGAAGGTTCCACGTCGTCCTCAACA
GCGCCTTTGCCATCATGCTTGGGTTCAACTCCATTGTTGCATGTGTGGGATATTGGTACT
GGGGTGACAATGTCTCCGAGATTGTCATGCTTGACATCGCCTTGAGGTCGCCGCTGACCG
CCTTGCGTGGGGTTGGCATCGTCATGACGTCCCTAGTGGCACTAAATGCATTCAGCAAGG
TTCCCATCCTGCTGCTGGTGCTGGAGGATCTCCTTTCCTGTGCATTCTTCCCCGACAAAT
CCCACCCGCCGCCACCGAACTTGGGAGTCATCTTGAAGGCTGGGCTCTTCATGGCCGCAG
CTCTGCTTGCCTACGTGGGCTACAACGTCCTTGGCATTGTCATGAGCTTGATGGGCGGCC
TCACGTCCATGAACGCTTCAGTGATCTTCCCGTCATTGTTTTACCTCCGCCTCTTCTGGC
ACAACATCAGCCGCACAAGGCGGGTGGCCGTTCTTGCTGTGCTTGTGTTTGCCATCATCC
TCTCGATATCCATCGTCTCTGAGAACCTGCTGGGGCTCCTCGAGGTTGCCCGGCACTCCC
ATGCAGAGCAGACGGGGCCACCAGCGGCACCGCGTGATGAAGACCTGGCGCTGAACCTCG
GCGGAGCAGCGGCTACAGAAGGGGGAGGGGAGGAGGAGGAGGATCGCTTGCAGAAGTGTT
CAGATTGCAGACGGCTGACCACTGCAAGTTGGTACCTTGGACGGCTTTGTTTGCTCAGCA
TTAGGCTCCCGCTGCCGTAGGTGGACAGGAGCCTCCGCTTGTAGGGGTGTGGTCTGTGGC
GGCATGTGTTTGTAGCGGAGGGTGGCAGGATGCTGTGTCCATGGCAGGGTGCTGATGCAC
ATGCATGTGACAATGAGTAGGCAGTGCCCCTCCTATGCGCCGCCTTCCTGACCGTATTGT
CCCGAGGGCCACCAGCCTTGCTCGCTGGCTGTGCTCTACCGAGAGCACAAGAGGAGATGC
AGTGAGTAAGTGTGCATGACCTAGGTGATTTTGTTGTGAAGCGCATGGTGCGTGTCTGTC
AAGGTCAGGCTGCCAATGGCCTCGGTCATCGACCACTAGTTTTGTTGCCGTCCACTCATT
GGGGTGTTGTGCCCGCTTTAGTTAGTAGTTATTCTAGGGAGAGTTGGGGCATTGCGGCGT
GCCTTTAGTAGTATAATAAGGGCCGCAGAGAGCACACATATATGGGAACGGCCGGCAGTA
CTGCCAGCGCTGTTTTCCGCACATCGTACACAACACAATACTGTAATGTTAAACTATGGG
CAGCGAAAAAAAAAAGCCT
>cluster_494_pilon
CCCGCATGCCAGCGTCCTTCAACATCGAATTGGAGGCCGGGGAAGTTTGTCCACACACTG
ACGGGGAATACAGTTCTCGGCTGGGCCTGGATTCTGTAGTCAGACCGGTAGGTTTCTACG
AATAGTTGCACAGGATGGCATCCATGCTCGCACGTAGCGGGTCTGCCGCGGGTCTGGCTG
TGCGCGCGCTGCGTGCCGCCGGCGTGGCTCAGATCCGCGGATCTGCGTCCGCTGCTGAAC
CCGCGACCTCAGCCGTGGTGGAGACTCTGCCCAACGTGAAGGACGGCAAGGTGCTTCATC
CTGAGCTCCTGAACGAGCAAATTCTGAAGACCTCCTATGCCGTCCGCGGTGAGCTGTACC
TGCGCGCAGAGGAGCTGCGCCGCGAGGGCAAGGAAATTATCTTTACTAACGTTGGCAACC
CGCAGGCGCTTGGGCAAACCCCACTGACCTTTAACCGCGAGGTGATGGCCCTGGTTACCG
GCGCGCACTTTATGCTGAACAACCCCGAGTTCCGCAAGCACTTCAAATCCGACGTTCTTG
AGCGCGCTGAGAAGATGATGACGTATATTCCCGGCGGGATTGGTGCGTACAGTGACAGCC
GCGGCTCCCTCGGCATCCGCCAAGAGGTCGCGAACTATATTGCCGAGCGTGACGGCGTGC
CTGCCCCCAACCCAGACCACGTCTTCCTCACTGATGGCGCCAGCGTGGCTGTGCGGATGG
GACTGAATGCCATGATCCGCAATGAGAATGACGGCATCATGGTTCCCATTCCCCAGTACC
CCCTCTACTCTGCGTCTATCAAGCTGTACAACGGAACCCTGGTCCCATATGAGCTGAATG
AGAACGACAACTGGTCCATGGACCTGGGCAAGATGAAGAAGGCCGTCGATGATGCCCGCG
CGAAGGGCTTGAACGTGCGCGGTCTTGTGTTCATTAACCCCGGCAACCCGACTGGTCAGT
GTCTCACTGGAGGAGAACCTGAAGGAGCTCATTAAGTTTGCATATGAAGAGAAGATTGTG
CTCCTCTGCGATGAGGTCTATCAGGAGAACATCTACCAGGACGCTAAGCCCTTCATCTCT
GCCCGCAAGGCCGCCCACGAGATGGGTGAGCCATACCGCAGTGGCCTCGAGATGCTTTGC
TTCCACACTGTCTCAAAGGGCACATTGGGTGAGTGCGGAATCCGTGGTGGATACGTCGAG
ATGGTCAACATCCACCCTGGCACCATTGAGGAGGTCTACAAGATTGCCTCCATCAACCTC
TCCCCCAACGTTACCGGTCAGGTGGCCATGAGCCTCATGGTCAACCCCCCTAAGCCTGGC
ATGCCATCTTACGAGCAGTTCGTCGCCGAGAAGAAGCACATCCTCGCGACACTGCGCGAG
CGCGCCCACATCATGACCGATGGCTTCAACTCTCTGGAGGGTGTCACCTGCAACTTCACT
GAGGGTGCCATGTACTCCTTCCCCCAGATCCGTCTCCCTCAAAAGGCCATGGACGCCGCC
AAGGCAGCTGGCAAGCCTGCCGACGTGTTCTACTGCCTGAAGCTGCTGGAGGCCACCGGC
ATCAGCACTGTCCCTGGCTCTGGGTTTGGCCAGGAGGCGGGCACCTTCCACCTGCGCACG
ACGATTCTCCCTCCTGTCGAGCAGATGAAAAGGGTTGTGCAGCTGCTTGGGGACTTCCAC
AAGAAGTTCATGGATGAGTACAGATAGACTAGACCCCGCTCTTTAGTAAAAACGCTTCGC
CTTCATTCTCT
>cluster_496_pilon
GGGTTGTGAACTAACCCTATTAACTTTAGGTCATGGACGGTTATAAGAAGCCAACGGCAA
TCCGGTAATGAACGCTCGATTGCATATGCAGACGTATAACCGGTCTCAAATTTTACTATA
ATTATATTCGAAGGAGATAACATATGAGCAACAAAATTGCGTGGGAGAAAATTGACTGGG
CATTTGTCCGACAAAGGATCTCTCGATATCAACAGAGGATATACCGAGCGTCACTAAATG
ATGATAGAAGAAAAGTACGTTTTCTTCAAAAACAACTACTCTCATCACTAGATGCCAAGC
TACACGCAGTACTTCTTGTAACCACTTGGAACAGAGGTAAAAACACCCCTGGAGTAGATG
GAAAAGTTTATATAACAAACGAAGAAAAAATGTCACTAGTTGAAAACCTTCGATTAGACG
GCAAGGCTGCTTCGATCAGGAGAGTTTGGATCCCGAAACCTGGCAAGAAAGAAAAGCGCC
CACTAGGAATCTCCATCGTTAAAGATAGGGCTAAACAAGCACTATGCTTATTAGCATTAG
AACCCGAATGGGAAGCACGCTTCGAGCCAAACTCATATGGTTTCCGTCCAGGCAGAACCT
GTCATGATGCTATGGAAGCTATCTTCTTAGCACTGGCAAACAAATCGAAAGTATCTAGAG
TCAAATTCGTTCTCAATGCCGATCTTAGCAAATGTTTCGATCAAATTGACCACGAATACC
TAATCAACAAAATCGACAGTCTACCTGAAGTGAACAAACAACTAGAATCCTGGTTAAAAG
CGGGCATCATGGAAGGCTTTGAGACAGAAACCACTGGACCTATTAAGCCTAACGAACTTG
GGACCCCCCAAGGGGGAATCATCTCCCCATTCTTAGCTAACGTAGCCCTACACGGCATGG
AAAACCACCTTAAAAAGTGGATTACTACCCAGCCACTACCAAAGGGATACACAAACAGGG
GTACAGCCGCAAGGCAGAAGGCCTTATCTGTTATCAGATACGCCGATGATTTCGTAATCA
TCCATCCTTCAAAAGAAACTCTAATCTTAGCAAAAGAAGAAACCGCAAAATGGCTAAAAG
GAACATCTGGACTGGAATTGAACAACACAAAAACCAATATCCTTTCCTCGGCAAACGGAT
TCAACTTCCTAGGCTTCAGTGTAAACATGATTTCACGTAACGGAAAGATACGACACAAAG
CATACCCATCGCGCCAATCGCAGAAGAGAATCCTTGAGAAAGTTAAAGTGATCACTCAAA
ATAACAAAAACGCTTCCGCTTATGTTCTGATCACGAAATTAAGACCAGTCATTATTGGCT
GGGCTAACTACTATAGATACTGCGAATGTAAAGACGTCTTTAGCAAGCTAAATCACCGAA
TATTTCAAAAATTAAGGGCATGGGTCTTCAGACGCGACACACGTAATGGGCGCCAAAAAG
TCAAGCAGAAATATTTCCCTTCCGGTAAAACATACACATTTGACGGAGTCGATCATCAAA
ACAATTGGATTCTCTACGGGGAAAATAAAGATAAAGGTGGCAAACTGAAGACCGCCTGGC
TACCAAACATGGTATGGGTAAAATCCATAAAATGGGTGAAAGTCAAAGGTCCAGCGTCGA
TCTACGACGGAAACAACGCCTACTGGGCCTTACGCTCATTAAAGCATGGTGACTGGAACT
GAACTGAAAGGGCTTTACTTCGATTGCAAAAAGGAATCTGCCCTCACTGCAATGGTAAAA
TCACGGGTAATGATCTCTGCGATATTGACCATATTATCCCAACCTCACAAGGAGGAAAAG
ATACTAAAGGAAATAAGCAGCTATTACATATTGAATGCCATATCGCCAAAACTCGTACTG
ACGGCTCATTATCTAAACGCAAAAAAAAAAAAAAAAAAAAAAAAA
>cluster_497_pilon
CAACTGGCGCGGCTTCTCTGGAGGGCAGCGTGACCTCTTTGAGGGCGTCCTGCAGATGGG
CTCCCTCATTGTGGAGAACCTGCGTCGCTACCGCCAGCCTGTGTTTGTCTACATGCCGCC
CGGCGCTGAGCTCCGAGGAGGAGCATGGGCTGTCGTCGACGCACAGATCAACAAGAGCCA
GATCGAGATGTATGCCGACCCGACCGCTCGCGGTGGAATCCTGGAGCCTGAGGGCATGGT
GGAGATCAAGTTCCGGACCAATGACATTAAGAAGATGATGCACCGCCTTGACCCGGAGAT
CAAGAGCCTCAAGGCGTCCGAGATGGACTGCAGCAGTGCAATCAGCGCCCGCGAAGCCAT
GCTGATGCCAACCTACCGCCAGCTGGCGGTGAAGTTTGCCGAGCTTCATGACACCCCTGT
CCGCATGGCGGCCAAGCAGGTCCTGCGCGGCATTGTGCCTTGGCACAGGGCTCGCTCCTT
CTTCGCCCACCGCCTCAGCCGCCGTCTACTGGAGGAGTCCCTGGCGAGTCACATCTGCTC
GGCGGACCCCTCCGTCTCCGCCAAGCAGGCGGTTGGCATGCTGCAGACCTGGTTCCTCAG
CGGCGGGCCCCGCAACTCCGGGCGGGAGCCGCCTGTCCCCGAGGCCGAGATCGCCCCGCC
CCTGGGGCTCACCCCACACCAGGCCGCAGAGTTCGACCGCTGGGCCAAGGACAGCGAGTT
TGTGGAGTGGGCTGAGGGCGGTGCTGGCGCGCAGCGCATTGCCAACGAGCTCAAGGCCCT
GAGGGCAGCCGCCGCGCAGCGCTCCATCTCTGACATCAGCTCCACCCAGGAGGGCAAAGA
CGGGCTGCTCCTGGGGCTCAAGGCGGCCATGCAGACTGACCCGACACTCGCCATCCGCCT
GCGGGCCATGCTGGGCTAGCTGAAGCTGTGCTTGCCAGTGGGGCGCCCAGGCTATCCATC
CATTGACGGACTGCACAGCGGCCCCCCTCCCCTCCCCGGGAGGGCTGTTGAACATCAAGC
GAGCTTTTGATCACTGATCATCACTACAGAACTCCAATCGGCTATCCCTCACCACCAGGC
ACCTGTCCGCACGGCTGCCGCATGCCGCTGTCAGCAAAGAACCCCCCTCTCTTATGCTCC
TGTTTCTGACATTTGGCGAGCCTCCCGCTGCGAGTTTCTGCGCACAGCGGAACACTACGC
CGCGCCGCGTTAACCGCAAATTTTCATTCACTGCGCGGCCGGCCCGGCATTGCTCAACTA
CGTAGTTTTGTTTCCCTTTGTAATTGTTTTGTTGTAATGGACGCTGCCGATCCAGCAGTG
CTCGATCAAAAAAAAAAAAAAAAAAAAAAA
>cluster_498_pilon
CTCCTCCTCCTCCTGCTGTGATTCTCTATCCCTGCCCCTTCCTCCCTTTCCTCTCCCACC
GCTCACTCTTTCTGATTGCAGGATGGCAGCCACCTGAACGTCCGCGAGGGTGGGCTGCTC
CCCCTCCACACCTCTTCAGCTTTGCCATCGGACAGGTTTCCTGACAGCACCTGGTGCCTG
CCTCCCTTTCCCCCACGGCCAATTCACTTGCTGATGAAGCTTGCAAGCAGCCAGGTATAT
CTGCCCAGGACTCGCTGTTTGCCGACCATGTGTGGAATCTTTGGGTACTACAACTTCAAC
TGCCCGCGGGACCGGGCCTACGTCCTCGATGCCCTTTACACGGGCCTCAAGCGCCTGGAA
TACAGAGGCTACGACAGCGCAGGGCTGTGCATCGACGGCGACGACATCGCCAACAACTGC
CCCATCAAGCCCGTCGGGAATGGCCTCGCGGACCACTGCATCGTGGAGAACGGGCAGCTG
CTGAGCCCCATGGAGTACAAGGGAGCCGACGGCGTCATGAAGCCCGTGATGGCCAAGGTG
CCCCTGGTGATCAAGTCTGTGGGCAAGATCGACAACCTTATCAGCCAGTGTAAAAATGAC
CTCGACCAGCTGGACATGGCGAAGGAGTACAACGGTCACTGCGGCATCGCACACACCCGC
TGGGCCACCCACCGCGCCCCCTGCGCCCTCAACTCCCACCCCCACGTGTCGAGCGACGAC
AACGCCTTCGTGGTCGTTCACAATGGAATCATCACGAACTACCAGGCTCTGAAGGGTTTC
CTCACCAACCACGGCTACGTCTTCTACTCCGAGACGGACACGGAGGTCATCCCCAAGCTC
TGCCAGTACGTGTGGGACACCATGACCACCAAGATGCCTTTCAGCGAGCTCATCATGGAG
GTCATGAAGCAGCTGGACGGGGCGTTCTCCCTCCTCATCAAGAGCACGTACTACCCGAGC
GAGATGGTGGCGTGCAAGCGCGGCTCCCCGCTCATCATGGGCATCAAGGAGACCCGGCCC
GAGTCCACCATCATTATGGAACGCACCTCTGAGGCCCGCTCCAGGCAGCACGCCCAGGAG
TCCCTAGAGTGCTTCATTGCCAGCGACGCCAGCGCTGTGGTGGAGCACACCAAGCAGGTG
GTTTACCTCGAAGACAATGACATCCTGCACGTGGTCGGCTGCGCCTATGGCATCTTCAAC
ACCTCCATGCAGAAAACCACCGTGGCTGTCCCTCGCAGCATCCAGAAGCTCGAGATGGAG
GTGGCGCAGATCATGAAGGGCGGCTACGACCACTTTATGAAGAAGGAGATCCACGAGCAG
CCCGAGAGCGTCATCCAGAGCCTGCGAGGCCGCGTGCGGTTTGGGGACGTTGCCAGCGGG
CGCGAAGCTCACAAGAGGATCAAGCTGGGTGGCCTGGTCGACCACCTTGACCACATCAAG
CGCTGCCGCCGGATCATCTTCGTGGCGTGCGGGACCTCGTACCACGCCTGCCTGGCCGCC
CGTGGCATCATGGAGGAGATGACCAACCTGCCGGTGTGCCTGGAGCTCGCGTCGGACCTC
ATGGATCGCAAGTGCCCTCTCTTCCGCGATGATGTGGCTATCTTCACCAGCCAGAGTGGG
GAGACCGCCGACACCCTCAACGCCCTGCGTTATGCCAAGGCCCAGGGGACGCTCTGCGTC
GGCATCACCAACACAGTGGGGAGTGCCATCGCCCGGGAAACGCACTGCGGTGTGCACGTC
AACGCGGGCGCGGAGATCGGTGTGGCGTCCACGAAGGCGTACACCTGCCAGATTGTCGTG
ACTGTGCTGGTGGCCCTGGCACTGGCCGATGACTCCATCTACAAGCTTGAGCGCAAGGAA
CAGGTCATCCAGTCGCTGGAGGTGCTGCCGGACAAGCTGCGGGAAGTGCTGAAGCTCGAT
GCTGACATGGTGGAGCTTGCGAAGGACCTCAAGGAACACAGCAGTCTGCTGCTGTTCGGC
CGCGGCAACAACTACGCGACGGCGTTGGAGGCCGCACTGAAGGTGAAAGAGGTGGCGTTG
ATGCACAGTGAGGGGATCCTGGCCGGGGAGATGAAGCACGGCCCCCTCGCCCTGGTGGAC
AGCACGCTGCCCATCATTGTCTTGGCCACCCGGGATCAGATGCACGGCAAGATGCACAGC
GTCATCCAGCAGCTGCTCGCCCGTGAAGCCCACCTCATCGTCTTTGTCACTGAGGGGGAC
GAAGAGATCGATGCCCTCAAGGCCGCCGGCTGCCGCGTCTATGGGGTTCCTTACGTGGAT
GCCTGCCTCCAGTCCATCGTGAACATCGTGCCCCTGCAGCTCTTGAGCTACCACCTCACC
TGCCTGCGCGGCCACAACGTCGACCAGCCCCGCAACCTGGCCAAGAGCGTCACCGTCACC
GAGGACTGATGTGGAGATGGGCTGCCGAGGCTGAGCAACCAAACAAGGCACGGACAACAC
CGATAGCGCCGCCATCGGCCAAGTGCTGCTTCCACATAATCATCTGTGAGGCTTGAAGTG
AACCACGCTCCCCCTTCCCCCCTCTCCTCCTTCATGCTGCAAGCTGTGCACGCCCGCCCC
ATCCCCTCCATGGCCGGCCGGGCCGAGCCGAGCGCGATCCTTAGTCTATGAGGTCTGTAA
AGTAGGAACCTATTTTTAAAAAAAAAAAAAAAAAAAAGCTTTG
>cluster_501_pilon
CCCATCTCTGGATGGGCCGACTGATGGCTACATCATGACCTCAGAAGACCATGAGGCTGT
CGTGCAAGTTCAGCTCCTCACCGCCGAGGTGCGCCGGCTGCAATGGAGGGACAAAGCGGC
TCTCCTTCTCCTTCAGAGCGCCATGGCTTATCTTTCCAAGTACGCGTTGGAGGTCCGAAG
CAATGTGGGCGACAACAGCGCCGTCGAGAGGACGCTGTTTGGGCCCCGCATTTGGATGAG
ATGCAGAAAGGCCGTGTGTCAGCTATACCTCAGCATGGGTCACTTGAACCACGTGCATGC
GCTGGAGGAGCAAGTGGTGAAGGAAGCCGCAGCTGTGAAGGAGGTCTGGATGACGCTTGC
TGTGCGTGGATATAGCGTTTCAGCGGATGTGGAGGAAGGCTCCACCAGCCGGGCCCTGCA
GGGTTTTATGGCACTCTTGGCGACCTTCCGGAAGCTGGGACTGCTGAACTGCTCGTTGGA
GGGAGCACATACTCTATTTGAGTATGGAGCTTTGCTAGACAGGCTGGGCTTAAGGAAGGC
AGCACGCGATGTGGACGAGGAGGCCCTTGCAGTCCTGCGCCACTGGACTCACGAAATGGG
TCTCCGCGAGGCTCAAGAGCACGAGGAGCTCATCAATTTGTACACCTCAGGCACCAGTGC
CCTTTCAGAGGCTCTCACCCGAATGAGCAAACACAAAATGCGCCAGCAGGCGTTTGAAGC
TGCCCGCAATCTGGCTAAGGAAGCCGTCGACACTCTGCCCTACGGGAGAGCATTGCCACA
CCAGCATGCGCAGGCAGCAGTAGCACTGGGGCGCTGCCAGCGCCACCTATTGCTGCCCCC
TCCAGCCAACCCCATCAAGCTCACCAACAAAGAGATGCGACTGGCTCGCTCCGCCCTGCA
GAGATCTCTCACATGGGGCATAATGGATGGAGCCCAAGACCATGCCATGCTGCGCTACTC
TTTGCTTGAGACTTCTGCGTTGCTCATGGCTAACAAAGAGCTGTTTTCAGCTTACAACAT
GCTTCAGTATGCCTGCCAGATAAGCAGCAAGCTTCGGCAGCTGAGCCACGCCGGACATGG
CATTGATGGAGTGAACGTTGCCAACCTACCAAAGTGGGTCGTGGATGTACTGAATGCGCG
TGAAAGCTTCTTAGTAAGTGATCGCGGCTCAGCATTGCCGGCGGATCGACAGCTGCCTGC
CGCTGAAGTCGGTAGGCTGGCAGTTTGTGAGCTGAATAACCTTTGCCGGCGCTCAGCCCA
AGGCAACCGGGAGGGCGCACAGCGGGCACTGGCTCAGCTTGCTGATCTTCACAATGCCAT
GAAGGCGGCGTCCCCCAAGTATGCAGCGGAATGCTGCCAGGCATCGGTCCCGGTCATCCC
CGGCTCCCCGGAGCAAGAGGCACAGCAGCAGGACAAAGAAGCTGCGGTTGAGGAGGTCGC
AGGGAAGAAGGGCAAGAAAGAAAAGGGGGGTGGAGGCGCAGTCGCAGGAGCCGCCGCAGG
GGCTCCTGAGCCGCTGGTCTCAGGAGCAGTCATGGTGATGTGGCACGAACAGGATGGCTG
TTGGCAGGAACCCGAGTCTTGGTATGATGGTGGGGAGCTGGATGAAGGCAGTGGCACCGA
TTCGGCTCTGCTCGTTGCTCCGCCGGCTGCCCCATGGATGGCGATGCTGCACGTCATTGT
ACCGGTGGCTGCAGACGCTCCTAACCCACTCGTGGAGGATGATCTCCTGGAAAGCGGTGC
AATCTTTGGCGACAAGGCGTACCCGCTGCCCGTGGTGAAGAACATGCAGCGCCGCATCAA
GGACCTCCGCGTTCGGGCCGACGAGGGCCACTTGGAGGGGCAGCCGCTTCTCAGTGCACG
GTCGCCACCAGAGCCCATTGAGCTAAAGGACCTTATGCGCGACCTCGGGGCATTCCTTCG
ACAAGACATCATGGACGACGAGCCGACCTTTACCCCTGATCTCAGCGCCGTCGCGACCCC
AGAGGAGCCCTCCGACGGGTTTTCATCTCCTGCGCCGCCTCCCCCACCCCCGGACGAGCC
GCAAGTTGCTCAACAGGAACCGGAGTATCTGAATGCAGGTGCCGAGATTCTTCCAAAGCT
CGAGGCCCTCTTCAACATCGAGGACGGGCTTCGCGTTGTCGACCCTGAGCTCGCCGGTTG
GCTCGACTCAGTTTTCCATCCCAACTAGGAGGCATTTCGTCAGCATGTGGGGCCGCGCGC
TCCTACTGTTGAGCAGAAACTGGACCCGATCCCCATATACAATCTGTAAAAGCCCAACTT
GCCTAGTTGGGCTCAAGTTGCGATACGTACATGCGTTGTGTAATACCGCTTACTGCCAAA
AAAAAAAAAAAAAAAAAAATAAAATGCAAGA
>cluster_513_pilon
CGCCTGCCGCCAACCGATCGGCCCCTCCCCACCGACCTTCCGCTACGCCGTCGATTCGGC
ACCCTTCCCCCTTCACGGGTATACCGGAAAGATGGTGAAATTCACTCTGGATCAGTGCCG
TGAGATGATGGACAAGAAGCACAACATCAGAAATATGTCCGTCATTGCCCATGTGGATCA
CGGCAAGTCTACCCTGACTGATTCTCTGGTGGCTGCCGCCGGTATTATTGCCATGGAGAA
CGCCGGTGACGCCCGCCTGACAGACACCCGTCAGGACGAGCAGGACCGCGGCATTACCAT
CAAGTCCACTGGTATCTCTCTGTACTATGAGATGGAGGATGCGAAGATGGCCAACTTCAA
GAAGGAGAAGGACGGAAACGCGTACCTGATCAACCTTATTGACTCTCCCGGTCACGTTGA
CTTCTCGTCCGAGGTCACAGCTGCTTTGCGCATTACCGATGGTGCCCTGGTGGTGGTGGA
CTGCGTTGAGGGTGTGTGCGTGCAGACAGAGACTGTGCTGCGCCAGGCCCTGGGTGAGCG
CATTAGGCCCGTGCTCACCGTCAACAAGCTCGATCGCTGCTTCATCGAGCTGATGCTCGA
CGGCGAGGAGGCGTACCAGTGCTACTCCCGTGTGGTGGAGAACGCTAACGTGATCATGGC
CACCTACCAGGATGAGGCCCTTGGTGACGTGCAGGTTTACCCTGACAAGGGCACTGTATC
CTTCTCTGCCGGTCTGCACGGCTGGGCTTTCACCCTCACCTCCTTCGCTTCCATCTATGC
TGCCAAGTTCGGCGTTCCCGTGGAGAAGATGATGGGCAAGCTGTGGGGCGACAACTTCTT
TGACCCCAAGACCAAGAAGTGGACCAAGAAGAACACCGGCGCTGACACCTGCAAGCGCGG
ATTCGTGCAGTTTGTGTACAACCCCATCAAGACGGTGATTGAGGCCGCCATGAACGACGA
GAAGGAGAAGCTGTTCACTCTGTGTGACAAGCTCGGCATCGTCCTCGAGAAGGACACAAA
GGAGAAGAGCGGCAAGCCTCTGATGAAGGCCGTCATGCAGGGATGGCTGCCCGCCCACGA
CGCTCTCCTGGAGATGATGATCTACCACCTTCCCTCACCCGCCTTTGCCCAGAAGTACCG
TGCTGAGACGCTGTACGAGGGACCTCTCGATGACCAGTACTGCAATGCCATCCGCAACTG
CGATGCCGATGGCCCCCTCATGATGTACGTCTCCAAGATGATTCCCGCCAACGACAAGGG
TCGTTTCTTCGCCTTCGGACGCGTGTTCTCTGGCAAGATCTCCACCGGCCTCAAGGTCCG
CATCATGGGCCCCAACTACGTGCCCGGCCAGAAGAAGGACCTGTACGTCAAGTCTGTGCA
GCGTACCGTTCTGTGCATGGGCAGGCGCCAGGATGCCGTGGAGGACGTGCCCTCCGGAAA
CACTGTCGCCCTTGTGGGTCTGGATGCCTTCATTCAGAAGAACGCCACCCTCACAAACGA
GAAGAACGATGACGCCCACCCCATCAAGGCCATGAAGTTCAGTGTGTCCCCCGTGGTGCG
CGTGGCCGTGGAGTGCAAGGTCGCCAGCGACCTGCCCAAGCTTGTGGATGCCCTCAAGCG
CCTGTCCAAGAGTGACCCCATGGTCCAGTGCCAGATTGAGGAGACCGGCGAGCACATTAT
TGCCGGTGCCGGAGAGCTGCATCTCGAGATTTGCCTCAAGGATCTCCAGGAGGATTACAT
GAACGGTGCTGAGCTGCGCGTCAGTGACCCCGTTGTCTCCTACCGTGAGACTATTGAGAT
CGAGTCCACCAAGACGGTGATGGCCAAGTCGCCCAACAAGCACAACCGCCTTTACATGAA
GGGCAGGCCCCTCGAGGAGGGCCTGGCTGACGCCATTGAGGAGGGCGAGGTCACCCCCCG
TGATGACCCCAAGACCCGTGCCAAGATCCTGGTGGACAAGTACGGCTGGGACAAGGAGCT
GGCCAAGGGCCCCAAGATCTGGTGCTTCGGCCCCGACACCATGGGCGCCAACCTGCTCAT
GGATGTCACCAAGGGAGTGCAGTTCATGAGTGAGATCAAGGACTCGTGCGTGGCCGCTTT
CCAGTGGGCCACCAAGGAGGGTGTCCTCGCTGAGGAGAACATGCGTGGCTGCACCTACGA
GGTCCACGATGTGGTCATGCACGCTGACGCCATCCATCGTGGCGGTGGCCAGATCATCCC
CACCTGCCGCCGCTGCGTGTACGCCGCCCAGCTCACGGCCAACCCTCGCCTGTCTGAGCC
CGTCTACCTTGTTGAGATCCAGGCCCCCGAGCAGGCCCTGGGCGGCATCTACTCCACACT
GAACCAGAAGCGCGGCATGGTGTTTGAGGAGATCCAGCGCCCCGGTACCCCCATGTACAA
CATCAAGGCCCATCTGCCTGTGAACGAGTCCTTCGGGTTCAGCTCCACCCTGCGCGCCAA
CACCTCTGGCCAGGCCTTCCCACAGATGGTGTTCGACCACTGGGACACCATGCCCTCCGA
CCCCTGCAGGCCGGCAGCCAGACGTACGAAATCTGCATGGACGTGCGCAAGAGGAAGGGT
CTCAAGCTCGAGCCCCCTGTGCTCTCCAACTTTGAGGACAAGCTGTAAACAGTCGTGTGT
GTCTTCTCCCCTCAGACACGAGAGCGCTGCTCCTCTGGATCGTCCCGCGCGGCTCTGCGG
GTTTCGTTTTTGTTGTCAGCCGGGCGGTGATGGATGGGTAGATGGTCATCTCGGGAGCAT
CAGAGCGGAGATTTATCAGCTTTGTGGGGCTCGACCTGCCATAGGAGTGTGCTGAGCCTT
CATCTTGTAGTGATTTAGCTCAAAACGGCAAAAAAAAAAAAAAAAAAAAAAAAAAA
>cluster_533_pilon
TGTGGCGGCACATCCGGAAGGGACAGCCCGTGAGTTAAGCACTGCCGATTCAGAGTCAAG
CATCGAACGACAGATTGTCTTCTACTGTCCTTCTGCAGTCAGTTTTTGATAGCGACAGGG
AGAGGGTTCCCGCAGAGGTCACTCCTGCGCGGCTGCCATTACACCATAGGCATGGCAACC
TATCTGCTGTACGAGTCGGCCTCTGGCTATGGCCTCCTGGAGGTCGTCGGCATGGACGAG
ATCGGGGGCAGCACTGAGAAGGTGCAGGAGTCCATCAAAGACATCGAGAGGTTTGGGAAG
ATGGTGAAGCTTGCGGCCTTTAAGCCCTTCACCTCCGCGGCTGATGCGTTGGAGAACATC
AACGCCATCTCAGAGGCCAACATGTCGGAGGGCCTGAGTGCCTTCCTGGAACAGAACCTG
CCCAAGATCAAGGCTGGGAAGAAGCCGAAGTTCACGCTGGGGGTGTATGAGCCCAAGCTG
GGGTCAGCCATCCAGGAGGGCACAGGGGTGCCATGCGTTAGCAACGAGCTCACCAGCGAG
CTCCTACGTGGCGCACGGATGCACTTTGACAGATTCATCAAGGGCCTCGACAGCGACGCC
CTGAAGAAGGCCCAGCTCGGTCTCGCGCACAGCTACTCGCGTGCTAAGGTGAAGTTCAAC
ATCCACAAGGTGGACAACATGATCATCCAGGCCATTGCCCTCCTAGACACTCTGGACAAG
GACGTCAACACATTTGTCATGCGTGTGCGGGAGTGGTACTCGTGGCACTTTCCAGAGCTG
GTGAAGATCATCAATGACAACTACCAGTACGCACGGCTGGCTTTGGTCATCAAGGACAAG
TCCACCCTCACGGAGGACAGCCTTCCAGCCCTCACAGAGGTCACCGGCGACGAGGAGAAG
AGCAAGGAGATTTGGGAGGCCGCCAAGGCTTCCATGGGGCAGGACATCAGTCCCATTGAC
CTCATAAACATCAGCACCTTCGCAAGCAAGGTCATCTCGCTCGCCGAGTACAGGCAGAAG
CTGCACACGTACCTCACCGAAAAGATGGGCATCATTGCACCCAACTTGAGTGCCCTTATC
GGCGAGGTTGTCGGGGCCCGTCTGATCTCCCATGCAGGTTCCCTGACCAACCTGGCCAAG
TACCCCGCCTCCACCGTACAAATCCTCGGCGCAGAGAAGGCCCTGTTCCGCGCGCTCAAG
ACCAAGGGCAACACCCCGAAGTACGGCCTCATCTTCCACTCGTCGTTTATTGGCCGGGCC
AAGCAGCGTAACAAGGGCCGCATTAGCCGCTACCTGGCAAACAAGGCTTCTATCGCTTCC
CGCATTGACTGCTTTATGGAGGAGACAACGTCAGCCTTTGGGGAGAAGCTCAAGGAGCAG
GTGGAGGAGCGTCTGCGTTTCTACGATGAGGGCGTTGCCCCCAAGAAGAACATCACAGCC
ATGCAGGAGGTGATCTCAGGGTTGCCCAAGAAGGATGACTTGGATGAGGACGAGGTCGTC
CTGGACAAATCCGAGAAGAAGAAGAAAAAGAAAAAGAAGGCAGCTGAGGAAGAGGCAGAC
CAAGCCGAGGAGGAACCCAAGAAGAAGAAGAAGAAAAAGAAGGCCGCGGTGGAGGAGCCT
GCGGTGGAGGAGGCACCCAAGAAGAAGAAGAAGAAAAAGTCTAAGTCTGATGAGTGAGCG
GCGTCGCAGAGATTTCCTTTCTCCATCACTGGCGAAGCACACCAGTATAGTCTAAAGCAC
AGAACCGTTTTTCGAGTTGTGACCATATAACCCATTAGCCTAAAAAAAAAAAAAAAAAAA
AAAAAA
>cluster_539_pilon
CAATGACTACCACAGGGCCCAGGAGGCCTTTGACGAGGCGGAAGCTATGAGAGAGCTCGA
GGAGGAGGAGCAGGAGAGGCTCAGGCAGCCGGGCCACCATCACCACCCGACTGGGCTGCA
CCATGGTCATCACGAGCCCCAGTTCGAGGCCATCGCAGAAGAAAGAACAGAGGACCTCGA
GGAAGAGGAGGAGGAAGAAGCTGGACCTCAGGGGATGAGAGGTGGTGCAGCACCAGGCAC
CATGGACGTCGCTGGGGGGCTGCCGATGCCGCTGCACCTTCAAGATGATAGCCCCAGTCG
GGGGCACGAGGAGGTCCATGCGGAGGGAAGAGGACCTCAGGAAGAAGAGTGGCACCCCGG
TGACCCTACTGAGGGCCCGAGCGGTCCTGAGGTGCCGGACGGCGTCCTGGAAGAGAAGGA
GGTTAGCCGCGAGGAGGCAGAGGCGGTGGAAGCTACTGGGGAGGCAATCAAAGAGGCTGA
CCTCGCGCGTGGCCGGAGCTCTGGGGCGGCGGATGGGAGTGCTGACACGGACGCTGCGGA
CGAGCCCCCCCACGAGCTCTCCAAAGAGAAGAGCCAGCTGACTGTCAGCTCTGAGCCCTC
GAAGAAAGACGTTCCCTTGTGGCTGCAGTGACCGATCCGTCACCGGCGCCCGGGCAGCAA
TGAAGGAATGGACCCTGGCAGTGCATGCACATATCTACATCATCATGAGACCTGCGACTC
CCAACCACCCCCCCCTTGCGAACTAATGCAATTTGCGGACTAATCAAACCTCTTCGCTCA
GACTGGGCACTTCACATACGTCACCACCCTATAGTATCCCACCCTTCATGTGACGTACTC
ACAGAAGCTTTGAGCTCTGTGATTCATCCTCGCTTTTCGTATTTTCGGGTAGCCACAGTG
CCGTATGTATTGATGGCCCGAGTGTTGAAAGCCTGGGGCGCGGGCGACCTCCATCTGGAC
GGGTTCATGTCGATATCAAACCATTGTTAATTTTTATTGGCACTAGTCGAACCATTTAGA
CTGTATGGCATACCTACCGAACCATGGATTACGTCGTTGCACGTCGAACCTTTGTGTAAT
TCATCATATGCGTTTACTATTCAAAAAAAAAAAAAAAAAAAAAAAAAGAAA
>cluster_549_pilon
CCGCCGCATCTGCCTCCTCGCAGTCGGGACCTTGCACCTGCTCACGCGCGTCACGCGGCC
TCGCAATAGCAACCACGCACGGCCACCCGCCCTTTCAAACAGCCACCTGCTATTAGCAAG
GACGTGTCCTTGCGACTGTTCCTCCTGCCGCTCAAGCTTTCTGTGCTTCCGGTTTAGATC
TGGCCTACACTCCGTCCGATCTCTCGCTGCATCTCTTTGGCGCCCGTCTCACTACTCCGT
ACCAGCTTACACACTCGTTGACTGCACCCACACCGCATTGGCCTCCAGCTCAGCCACCTC
GGCGCTCTCATCCGCCTGCCAAAGGACAAGCAGAGCAGCAAGAATTCTACCTTACCGATT
TATTACGCTGGATTTTACCATCGCCCTGCATTCTGGTCTACATGGAGAAGAGCGACTCTA
ATAGTAGTAGTAGTCGTGGTTTAGACAGCTGCCGTGACTTCGCCGCCATTAGCGCCGCCG
CCGCCTGCCGCAACCGCGCCCTGGTTAAGACCGTGGAAGTGGACGACGTCCGCCCCTGGG
GAGGCGAGGAGTCTTTCAAGGACGCCGGATTCGTAACCTGCGTGCGGCAGCCCTCCTGAC
ATCGCTAATCGAGTGCCCGCCCTTCCGCGTGTCGGCCCCATCGTAGCTCACCGCTGGCTT
ACTGAAGATCTGTTTGATCTCTCCCTTTGAATTTTCTGGAGAGGAATCTAGGACGACGAT
CCTCGACCCCGATCTCAGCGCAGGCTGCCTTTAAAACAGGTGGTTTCCCATTACGGGCTA
GCTACATCGGTGACCTACAGCTGCGCCGCCGTCCGTAAATCGGTCACCCCGCTGGCGGTC
GGATCGCTACAGAAATGGCGGCTCCTTTCCCCGCCCCGGTGTTTGAGGGCTCGGAGAAGC
GGATCGAGGTGGACTTCGCTCTCAACCCTAAAGACATGGGCCAGAAGGGCCTCCGCGCCT
TGTCGCGGTCCCAGCTGGACGGCATGCTAACCCTTGCCGCATGCGAGATAGTCAACGTCC
GCTCCAACTCCCACTTCGACTCGTACGTCCTCTCCGAGTCCAGCCTCTTTGTGTACCCCC
GCAAGTGCGTTCTGAAAACCTGCGGCACCACCAAGCTCCTAGCTGCTGTTCCCCACCTGC
TGGAACTTGCAGAGAAACTGGGCATGCCTCCCGTCCGCGTGAAGTACTCCCGTGCCAGCT
ACCTCTTCCCTGACGCCCAGCCTGAGGACCACAAGTTTTTCTCGGGTGAGGCAGCCTTCC
TGGACAGCCATTTTGGCCACCTTGGGATGCATGGTGGCAGGGCCCACGTCCTGGGCGACC
CCCTAAAGGGCCTGCAGTGGCATGTCTACACTGCCGGGGCGGACATCCCGCCAGACAGCA
CAACCCGCACCCTGGAAGTCTGCATGACTGGGCTTGACCCTGTGAAAGCTGCTCAGTTCC
ACCGTGATGACAAATTCGTCTGTGTGGAGGAGACCACTCGCCTGTCGGGCATTACCTCTC
TTGCACCCCTCGCAGACATGGACGCTGTCATGTTCGAGCCCTGTGGCTACTCCCTGAACG
CCCTCCAGGGCTCAGGCTTCCTCACCATCCATATCACCCCCGAGGAAGCATGCAGCTATG
CCAGTGTGGAGTTTTGTGGGTTCAACTATGGGTCCCTCTTGCCCTCGGAGCTTGTTGAGC
GTGTGGTGGCCATCTTTGATCCTAAGAACCTCGCGGTGTGCATGTCAACTGATGCCCGTG
TGTGTGATGAGACGTGGAAGGGCGAGCTGCCGATGCCACCTGAGTATGCCTCCGCATCGG
ACATCAGCACCACCACGCTCCAGCAGGGTGGCTTCCTGGTGTTTGCCACGGCAGAGCGGC
AGCGGGTTAAAAGCCCGGCGGAGTCTACAGCTGGGGGGCTGTCTCCGCGTGGACCTCTCC
ACCACTCCTTCAGCTTTGCCTCCTCCCTCACCTCGACCTGCCCTGACATGTCCTCCGTAG
ACAGCCGCAGCTTACCGGGCTCTCCCACAGAGTTGTCATCCTCTGAGCCGATGGGCCCTG
GGCTTGTTCGCACCCTCACCGACGTCAGTGGAGGCAGCCTTGAGATGGCGGCAGTGCTTG
CCACCTACGGGGCTGTGCCCATCAAGTCCCCCAGCTTGGCCTGCCTAAGGGAGAAGGCCT
TGGCAGTGATCAGCGCCTCGGATCCGGAGGCCCTTGATTTTTTCTACATCTACGACTTGG
GTATGGTCACTCGGCTGTACTCAGCCTGGGTCCAGGCCCTCCCCCGCGTACACCCACACT
ACGCCGTCAAGTGCAACTGCAACCCTGGCCTGGTGGCCTCCCTGGCTGCACTGGGCACCG
GCTTCGACTGCGCCTCACGAGCTGAGATGGACCTCGTGCTGGGCCTAGGCGTGTCGGGCG
ACCGCATCGTGTATGCCAACTGCTGCAAGCACCCTCGGGAGATGCGTTACGCCATGAAGA
GGGGGGTGGAAGTCACCGTGGTTGACAGCCGCAGCGAGATAGAAAAGATCGCTGCCACCA
CGCCAGACTCCTCTGTCCTCCTCCGCATCCGCGCTGATGACCCCAATGCCCGCTGCCAGC
TGGGCAACAAGTACGGGGCGGAGATGGAGAACGTCCCCAGTCTCTTGCAATGTGCCAAGG
ACTGTGGTCTGAACCTGGTGGGCGTGGCCTTCCATGTGGGCAGCGGGGCGGAGAACCCTG
TGTTCTTTGAGGCCGCCATTGAGACTGCCAGGGAGGTCTTTGACATGGGCCTAGCAGCAG
GCTTTGACATGAAGATCCTCGACCTCGGGGGCGGAATGATGGGCGTTGTGAGCGATGATG
GTGACGTCACCTTCGCCGGGGATGTGACCGTGGCCATCAACTCTGCTTTGGACCGCTGCT
TCCCTGCTGACAGCGGCGTCACTATCATTGCCGAGCCGGGCCGCTTCTTTGCTGAGGCCT
CCTCCATCATGGCCACACAGGTTTTCGGGCAACGTGAACGCCGTGTGTCTTCCCCCAAAA
AGGACGGATGCTCCAGCGAGGTGGTCGTGAAAGACTACTACATCACCGACGGCATCTACG
GGTCCTTCAACTCTATCATGTATGACCACCACCACCCTTTCTGTGAGCCCCTCCGCTCTC
CCCTGCTGCCTGCAGTTGAGGGCGAGGTGCTCCCGGAAGAGTGGAGCACAAGCACTGTCT
TCGGGCCCACCTGTGATGGCCTCGACACGGTTGTCAAGTGCCCCCTTCCCGAGCTGCGCA
ATGGCGACTGGCTGCTGTGGCCCCGTATGGGCGCCTACACCATCGCCGCTGCCTGCAACT
TCAACGGAATCACTGTGACGGACTGCCCTCCTTTCTATGTGTACAGCAACTGAGTGGCCT
GCTGTAGAGAGGCTCCTCTGAGGGCTCGTCCCCGAGGCCCGCAGCTGTCCGGCTATGAAA
TCTCCATGCTCTCCCATCTATCCGCAGACAACAACATACGGCAATTTCTCTTTGAAACAT
GGCAAATGGCATGCCTTGCAGTTCGGCAGAGGCAGGCTGTCGGCCTCCAATCCCTGGCTG
CCGTTTGTTTCCTTTCTCAGGAATTGCAACACAGTTGGGTTCTACGTGTAATTGATGAGA
TCGTTATATTCTAAAAAAAAAAAAAAAAAAAAAC
>cluster_557_pilon
ATCTGGGGGCGCTACAAGACTATCCTTTTCTTCTCGTACATCTACCTTGTGGGACTGCTC
ATGCTCGTTGTGAGTGTGGCCGCACCGGGGCTGTCCCCCACGCCGGGACAGGGCACCGAG
GCAACTGCGTTCCAGTCCACAATCCTCTTCCTATCCCTCTACACGATCGCCTTGGGCACG
GGAGGCATCAAACCAAACGTCAGCGCCTTTGGAGCCGACCAGTTTGACGTGAACGACCCA
CAGGACGCCCATGACAAGAAGTCGTTCTTCAACTGGTTCTACTTCTCTATCAATCTAGGA
TCCTTTGTGGCAGCTGTGGTGATTGTGTACGTCCAGGAGAGCATCTCGTGGGCCATCGGC
TTCCTCATCCCCGCCATTGCCATGGCGATTGCGGTGACATTCTTCCAGTGCGGAAGCAAG
CTATACTCCCATATCCTGCCGGCGGAGAGCCCGCTGTCCCGCGTGGTGAAGGTCGTTGCC
GCGGCCATCAGCAACCGGCGGAAGAGCCTTGCAGAAGTCGACCAGCAGCTCCAGCAGCAG
CGGGCCGCCGCCTTTCCAAGATACCGCAGCCCTTACTCCAATGAAGCGGCCCCCGTGTTT
GCTCCCGTGCCCCAGGCCCTCACAGCCGGCGCAGAGCCCGGCGCGGCCGGGCTGCTGAAG
CGCTCGGGGAGCTTCCAGTGGCTGGACAAGGCCATCCTAACTAGGGACGGGGAGAGCGAG
GGGCTCGAGCAGGGCCTTTTGGCGTCGGCGGTGGGACAGTTCACCGAGAAGCAGGTGCAC
GAGGTCAAGCTTGTGCTGAGGATGCTCCCGGTTTTCTTCACCACCATCTTCTACTGGGCC
CTCTACATGCAGATGGGCAGTCTGTTTGTGCAGCAGGGTGCGTCGATGGACCGGCTGATA
TTCAACGGCGCCATTCAGGTCCCGGCGGCGAGCCTGTCGACCTTCAACACCATCTCTATT
ATCGTGCTCGTCCCCGTCTACGACAAGCTCTTCCTCCCTGCGCTGAGGGCGTGCGGGCTG
AGGATGACGATGCTGCAACGCATCGGCTGGGGGCAGCTCGTGGCCATCCTCGCCATGCTG
GCAGCCGCCTGGGTGGAGAACCAGCGCCTGAGCCTCGCGGCGCGGGGCAGGTTCGTGGAC
AAGCATCACAGGGTCGTGGACATGGTGATCTGGTATCAAACCCCGCAGTACATCCTCGTC
GGCCTCAGCGAGGTCTTTACCTCCATCGGGCAGCTCGAGTTTTTCTACAACCAAGCGCCG
GACGTGATGCGCAGCTGCTCGATGGCCCTCCAGCTCCTTACGAGCTGCCTCGGCTCGTAC
AGTGCGGGCGTCATCGTGTGGGCCACGCAGGCCATCACCCGGGGGGCGGATGGCACGGGC
GGCTGGCTGCCCAAGAACATCAACAATGGCCACCTCGACTACTACTTCGTGATGCTTGCC
GGCATGATGACCGTCAACACGCTGCTTTACCTTGTTGTCGCCATGAACTATGAGTACAAG
GAGGTCGAGCACGAGTATACGGTCAGGAAGGCGCCGCCGCCTTCAGAGGAGGGAGAGGAG
CCTCAGCCGGCCAGCATGGCAAGCGTCACACAGAGCATCGCCATCCAAGGGGCACGGCGT
GGCAAGCAGCCGCTCAGCACCACTAAGGAGGGCCCCTACGGACGCTCCATCACCTATGTG
CCCGCCTCCCCCAACCTCCCGCCTCAGTTGCGCTGAGGCGGCGGCGACGGCGGCAGTGGT
GGTGGCCGGGCGCGGCGGTCGGGGAGGCTGGGCACGCATGCATGTCTTCGCTGCCAGCCG
AACTTTAGCTGGAAGAGTGGGATGAAAGGGGCTATTTACTGGCCCGTCCAGGAGGGATCA
AGGAGGACAAGCCTGTTACATTGCATCATCAGCCTTTGTTGCTTGGAATCCCATGTACTG
TTTATCTAATGACTCCGTTTCTCTGTAAGGCACAGTATGCGTGTAAAAAAAAAAAAAAAA
AAAAAAAAAACAACA
>cluster_575_pilon
AACATACGCGCGGGGGGCTATTTTAGGAAGAAAGCACCAACCACCAATTTAGACTATCTC
TAGCTGTGATACTTTCAAGTGGTTGCCCCTTGTGCAGCCCGGGGGAGAGGCGAACCGACG
GCGCGCCGATCGGACTGATCCCGCGCTGTGAGATAGTGACTCCCCCCTCCCTTTCTTCCT
CCCTTACCCTAAGCCGGACCGTCCATCCACCAACCCTCCAGGCAAGATGGCGGACGATGA
CCTGTGCTTCGACTTCGAGGACAAGATGGAAGCTCCGGCCCTGCCGACAGCCACTCCAGA
CGCGGCCTTCACACCTGCCTCCACACACCAGGCCCCAAATATCGGTGGCAGCGGCGCCCA
GGTCACCGCCAACTCGAAGAAAAACTTCCGGCAGACTGTGTGTCTCTTTTGGCTACGCAA
CCTCTGCATGAAGGGCGACAGCTGCGGATTTCTGCACCAGTTCGACCCGGCCCGCATGCC
GGTGTGCCGGTCCCTCATGAAGTACGGGACGTGTAAGGAAGCCGACTGTCCCTTCAAACA
TTCGTTCGACGACATCAAGGAGTGCAACATGTACAAGCTCGGCTTTTGTATCTACGGCCC
CGTGTGCCGCTACAAGCACTCGTCCATCGCAGGCCCGCCTCCGGAGCCCAACACTGTGGA
AGCCGCCAAGCCAAAGGAGCACAGGAACATCGACGCAGTGGTCAATGCAGTTAACGCCAA
CATCTCCTCGTACGACTCCGGCGGCCGGTTTGGCGGCCGCGGCCGTGGCGGAGGCCGCTT
CCATCACGGTGGGCGGGCCGGGCGGGGAGGTCGTGGCCGTGGAGGTGACGGTGGCGGCGG
TGGGGGCGGGTTCCACGCTATCCCCGTCTCGGATGGAAGCCGATAGGACGAGGTGCGGTA
GGGTGGCGTGCACATGCCACGGGGAGGGCGGCGGGCCAAGGCAAGCCCTTCTCTGCACTC
ATTGGGTCGCGATTGGTGCGGCGGACCAGAGTGTGTACTGCGTGCCGACGTCTTAGCTTT
CAGGGAGGCGGGCTGCCTCCATGGGGAGGTCTACCAGCTATGCGCTCGGAGCTGACGCCG
TGCGCAGAGGAGGGGGAGAACCACGTGGGAGAGATAGGACTTTGCAGCTTGCCTCGGAGG
GGGCGGCGCGGGAAGGCCCACAGCCAAACACGTGGGACGGCAGGTAGCTCGCAGCGGAGG
GGGTTGCGAGGGGCGGCACATGCCAATGATGTAATGGAATTCATGAGCAGAAAAAAAAAA
AAAAAAAAAAAAA
>cluster_578_pilon
CGCTGATGTCGAGGCTGCAGTGAAGAAGGGTTGCGAGGTTGTGGTTCTGTCCGACAAGAC
TGACCCTGCTGACATGGATCCAGCATCTCCTCCTATTCCAGGCCTCCTGGCTGTTGGTTC
TGTTCACCATCACCTGATTCAGAAACAGCTTCGCAGCGACACCTCCCTTGTGGTGGAGAC
TGCCCAGTGCTTCTCTACTCACCACGTCGCCACGCTGGTTGGCTATGGTGTGCATGCCAT
CTGCCCTTACCTTGGGTTTGAGACCTGCCGCCAATGGGTGCTGTCGTCCCGCACCCAGTC
CCTGATCAAGAGTGGCAAGATTCCAGATATCAGTGTGGAGCAGGCCCAGAAGAACTACAA
GAAGGCCCTCGAGAAGGGTGTGCTGAAGATTCTGTCCAAGATGGGAATTTCGCTTTTGAA
CACCTATCAGGGTGCACAGATCTTTGAGGCCTATGGCTTGGGACCTGAGGTGATCGATAT
GGCCTTCAAAGGGTCTGTTTCCCGTATTGGCGGCATGACACTGGACGACGTCGCTGCCGA
GACCGAGGCCTTCTGGGTGAAGGGCTTCCCTGAGACCGACATGAAGAAGCTGGAGGACTA
TGGATACATCCAGAGCCGTCCCAAGGGAGAGTATCATGCGAACAACCAGACTATGGCCAA
GCTCCTCCACAAGTCCATCGGTCTCGGCGGAAAGGAGAGTGACCCCGAGGCGTTCGAGGC
TTACACTGAGCACTTTGAGAACTCCCCTGTGAAGGTCCTGCGCGACACTGTGGTGCTGGA
GACTGGACTTGACCCCATCCCGATTGAGGAGGTCGAGGATGCTGCATCCATCATGGAGCG
GTTCTGTACCGGAGGCATGTCTCTCGGTGCCATCAGCCGTGAAACTCATGAGACCATTGC
AATCGCCATGAACCGCATCGGTGGCAAGTCCAACAGTGGTGAAGGTGGAGAGGACCCTGT
GCGCTGGGAGGCTGTCACGGACGCCACTGAGGATGGCAAGTCCGAGCAGTTCCCGTACCT
GTCTGGGATGCAGAACGGGGATGTGTGCACAAGCCGCATCAAACAGGTTGCCAGCGGCAG
GTTTGGTGTGACTCCACAGTTCTTGATGAATGCTGACCAGTTGGAGATCAAGGTCGCGCA
GGGGGCCAAGCCCGGTGAGGGTGGCCAGCTTCCTGGACAGAAGGTCAGCCCCTACATTGC
TGGTCTGCGCCGCTCCAAGCCCGGTGTGCCTCTCATCTCCCCTCCCCCACACCACGACAT
CTACTCCATCGAGGATCTGGCACAGCTCATTTTCGACCTTCACCAGATCAACAAGGATGC
CAAGGTCAGCGTGAAGCTTGTTGCTGAGGCTGGCATCGGAACAATTGCCAGTGGTGTGGC
AAAGGCCAACGCCGACGTCATCCAGATCAGTGGGCACGACGGCGGCACTGGTGCCTCTCC
CATCTCCTCCATCAAGCATGCTGGTGGACCTATGGAGATGGGCCTGGTGGAGACCCACAA
CACCCTCCTGGCGAACGAGCTCCGCGAGCGAGTCATCCTCCGTGTGGATGGTGGTATCCG
CACCGGTCTCGATTGTCTGAAGACTGCCGCCATGGGAGCTGACGAGTACGGATTTGGCAC
GGTGGCGATGATTGCAACTGGATGCATCATGGCCCGCGTGTGCCACACCAATAACTGCCC
CGTTGGTGTTGCCACTCAGCGAGAGGAGCTTCGTGCCCGCTTCCCGGGTACCCCTGGGGA
TGTGGTGAACTACTTTCACTTCGTCGCAGAGGAGATGCGTGCAGGCTTGGCCTCTCTGGG
TCTCCGGAGTATGGATGAGCTGGTGGGCCGCCTGGACTACCTGAAGGCCCGGCCTGACTT
GAACCTCACCAAGACCACCCATCTCGACACGAGTTTCCTTACCACCTACATTGGCCCGGC
CGAGATGTCCAGCTCTCGCATTAGTGCCCCTGTACATGGCAACGGTCCCCAGCTCGACGA
TGAGATTCTTGCAGACCCCGAGGTTGCGTCAGCCATCGAGACAGGCGGAACCGTGTCCAG
GGAGTACAACTGCGTCAACACAGACCGATCAGCACTGGCCCGCGTGTCCGGACAGATTGC
CAAGCGCTTCGGAGATGACGGTTTCCCCGGGAAGATTGAGCTGACACTCCGTGGCAGTGG
TGGCCAGTCGTTCGGTGTCTTCCTCACTGGTGGCATGGATGTGACCCTTATTGGTGAGGC
CAACGACTACATCTGCAAGGGCATGTCTGGAGGCTGCTGCACAATTGTTCCTCCCCCGGA
CGCTGGATTTGAAGCATCGTCTGCCACCATGGTGGGGAACACATGTTTGTATGGTGCCAC
TGGCGGCAAGCTCTTCGTCAACGGCCGCGCTGGTGAACGTTTCGCTGTTCGCAACAGCTT
TGCTGAGACTGTTGTGGAGGGATCCGGAGACCACTGCTGTGAGTATATGACTGGCGGCAC
AGTGATTGTGCTAGGCAATGTCGGCCGCAACGTCGGTGCTGGCATGACCGGAGGCCTTGG
ATACTTCCTCGATGAGTCTGGCGACTTCCCAGATAAGGTGAACGCTGAGATCGTGAAGGT
GCAGCGAGTGGTCACCGAGGCAGGTGCTACGCAGTTGCGCACCCTCATTGAGGAGCACGT
GGAGCGCACTGGCAGCGTGAAGGGTGCTGCTGTACTCGCTGACTGGGACGACATGCTTGG
CAAGTTCTGGCAGCTTGTCCCACCGAGCGAGGCAGGCACCCCAGAGGCATCTCCAAAGGC
TGAGTCAAAGGTGGCAGATGGAGCAGTGGCTGTCAAGGCATGAGCAGTACAGCGCTTCCA
TGGTTAACTGTCCATGCATGTCTGGTACTTGGAATTGGATGCACTATCCGTTCACCAGAC
GGCTCCCTGGGTTAATCACTTTCACCTTTTCAGGACTTTCTTCAGGAGATGCGATAGATC
CTTGCTATGTGACTGCGATTCATCTCCCTACTAGATGACAAATTATATGGTAAGCACACT
TGATTTACACCCAAAAAAAAAAAAAAAAAAAAAAAAAAAAAA
>cluster_581_pilon
CTCTGACGCCACAAGATTGCTAACCTCCCTTCTCTCCCCTTACTTTCTAACCTCCCCCGA
CATCAAACTCAAGATGGCTACCATTGCCAGTGTTTCCACCGTGGACAAGACCGCCGCTGG
GCGCGAGTACAAGGTGAAGGACATGGCCGAGGCCGATTTCGGCCGCATGGAGATCGAGCT
CGCCGAAGCCGAGATGCCCGGTCTCATGGCCTGCCGCTCCGAGTTCGGCTCTGCTCAGCC
ACTGAAGGGCGCTCAGATCTCCGGTTCCCTTCACATGACTATCCAGACCGCCGTGCTGAT
CGAGACCCTCACCGCGCTCGGCGCCACTGTCAGGTGGTGCTCTTGCAATATTTTCTCCAC
CCAGGACCACGCCGCCTCCGCCATCGCCCGCGACTCCGCTGCCTGCTTCGCCTGGAAGGG
CGAGACCCTGGAGGAGTACTGGTGGTGCACTGAGCAGTGCCTCACCTGGCCCGACTCTGA
CGGCTGCGACCTCATTGTCGACGACGGTGGTGACGCCACCCTGCTGATCCACGAGGGCAA
GAAGGCCGAGGAGGCTTTCGAGAAGGATGGCACTGTGCCCGACCCTGCCTCCACTGACAA
CCCAGAGTTCAAGATTGTTCTGCAGATCATCAAGGAGTCCCTTGCCCGGGACCCTAAGAA
GTGGACCAAGATGGCCAACAAGATCAGGGGTGTGTCGGAGGAGACCACCACTGGCGTGAA
GAGGCTCTACGAGATGCAGGACAACGGCTCCCTCCTGTTCCCCGCCATCAACGTTAACGA
CTCCGTCACCAAGTCCAAGTTCGACAACGTGTACGGTTGCCGCCACTCTCTTCCCGACGG
CATCATGCGCGCCACTGATGTCATGCTTGCTGGCAAGATTGCCTTCATTGCTGGATTCGG
TGATGTTGGCAAGGGATCTGCCGCCTCCATGAAGGCTGCCGGTGCCCGCACCATTGTCTC
CGAGATCGATCCCATCTGCGCCCTCCAGGCCACCATGGATGGGTACCAGGTGGCCACTCT
TGAGGACTGCCTCAGCTATGCTGACATTTTCATCACCACCACCGGTAACAAGGACATCAT
CATGGCCGAGCACATGGCCAAGATGAAGCACAACGCCATTGTCGGAAACATCGGTCATTT
CGATAATGAGATTGACATGGCTGGCCTGATGGCGTGGCCCGGCATCAAGCGCACCAACAT
CAAGCCCCAGGTCGACAAGTTCACCTTCCCCGATGGCCACTCTGTCATCATCCTTGCTGA
GGGCCGCCTGCTGAACCTGGGCTGTGCAACCGGCCACCCCTCCTTTGTCATGTCTTGCTC
TTTCACCAACCAGGTCATTGCCCAGCTCGAGCTGTGGAATGAGCGCGACTCTGGCAAGTA
TGAGAAGAAGGTGTACGTGCTCCCCAAGCACCTCGACGAGAAGGTCGCCTCCTTGCATCT
GGAGAAGCTTGGTGCCAAGCTCACCAAGCTCACCAAGGAGCAGGCCGCATACATCAACTG
CAGCCCCAACGGCCCCTTCAAGCCCGCCCACTACCGCTATTAGATTTAGTATCGTCAGGG
TTGGTGTCGTGGCCTCTGTGATGTGGATCCTCTAAAGGTGATGCAGCCGCAAGTTCCCTC
GACAGGGGTTTTTGACTTGAGTATAAACTATAGGAAATTGCATTTGGCCGGAACCATATC
AGCAGTATTGTAACTACGTTTAGCCTACAAAAAAAAAAAAAAAAAAAAAAAAAAAAAAAA
AA
>cluster_589_pilon
TTATGATCGTATAATATTTTTGAATGAAAAAAAATTTTATGGCTCCACAAACTGAAACTA
AAACAAGTGCTGGCTTCAAAGCCGGTGTTAAAGATTACCGTTTAACTTACTACACTCCTG
ATTATCAAGTAAAAGATACTGATATTTTAGCAGCTTTCCGTTGTAACCCACAAGCTGGTG
TTCCACCAGAAGAATGTGGTGCAGCTGTAGCAGCAGAATCATCTACTGGTACTTGGACAA
CTGTATGGACTGATGGTCTAACTTCTTTAGATCGTTACAAAGGTCGTTGCTATGACATCG
AACCAGTTGCTGGCGAAAGCAACCAATACATTTTCTACATCGCATACCCGTTAGATTTAT
TCGAAGAAGGTTCAGTAACTAACTTATTCACTTCAATTGTTGGTAACGTATTTGGATTTA
AAGCATTACGTGCTTTACGTTTAGAAGATTTACGTATTCCTGTAGCTTACGCTAAAACTT
TCCAAGGTGCTCCACACGGTATCCAAGTTGAACGTGATAAATTAAACAAATATGGTCGTT
CATTATTAGGTTGTACTATTAAACCAAAACTAGGTTTATCAGCTAAAAACTACGGTCGTG
CATGTTACGAGTGTTTACGTGGTGGTCTTGATTTCACGAAAGATGATGAAGTGCGACTTG
TGATCGTTTAATAATTTAGGTGCACTAGACTAGATGCACCCGGACGTTGAGATCCGGAAT
CCAGCCGACTTACCCAACAACCTTAATATTCAATAAGCCTTAAACCTAAAAAAACATATT
AGGTCGCGAAAGCGTGAGGGAAACACAGCATGTCGGAAAAGGGGGATGAGGCACTAACGA
CTATTAATAGCCGATACGCCTCCAAGGAAATGAACAATGGGTGAAAGGCATACTCCCTGA
AGCCAAATTGAGCCGCGGGTTTTCTTTCCCGATCATCTATATATAGTCTAAGGGATGATG
GTCCATGGGGCGTTAAAGTTTCATCATAACGTCACTCTCAACCAATATGGACCCGCAATT
ACCACGAAGGTATATTATCAATGGAATGGCCACCCGATACAATTATTAAATGAACCAAGT
TTGCTGACTAAAGCTAATCTACTCAGAGTCCTAGTATTAGGAAGCCATGTCAGAAGAGCC
CTCATAATGGAGGGCAGGGAAATTGAAGATAAATTTCATGTTCCAGTACTCATCAAAAAT
TGGAGTTGAACATACTTTTATTGGAAAAAAAAAAAAAAAAAAAAAAAAAAAAAATTAGCA
AGACCATACCTCACTGCGTTGATACCACTGCTTAAGC
>cluster_623_pilon
GGCGACCCCTATGACGAGAGCTGCCACGTCGTCGGCGGAGGAGATGTGCCGCGTCCTCCA
AGGCGGCCTCAGGCGGCGTCACGCTCGCGCTACGGCTGCCAACGTGCTCTCCTCGCGGAG
CCACTGCGTGTTCTCCGTGACGGTGGAGCGCAGAGAGCTGGGGCAGCCGGAGGCCGAGCT
CTGCACCCTGCTGTTGCTGGACCTCGCGGGCAATGAGTCAGGTAGAGGCCGTGAGTATGT
GCACGCCAGAGGTCCGCAAGCGTCGAGTGAGGCCACCATGGCATGGCGCGAAGCAAGGGA
CATAAACCAGTCCCTGTTTGCTCTCAACCAGTGCCTCAATGGCCCCGCGTCGAATGCTTC
AAGGCAGAGAGGCCTGCCATGGAGGCAGCACCCTCTCACGCGGATGATGCAGCGCCCCCT
TATCGACGCCAAGGTCTTCTTCATCGCCACGGTGAGCCCGTTGTGGGAGTGCCGGGCCCT
CAGCCGACTGACGTTACAGAAAACCAGGCAGGTTAGGAGGATCCGGAACGCCTCGGAGGA
GAATGCCAAGTTGCTCGTCGAGGCCGTCGGACGCCACCGTGTCGTGTTCGTCCCCATGGA
GTCACTCGAGGGCGAGCGCCGCCTCATCCGCTCCGACGAGGCAGCCGCCAACCATGGGCT
GTTTTTTCTGTCAGCAATCCGTGTCAGCGTTGTGAAGATCTTCTTTTCCCACCGCTGGCT
GACGCCGTGGTATGAGGGCTCAGACCTCCCGCCTGCCACTTGGTACGATAGTGCCAGGCC
TGGGGCACACCCTGATGCAGAGGGCCACCCGAAGTGTGCACTTGTGGTGGAGGCAATCGA
CGCCATGAGAGCAGCTGGGTGGATTCTGGCCTCTGCCAATGTCGTTCTGTGGTATGACTT
CGCCTGCATCGACCAGGACAGCCCCAACCCTGCCCTGGAGTTAGGGGACCGCATGTTTGA
GATCATCGCCTCCTGTGACTTGCTACTCAGCTGTGTGGTGGATGAAGGGTGGCAGAACAG
GGAGGCGGAGGCGGATGCCGTGCACTCCCAACACCCCTTGGATTCCTATCACGGCGGGGT
GGCGTGGAAGGACTACACCAGCCGTGGGTGGTGTCGCCTGGAGGCTTTTCTTGGGGCCAA
GACCCCCATCGGCACGGATCGGAAACGTCACTTTGGCCCAGGCCCTGTCAGGGATGCTAT
TTCACGGGGGCGGCGGCCGCACGTTGTGTTTGGCAGCCGGGAAGCGGCGCTCGGCCACCC
ACCCGTCGTGCTCCCAGAGTTTACCAGCACCGAGTTTGCCCTGTACAACCCCACCAACGG
GATGGTCACCAACCCGGCGGACAAGGCAGTGATCGCTGAGTACGTCGACGCCCTCCTGGA
ACTAAACTCAGACCTGAAGGAGGCCCTGCAACTCCCCATGCACTCCGTGCTGAGGAGGGA
GCTCCCCATAGACGACATCCGGGAGCTTTTGGGGGAGGTCGGGGCTGCTGGCTGCTGCCT
AGACCGCCTGGACGGCCATGGCAAGCTGCCGCTCCACCTGGCAGCCTCCTACACCCACCC
AGAGATTGTCAAGGAGCTCATCGACGGCTTTGCCGCTGCTGCGGAGGTTGGGGACTGCGA
TGGAAACTTACCACTGCATGTTGCGGCGGCAAGAAGTCCCCATTTGAAGGTGGTTGAGCT
CCTTGCAGACGCCTTTCCTGAGGGTCTCGCGGCGCCCAACCGGCAAGGGTGCCTACGCGT
CCATCTTGCAGCCTCCTCTGCCCGGCCTGAGGTGGTTGGGCTCTTGGCCGACCGGCACCC
GTCCGGAGCTCTGGCCAAGGATAGGGAGGGGCGCCTGCCGCTTCACTGGGCTGCAGCCAT
ATTGAGCCCCGTTGGGCGCCGATACGTAGTGGCAAAGCTTGTGACGCAGCGGCAGCTTGC
TGGGCTACAGGACCCACGGGTTGTTCTCGCTGACAACACTGGCCGGACGCCTGCGGATGT
TGCGCGAGAGCATGGTGCCGAGCAGGCGGTTGTCGACCTGCTCACAATCAATCAGGACGA
TCCACTTGACCAGCGCAGGCCGGAGGAAGGTGAGGGGGCTATTCCGGCTGCGGACGAGAC
TGCACAGCGGGCTGCAGCGGCTGTGGAGATGAACAGGGAGATTCCAAGGCCATCTCACAA
GACAGCCGAGACTGAGAGGGAGGTGAAGAAGGTCATGACAGAGGCTGTGGCTTCCCAGGA
CGAGGTTGACCGGGAGCCGGAACGTCGTGGCAAGGGAGGCAAAAAGGGGCCAGTGCAAAA
GACTAAGAAGCAGAAGAAGAAGAAGGGATGGTAGAGATGCACCCGACACAACTGTGCTCC
ATGCGAGTGCGAAACAATCAGTTTCTTTAACGCGAGAGCTGTGGCTGAGTGGCTGACACG
GTGTGGTATGTCCGCGGGACCAACTCCAGAAACAGGAATGATGGCCAAGACGTGCATTTT
AAGGGTTGTGACTGCAGAAAAGAGTGGGCCATTCATATTGTGATCTATGATTCCAGGTGT
TGCCAACACAGACCTCGGGATGTTTCCAATGATGTTTATATGAATAGTTGCTCAGGGAGG
GAATATAAGCTGTCACAGCACAACAGCTCAATGGGCCTTCACAAACATGTACAAAAATCC
AAGAAACAATACTGCACCGTGAGCAGTGTACGCCACTCCTATTTGGGTGGCGGCAGAGAC
GGTAGTTATCATCACCGTTCCGCCGCTGGAAGCACTCCAGGCGGCACAGGCGCCCTTCAG
CTCCTCAGGCCCAGGAACAGCGCCTCCAGTCCTGTTGC
>cluster_634_pilon
ATACTCAACAATCAAATTAGAGTATCGCAGTTGAGCCTTTCCGCCTGATAAGTGGGTAAG
AAACTAGAGAGACACCTTTGAAGACATTGCAAGGCTATCGCATAGGTGTTGTTATCCCCA
AGTGAGCATGGAGATGCCCGAGCCAAATAACCCTGGCGTTCGCCCTGTCGGTGTGGAGGC
CCGTGTGGACGTGCACCCTCCGAAAGTAGCTGCCGGAGCGGCTCCGGCTACGTGGGGCGA
CGAAAGCGCGGTGCCACAGCACTGGAAGTCCCTGGATGAGTTTGTGGCCACGGAGCGGCG
CATTCGTGAGCGAAGGCGGGGGAAGTTGGGGAGTGGGCACTGGAGCGGCGCCGACCACGG
CTTCCGATCAGCTCTGCGTCGCTCCCTCGACGCGCGGCGCGGAGCCTCTCGCTGCTCCTC
CGCCAATAATAGTTCCTCCACGACTGGCTTCGGCAACGACTTGTTCATTAGCCACTGCTG
GCGTGGACAATGTCAACTAGAAAAGAACCGTATTATCGCCGAGCTCTCAAGTGATCAGCC
GGGTCGCGAGGGGTGCAGCTACTGGGCGGACTATCTGGATCTGCAGGCCACCGGACCGGT
GGAGTGGCGGAAAGAGATAGAAGACGGTATAAAGTCAGCCGCAAAGTTTGTGGCATTCAT
TGATGAGCACTACCTCTGCTCGGCCAACTGCCTCCAGGAGCTGGCGTGTGCATTTGAGGA
GGGGAAGGCCGTGGTGCCCATCATCCTCACGCAGCGAGCATGGGACCTGCTTGCCCAACC
TGGGGGCCACAGGGCCGCATGGGTCATGAAACTTACTGACAATGGTGGCACCGAACTGGC
CCCGCTGAGCAGCAGCGCAGGCGCCAGGCTCACCGGCTCGATCCTGCTGAGCGAGGATGC
CTTGGACTCACTGTTCCAGAAGCTGTCCAGCATTAACTTCTGCCCCTGCCGAGCACTGGA
TTATGCTGCCCGGGGTGACTCAGAGGTCCTGTCTACGGCAGTTCAGTACATTTGCCGGAA
CATGGCGTACCTGAAGGAGCACTGCGAGCTCAACCAGAGAGCCCTACGGTGGCTTGCCAA
TGCCAAGGCGGCCTCCTCCTTTTTGCAAGGTCGCGAGGTCTCTGCATGGACCGAGTGGTG
CCGCCAGGGCGAGCGGCTTGACCTCCAGCCGTCGGTGTCGGCCACCATGAAGAATTTCGT
CGAGGCTTCGCGGCGGCGCCAGGTCCGCGCCAAGACCACTCTCACGGCGGTGGCCGTGGT
CACGGTGCTGCTCATTGTTGCCTTGGCTGCATGGGCGCTTGTGATGCGCAGTGTGGCTAA
TCAGCAGCGGCAGGTGGCCGAAGATCGGTACAGGGCAGCCGAGCTCTCAGCCGCTCGAGC
CAACATGCTGCTACTTCTCCAGGACGGCAACCCGCAAACACCAGCACAGCTGAGAGCCGT
GCGAGAATCCGTCAAGGTCGCCACTTTGCTGAATGAAACCTCTGCCATAGAGCCACAGCT
TCTCAGCATCCTTCAAAGCCTACAGTCGCGGAAAGCCTGGATGTTGAAGGAGCTGCGTCC
GTGGACCATGTCGGAACAGATGACCGCCATTCAATGGTCCCAAGCGGCACCCAATGGGCG
ATCCGTGTTGGCCGCAGGCTTCAGTGACGGCTCCATCTCTGTGTGGGCTGAGTCCCCAGA
TGCGTCGGGTGGGTTCTCCCCCTCTGAGGCTGCAGAGGCCCCTCCCAATGCAACCGGGCA
CTCGAGCCATGTCACCTCCTTGGCGTGGGTGCAGCACCCTGGCGACCCGCTGTCCCATCT
GCTGGCGTCTGCAGCCCATGATGGGAAGCTCCTTGTATGGCTCCAGGACGCCACCACAGA
CACTCTGTTACCTGCTGTTACTCTCCCCACCCACGGCCAACATGTCAAATCCGTGGACTG
GCGACCCTCAACAGCAGCGGCATCAGCAGCTGCAGGAGGTGAAGACGTAGGAGACGGCAG
CTTTGATCTGGGATCAAGGCTGCCCCTGCTGCTCGCCGCCGGCTCCCAGGACGGCAACAT
CACTGTCTGGAGCTGGTTAGGGTGGCCTGATAGCAACCCAGTCGTCCTGTGGAATCTCTC
ACATAGCCTGGAGAGCGCAACTTCCTTTGGGGCCCTGCCGGAATCCGCAGCCGCAGTTGC
CGCTGTGGCCTTCTCCCCGGACGGAGAGATGCTATCAAGCGGATCGGAGGATGGCTCAGT
ATTAGCCTGGGGGCTGGCAGAGCAGGAGCTATACCAACTCACCATGGAGCCCTTCGCCAT
CACAGACCAACCTCCCCCCCCGCCTCTGCCACGGCTCCTGGGCAATCACCCTGCCAGGGT
TACAGCCCTTGCATGGTATCATACCTCCCATCTGTTGGCAACTGCCTCAGCCAGCGGCTT
CCCATACCTGTCTCCCAAGGCCGACATCCGGATTTGGACAGTCACCAGTCACAGCTCTAA
CTCTGAGGTGCCTTTGGCAGTGGTTGAGACACCGTTCAGGCGGGAGGTGACCTCCCTGGC
GTGGGCTCCCGGGCCTGAGTCGAGGTCCATCGCCGCGTCATCTGGCAGCGGCGACGTGTT
TATCTATCAGATGAGCGAGACCTTTAGCGAAGTCGTGTCTCAGTTCGCCCTGCCTGTAGT
CGGCCAGCCCCATCGCACACCTGCTCATGTTTCCATCTCTGAATATGGACTACTGGCGAC
CAGCCACGGCTCAGCGGGCTCGGATGAATGCCGGCTTGGTATTGCCCGGGTGTGGGCTGT
CGGCGATGGCATCAGTCGTGTGCAGCACCAGCTGACCAACAATCCCCCCCCAGCAGTAGT
CCAGGCCGTTGAGAGCTGCTGCATCTGCTGGGACAGCGCAGGGGACCTTTTGGCGTCTGC
CTACAGGGGCATGCAGGTGGACGGCAGTAGTGTGTGGAGGGTGGCGGTGTGGGAGGTGGA
GAAGGCCGGTGAGGTGGGGGTGCGGGAGACCGCAAGCTGGGATGTGCCTTTTGGCAGAGT
TAACAGCATTGCCTGGCACCCGCATCACTCAGCCCTTGCAGTCGGCGGCAACGGCACGGT
GCTAATATGGGACGTGGCGGTGGCTCTGGCTGCCACTGACCCGCAAATGCCTCCCCCATC
CCAGCGGCTCGAGGTTGGTGATGGCTTTGTCAACGCCATGGACTGGTCCGAATCTGGTGT
CTTGGCGGTGGCTTCCGAGAGCGGTGCCGTGTCGGTGTGGAACAGTGCCAGGAGTGTTCT
GCCCGTCCACTTGGGGAAGGCATCCTCCTCGTCTCCGGCGGAGGCCATGGGCTGGCTGGC
TGCAGTGGCTTGGTCGCCATCAGGCACCCTCCTTGCATCAGGTGGGCAGGATGGAACCGT
CCAGGTGCTGGACCTTTCTACCTTGGGGGCCACTGTGCTTGCCGTCAACGCCCGCCACCA
GTCCAGCAGCCAGCCAGCTGTCGAGCGAAGTGTGCCTGTGGAGGCACTGTCGTGGAGCCC
GGATGGGCGCCTGCTGGTCGGCATGGCAGACGGGCTCATTGGCCTCTGGGACCCGACCTC
TAACTCGTCCGACCTGGCCATCCTCCACTCCAAGTCGTCCTGCGTCCCTCTGCGGAGTCT
TGATGCATCCGGCCGAGGGGGGCGGTTGCTCTCCGGTTGGGTGGACGGCAGCGTGCAGGT
GATGCGCATCGACGGGAAGCCCGGGGAAGTGGGTGCATGGACCCTGACCCCAGCCGGCGG
CCCGCCCATCAAGGATGTTGCCTTCTCCCCTCGGGGAGACTATGTGGCCTTTGCCGCAGA
TGATGGCACGCTCCAGGTCATCGCCGCCGGCATTGGATCGCTGAACCGCGAGCTACGAAA
GCTTGTGGTGGGGAAGCTTTCCCCTCAGGACGTTCTGGATATTGGCTTGCCGCATGGCAT
AGAATCAACGGTCAGCAGGGCCCAACAGGTGTTGTAAACGATCGAGCGTTTTGATCTGAA
AAAAAAAAAAAAAAAAAAACTGCGGGA
>cluster_638_pilon
GGACAGCCGACGAGCATCAACCATCATATCGCTACCCCTCCACCGACAGTCTTCCGAGAC
ACAAAAGACGAGACTTCGCCGTGCCCCGCTCCGTCACATCAATATTCTGAGTCTCTTACT
CCATCCTTTACATCCTTTCTGTCTGTTGGCATCAACTTCAGTCATGGCCGCCCTCACCTG
CTCCCCGCCCATGTCGCTCGCCAGGGCCACCGGCCTCGCAGCCAGGCCCTCAGCCGGCAA
CACACGCGCCACTCGCGCCTGCGCCCCCCTCCGCACAGGCATCCGATCCGCCAGGACCGT
GAGGCGTAGCCGAGATGCTTGCAAGCCCCTGGCCGCCCAGGCGCCCTCCGCTAGCTCCAG
CTTCGTCGAGTCGTCCCGCGGCGCCAACCCCGAGCTCGAGGCCAAAATCCTGGATGCAGT
TGTTAAGAAGAACGCCCTGACCGACATCGACCTCCAGGTTGGCGACCTCATCCGCAAGGG
AAAGGTCCGTGACGTCTACGACTCGGGCGACTTCATCATCTCCGTCACCTCGGACCGGCA
GTCGGCCTTTGACCGCATGCTTTGCCAGGTGCCCTTTAAGGGTCAGGTCCTCAACCAGAC
GACAGTGTGGTGGTTCAATAACACGAAACACATCATCGACAACGCCTTTGTGGCCTCCCC
CCACCCCTACGCCACCGTGATGAAGAAGGCCGAGGTGTTCCCCGTCGAGTTTGTCATGCG
CGGCTATCTGACAGGCAGCACAGAGACCTCCATCCTGACGTTGTACAAGAACGGCTGCCG
CAACTACTGCGGCAACCCTCTGCCCGACGGGATGGTCCCCAGCCAGAAGCTGCCCGAGAA
CCTGCTCACCCCCACCACAAAGGGCGTGAGAGACATCCCCATCGACCTGCCGGGCATTGT
CAGCGAGGGACTGATGTCCTCTGCCGACCTCGAGGTGTGTGCCAACGCTGCGAAGGAGCT
GTTTGCCTTTGGGCAGGCCGAGGCTGCTAAGCGCGGCCTCATCCTGGTCGACACCAAGTA
CGAGTTCGGTAAGCTTGCGGATGGTACCATTGTCCTCATCGATGAGGTTCACACCCCGGA
CTCGTCTCGCTACTGGGTCGCCTCCACCTATGACGAGAGGATGGCTGCCGGCATGAACCC
CGAGAACATCGACAAGGAGTTCCTTCGCCTTTGGTTCCGCGATAACTGCGACCCCTACAA
GGACGAGGTCCTGCCCGAGGCCCCCGCCGAGCTTGTGGCTGAGCTGTCCCGCCGGTACAT
CCTCCTCTACGAGACCATCACAGGCGAGAAGATGCAGTTCGCAGACGACTTCAGCGCCGG
CCCCGACTCCAACATGGCCAATGCCATCCGGGAAGCCATGGCCTCGCTCAACTAGATCTC
TATTCTCACTCTCTGCCCCGTCGCTACTTGCGGATGATGTCACTGCAGTGGGCATGGACT
CCGTGATGGATAGATGGGGACGTTATAGGCTCCGTGTCCCCGTCGGCCTATATCGTGTAC
ATACGTATAGTGATGCCCGCGAGGCACTGTCATGAGAACACGCTGTGCTGCTGCTGCAAC
CCGCGCGCGGATTAGAGCACGATACTTTTACGGACTTAGTTAACGTTTCGCAAAAAAAAA
AAAA
>cluster_673_pilon
ATTTTAAAACTTTATCAAATCTACCTGGTCTAACTAAAGCCGGATCTAATACGTCCACTC
TATTAGTAGCAGCCATAACAAACACTTGACGTGAAGATTGTAGACCATCTAATTCAATCA
ATAATTGCATTAATAAACTTAAGCTTTCTGAATCTGCCTCGGATTGCAGGTTTGGTTTAA
CTGAATCACTTGTTAAACAAGAAGACCATTCTGTGGTTTCTTCTTCAGAATAAAAATCTT
CAATTAATTCTTCTGATTCTAGTTCTACGGGATTGGAAAGAGGTTTTATATTTACAGGCC
TAATAGAAGTTGTAACAAATTTAAAGAAACACTCATTGTGAGAATCTTGAATAATATGTG
ATCGACGCTTTCCAATACTATCAATTTCGTCAAAAAAGATAATACAAGGGGCATATTCAT
TAGCTTTCTCGAATAGTCTTTGTAAACGTTGCGCACCAAGTCCTTGGACAGAGGCGTTAG
TAAACGACCCTGCAGGTTGTAGAAAAATAGGAATTTGAGCTTCACCTGCAATTGATTTTA
CTAATAATGTTTTACCAGTCCCAGGTGGACCTACTAATAAAATGCCTTTGGGTAACATAG
TTTCTAAGTTTCTAATACTTTTTGAGCTACGTAAAAACCACACTAATTCTGCTAATTGAG
CAATAATTTGATGAATTCCTGCCATATTACGGAAACCTATATTTGGATCTCTAATAATCC
TATACTTAACCTCATCTGAATTAAATTCATCTTTAAAGGAATCATCTACAATACCTAATG
CGGAAATAAATTCAATTAAATATGCTATTAGTTCTTGACCATAGGATTTAGTTAATTGAC
GTAAGATTAAAAAAATAAATATTGCAAATAAAAATTTACTTACAATCAGCCATGAATCAG
TATTTAATGGCTCCCAAATTTGTTTTTTTGTAAGATTAAAATCTACATTCCTAAATTGAT
TTTCAATTTTAAATAGTCCATTTGCTTGCAATTGTTCGTTAGCACTATTATATTGATTTA
GACTTTTTAAATATGAAATATTAGCAATATGTTTTCTAATTAATTCATTTGAAAAAGAGG
ACTGACTTAATGGAAATTCATAATAATCAATTTGAACTGGTTTAACTCTATTCATTAACC
AGTATTGATCTTTATCAACATTCGCATAAAAATCTACTTGTTTAGGACTCTTTAATCTTG
ATAGAGACACATTAGCTTGATTAGAAATTGACTCCATTGTTTTAATAGGAGTTTGATAAT
CGATATTATCAAAACTATGATCAATTTGGCTATTACGTAAAGAACTAATTTGACGTAGAG
GAAATAATGATATTGGAAATTCTTCAGAATTAGCTACCCATAAATCCCATGTTGATGTGT
TTATATAAGGAACAACAAAATTATATTTATATCGCATTGGTGAACTAACTAGATTTACCT
CGATTTCACTTCCGATATTTTGATCTGTAATGAATTCAATATTAAACTTATCTTTTTGAG
CGTTTAGAAAAGTTTGAGGAGATTGATTTTCTTCAGTTTTTAAAATCGTATTCCAATTCC
AATTTGTATGAAGAGGTTCAAAGAAAATTTGTTTACTTGCTTGACATTGACGGGGATCGT
TTTTGTTAAAAATGTCTCCTAAATTAGTTTTCACTTCCAGCCAATTTGAAGCATCAATTG
CTGATGTTTCAATAGATTCTGTTAGTATAGGCGTATCTGTTAATTCATTTTCAATTTGTG
ATATGGCTAAATTGGAAGTAAGATTGATGTTTAGATTAAAAAAATTATTTACAAGATTTT
CTTCAAAAAGATTTTCAACTTGTGTGTTATTGGTATCATCCAATTTTGAAACAATTTCTT
GCTCATCTCTATCCAAAATTGAATCAACTGTTATTTGAGAAGACGTTGAATCTGGTAATG
GAATAAAATTATTCTCTACTTGCATTAATTCTTTTTCTGAAATTGGAAAAACAGTTGGTC
CTGTATATTTGATCTGATTATCCTCACCTTCAAATGTTCCAGTGTAATATTTCAACTTAA
GAGGTAAAGGGTCTACTTTAAAATCCTTGTAATAAGTAGGGAACATAAAATGCTCACCAA
AAAAAATTTGAATTTTACTTCTTCGTTGAAAGTCCGAAAATAAATGAAGATAGGCATTTT
GCCACCAATAATTGTTTCGGCGTTCAAATTCAAGAAACTCGTTTATACTCATATCAGGGA
ATTGAAATCCAGACATTTGTCGAGGTAAAGATAATTTAAGTTTATCATTCTCTTCATTAC
GAGTATTATCAGTATTCCTACCCCTATCTTGAGTAGAAAAATCTAACCCAGTAGTAGTTA
TTATTTCCGTTTTATCTAAATTGAAATTTGAGAATGAATTTAATATTGTTAGTAATTGAT
CTACAGCAATACAGGCCCATTTAGTTGTCAATATTGGTTTTATTACTAATTGAACGTTTT
GTTTCAGTTCTTCACTGATTTGTTGTGTATGGAAATAGCCTGATTCAAAAAATGGGTTTT
GAATATTTGCTTGAATAGATATAATATTTTTATTAGTATTAGCTTCTTTTAAAAATAACT
CTGTTTGAAAAGAATTTGCTATATTAGATTCATTTATAAATGGTTGATTTAAATAATTGT
CATGTTTTGCTGCACTAAAACATTTCAATGCTGTAGATAATGGTTTCAATTCAATTGAAT
AATCTTTAAAAAAAGAGTTATTTTTAAGATTATTCTGGCTCTTTTCTAAATTTAGAAACG
TACTATTGTCATTTTCAACTATAGGCAATATTAATTGATGTTTACGAAAACTAGTATCGG
CCTGTAGATCAGTGATAGCTTGAAGCTTTAGCGCAAATTCATCAACATTATAAAATTTTT
TTTGTAATTTATTTATATTTTCATTTCCACTATTTAAAAGGCAAGAATAAAAACGTGATT
CGAGATTATCTCTTGCGGAAACAAAAATAGGTTTTGTTTGTGTATAACCTATATCAGAAA
GCTCTCCCAATGGTAAGGGATCAATTATAGCATTTGTAACTCCAAAAAAATGTTGTTTTT
TATAATAATCCCATTTTTTAGTAAATTCCATTGTAAGGGAATTTCCCCAATATTCTATAT
TCGTTATAGTTGAGTTAAATAAATCAACTTCTAACGACTTATTAGTTTCATTTGTATGAG
AATCAGTTTTTATAATAGGAAAAATTTGACTTTTTTGGAAAGTATCCCAATGAAGTTGTC
GATAAGGTAAATTAGTTGCCGGTAAAGTTTTATCAAATAATGGGAATAATTTTTTATAAT
CTTCATTCCTATTAAAATTAAAATAAGTAATAACAGGTGTAAAAAAAAAAAAAATGATCC
CCTTTTCAGCTCCAAAAATAATAAATAAATTGGTTAATGCTGGTTTGAAAAATGAATCAA
AAATTATAAC
>cluster_674_pilon
CGCGCATGGCTTGACAGCATGCGCCACGACATTTGCGTGGTGTAAGGGCTCTCCCACTCG
CTGAGCCACGACGCCACCTCGCATCAACATTTTCGTTTTGAAACCCTACGATATTTTGTC
ACTTGGCAGGCTATCTATCGGAACCCTTGTTTCCATATAGCCCATTTGCTGAGGCACACC
CGCGGCGTTGCACTACTTCCCGATCTCGTCATCGCACTGCGCCGACACTGAGCCTCGGAC
ACCGCCGGCATGGCGACCTTCCACCCGGAGCCCCTACCCGGGAGCTGTGCGAACGGGAAC
CCCGAAGCCGTCTGTGCCCTCGTTGTGAACACCACCCTCTATGATCCGCTTTACGTGGCG
TTGGGCCCTGCATGGGAGCAGTACTTCTCCCGAGGCACCCAGTGGTTTACTGTCATCCTG
TCGGTGCTGATGACCGTTTGGTTCTTCTACAACTTCTACACCGGACACTGCGGTTGGGAG
GTTATCTTTGTCACAATCATCGAGTTAATCAAGATCGTCATTGAGATCTTCTGGGAGTAT
GAGACGCCATGCATGGTCTACAGTGTGTTTGGTCCGGTGACGTCATGGTTGAGATATATA
GAGTGGCTATTAACTTGTCCGGTGATTCTTATCCATTTGTCAAACTTGACCGGCCTTGAT
GAGGAGTACAGCGCGAGAACAATGGAGCTCCTTACCTCTGACCAGGGTACCATCTGCTTT
GGTGTCACTGCAGCCCTTTCCCGTCCCGGATGGATCAAGGTTGTCACCTTCCTCACTGCA
CTGTGTTTCGGCATCAACACGTTCTACACTGCCTCGCGCGTGTACATCGAGTCTTACCAC
CAAGTACCCAAGGGGCTGTGCCGGAACCTCGTCAAGTACCTTTGTGGAATGTTCTTCTGC
TCATGGCTTATGTTCCCGCTCCTGTTCTTGGCTGGACCTGAAGGCTTCAACTACTTGACT
TGGTCCGGCTCAACCATTGGCCACACGGTTGCCGATCTGCTGTCCAAGAACATCTGGGGT
CTCATTGCCCATTACATGCAAGTGAAGATCCGCGAGCATATTCTCATTCACGGTGACATC
CGCAAGACAGTGGAGAAAACTGTTGCCGGGCATACTTTTGAAGTGGAGACGTTTGGCACT
GAGGAGGATGATGAGTTCGAGAAGGTCGAGGACAGCCCCCTGGACAGGCGGGCAAGCTTC
CAGCTCATTGGAAAGCGTCTTGAGCGCCAGGGCGAGAATATTGCTAAACTTGGAAAGGAA
GACGATGAGGAGAGCTTGAAGGACGGCGGCGCGTCTCCCATGAGCCCTGGCCTGGGTGCA
GGAGGGAACGCAGGCATGGACCAGAACCAGATGATGCAGATGATGCAGCAGATGATGCAG
ATGAACCCCCAGATGATGGGCATGATGAACGGCATGCAGCAGCAGCCCCAGCAGGCCCAG
CAGCCCATGGGTGGCATGCAGCAGCCGCCCCAGCTCCAGACTCAGCAATCCATGAACACC
ATGCAGGGGCAGCCCATGAACCCCATGCTGATGAACCAGCAGTCCATGGGCGGCGGCATG
CAGGGGATGAACCCCCAGATGTCCGGCCAGATGTCGCCCGGCCAGATGTCGCCCGGCCAA
ATGTCCCCCGGCGGCCCCATGCAGTACTCGCAGGGCATGATGGGCTTCAACGGGCAGCAG
CCAATGTGAAGCGCATTGAAGACACGCAAGGGAAGCTGAGGCGCTGCGCCCGTGACTGTT
GCTTCCCCGGCTCGAACACTAGTTATAGTATATATGTACTTGACCCATCACAAACCCAAA
ACAGTGTGTGCCGTACGCTGATTGACGATTTGATAGGGTTCAAATCCGTGGAAGGGGCAG
CAGCACTTGAGCTTCAACCGCAAGACCTCAACATGACCGGTGCCAGCTGTGAACGCTGCG
CATTTTGTTTTAATACGAACATGCTTTCACAAAAAAAAAAAAAAAAAAAAAAAAAAAAAA
>cluster_676_pilon
CAGAGTACATGGGGACAGGAAGGAATGGATCTCCTCGCCACTTTGCCTACAATCGCAGTC
TTCTCATCGAGACACAGCTCCCGAGAGCGGACGGGTTATCGCAAGCGGATTTCCCTCCGC
CACTGACTGTAACAAATTGAAGAATAATGGCAACCGACGAGGAGGCGCTCGCGCTGTTCG
GACTCATCAACCTCGACGAGTCCACCGCCAAGGCCGCACTGAAGAATGCCAAGTTCAAGG
CCGGCCTGGTGGAGATCATAAAGGAGGCCAACGTCGAAGGCGGCTGCCCCCGCACCCAGG
GGAATCTCCTCTACACCGTAGCGGGAAAGTTTCCGGTGGCAGCAATACGTCACCGCCCCG
TGCTGCTCGGGTACATCACGTCTGACAAGATCAAGAACACGGACCAGTTGTCTGGTGCCA
CGGACTACCTCAAGTCCATCGGGGAACACGACCTCGACACCTCAGCCTTTGAGGAGGCCA
GTGGGGTTGGGGTGGTGGTGACCCCGGAGCAGATCACAGCCGCCGTGGCCAAGCAGGTCG
CCGAGGTCGAGGAGCAGCTGAAGGAGGACAGGTACCATTACAACCAGAACATCATCCTGG
GCAAGGCAAGGCGGGAGGTCAAGTGGGCGCCGGTGGCGGCTGTGAAGGAGGAGGTGACAC
GCCAGGTGGAGGCGCTCCTTGGGCCAAAGACGGACGAGGACGCAAAGCCGAAGGAGAAGA
AGCCGAAGGCCAAGCCCCCGAAGGAGAAGAAGGAGGCGCCAGCTGCGGCAAAGGCTGCCG
TGCCTGAGGAGCCAGAGCTCCCTGCGGACCCCTACGCCTTCTTCCCCAAGCCTGAGGACA
ACCGCCAGGTCCACACCATCGTGACATGGAGCACGGGGGAGAAGCTCGCCATCAAGAACA
CGCCCGAGCAGCTCGCAGAGCACCTGAAAGTCACGGGGGGGAAGACTTGGACCAGGTTCC
CGCCCGAGCCAAACGGCTACTTGCACATCGGCCATGCCAAGGCAATGTTCATCGATTTTG
GCATGGCGGAGCAGTACGGCGGGAACTGCTACCTCAGGTTCGACGACACTAACCCCGAGG
CCGAGAAGATGGAGTACATTGAACACATCCAGGACATCGTCGCCTGGATGGGATGGAAGC
CCTGGAAGATCACCTACTCGAGCGAGTACTTCGACCGGCTGTACGAGCTGGCGGTCCGAC
TCATCAAAGACGGCCTCGCGTACGTATGCCACCAGACCAAGGACGAGATTGAGGAGTCGC
GCAAGAACCTGACACCCAGCCCCTGGAGGGACCGCTCAGTGGAGGAGAACCTCAAGCTGT
TTGAGGACATGCGGAGGGGGCTGGTGGACGAGGGTCAGGCGACACTGAGGGTGAAGGGCG
ACTACAAGAACGAGAACGCCAACATGTGGGATCAGATTGCCTACCGCATCAAGTTCGTTG
AGCACCCCCACATTGGGGACAAGTGGTGCATCTACCCTTCCTATGACTTCACTCACTGCC
TGGTGGACTCCTTCGAGAACATCACCCACTCGCTGTGCACCCTCGAGTTCGAGTCTCGGC
GTGCTTCCTATTTCTGGCTGCTCGATGTTCTTGGCCAGTACAAGCCGGTCGTGTGGGAGT
ATTCGCGCCTGAACATCACCAACATGGTCATGTCCAAGAGGAAGCTCAACAAGCTGGTGA
CCCAGAACTATGTGAACGGATGGGACGACCCACGGCTGCTCACCCTTGCGGGCCTCCGCC
GGCGCGGTGCCACTCCAGCAGCCATCAACACATTTTGTCGCGAGGGGGGCATCACCCGCA
GTGACAACCGAGTTCCTCTCCACCGCCTGGAGCACTTCATGCGCCTCGACCTGGATGCAT
CCTCCCCCCGCATCATGGCTGTGTTACGTCCTCTTAGGGTTGTCATTACCAATGTGCCCG
AGGACTTCTACGAGGAGAAGGAGCCCAGTGTGTTCCCTGGGCGCACGGATGAGACTTACA
AGGTGCCTTTCACCCGGGTGGTCTACATTGAGGCCACCGACTTCAGAGAGACCGACTCGA
AGGGTTACTATGGCATGGCGCCCGGAAAGTCTGTGATGCTGAGGTATTCCTATGTGGTGA
AGTGCACAGGCTTCAGCAAGGACGCCGATGGCAACGTGACCGAGGTCACTGTGGAGAGGG
ATGAGAACTACCAGGGCAAGCCGCCCAAGGGGGTCATCCACTGGGTGGCACAGCCCAAGC
CAGGGCAGGACCCTGAGCCCATCGAGGTGCGCCTCTACACCATGCTGTTTAAGTCCGCTG
AGCCGGAGGCGTCCGAGAACTATCTGGACGACCTGGACCCCACCTCCCTGGAGATTCTGC
AGGGAGCGTACGGCTCCCCCCAGCTGTACCGGGCCAAGCCCCGCGAGCGCTTCCAGTTTG
AGCGCATGGGTTACTTCTGCGTGGATGATGACTCCAAGCCCGGCCATCTCGTCATGAACC
GCACCGTCACGCTCCGAGAGACCCTGCCGAAGGCCTAGCCAGCGGGGTTCTCAGCCCCCC
TTCCCCATTTCCTCCCTCCCACCTTGTCGCCCGTGAGGCTCAGGGCTTCTCGCCGCTGCC
CGTTTCCTCACCGGCTAGTTCCGATAGCTGGACAAAAAGAATTTAAAGTAGATCTGACCT
TCCCCCGCCAATATTTGATGGGCAGTTCCTCCTCACCACCGTTATTATGTGATTACCTCA
CAAGACTTGTAATGGACGGATTCTTGCTCAAAAAAAAAAAGTCAGCCT
>cluster_678_pilon
TACATGGGGGAACGTGCCAGTGTCGTAAGCACTGGACAAGCACGGAACTTCTTCTGGAAA
CGGACCAGTCATATCAAGATGGCTGCCCACACAGCCGCCGCTTCCACCACCGTCGCCAGC
GGCAGCGCTCTGCGCACCGCCACGGCCCGCCGCGTCGGAGGGCGTCGCGTCGGAGCCGGG
AACACATTCGCTGCGGCCCTGAGTAAGAAGATCCAGACCGCTGGACATCGCAATGTGACC
TCCATGGTCGCCACAGGCCCGCGCACTGTATCCTCCTCAGCCGATGACGAGCCCGTCGAT
GACTTCGCCAGCGGTGGCGGCATGATGGGAGGCGGCTACACGAATGTCGACCCAGAGACC
CGCCGCATTGTGCCCGAGGCAGACGGCAGGGTGGTGGTGAAGGTGGTGTACACTGTGCTG
GAGTCTCAGTACCAGTCGGCCCTGTCCACCGCCGTCAACAACATCAACGCCACCAACGCT
GATGTGTGCTATGAGGTGGTGGGGTACCTGCTGGAGGAGCTGCGTGACGCCAAGAACTAC
GAGCAGTTCCAGAAGGATGTTGCCGCCTGCAACATCTTCATCGGCTCCCTCATCTTTATC
GAGGAGCTGGCCGACAAGATTGTCGAGACCGTCACCCCCGTGCGCGACAACATGGATGCG
TGCCTCATCTTCCCCTCCATGCCCGCCGTCATGAAGCTCAACAAGCTCGGCACCTTCTCC
ATGGCGCAGCTGGGCCAGACTAAGTCTGTCATTGGCGACTTCATGCGCAACCAGCGCAAG
AACAACGACGGCTTCGAGGAGAGCCTGCTGAAGCTCGTGCGCACCCTGCCCAAGGTGCTC
AAGTACCTGCCCAGCGACAAGGCCCAGGACGCCCGCAACTTCGTGAACTCCCTGCAGTAC
TGGCTTGGCGGCAACGCCGAGAACCTCGAGAACCTGCTCCTGACCACCACCGCCGCTTAT
GTGCCTGAGCTGAAGGGCAAG
>cluster_689_pilon
CAGTGGTATCAACGCAGAGTACATGGGGACCGCTCCCTTCCTCCCTCCGTCACCTCTTCC
TGATTTTCGCCATGGCCGCCATGATGCTTTCTTCCGTTTCCTCCACCCGGGCTTTCTCCG
CCCGTGTGAACTCTCAGGCCGCCCGCCCTGCCCGCCAGTCTCCCGTGGCGGCCCGCGCTG
GCTCTGAGCCCCTCTACATTGAGACCGGTGCCTCCACCTACTCTGGCAACTACGATGAGG
CCCTGTGGCCCGCCTGGTCTCTGGGCAAGTCTGAGGAGGAGATCGCCAAGATTGCTGAGC
GCGAGATGATGCACGGCCGCTGGGCCATGCTTGGCTGCGCCGGTGCCTGGGGCGCCGAGG
TCGGAACCGGCATCCCTTGGTTCCAGGCCGGCAAGGTGTGCACCCCCGAGGACTGCACCC
ACATCCAGTTCCCCGGTGAGGTCATCCCCCTGGCCCCCGCCGGCTCCGGCTTCCCCAGCT
TCTACAATGTGCTGGCCGGCACCGTCCTCATGATGGGCCTTGCCGAGGGCTACCGCACCG
GCGTCCTGAACCCCGTTTTCGAGGAGCTGACCGTGACCGACATCCACCCCGGTGGTGAGC
ACTTCGACCCCCTTGGCCTGGCCGAGACTGAGCTCTTCGAGTTCGAGCGCATGAAGATCG
CCGAGCTGAAGCACGGCCGTCTTGCTATGCTGTCCTGGCTGGGATACATGTCCCAGGCCG
TGGCTACCAACTGCGACAACCCCTTCGGCATCGGCTCTGAGACCTGGCCTTCCTACATTG
AGGGCGCCAAGGGCCCCTTCGCCAACTGGCAGGACCACGTTGCCGCTCCTCTGCAGGAGA
ACGTGTGGAAGTACGTTGGCGTGTACCAGCCTCCCGTGTAAATTGGCAGGTCATGCCCGA
TTGTATATCATCTAGCTAGGTATCCTTGCATATACATGTTGTAATAAGAGACATTATATG
TTGCAAAAAAAAAAAAAAAAAAAAAAAAAAATTAAAAAACACCAAGATGAGTTGTCACTC
TGCGTTGATACCACTGCTTAAGC
>cluster_697_pilon
CTCAAGGCGTGCTCAACTGTGTCTGGCTGGCAGCTGAATTGTCTCCGTCACGCACTTTCC
CGCCCTCTGCATCGCCAACTAGATAGACGCTAAGCCACTACACGTTCGGTGAAGCGTCCT
GTAACGCCACCATGTCTCTCACCCAGGACCACCTCAACGCCCTGCTTGGCTTCCTTGGCA
AGTATGATGCCAAGGAGAAGATCGTGGCCCTGCTTCAGTATGGCTCGATGTTTGTCGCCG
ATGGGCAGCCCGGAGTTGCACAGTCCCTGCAGGGGAAGGTGACCGTTGCTCGCAAGGTCT
TCCGGGTTGGCAATGAGTACAGCCCCATCAAGACACTCCTCTCCAAGCCTAACATCGGCA
ATGGCCCCCTTGTGTTGGAGCTGCTGGACAAACTCCGGCTGATTGCCACCGCGCAGTACT
ACATCGGCAACCACATCGCCCTCCTTGGAGATGTAGGCCTCATGGACAAAGATTTTGCTG
CCCAGAGCGGAAGGAACAGCTACTGGGGATGGTGCATCAGCAGTGCCTGTTCGGCTGTGA
CGGAAGCCTACCATGCCGCCGCTCAGGTAGTCACACGTGGGGAAGATGAGGATGAGGATT
CTTGGGCCGCCCGCGAGGCCGCCGCGCAGGAGGAGCTGAAGAGCCGTCTGCTCGGGGTTG
CCCACAACGCCTCGATGGTGGTCCTGGCCCTGGGACTGCTTGGAAAGATCAAGATGAAGC
AGCACACCCTTGGCGCACTCGGCATCTTCTCCGCCGCCATCTCCTGCTACAAGATGTACC
CTGCCATCGGTGCCGCACCGAAGAAGGCTGCCAAGGCGGCTCCCGTGACAAAGGAGGATG
TCCTGGCCGTGCAGAAGTCCTGGGGCGCTGCCATCGAGCGCATCTCCAAGGTCCACAAGG
AGGGTGGCGACTACATTGGAACTGCCGCCGAGGCCGCGGGTGAGCTTTATGCCTACGGCC
ACTCCAATGTGCTCTTCAAGCCCACCAAGGCTGTCGAGCACCAGTTCCGCCCCACTCCTG
AGGAGGCAATGTCGTACTTCGTCGGCGGAGATGCTGTCGCTAAGGGCTACGATGAGGACC
ACGGCTTTGCCATCAATGGCGGCAAGGGCTGGTCGCACGTTTCACACGATAACCACCAGA
TCGACCTCAAGGGTGGCATCGCCATGGCCATGGGAACTTACGACTTCACCTGCGCCAAGA
CCGGCGCGGTGAGCACCGTGGAGTACACCTTCGGTTACACCCGCTGCAGTGACGGCAAGG
TCCGCATCTTCCTCCACCACTCGTCGGTCCCGTACGAGCCCCATCCAGCCCCAGTGACCA
AGGAGGAGGTCCTTGCTGTGCAGCAGGCCTGGGGGTCCGCTATTGTCAGCATCTCCAAGG
TCCACAAGGAGGGTGGTGATTTCGTCGGGGCTGCTGCCAATGCCGCGGGTGAACTGTATG
CCTACGGCCACTCCAATGTGCTTTTCAAGCCCACCAAGGCTGCTGAGTATCAGTTCCGCC
CCACTGCCGAGGGTGCTATGTCATACTTCGTTGGAGGCTCTGCTGTTGCGAACGGCATGT
CTGAGGACCACGGCTTTGCCATCAACGGGGGTAAGGGCTGGCAGCACGTCTCGCATGACA
ACCACCAGATCGACCTCAAGGGTGGCATTGCCCTTGCCATGGGCACCTATGACTTCACAT
GCGCCACCACCGGCGGCGTGAGCACAGTGGAGTACACCTTTGGCTACACCCGGTGCGACG
ATGGCAAGGTCCGCATCTTCCTGCACCATTCTTCCGTCCCATACGTTCCTCACTAAGCTT
CAGAACAGCCAAACTTGCTGCCTTTGCCTCGCCCATTTAGTGTTAGCTACTGCCTGAGTC
CAACAATGGAAGAACCATAGCTCCGTCTGACATAATAATAGCATTTAGTTGCTTCGCGCT
CACGGCTTAAAAGAGCCGTAGACAGTTTTATAAATTCTTACAATCGATTATCAAAAAAAA
AAAAAAAAAAAAAAAAAAAAAA
>cluster_707_pilon
TCATTTGGTGTTCCTGAGGATGAGTTTTACTATGCTGCTTCTCGACTGGCACGCCAGGAG
GGTCTTCCCCGAATCTACATCGCTTGCAACGCTGGAGCTCGCATTGGACTTGTTGATGAG
CTTAAAAACAAGATCAACGTTGCGTGGAATGACCCAGCCAACCCCTCCATGGGCTTCAAG
TATCTTTACTTCGATCAGGAGACATACTCGACCATCGCTGACGGCGCTGTGATTGCAACA
GAGATTGCGGATGAGGGAGAGACTCGTTGGAAGATCAGTGACATCATCGGGGAGAAGGAT
GGTATTGGTGTCGAGAACCTCATGGGCAGTGGCCTTATTGCAGGAGAGACCAGCTTGGCT
TATGACGAGACTTTCACATTGAGCTACGTCACTGGTCGTTCAGTCGGCATCGGAGCATAT
ATTTGCCGTCTCGGGCAGCGCCTCATTCAAATGGACAATGGTCCAATGATCCTTACCGGT
TATGGAGCGTTGAACAAACTTCTGGGACGCACTGTGTACACAAGCCAGGATCAGCTTGGT
GGCCCTCAGATTATGGTGCCCAATGGAGTCACCCACGTCCAAGTGCCAGATGACCAAGGG
GGCGTTGAAGCTATTCTGAAATGGTTGAGCTATGTGCCTGCGACAAACAAGATGCTGCCC
CCAGTTCTGCCATCCAGCGACCCAGTGGACCGTGATGTTGGATACACTCCTACGACGGAG
CCATACGATCCCCGCTGGTTCCTGTGCGGCCGGCAAAATGGCGACTCGTTTGAGAGCGGC
TTCTTCGACGAAAATTCATTCACGGAGACATTGGCAGGTTGGGGCAAGAGTGTTGTTACG
GGTCGGGCTCGTTTGGGCGGTATTCCCATGGGAGTGATTGCGGTGGAGACCCGCCTGATG
GAGCAACGGATCCCTGCTGATCCAGCAGACCCTGAGAGCCGAGAAGCCGTTTTGCCACAG
GCTGGCCAGGTGTGGTTCCCGGACAGTGCTTACAAGACTGCCCAGGCCATCAAGGACTTC
GGCCGCTCTGAGAACCTCCCTGTGATGATCTTTGCTAACTGGCGTGGATTCTCTGGCGGC
ACTCGCGATATGGTCCGGGAGGTGCTCAAGTTTGGTTCGATGATTGTGGATGCTCTTCGG
GAGTACAAGCACCCAGTTTTCATCTACATCCCCCCCAAGGGTGAGATTCGTGGAGGCGCT
TGGGTTGTGGTGGACCGCAACATCAATCCAGATTGCATTGAGTTCTATGCAGATAACGAC
GCACGGGGTGGCATTCTGGAAGCTCCCGGCATCTGTGAAGTCAAGTTCCGTGCCAAGGAT
CAAATTGCTCTGATGCACCGATTGGACCCAACGCTGCAGGAGCTCAGCAAGGATGCGGAT
GCAAATGCTTCCGAGATCGCAAAGCGCGAGGATCTCCTCCTGCCTTTGTACACCCAGATA
GCCCACGAATTTGCCGATATGCATGATCGGACTGGTCGAATGGCCGCCAAAGGAGCAATT
CGCTGTGCTGTTCCGTGGTCTGAATCGCGGAGGTTCTTCCACAAGCGGGTCACGCGTCGT
CTTGCCCAGCAGGGCCTCGCAAACACATTGATGGCTCGCTGTGCTCAAGTCACCTCTCTG
AACGAAGCGTTCACCACCATTTCCAGCTGGGCAGCACAGGCAGGCATTGATTGGGATGAT
GACGAGGCGGTCATGGCATGGCTGCAGCAGGACCAGTCGGAAAAGGTGGAGACAGCTGTC
CGCGAGGGGTTGGCACAGCAGGTTGCCGATATTCTGTCAGGCGTGGGCTCAGAGGATTCT
CAGCAGATCCTTGAGCAGGTGGCCAAGTTGCAGCAGTGATAACTTTCTGTTGTTTCGTTT
AGCAATCCCACACTCTCTTTCTAATACAGTAACACATGCATTGAACTCTAAAAAAAAAAA
AAAAAAAAAAAAAAAAAAAA
>cluster_712_pilon
GGCAGAGCTTGGCGTGACGGAGTGGTGGACAACGCGGAGGGTTGGGGACCCAGCGTGGTG
CCCCCTCACCTGAAGGAGGTGCCCTACGCGCCCTACGGGAAGTCAGATAAGATCGGCAAG
GCCGCCGACTGGACCGGGCAGGGCTTCCAGCGCTACCGGGATCGATTCGCTCAGCCTGGC
GGTTCCAACGCCGTGTTCAGCTTCTTTCAGGCGGATGAGGAGGACTCCTTCCATCTGGTG
GACAGCCGGCCCGTGCGCCCACAGCAGTTCAAGCCTCGCCGCTTCCAGCCTCGTAATCAG
CGCAGGGACAGGGATACAAATGCGAACGAGAAGGATGGCACCAAGCAGCCCGTCAAGGCC
CAGCCCAAGAAGAAGACCCAGTGGGGCACCTTCTACCACCGCCACGACTCCCGCCAGCCA
GTGTACACTTGCAGCGTGGAAATCCGGCCGGAGTGGACTGTGCACGAGCAGATTCCGTTC
ACCTCGCTGGTGAAGCTGAACTACAAGATTGGGGAGCCCGAGACCGTTCTGTCGTGCGGC
AGCGTCAGCTACTACGACAAGAGCTACGACAGGATCACTCCCAAGATGGAAAAGAGGCTG
GCAAAGACCGACTGCGTCTTCAAGGACATAACCGCCTCGGAGGACCCCATCATGCGCAAG
TTTTCCGAAGCAGACACCCCTATTGCTCAGGTGTACGCCACAGACGTGGTCCTGTCCGCC
CTCATGACGGCCTCGCGCTCTGTGTACTCATGGGACATCGTCGCCACCCGCTCTGGTGAC
AAGCTGTTCCTGGACATGCGTGAGGGCAGCATCCTGAGCCAGTACACGGTCAATGAGACT
GCGCCGGAGCCCATCCCTGAGGACCGGGACAACATCAATGCCATCCAGCAGCTGGCTGCC
GAGGCCACTCGCATCAACAAGAATTTCTCCCAGCTGGTCCTTGACCGCCGCCAGCCCGCG
CATGCCCTGGGCGAGCCCGACCCCTTCGCGGACCAGGCGGCCGAGGGCAGTGCCCCCGCC
GCCAGCCGGGGCTACCTCTATCGAGTGTGGAAGCTGCAGGATGGCTGCAAGATTATGGTG
CGCTGTCAAGTGGACGCTGTGCTTGACCTTAAGGGGGAGAAGCAGCTGGTGTCGATCAAG
GCACTCAACGAGTTTGACCCGAAGCTGTCTATGGACTGGCGCAAGAAGCTGGAGACCCAG
CGCGGTGCCGTCCTGGCCACCGAGCTGAAGAACAACTCCAACAAGATGGCACGCTGGACA
GCGCAGGCGCTGATGTGCGGTGCCGACCTCATCAAGCTCGGCTACGCCTCGAGGAACCTG
CCAAAGGACAATGTCAACCACGCGCTGCTGGGCACCCAGACCTGCAAGCCGCGTGACCTT
GCCCAGCAGATGAACCTGAACATTGACAACTCGTGGGGCGTTGTTCGCGCCGTGGTGGAC
CTGTGCATGAAGCTCGGGGACGGGAAGTACCTCATTGTGAAGGACCCCAACAAGCTTCTG
CTCCGCCTCTATGGCATCCCGGAGGATGCCTTCAAGACCGACTACACCGAGGAGCCCATG
GTGGAGACTGCCGAGGCACCCCTGCCTGCTGCCCCCACCAAGCCCAAGGACGAGGAAGAC
TAGCCAGCGATTAGGCTGTCACTCTTCAGGGCTCTCGTTCTTTTGCGACTGGCATACCGC
TGCTGGCAGGCTGAGTACGTACAGAGCAGGCCATGTGGGTTCATGCTTGTGGTGAGGGGG
GCGGGGCGGGGGTCGCATATGCCCCAGGTGGCATGGCACAGCATGGCATGATACTGAATG
GCTGTAACAGCATCATGCAGTTGCAAAAAAAAAAAAAAAAAAAAAAAAAAAAAAAAAA
>cluster_727_pilon
AAGCTAACCGCAGCCTTCGCTGCCCACACACCAATAGCATTGTAGCGACTCAATCGCTGA
CCATCTGAGGCAACTTCAGGTTGTCCGGAAGCTCCCCCTCTCCACCCCACCCACCCCACC
GCATATAAACAGTAGCCAGGATGAGTAGCCTTGCGAGCACCAGCGTCGCGCGCGGCGGCC
GTAGCTCCGTGACCAACGGGCTGAAGTCCTCCTCTGCCCGGCCGTCTACAAAGGCCTGCC
GGGCGACAGGCAGGTCCCCTGCCACCATCTCCGCCGTCGCGCGCCGTAGCCAGGGCCGCG
TCCAGGCCGCCTCCACGGAGCAGGAGTCCCTGCGGCCGGAGGTGAACCTGAATGCCGGAC
ACGATTCCGGCACCGTTGCCGTGCACGGTGGAGAGCGCGAGGGGCGGCCACGCATCAGCG
ATTCCCTTACCACCCCCATCGTGCAGACCTCCACATACACCTTCCGCAACACGCAGGAGC
TCATTGACTACCAGGAGGGTAACTACGGGTCCTACGAGTATGGCAGGTATGGTAACCCTA
CCACTCGCGCTTGCGAGGCCAAGATCATGGCCTTGGAGGGTGCCGAGGACTGCCTGCTGT
CCTCCTCTGGCATGAACTCCGCCACCACAATGCTGCTGTCCCTCGTGCCTGCCGGTGGCC
ACATTGTCACCACCACAGACTGCTACCGCCGCACCCGGCAGTTCATCCAGACTGTCCTCC
CCAAGATGGGCATCTCCGCAACAGTCATCGACCCCTCAGACCTGGGAGCCCTCCAGAAGG
CCCTGGATGAACACAATGTGTCCCTCTACTTCTCCGAGTCGCCAACGAATCCCTACCTGC
GTTGTGTTGACGTGCCCACCATCAGCAAGATGTGCCACGAGAAGGGTGCCCTGGTGTGCA
TTGACAGCACCTTTGCCACCCCCATCAACCAGAGGGTGCTGGAACTCGGCGCTGACCTGG
TCATCCATTCAGCCACGAAGTACCTCGCCGGCCATAACGATGTTCTTGCTGGATGCATCG
CCGGAAAGCAGGAGGCTGTAGACGCCGTTCGCGCCATGCACAATGTGCTGGGAGGCACTG
TTGACCCCCATGCCGCTTGGCTGGTTCTGCGCGGACTCAAGACTCTGGACCTGCGCGTGC
AGAGGCACAACGCATCTGCCCTGGAAATCGCCAAGCGCCTCGAGGCACATCCCAAGATTG
CCAAGGTTCACTACCCCGGCCTTGAGAGCCACCCGGACCACGAGATTGCCAAGGCCCAGA
TGGACGGCTTTGGTGGCGTTATCAGCTTTGAGGTGGATGGCGACCTGTGGGATACCGCCA
AGGTCATTGACTGCGTGAAGCTGCCTTACATCGCCCCCTCCCTGGGCGGTGTGGAGTCGC
TGATTGAGCAGCCGACTGTGGTGTCCTACTGGGACCAGGGTCCGGAGAAGCGGGCCGCCC
TGGGCATCAAGGACAACCTCATCCGGTTCAGCACCGGCGTAGAGAACGTGGAGGACATCT
GGGCGGACCTCGCCCAGGCCCTGGACCAGTTGTAGTGATATCCCCCTCCCCTGTCCCCCT
CCCTGCCCCTCCCCGGGTCTCGGGAGTGCCTTAGATAGCGTCTCAGTGGATGGGGCAGTT
GCGATCTGTGCAGGTGCATGCAAAGCCTCCCTGCCCCCTTCTCCGTCCTCCAGCGCCCTT
CTCCTTCTGGATGGCAGCGTGGCGACGCTTCCCCTTCCTCCGCCCACCCACCCACCCACC
CTCACACACACAAACCTCCTGCAGCGGCTCACCTGATACCTTTTGTTTCCTTGACCCACA
TGCGGCCTGCCCATCTCTTCCCCCTGCTACTATAATACTGCAGCCTCGTCTCCCCACAGG
ACCCGCGCAGCACGCATGATATAGAATCCTACTATTGTATTCCTTATCCTGTAGATTTTG
TTAACGCGTGAACATAAAAAAAAAAAAAAAAAAAAAAAAAAAAA
>cluster_728_pilon
GCATGTTTTCGGTGGTGGCCAATGTTTCGCCCCCGGTACCTCGCCTGGCTGGTGGTTTTG
GGTACTTTGGCACTACTTGCCAGCGGGCTGACCGGGATCGTTCTCGGTGGTATTGCCGGG
TGCGAAGCCGTGAAGTCCCACGCCCTCTCCCAATATAGCTACGTGGTAGACAGCATCCAG
GAGCAGGTGGCAATCCGCACAGTGCCGGTCATCTCGCTTGGCACTTTCGTGCGTCAAACG
CCCTACTTCCCAGACATGCTGGAAGCATTTGACACCCTCGCAGCTGACCTTCTACAGCAC
GAGTCCGCGGTGGAGAATCTCCAGCTGGCGCCAGCCGGGGTTGTGTCTGCGGTGTACCCG
TTCCAGCCGGGGCCCATTGGCCACGACCTTTGGGGCGACCCCAGACGGCGGCCGGCCTGC
ATACATACCGTTGAGGCCTCGCCCGGAATAGCTGTTTCAGACCCCGTCACACTGGTGGCC
CCGGGGCAAACTGGGCAGGGTGTGTTCGGGCGATACGCCATTTTCGTGGACGGCCCAATA
GAAAACCGCACGGAGACTTTCGGCTTTGCAGATGCCACCGGCTGTACCGACCTCTGTTAC
GGCAACCCCAACATGGTGTACTGGGGCATGTCCACCGCGCTCATATACATGGATGTGCTT
CTGGAAGCCACCGGCCTCACGACACTCGAAGCCTCTGGGGTATGCTTTGAGCTGCGAACA
GGCAGCAATGCCACAATCTACAACAGCACGTGCACGGCCAGCAATCCGGTGACAATTCCA
GTGGACCTCCACAGCAATAGGTGGTACTTGGAGATCGGATACAAGGAGGAGTGCCAGAGC
TGGGTCATCCCCGCCACAGTTGTGTTCTCCCTCGGCATCTTTGTCCTCCTGATGCTGGCC
CTGTACTCCATGCACCAGTCACTAAAGAACTCCATCCTTATCCAGCTCCGGCACGGGTCC
GAGCTCAGCTACCTTCACGAGCGCAAGGAGCAGGCGGCCAGGGCAGAAGCCACCGCCGGC
TATGACGCCGTCCGCTGGTTTGTGACGAGGTTCTGC
>cluster_731_pilon
GCGCATCCGTCGCCAACCACTCCGTCACGTTTTCGACCCCGGGAGGTGCCCAGGTGTCGA
TGGTGGAGACCTCTGTGCTGCTCGACCCCGAGGTGCAGCGCCTGCAGGTTCTCGTGGCCT
TGCAAGGCGAGAGCAAGCACGAGGTCAAGGCTGTGGTGCACCTCCTCTCTTCCGACGGCT
TGGCCCCGCTGCACTTGTTCCCAGGCGGCCCGCCCATCCAGGCGGAGGTCAGCTGGCTGC
CCGGCACCTCGGGAGTGCACAGGGCCAACCTCTTGCTCCCGTTCGCAAGCTTCTTGGGCG
AGGGCAACAATATGAGTGCCTTCTCTGCCTCCCCTGAGGGCCTCGGAGACATGCAGGTGG
TTTGGCCACCGCCCCTTTATGCCACCATCTCGGCCCCCACGACGACGGCAGTGCAGAGGC
TGCCAGGGAGCCCAACCTTCCGCGTCCTCGAGGCGCCCAAGGTGCTGTTCTATGAGGACC
TGGTCAGTGACTGGTACGGGCAGGCGCGGGTGGAGATACAGGTCAAGCCTGACTTTGGCG
GTGGGCCAGCCGTCATCTCCACACCCGCCAGCCTGCGCGCCAGCCTGGTGGTGCTCACCC
CTGAGTGGGCCCATCTCGTGACCATGGAGACGGCGGAGATGCTGTGGTGGCCCTGCGGCT
CGGGGGAGGATAACCCATGCTCGCCCCAGACCCTCTCTCTAACCATTGACCGCCGTCGGA
TGACAACACAGGTGTACCTCCGGGCCGCCATTGCCCTGGAGGCTATAAACGGCGCCACCG
TGCCTCCCGGAACGCGCACCACAGCTGTCCTCCACGTGGTCGGCACGTCCAACGGCACGT
GCCCAGCCGGCACGTTAGTGGCGGACCACCCGCATGACAGCCCTTCGGGCGAGCCTGACG
ACCCTGCTACCTCGGACCCTGAACCCGAGGAGCCTCCAGCAAAGCAGCTGCTCTACAGCC
TCACCGTCTCCGCTGTCACAGACGATGGCAGCGAAGCCAATGCCACGCCTCTGGAGCTGT
CACCCGCCTTCGACCCCACCACGTTCAGCTACGGCTTGCAGGTGGGCAACCGCGTTGAGT
CGGTATACCTCATTGCCACCAGTGCTACACAAACCGTCCTGTCGGCAGTCGGCGTCAGCC
CTGCAGAGCTCCTCTCATCAGCACCCGTGTGGAAAGCCACTCCCGAGGAAGCCTCAGGAC
AGCAGCACGGGCCCTACATCTCGGAAGAGAAGCGACGCTCCTCCGAGCTTTTCACCGGCG
GGCAACAACCACACCAGGCTGAGGGCGGCCCGCCGGACCATGGCCACAGGCACCGCAGGT
CGCTGCTTGGTGAGGCCGAGGTGAGCGGCACCGGCAATGCGTCGTCCTCTGCTGCCACGG
CTAACAGCCCGGACACCGACCTTTCCTGGCTTGGTTCGCAGCACACATGGCACCTCCCTC
TGGCCATTGGCGAGAACATCTTCTATGCCTCAACCGAGTCACCACAGTCGGAGCAGAGCC
GTGCCAGCGACGCCATTGTCTACACAGTTGCTGTCACCCGTCTGGCGGATGCCTCACACG
CTCGACTGGCTGCAATCCATGCGGGGTTGGGCCCTGACAGGATTACCCTGTGCTCCCAGC
AAGACGCCACCAACACCGGCTCGAGGTTGAAGCACCACGGTGACTGGGATGCGCCCGAGC
AAGGAGGGGACCAGCTCACAGATTGGACCGCCGCCAGTGCCGACCCTTGTGTTCCGGGCA
GCCCCATGGACGTATTTGTTCCCGCGGATCAGCGCGAGCTGCCATTGCAGGCGGAGTTAG
CCACCCCCAACGTGCAGGGGATCCGTGTGGAGGTCGGGGGCCTTGTTCTGGAGGCTCTAC
CCAGCCCAGTGACAGGCCTTGCTGTGCTTCCGACCGCCTACTTCCACCTCGGCAACGCCT
CCCAGCTCACCACCGATGTGGTCGTGGTTGCTGAGGACCAGGTGACCTCCTCCCAGTACA
CCCTGCGTGTACACCGCCTCGACCTCCCAGACTTCCACAGCTCCCCCATGGCCGCCAGCA
CTCGAGGTGGTGGAGCAGGCAATGCGGCCCGGCCAGGCAACAGTTTCAAGCTGGCCGAGA
GAAAGGGCCTGCCAACCCTCCCGAGCGAGCTCGCGTCCAGCGGGTGCACTGCGTGCGCCG
CGGGCACCTACTCAGACCACGCCAACGCCCAGCGCTGCAGCCTGTGCTCCCCAGGGACCT
TTTCCCCGGGCATGGTTGGCATGTGCTCGATGTGTCGCCCGGGGACATTCTCCCCCTACT
GGGGAACCACGCAGTGCCAGCACTGCAACATGGGCACCTTCTCGAGCCGCCCAGGAGCTT
CGGCCTGCCAGCTGTGTGCAACGGGCATGACTACTCTGGGCAGCAGCCGGTCCTCGTGCG
ATGTGCCGTTCAACGTCACCGACCTGTCCCGTGACTATGCGGTGGTGGTGCAGCTTGAGG
TTGCCTTTGTGGTCAACACGAGTGACCTCGATCACGTCGCCGCTCGCGCCCATGTGAATG
ACACTGCCGAGGCTGTGGTGATGTACCTCATGCGCCTTGACACAGCCGGCGTGTTCAACA
TCTCCCTCGGGGACGTGGACGTAGACCTCGCGGTCATCAACATGACCTTGGACAGCCTGG
CGAGCTTCATGCTGCCTCCCATCACCACCGCCTCCCCCACCTCCACCCCGCAGCCGATTG
ATCTCCACCAGGAGTGGGAGGGGGAGAAGAAGGATGCGGGTCGAAACTACAACGCCGCCG
CTGCTCCGCAGAAGAGCCGGCAGGAGGCGGGGAGGGAGCGACTGTCCAAGGCCGGCGCCC
TCTCCGAGGAGAAATCAGTGGGGGATGTGGCGGGCAGCGATGCTGACTCCCCGTCGGCTC
GGGCGGCAGACAGCGAGAATGCAGCTGGAGGGAACTTGGAAGGCTCCCCATCTCCTGTGG
AGGGCACGGTGGAGAGCAGACTGCTAGACGTCAACCTGCCGCCAGCCCTCAAGGAGGTGT
GGCAGGGGCTGATTGCCAACGACACCAATGCCACCCACTTGCGGCGCATCCTGACTGCCA
ATGTCACTGCAACGCTGGTGGCCAACGTGAATCTCCAGCAGGACCAGGCAGAGGACATCA
ACGCCAAGCTGGACGTGCAGCAGCTCAGCGCGGACAAGGGCATCAGTCTCCTATCAGAGA
CGCCTGACGCCTTTTTCACACGGACGACGAAGGCCCTCAACTCACAGCCGCTGGTAGCGC
GCGACAAGATGCAGCTTGCCGTGCACACGCCCAGCCCACAATGGTGGTCCCTGCCCACTT
GGGCTTGGGTAATCCTTGCGATGACTCTGCTCGTGCTTGGGGCTGCCCTCTCCATCCCAT
CATGCCGGCGGAGGATTGCACTGTACAGTCGCTGCTCCCTCCGGCTCCGGTTTGATTGGC
CAACCGGGAGCCTCCCGTCACGCTCCTTTGACCGAATGGAGGAGACTAGCAGCTCTGACA
TCGTCACTGAGATGGTGGGCACCTCTCAGGCAGCCCGTGCCGGAGCAGCAGCCCCACGGC
ACCGTTCAGGTTCAGCGAATTTGGCCTCAGCCGCCTCGCCTCACGTGGGACCCTCGGTCG
GAAGCGGAGATCAGGAGGTGCTATCCCCCATGAGCTTGTGGCTCGGCATCTCCAGCAAGG
AAGGCTGACGTGGGCATCCCTTCCTCCAGCGGCTGACAATAGTTCCTTCTTGATAGCTTG
CGGTGGGCAGCCTCTCCACTGAAACGTCGAGTGCTCTCCTCCCTCACCAAGGACCCCACG
TCACTTCCTCCGGACTGGCCACTAGCGAACGGCACCGCACCCTTAGCAGGTGGGAACCTC
CACTTGCCCTCCCCCCCGTGGTTGCTGCAGGGCTTCCCCAATGCCAACCCCAATGTTGTC
CGCATCTGATTAGACGGCCAATTTTCACTGAGCATGGCCGCAGTATGTGTCCCTCGCTTT
CTCTCTCCTGCGCGGCCTTCACTTGGTGCCGCAGCCCGTATGTCCTGCATGTGCCTTCGC
CATTTTTTTGAATACCCTGTGTGTAATATTGTAATGCTGTAATGTAGACACGTGAGGTGC
CAAAAAAAAAAAAAAAAAAAAAAAAAAA
>cluster_738_pilon
CGAGTCCACGACGTTACCCACGCCACTCCATCCCGCCAGCACGCCTGCGCATCTCCACGG
ACCCGGGAGGTGGCACTCACGCAGAAGGATCCCAAAATCTTCTGTTGCCAATACTAGCGA
AAATGCAAAGATCCTTAATAGCCGCGTTGGCGGTGTTTGCCTTGTTGGCAACATCTGTTC
CAGTACTAGTGCGTGCAGCTGAGGGGGCTGAGTTGGCAGAACAGATTGCTGAGGCTGCTG
AGGCTCAGGAGTACCGGGAGGAGGCTCCCCAGGAAGTTGTAGCAGAAATTGTCGCCGAGG
CTCCACCAGCTGTGCTGGCCTCTGGCGATGGAGATGTCTCCACAACCGGTGCCTGTGCAG
CGGACATCGACTCATTCTGCGTGGACATCACCCCCGGTGGTAGCAGGATTGCTGATTGTC
TGACTGGACAGATCAAGGAGTCTGAGAAGAACAAGGACAGTATGGGAGATGGACTCTCGG
ATGACTGTCTGGATGAGCTCGCTGAGTTCAAGGCAGACCGCAGCACCAATATCAACAAGG
ACCTTCCTCTTGCCACTGCCTGTAAGGAGGACGCCCGGAAGCTGTGCACCAGCGAGTATG
TGATGCCCGAGCCTGGGGCTGTGCTTACCTGCCTTCGTGAGGTCAAGGACCAGCTTAGCC
AGGCCTGCTCCAGTGAGGTCTTCCGCACCCAGGAGGAGGCTGCCTCTGACTTCCGCAATG
ACGCCATGCTGTATGAGCTGTGCGTTCCAGACGCCGAGGCTTTGTGCCCCGAAGTCACAC
CTGGTGGTGGACGTGTCCAGGATTGTCTCCGTGAGAAACGTGCTCAGCTGTCCTGGGATT
GCCAGGAAGAACTGTTCCGCCAGGAGGTTGAGAATGCCGACGACATCAGGCTTTCTGTCA
AGCTCTTCCATGCATGCCTTCCCGATAAGAAGAAGTTCTGCCCCAACGTCAAGCCTGGCA
ATGCCCGTGCCAAGGACTGCCTGGAGAACAAGCGCAATGAGCCTGGCTTCACTGAGGACT
GCAAGAAGGAGATTGAGACCATGATGGAGAGGCGCTCTGTCGACTTCCGTCTGGACCCCC
AGCTGCGTGACCTCTGCCGTGATGACATCGAGGAGGTCTGCGGATACGAGAAGGAGTCTC
TTGACAGCATCGCTGGATACGATGCCCGTGTGATTAACTGCCTGATGGACTACCGGGACG
AGATTATGAGCCCTGAGTGCAAGGGCCGCACCGAGCACCTGATTGGCCTTGGGGGAGAGG
ACATTCGTTTCAATGTCCCTCTTGCTGACGCCTGCTTTGAGGACCGCACGAAGCTTTGTG
AGCACGTCAAGCCTGGCAGTGCTGGTGTTATTCGTTGCCTCCAGGACCAGCGTGAGAGTC
TTAGCTATGAGTGCAGTGCCACCCTGTTTGACCAGGAGGTCCGCATGAGTGAGAATATCG
ACTTTCAATACCCGATGAAGAAGGCCTGCAAGTCTGAGATCGACTTGTTCTGCAGTGAGG
TCCCCCACGGCCATGCCCTTGTCATCAAGTGCCTCGAGGAGCACATTGAGAAGAGTGGTA
TGGGTGAGGCCTGCAAGTCTGAGGTCAACAAGTTTGAGAACCGTGAGAACCAGGACTACC
GCCTTAACTACCGCCTCAACATGGCCTGCGAGCTTGAGATCGACATGATGTGCGCGCACG
CCTGCAACCCTATGATGGGTGAAGCCTGCGGAGGTGCTGTCCTGCGTTGCCTGAGTGATA
GGCAGGATGAGATCAAGGGTGAGGACTGCAAGAAGGAGGTTGACTACTTCATCAGCATGG
AGGTCAGCGACTTCCGCAATGATGTTATTCTTGCCGAGGCCTGCCGTGGTGACGTTGATC
AGTTCTGTGGCAGTGTGGAGCCTGGTAATGGACGTGTCCTGCGGTGCTTGCGCGACAACC
GCGACAGCCTGTCCAAGGCCTGCTCAGACGAGGAGGCAAAGTTGGCACAGAAAGAGTCCA
TGAACATCAACAACAACCCCATGCTTAAGTCTGTGTGCAAGGAGGAGCGCCAGGCATACT
GCTCCAAAGTCCAGCCCGGTCGTGCCCGTGTCATCCGCTGCCTCCAGGAGAACATGAATA
AAGCCGACTTCGGTGAGTCCTGCAAGGCGGAGCTGAACCGCCGTCTCTTCCGCAAGACTG
TCGACTATCGCATGGACCCTGGTGTCAGCCGCAAGTGCAAGGAAGAGATTGACACCGGTA
TCTGCAAGGATGCAAAGGCCGCTGCTGATGGTGAGAACGCAGCTGTTCTCAAGTGCCTTG
TGAAGGAGTTTGATAACGTCTCCAAGGACTGCCAGGGTGAGGTAGCCCGCAACACTCGCA
CTGCGCTGTGGGCTTACAGAGAGGAACACCCTTTCACTACCGCCTGTGATGCCGATGTCG
ACAAGCTATGCCTGAACGGCAAGCCTGTGAGCTTCTACACGTACGGTACCATTGGGCGCT
GTCTGGCCAAGACCGTCTCCAACGCCACTGCCGCTGGTAAGCCTTCTCCGCTTGGTGAGG
CATGTGCCCAGCTGGTGAAGGTCGGTGCCCCCTCCGATGCCCGCCAGTCCTTCACAACGG
ATCTTACAATGGCTGGCATTGCTCGCCGTGTGGAGGGCCTTGTTGGCCTCCAGAAGGGCA
CTCTTGTTGCCCACCCCCGCCGCGGTGGCCAGGTGACCCTGTCCGGCTGGATGGCTTTGG
TGGGCATGTTTGCCCTCGTCACTGTTGTCATTGGAGGCTCTTACCTGGGCTACCGCAAGT
GGCGGTATGGGGACACTGGCCTGAACTTTGGCTACACTATGGTTGTCAAGTCCACCCCCA
GCTCAGCAGTGTGATTTTTGGTCCTAGACCTAGGCATCGCTCAATGGGGATGCGTGCCGC
TTGGCTGACACTGTGCCACCTTTGGTGTGCCTCAGCCACTGTGTATAGTATATGTGGCGG
GATCAGAAACATGCATTTCTGCTTTCTGTCAGGCGAATGCAGATTGCACTGTGGCCAACC
ACTTTTCTTTCGCATTGCACATGAAGGCGCCGAACTTCAAATATGGTGGGCCAGCTTGTA
GATGTGCAGGGCTTCTTAGCGGCGCATTTCTTATGCCCAGGGAGGAACTACAGATGTCTT
GTAATTACAACTTGACAGGAAAAAAAAAAAAAAAAAAAAAAAAAAAAAAAAAA
>cluster_744_pilon
TCAGTTACGTATTGCTAAGCAGTGGTATCAACGCAGAGTACATGGGATGCTCGCCGAGCC
AGTGGACATCTTCCATACTGCGTGACAAGTCTGACTGACATCGCTGGCAGCCCGCATCAA
CTCCTCAGATCATTCGTGGAGGAGTAGTTGAGACTTTGTCACTTCCCCGCCTCACATATT
ATATTTGCCACCCCAATTCTCTTTGTCTTTCCCGCCGACAGGATGGCTGCCTGCACCACC
TCCCTCACCAGTGCTCGCGCCCAGCTCCGTTGCGGCCGCCCCACCGCTCGCTCCCTGGCG
CCACACCGGGCGGCAGGAATCCGGGAGGCAGCCCCCATGCGCCTCCGGGCGGTGGGTTCC
GACATCATAACGGGGAACGTCACGTCCATCGAGAGCAGGGACGACTTCGCCGACGCCCTC
AGCGAAGCGGGCGACTCCCTCGTCGTGTTGGACATCAGCTCCAGTCGCTGCGGCCCTTGC
AAGATGGTGTACCCGAAGTTCTGCATGATGAGCGAGGAGTTCGAGGATGCATCTTTCTTG
AAGATTGAAGGGGACACTAACAGTGAAACTGTGTCCATGATGAAGGAGTGGGGGGTTCGG
GCTGTCCCCGAGTTCCGCTTCTTTCGTTCCGGGGAGCTCATTCACTCGCACACTGGCGCT
GACGCCGACAAACTGCGTGGACACATCGAGGAGCACCTATGAAAGGTTGCTGGTTGAGCT
CCGCCCGCTGGTCACCCGACCTCGCTCAGCTGTGCGAGTGCCTCACGTATGGATGTCGCG
CTGCGGACCCCTTGGTCGATACCCTGCGACCCCCAGACGCCTCGGCGCCCTGACCAGCAC
GGATCGATGCGATAGCGCGCGGCGGAGGCAACCCGCACTGTATAGATAGCAATTTTGTAC
CGCCGTTCCTGCAGCACCGCAGTGGTGTAGCCCGAAATCCGGCAGGCCCTCGAGCTGCGC
CCCTTAGCCATCTGTCGTAAGGGCTCGAGTGAGCCCTTCGCGTATACGTATATTGGCAGC
ATGGATCGGCCCTGACCTGCCCTGTGTACCTCCTATACTTCGTCAGACATCTGAGATTGT
CGGTCACATTCCGTTGCTGACTTTTGATCAGGCCGTCAAGTGTAATTGTACAAGCAGCAA
GCAGTCAAAAAAAAAAAAAAAAAAAAAAATTTAACGCTCAGAGACAGGACTCTGCGTTGA
TACCACTGCTTGCAACGAA
>cluster_756_pilon
ACTGTCACATACCGCACCGGCTTCGTGTTCCCTGATCCCAAGCTGGACAGCCATTCCAAG
TGGAAGCAGGACGGGTGGGACCTATGGCTGGAGCGCTCCGGTGCGCTGACAACGGGTATT
CCGGTCGGGGCGGGCCGCGTGCTCATCAACCACACCACCATTTCTGTGAATTCCTCCAAG
CCAGACTGCGACGTGTACTACAACGCGGCACGGGAGTTGATAGACGTACACAAGATCCAT
GCTGCAGTCATCCTACACCACTTCTGCATGACCAACCTCTCCGCTACCTACCATGAGGCT
GGCGTGGTCCACTTTGTGCAAAGTGGGATGCCCATAGTGAAAGATGGCCGGCCGTACATC
AACAAGCACTCCTGGCACGTTTTCTTGGACTCCAACGATTATGCGCTGCTGTTCCTCAAG
AAGCTCAAGTTCGCCGGTGCCTCCAAGGTGGCTGTCGTGTGGTCGAAGGCCCATCCATTT
TCATACGGCTCTGCAGAGTCCGTAATCAGCTCTCTGTTGCCAAGACTGGAGATGGAGTTG
GTGTACAGCAAAGGCTGGGAACCTGAGCAGGCAGGCAGTTATCTCACTGCAGCGGAGGAC
CCAACAGTGTACGAGGAGGCGTATGACACAGCGGTTTGGGATAAGATGCTGCTGGAGATT
GCTGCGGCGGGGGCGGACGTCCTACTGTGCCACTCCCTTGGCGAGGGCGCATCCATCCTG
CTACGCATGAAGGAGCTGGGTATTAGCTTCCGCGGTGTCTATATGACGGTCAGCCCCACG
CGTCACCACTGGTCGCAGCTAATGGGGCGAGATGGTGACTTGGTAGCATCCCCTGCTCAA
TGGGATCCGGCGCTCTCCTCGCCATGTTTCTTGTTTGGTAGCACACAGGAGTACGCCGCG
GCATACGCTGAACGTTTTGGCGAGATACCTAACTACTTCGCAGCAGCCAGTACGGCTACT
GGCCTCTTCCTCCAGCTGGCCATGCAGATGTATGACTCTATCAGCTCGGATCTCGTCATT
GCGGGCTTGCAGACAATGTCGAACGACACCATGTTTGGCCGCGTCAAGTTCTCCTATGCG
CAGCGCAACATTGGGCGCAGCCCGGTGATGCTTCAGCGGCAGAACTCAGAGCTGAGGCTG
ACTTTACCGGAGGAGCTTGCCGACTCGCAGCTGGCGTCGTTCGTGGACTGGAGCTGCCGT
GAGCTACTTTACGATGCTGACCCGGACACTTGCACTGATGCGGAGCTGAGTTTTTCGGCC
CAGTGTGCAGTGGATTACCCCGAGCTGGTGACCGCCGCGTGTGAGTCGCGGCTTGAGGCG
GAGGCGGTGCAGCGGCGCACCAGAGCGCTGCTAAGCTGGGTGCTGCCACTGACTATGCTG
CTGGCAGTGCTGCTGCTGTTGGTTCTCATTTTAACGGTTCGCCGATGGCGTGCCAACCTG
ATGAGGAGCGTGCCCGAGATCCCCTGGGATGAGCTACACTTTGCGAATGGCACTGAGTCT
GACACTTCCGTCATCCCCAGCTCCCTCGATGAAAAGTCGCCCATTCTGTTTGCAAATTGG
CGTGGCACCAAGGTGGCCATCCGTCCCGCTGCGCAATCATGGGGACGCCCTGCCGATGAG
ACACCATCCCGCGCCTGGCATAAACGCTTCAAGAGGGTTATCCGCCCCAGCTACATTGGC
TCTGGTTGGCGCGATCTGCACACCTCGCGCACACCTACGTCTCCCGAGGGTAGCAGGGAT
TCCTCAACCTCCCCAGCATGCGAGGTTTCTGTCGTGGCTGCCGGTGCCTCGGAGCCTGCC
AGGCTTTCCATAGGGGCCATGCCTACGGTGGACACTGCCATTGCCGTCGAGGATCCTGCC
GTGCTGCCGGAAGGCCGCTCCGGCTGCACTCCTACTGGATTCCTCTCTGCCTGCTGCTAC
AAGTTTATGCATATGGGCCAGGATAGAGCTGTCATCCTCACAGGATGATGTGATGGGCGT
GAACGACCTGACCACAATCGTACAAATACTGTCAGATGTGGTTGCCGGCATCCAGTTCCT
TCATGATGCGAAGCCGCACATTGTTCATGGCGACATCCGTGCGAAGAATGTGCTGCTGGA
TGAGAAGTTGACCGCCAAGGTACGAACGGACACAAAGCCAGCCACGCTGGTGCAGGGCAG
AAACGAGATTGGACGACTTGACAGCAACGGTTCGACCAGCATGATCGCCGGGGCCATGTC
GAGGGCATGCACTGCCTGGATGGCGCCTGAGCTGTTGCGCGGGGAGCCGCCCTCCTGCCA
GTCGGACATGTACGCACTGGGCATGACCATGTGGGAGGCCTTCTCACGCAGCACCCCCTA
CCAAGACATGGCCACCCGCGACCCCATGGCGCTGCCACCAGGCATTGTTCATCAGATCAT
CGCTGAGGATCTGCGGCCCGTCCTGCCTCTCGATGTGCCCCCACAGATCCAGAGCATTAT
CAAACGGAGCTGGTCCCAGGATCCCGCGGCGCGGCCAGGCCTACGTGAGGTCGCCAGAAC
CCTGCAGAGAATGAGGGGCTCGGTGAGGTCTTTCGAGCACCACGAGCTGAAGCAGAGCCG
AAACCTTCTGCACCAGATCCTGCCGCCGCATGTGGCTTCTGCACTTGAGGCTGGGCGTAA
GGTGGAACCAGAGTTCTTCAACGCGGTCACCATCTTTTTTAGTGACATCGTTGGGTACAC
CGACATATCCGCCGAGATGCCGCCCCAGAAGGTTATGTTGATGCTGGACCGCCTGTACCA
AGAGTTTGACAACCTTACCCGGAAGCACGGCCTGTTCAAAGTGGAGACTATCGGCGATGC
CTACATGTGTGTGGGCGGTCTCGAACCGCAGGCAGATCACGCAGCGAGGATAGCTCGCTT
TTCCCTGGAGGCCGTGAGAGCAGCCAACTCGGTACTCATTGACATCGAGCAGCCGGAGCT
GGGCTTTGTGAACATCCGGGCCGGCTTCCACACAGGGCCGGTGGTGGCCAGTGTCGTAGG
CGATCTCAACCCTCGCTACTGCCTGTTTGGGGACAGTGTCAACACTGCTGCGCGGATGGA
GAGCAACTCAAAGCCGAACAAGATAAACATCAGCGACACTGCGAGGGAGGCCCTGGGCAA
GCAGGCACCGGGCGACTTCCGTTACCAATCACGGGGAAAACTATCCATCAAGGGCAAAGG
CAAAATGGAGTGTTCCTTCCTTGTGGAGGAAATGTCAAGTCTGGTACGGTCTGGGAAGCT
CCCATCTCTGCCTCCGAGCCCCAGTTTCACAGACAAGCTGCCGGGAAGCCTTGGAACGGC
GTCGGCAAGAGATGCCATGCCCATGGCACTCGAATTGGAATAGCTCTGGTATCAGCACTG
CTCAATCTAAAATCATTTTCATGGGATGCCTAACCACCGAACACGCGGTGTGATGTATTG
AGTCGTCCAGGCCATATGGATGGTGGGCAGGGCACTCGGGCGATCAAAGCAAACGAGTGC
GCTGTTCCGTAGTAATAAGCGTCTTCACTGTTAAAAAAAAAAAAAAAAAAAAAGTAAAAA
A
>cluster_758_pilon
ACGAGCCCGCCAGCCAGACAGCCACAGGAGAAAATCAAGCGAATAAAGGGATTTCCTGCC
TGCAAGCCTGCGTCGAGACACATCCCGCAAGCCAGACGGCGGGGGTGTGAGCTGCGGCGT
TGATCGAGCGCGGCTGCCGCCTGCGGGAGAGCGGACGGACGCGGCAGCGGCGGCCCGTGA
GTAGCCATCCTACAAAGGGCACGGGGGCGAGTGGGAGCCGTTGCGCGCTCACGACAAGAG
AGAGAGAAAGGGGGGAGGGGGAAGGGAAGGGGGTTCACAGCGCACCCCCGGCGTGTGGTG
CCCGTCGGATCATTCTGGCTTCGCGCTTGGGCCTCTGGCGGCTCACGATGGCGGCCAGCA
CCCTAACGCCGGCCGGACGCAGCGCCCTGGTGGCTCCCTCAGCGGCGGCTCTGTGCCGGC
AGCAGCCCTCTCCCGTGGCCAGGCCCCCCCTCCTGGCCTTGTTGACAGGCAAGGCTGTGG
GCGAGAGGGGCCTTGCGCCCGTGCAGTGGCGCCGCCACTGCAGCGCCTCCATCGCCCACG
GCCTAGCGGCTGTGAAGCCGGCCAGAGGCAGCGTGGCAGAGGAGGGCGCGGAGCCTCTCC
CTCCCCCGTGGGAGGCAAGCAGCCCGAGCAACCTGCTGTGGCGCGCCGTTCAGTTCGAGT
CCTCCAAGGGCTACACTGACGTGGTGTCGGAGACCACCGGCAGGCGCTTCTCTGACGTCA
TGTTGGAGCAGCTGCTGGACCTTGACAAGGAGCCCGGCAGCACGCAGGGGTGCCCGCGCA
GCATCCATGCCCTGTCACTCGAGGCGCCGCGTTACCCCGGAATGCCCGTGGCCCAGAGGC
ACGCCTTCCTGGAGGGCATCCGGGAGTCCCTTCTGGGGCCGGCCCTGGAGCAGCCCCCCA
CCCCACCGCCCACACCCACACCCGCAGTGCCACCCACCGGCACGAGTAGCAGTGGCCTCG
GCAGCTCTGAGTTGCCATCAGGGGCGCCCCTGCCCGCCACGGAGGTGCAGCTCAGCCCGT
CTCATTCGGCCGCAGCCGCAAACCCCGAAGACCCGTTTCTGGTCCCCATTTTCTATGATT
TGGAGAGCACGTCCAGGGTCACCAAATACGCCATTATCACCGAGATCGCGGCCCATGCGC
CCTTCACGAACCAGTCCATGTCATCGCTTGTGAGAATCGACCGCTCGCTGCCGAAAGACA
TCACCGATCTCGGCGGAATCACAGATGAGATGCTCGCCGGCCCGGAGGCTTTGGAGCCCC
GTGAGGCACTGTCGATGTTTGTGCAGTTCATACAGAATCAGCTGCGCGGGCCGTGCCACG
TCCCGCTGTTGGTCGCGCACAACGGCAAGAGGTACGACAACATCGTGCTTGCGCAAGCAT
TCCGGCGGGAAGGCATGCGGTTTCCATCAGACTGGATGTTCTTCGACAGCTATTTATTCG
CTAATAAGTACGCCAAGGAATTGCCAGGGAGGAATCTTGCGGCCCTAAAGGAGCACTTCA
ACGTGGCAGACAAGGGGAGAGCGCACCGTGCGCTGCCTGATGTGCTCGTGACTTTTGAAG
TCGTGAGGGCCATTATGCGTCAACAGGACCTGGACCCCAGGAAGGTGTTCCTCGAACATG
CCTTCAACGTTGACGAGAACGGGAAGGCGTTAACAAACACCGATGGCAACTCCCACGGCC
AGGCAGCCCCCCTCCCCCTCGCCCTCCTCGTCTCCGAGCACGGCCCCCGGACTGCTTCTC
AACCGGGAGGGGAGCTCCACCCTGGTGGACAGGCGGCTAGCCACAGCAGCGGCGCCAAGC
TCTTGCATCCGACCGCGCAGCGGCCGTCCTCCGAAGGGCTTGCCCGCAAGGGGGTTCCCA
GCATGGCCGCACCAGCCGCGGCTCCCGCCATCCCCGGCAGCAGCAGCAGCAAGCAGGCCT
CTGATCGGAGCAGACCGTCCCCGGCGCCGAGCCGAGGGCGCCCTGCCCCTGCCCAGGCCG
CCCCGGGGCAGATAGAGACGCTCGAGATGTTTCAGGTGCCCGTGGCGAGCTGCAAGGAGC
TGACGCCCACACAGAGGACCAAGCTGCAGGAAGCCGGCGTGTATCAGGTACAGGATCTGG
TGGTGCGGCACCTCCCGCGGGCGTACACAAACTGGAGGCAGAACACCTTAATCGACGGCG
AGGACGTGGTGCTGACGGGGGATGTGCTGGAGAGCAAGGTCTTCCCGTCCTTGAAGGGCA
AGAAGCTCGGCATGCTAAAGTTCCTCCTATCAGTGACTATGGACAACAGCCGCAGTGAAG
ACGGCTCAGAAGGCTGGTGCCTCTCTTATGGGACAGACAGCGCCGAGCATACGGTGTCCG
TGGTGAAGTTCATGCAGGGCCACTACGCCGCGCCGATGCTGCTCAGGCTGGCAGACAAGG
TGCCTCAGGGCGGGAAGGTGGTTGTCAAAGGAAGGCTCAGCAAGGCGGACTCGGGTCCGG
CGGGGTGGGAGCTCAAGGGCACCGTGGATGTGATGACGCCCGAAGAATGGGAGAAGAAGA
ACACACAAGAGTCGGGCAGCGGCGAGCTGTCTCCGGTGTACCCCTCGGCGAGGCCGCTCA
ACAGCAAGGATATGCTGAAAATCATGCCACGCGCCCTCAAGGCCATCGAGGCAAGCCGGT
GCGCAGAGGACCCGATTCCCGAGGCCATCCTGCAGCGCCACGGCCTCATGCCATGGATGG
ATGCTCTGCGGGCGCTCCATGCCGACAGACCGCGACACGCTCGAGCAGGCGCGGCGACGC
ATCGCGTTCCAGGAGCTGTTCATGGTGCAGCTGAGCCTCTTGTTCCAGCGGTTCTCCGAC
ACTGTCAGCGAGGAGACCCAAAAGAGGATCGCCCTGCCGGAGGTCGGCCTGCAAATGGCT
GACGTGGCAAAGGACTGCCTGCCGTTTGAGCTGACGGGCGACCAACAGAAGGCTGTCTCG
GAGATCCTCAGCGACCTTCAAGGCGGCATGCCGATGATGCGCCTTCTCCAAGGCGACGTT
GGCTCGGGGAAGACCGCGGTTGCGTTCCTCGCCATGCTGGCAGCTGCGAGTTGTGGGTGG
CAGGTGGCTCTCATGGCACCAACGGAGGTCCTCGCGGCGCAGCACAAGCGGAACCTTGAT
GGCCTCCTGGAGCGGCTGAAAAGCAGCTGCTCCCTCGCAGGGGGGAGCGTGCCCTCAGTG
GCGTTGCTCACCGGCAGCACACGGGCGGCTCCCAGGCGGCAGGCGGTCGAGGGGCTTGCG
GACGGCTCGCTGCAGATTGTGATCGGCACACATGCCCTCATCGCGGGCAGCGTTGAGTTT
AAAAGGCTCGGCCTCGCCGTCGTCGATGAGCAGCACAGGTTTGGCGTACAGCAGCGGTCC
GTGCTACAGCGTGCGAGCACGCTGCCTGTCCACGTGCTGTACCTCTCAGCCACCCCAATT
CCACGCACTCTGGCGCTCGTCGCCTTCGGAGAAGTCGACATCAGCGCCATTCGGGAGCGG
CCACCGGGCCGCACTCCTGTCAGAACTCAGGTGCTGGAGGGGACGGACGCCTCCAGGAAA
GCCGCCTATGACATCATCCAGCGGGAGCTGTCTGCGGGCTTCCGCTCCTACGTCATCTGC
CCGCTCGTTGAAACTTCCGAGGCGGAAGGATTTGAAGAGCTGAAGGCCGCGGAAGATGAG
TACCAGCGGCTGCAGGAGGGCGGCTACTTGGGCGGTGCCGCCTGCGGGCTTCTCCACGGG
CGGATGAGCGGCGATGAGAAGGGCCGCGCGCTGCGGGACTTTGCGGATGGCCGCACGCAG
GTGCTGATCACCACGAGCGTGGTGGAGGTCGGCGTGGATGTGCCGGAGGCTACAGTCATG
ATCATCGAGCATGCGGAGAGATTCGGCCTCGCGCAGCTGCACCAGCTCAGAGGGCGCATT
GGCCGTGGCCATCGTGCAAGTGAGTGTGTGATGCTGGTGGGCGGCAGCAGCAGCGGAAGG
CAATGCAGCGGGTGCAAGTCTTGCAGGACAGCGAGGACGGCTTCGAGATTGCCGAGGCGG
ACCTGCAGCAGCGTGGCCCGGGGGATTTCATCGGCACGCGGCAGAGTGGCGAGCTCAATG
CGATTTCCACCACGCTGCAGGCCGCCAGGTTGCCACAGGACGCCGAGCTGCTGGAGGCGG
CACGCGAGGAGGTCAAGGCTCTGCTCGAGCCGCCACAGGCAGAAGACAAGACAGGAGGAG
GAGGAGGAGGGAGCAGCGTGATGCCCATGCGGCTGTGGGGGGCCTACCAGGCACACAGCC
TGCCAGAGCTCGACATCCGCAGCGGCAGCTCGATCCTATGGAATCTCCCGCATGGGCGAT
AGACAGAGGCAGGGATGCGGGGGTGTACATGGCCCTTGACGCCCCAACGCATAGAGTGTT
GGGCGGTCAACACGGCACACAGCATGTGCGGCTGCCCAATAGTAAGCAAAACGTTTACAG
ACTCAAAAAAAAAAAAAAAAAAAAAAAA
>cluster_764_pilon
CAAAACCTCAAATTCGTCAAATAATTGAAAAAGTATTTAATGTGAAAGTTCTCTCAGTAA
ATACACACTGCCCTCCACGTAAAAAAAGACGTTTAGGGTCTTCACAAGGTTTTAAAACGC
AATATAAACGAGCAATCATTACATTAAGAAAAGAAGATTCTATTACAGTATTATCTTAAA
ATTCATTTTATAACAAAGGAATTATTATGGGAATTCGCTTTTATCATGTTTCCTCACCCG
GAACAAGAAATCGTTCAGTATTAAATTTTGAAGAAATCTCTACATCAAAACCTGAAAAAT
CTTTAACTCGTTGGGTTAAACGAGCAAAAGGTAGAAATAATAGAGGAGTTATTACTTGTC
GTCACCGTGGTGGTGGCCACAAAAGGTCTTATCGACAAATTGATTTTCATCGAAAAAAAT
TGAATATTCCAGCAACAGTAAAAACTATTGAATATGATCCAAATAGAACAGCTCAAATTG
CTTTACTGCATTATAAAGATGGTGAAAAACGTTATATTTTACATCCAAAAGGTTTAAATG
TAGGACAAACAGTCATTTCATCAGAAAATGCTCCAATTTTTGTTGGAAATAATTTAGCAT
TACGTAATATGCCTTTAGGTACAGAAATTCATAATGTTGAATTTCAACCTGGTGCTGGAG
GTCAGTTAGCTCGTTCAGCTGGAGCAGTTGTTCAATTAGTTGCAAAAGAAGGGTCATTTG
TTACTTTAAGATTACCTTCCGGAGAAGTCCGTTTAGTTCCTAATAAATGTTGGGCAACTG
TAGGACAAGTTGGTAATATTGATACAAAAAACCTAATTATTGGGAAAGCTGGTCGAAAAC
GTTGGTTAGGTCGTAGACCAGAAGTTCGAGGATCTGTAATGAACCCATGTGACCACCCAC
ACGGTGGAGGGGAAGGTAAAGCTCCAATTGGGAGAAGTCAACCTTATACTCCGTGGGGTA
AACCTGCATTAGGAACTTTAACAAGATCCAAAAAAAAATATAGTAAATCTCTTATTATTC
GAAAACGTAAATAACAAATTATTAATTAAATAGGAAAATTTATATGTCACGTTCTTTAAA
AAAAGGGCCGTTTATTGCAGATCATTTATTAAAAAAAATTGAAAAAATGAATAAAGACGG
CAAAAAAAAAGTGATTTTAACTTGGTCACGATCATCTACAATTGTTCCAATTATGATTGG
ACATACGATCGCCGTTCATAATGGGCGCGAACATCTTCCCGTATTTGTTACTGACCAAAT
GGTTGGACATAAATTAGGAGAATTCTCACCAACAAGAACATTTCGCGGTCATATTAAAGG
TGATAAAAAAGCAAAACGTTAAATTAAGAGATTGCTTTTATAAGTTAACATCTTATTCTT
TCAAGAGCACTGAGAACAGAGCAGAACAATTTATGATTCACTGAATAAATGACTGATCTG
GAACGGAGCCATTTTGTCCTGGAAAGGTCGTATGTAAATTTAAAACTCTTCTTAATCATC
TTAAAAAAAAAAAAAAAAAAAAATTAG
>cluster_765_pilon
CCCACGGGGTTGGGTGCGGCGACCCGGCTCCATCAGCACGGTTTTCAGGACTGGAAGCTG
ATCGACATGGCACCGGAGCCAGCTGGCCTCGCGTGCACAGATGTGACGCCGGAAGGGTTC
CTCTTTGACATGGGTGGCCATGTGATCTTCAGCCATTATCAGTACTTCGACGAGCTGCTT
GACACAGCCTGCGGGGCAGGCAACGAGCACTGGAACACACTGGAGCGTGTGTCCTATGTG
TGGATCAAGGGCCGCTATGTTGCATACCCTTTCCAGAACAACATCAGTGCCCTTGACAAA
GAGGACCAGATCGACTGCCTGAATGGGCTCGTTGAGGCCAAGGTTTCCTGTGCCATGGCA
CAAGACAAGCCTCAGAGCTTTGATGAGTGGATCATGCGCGTGATGGGGAAAGGGATTGCC
GACATCTTCATGCGGCCATACAACTTCAAGGTGTGGGCTGTGCCCACTACGGAGATGCAG
TGCGGCTGGCTGGGGGAGCGTGTGGCCACTGTCAACACTGAGCGAGCCATCGCTAATGTA
ATCCACGGGAAGGAGGATGCTGGCTGGGGCCCCAACGCTGTCTTCAGGTTCCCCACTCAG
GGCGGCACTGGCCACATCTGGAAGAGTGTTGCCAAGCTGCTCCCGGAGGAGAAGCAGAGT
TACGGGGTAAACAATGGTGTGGTGGGCATCGATGTAGAGGCCAAGATGGTCACCCTTGCC
TCGGGAGACACCATCCAGTACAACTCCCTTATCTCTACTCTCCCCCTGGACATCATGTGC
CGCTGGGTTGGCCGTGACGACTGGGCTGACCGCCTTTCCCACTCGAGCTCCCACATCATT
GGGCTCGGCATCCGTGGCACTGCGCCGCACGGCAAGAAGTGCTGGCTGTACTACCCTGAG
GACGACTGCCCCTTCTACCGCACCACTGTGTTCAGCCATTATGCGGAGAAGAACTGCCCC
GAGGCGGGGACCAAGCTCCCCACCCTCTGCATGGCCGACGGCAGTGCACCGGCGGACGGG
GAGCCACAGGCGGGCCCCTACTGGTCGCTAATGTTCGAGGTCTCGGAGTCTGCTGCTTTC
AAGCCCGTCAACCAGGAGCCAGTCACCCTCGCGGGCGCGGCAGGGACGTGGCCCAAGGTG
GTGCAGGAGACCATCCAGGGCGCCATCAACACTCAGCTCGTGCAGTCCTCTGATGAGATC
GTATCCATCTACTACAGGCGTCTGGAGCACGGCTACCCTACTCCCTCTCTTGCCCGGGAT
GGGGTCCTGGCTGAGGCTCTGCCCTTCCTGAGGTCGAAGGGCATTTGGTCGCGTGGCCGT
TTCGGCTCCTACAAGTATGAGGTCGCCAATCAGGACCACTCGCTGATGCTTGGGGTCGAG
TGCGCGGACAACGTTCTTTTTGGGACCAAAGAGCTCACGCTCAACCACCCCGACATTGTC
AATGCCAAGAAGAACACTGAGCTCACTTACTTGTCGAGGCGCACCACTGCCTCCAACAAG
CAGTGAAGGGGCATCAAACGGGGGGGAAAGGGGTGGTGGTGGTGCTGATTGCACCCCCCT
GTGCACATCCTAAGACATGGCGGCTGGGGACAGACATGATTGATGTCCTCCCCCTGGCAT
ATGTCACCCACTGGCCGTACATTGGGTCTTGAGGGCAGATGTTTCAGATGAAGGCAGACG
GGCTCACTTGGTTGCTGCTGGCTGCGAGCTAGGGAGCATTTATTTCCGGCGCTGGTTAGT
ACATATTACCGTCCCTGCGCAGTAGTACGCCTGCTTTCGTTCGCCATCGGAATTCTTGGG
CTAGCCAGCGCGTGGAATCAGCTATTACAACTGAAGCAGGAGGTTCATATTGGCTCTCCC
CTTCCACAAAGTAATTGCGCAAGTGTCAGCGCTTCATTTACTTCTCCAAATTCCTGTAAA
GCACAGAATCTGGGAACAAAAAAAAAAAAAAAAAAAAAAA
>cluster_770_pilon
GTGCCGTCACGGCCGATACAGTGTGGCCGCCTTGGTACTCGTACTGCTGCCCCGCCCTGA
GACGCTGGCGCTTTTCTTCGGCGCCAGAATAAAAAAACCCCCACTGTAGTTCACGATGAT
GACAATGAGTGGAAGCACGGGGAGCCAAGAGGACTGTAGCGTGTCAGGCCTGCGAGTGGT
GGACCATCCAGCTTCGTTCGACCCCGCCTCAGACGCTATCCAGCTCAGCTCTTTACGAGC
CCTGCAGAAATGCCTCGCACCGATGTGGATATACAGCTGCACCACACGGGCGATTTTGTG
GTCGAATCAGCAGGCCAACACAGTGTTCGCGAGGGATCTCGCGGCTCCCTTACCACCCCA
TCGGGTGAGTGAGGGCTCGTCGCCTGAATCCATCCTTTCGTTTGGAGACAGCGAGCTTCA
CTGTCTGGTTGAGGAGAATGGATGCTCGGCGGAGGTGGATGTCATCTGTAGGAAGCGTAG
CTACTACGAGATATCCCGCCTGCCGGGCTGGCCGGCTGCCGTCCCTAACCGCCCCTCTCC
GTCTGTGAATATCAGCTTCAAACTTGTGTATGATCCCATCTACGTCATCGGCAGCAGCCC
CGAGACTGCCGCCACGTCCGACGCAGTGTGCTGCCTTGTTCAGCTTCAAGGAGGCAACAT
GCAGCACTCTGAGATGATCACTCAACGGCTGATGGCCATGAACGACAATTGCCCAATATT
CCGCTTCATGTTCGACTCCACCGGGAAGCTGCTACAAGCGAACCAGCCGGCTGTCAGCCG
CTATAAGGAGACACTTGGAGATGATGAGCTGACGTTGTGGGGGCTGTTTGAGCTGGGCCT
GTATCCAAGCGAAGAGCACCGCCACGCCGTGTATCATAAAGCACTGCACACCGTTTTCGA
AAAGCACGAAACGTTCAGGTGTCAGCAGGAGCGCATATCTCGTGCGAGCGCCGACCAGAG
GAAGTGGGTGGAATTGGAGATGTGGCCGATGATCGACCCTGTGACAGGCCAGCCAGCTGT
GCAGGTTAGCCAGATGAGCCTGACGAAGACAAAGAAGGTGGAGGTTGACTTGCAGACAGA
AAATGACCAGCTGCAGACTACCAAAGAGGCCTTGGAGGCGCAGCTCCAGGAGAAGTATGA
CTTGATTAGATTCAAGCATCGCTCGCTGTCCATCAAGTCACCCATGGAGAAGCTGGTGGA
CATGTTCGACAACCTTATGGAAGGCGGGGATTTACCTGACATGCAAACCCTGATGAATTA
CAGGATGATGATCGCCACGGCCAGCGACCTCCGCCTGCCATCGAACCTTGTTGGGGAGCT
GCTTCAGGACGACATGTTTGAGAAAGACGTAGGGCTCTCCATTTTGCAGCAGCTTGGTTA
CCGGCTATCCAAAACTCATAGGGCGAAGAACAACCCAGATCCTCATGACGCAGCACTGCG
TCCCTCCGGGCGATCTAGCAGTAGTAGCGATATGGGCAATATGCCTGACCTAGAACCCAT
GGGAGACGAGCCACTGATGCTCCACCCCCCAACAGACCAAAACGCTTTCACTCAAAGCTC
CCGCGACTTCTCCACGTCCATCGTTGCAGAAATCCGTGCCAGCAGGAGCTCAGTCTCGGC
CAGCCCATCGTCCTCCTTCGATGATACTACCCCTGAACCCCTGCAGTCAAGATCTTCCTT
AGATTATGCCATGGCAGAGAAAAGATCCGCGCACTCCTCCGACACGTTTGCACTATCCGA
GATGTCCACGATGCCGGTGGCCTCGCCAAGTGGACACTGTGTGGTCCCTGTGCTAGAGCA
GGTCCTCCGCAAGGTCCACACCTGGGACTTCAACGTTTTCCAGCTAAATGACGTCAGCCA
CGGCAACCCGCTGTCCGCCCTGGCGTTCTTCTTGTTGAAGCAGTCGGGCCTCACCCGGTG
GTTCCACCTTGATGAGCAAGCTCTCTCCTTGTGGCTACGCTCTGTGGAGGAGCAGTACCA
AAACAACCAGTACCATAACCGCATCCATGCGGCCGGTGTCACCCACTCGATGTTTGCCAT
GATCACCCTGGGTGGACTCCATCAGGGGCTCAGTCGGTTGCAGATGCTGGCTGCCCTCCT
CGCAGCGGTGGTTCATGACGTCGACCACCCGGGGAACACAAATGATTTCCTTGTAGCGGC
AGATGACGAGCTAGCCATAGATTACAACGACAACTCGCCTCTGGAGAACCACCACCTGCG
AACAACTTTCAGGCTGATGCGGCGGCCTGAGTACAACTTCATTTCACGGCTCGATACCGA
TCAGTACAGGACGCTCCGCTCTCTAATGATAGAGCTAGTGCTTGCGACAGACATGAAGCG
GCACTTCGACATTCTCAGCCAGTTCCAGGTTGGGCTGTCTGTCCGACAAAACAAGGAAGC
CATCAGCAACTCAGGCGACTCTCCTGTAGCCAGAGCGGCCGGCGGAGTGCGGAACCTTTG
GGAACGCATCCCAGATAAACAGATGGATGATGCCCAGCATGCTCTAAAGCTCAAGGTGGC
CTTGAAAGTGGCAGATCTCGGGCACCTCGCATCACCGAGTCACATCCACCGGGAGTGGGT
CGAGCGGCTGCAAGAGGAATTCTTCTGCCAGGGGGACAGGGAGAAGAGCCTCAACTTGCC
TGTGTCGCCGCTCATGGACCGGACGAAGCCTGGCATCACTACGGCTCAGTTGGGATTCTT
TGAAGTGGTAGCCATGCCACTCTACGAAAGTTTGGTTACAGCGTATAGCACCTGCAGGCC
TCTCATCCAGGCCTTGCAGAGCAACTACGACATGTGGGCTAAGCCGGAGGAGCCTGTGAA
GATAAGCAAAATGCGCAAGAGGCAGAACACTGTGTAGCACCCGGTGATCTGTTGTTTGTG
ATCAAAGCATACGTGCACCATACATACAGGCAGCTCTGCGATGGTATGTAGGTATGCGGC
TGTGTGCGTTAGTCCCGGTACACACAGGGGTCTACCTCTGTACTCCTGGCGCTGCTGCCG
TCTGTACGTCTGTACGCCATGTACATGGGATGATAGGGCAAAAGGTAACAATCAGATCCG
CTCAAAAAAAAAAAAAAAAAAAAAAAAAA
>cluster_775_pilon
GCGGATCGCAATCACGCGGGATCCCGACCCTGCTTGAAGGTCAGAAATAGAGAATCAAAG
ATACAAAGCAGGGGTCCGGCGACGTGGTGTCTCCTTACGTGCAATGCGTGGCCGGGCTGA
GCGCCGCGCATCGATACCGTTACAACCGCAGGAGTAGCGGCGGCGTACCCCTTCCTCGCG
GCAGCGGCAGCTCGTCCGTGTGGGCTGCGTGTTTAGCAGACCAGCGCCATCCATCGCTGC
CAGCATGGCCTCGGGCAGAGAGCCAGCCGGGCCGCGGCGGACTGAGGACGACATCCGACC
TTACTGGCTGGTCCCGCCGTCTGAGCAGGCGGACATGAGCCCGCGTCTTCCTCAGATCAA
TGCCCTCAGTAGCAACCCAAACAGCGCCTTCAACTACTTCCGGTCCCTCTCGCAGCGCAT
GGGCCCCGACACGCCTTCCACTGCAAGGGGAGAGGCAGCCGAGACCCCATTCTCCTACGA
TCCGGAGAAGCCCTTGCCGAGGAGCTTCTCCCGCGATGCAGCGGCTCCCGCGCTGACCCC
GGTGACCGCGGCCACTGCCAGGAGGAGCCCAACCAGCAGCCCCTCCAAACGCGTAAGCCC
AAGCACAGGCATGGGCACCGCCTCCCCTGAAGTCAAGGGCTCGACCCCCTATTACGGTTC
CTACGCTGAGCGCTACAACACCCTCAAGGCCCTCCGCACCGAGCAGAGCCCCGAGCGGGG
GAGCTATTCCTCTCCTCAGTCCGCAGGTAGCGGCGGCACTCGGCCTTACACCCCTGGCCG
GTCGAGCCAGGGCCGCATGGGCAGCCCTGGCAGCTTGTCGGCCCCGTACAGTGCCTCACC
CACTGGGAGGAAGAGGCCGGCCTCTCGCAGCAGCGGGCTGTCGCGGGCGAGGAGTGCCGG
TGTCAAGCCCAAAGAGCTCAAGTTCGACCCGCTGACGAGGTCTGCCTCTGCCCGGCGGCC
GCTCAAGCACGGAAGGAAGAAGGACAAAGTGCTGTACGTTGCCAGCTCAGCAGACATCGC
CCCCGTGGCAATTCTTCTTCACGCCCGCGGAGTTGCCCTTCCAAGGTTCCTGCCCGACCC
CGCGGACAGCGGTCTGCCCACGCTGGAGGACCGCAAGCAGGACATCAAGGACCGAGTTGC
AGCTGCCATGCCGAGAGACCTCGACGATTCGGAGCTGCAAGCCCTGCAGGACGCCGCCGA
CGAGGCTAAGGCCCTGGCGGAGGAGAAGGAGCGCGAGCGAGCGGCCCTAGCGGCCGCCGC
CAAGGCCAAGGCTGATGCCGAGGCAGCTGAGCTGGACAAGGCCAAGAAGGAAAGGGAGAA
GGCGGCGGCTCAGGAGGCTGCAGCGAGCGGCCACCGGCCGCGTGCCACCATCAGCTCCTC
CCCGCGCACGCCCACAGGCCCAGTGGAGCCGCATGACGCCGGGCAGAGCTTGCACACCGC
TGAGACGTCAGACCTGCCGTACCCCATCAAGATGGTCAGGAAGGACGGCGGCGAGGACAG
CCCGGAGGCTGGAGTGTCGTTCTTGCCCGTGAGAGCGAGCAACGACAACCCTTGGAACGA
CCAGGACGTCGGTGCCATGCCAGAGCGCGGGCTTGACGATGACGGCAACCCCAACCCCTT
GAACATTCTGGCCCCTGACGACATCCCCGAGGCCAGCGCCCGCCTGCTGGCCCATCTCGC
CTTCCGTGACGACATGCGGGACTCCATCAGGGATGCAGGGGCTATCAGCAACCTGGTTGA
CCTGCTGCATGACGGACTGCCGGGAGCAAAGGAAGCAGCTGCTACTGCCCTGGCAGAGCT
CGCCCTAAAGGACGACCTGCGGAAGGTGATTGCGAATGCCGGAGCTATTCCGCCGCTGGT
GGCCCTTCTCGAGGACGAGCCGGAGGCCGGGAAGGAGGCCGCCGCCGGGGCCCTTGGGAA
CTTGGCATTTGATGACACAAACAAGGCTGCGATTGCCAAGGCCGGGGCAATCCCCCCCCT
GGTGGACCTGGTCACCCACGGCACGGAGTCGGGCAAGGAGGCGGCGGCCGGCTGCCTCGG
CAACCTCGCCTTCAACGACGACAACAAGGTCCTCATTAGGGACGCCGGAGCAATCCCCCC
GCTCGTCGAACTCCTCAAGCCTGAGCACAGTGAGGAGGCCCAGGAAGCCTCAGGCGTTTG
CCTGTGGAACCTCGCCCTCGACCCCAAGTCCCGCGAGGAGATTGTGGACTGCGGTGCACT
GCCGCTGCTCGTTGACCTCCTCGACAGCCCTTCAGAGCGCGTCCGCCGGACGGCTGCCGG
CGCCCTCGGCAAGCTTGCCCTGGATGACCCCTCAAGGGTGGAGATCGCTCGCCTCGGAGG
CATCCAGAAGCTGCTCTACATGGTGGCCAATGGCAGTGAGGACGAGCGAGAGACCGCCGC
CAACGCTCTGACGAACTTGGCCCGCAATGACAATAACCGCCTTATCATTTCCAGGAGTGA
GGAGCCTGTTCACAGAAAGGGTAAAAAGGAGAAAGGAGTCCCAATCCTTGTCGGGCTGAC
AGATGACGGCCTAGAAGTGGGCCGCATCGCAGGGGCAAAGTGCATCGCCAACCTGGCGTC
CACCCCCCACCTGCAGGAGGAGGTTGCTGAATGCAACGGCATTCCTCCCCTTGTGCGCAT
CCTCAAGGAGTCCAACTTCACCGGCAAGGAGGCCGCCGCTGGCGCGCTCGGCAATATCTC
ATGCAACACACGCAACAAGGCGCTTGTCGCGGAGGCCGGCGGCATCCCTCCCATGGTTCG
GCTTCTTGAGGAGGGGCCGCTGACGGGGCAGGAGGCCGCGGCGGGCGCCCTCTGGAACTT
GGCCTTCAACGAAAACAACCGAATCCTCATCCCCAAGGCCGGAGGCATCCCGCCATTGAT
TGACCTGCTTGGTGACCGCTCCACCGACGGAGGTAAGGAGGCTGCAGAGGTGTGCCTGTG
GAACCTCGCGTGCGTCGATGACAACCGGGTGGCAGTGGCGGTCGAGAGCGGCATTCCTGC
GCTTGTCAGGCATCTTCACCACCCCGAGCCCAAAGTTCGAAAGGCGGCTTGCGGTGCCCT
TGGAAAGCTTGCACTGCTCGACGAGAATCGTTCAGAGATCCATAAGAACAACGGAACTGC
AACCATGATGTCGATGATGAGGGACCCGGAGGGGACTGAGCGGGAGGTTGCCATCAGTGC
GCTTACCAACCTCGCCCTCAGCAACCACCTGCGCCTTGTGATCGGGAACTCCGGCGGGGT
GCCGCCCATCGTGGCCTTCCTCGACGACGGCACCGACTCGGCCAAGGCTTCGGCATCCAA
CGCCATTGCCAATTTGGTTTGCAATCCCATGGTCAAGGACAAGGTGGTGGCGGAAGGGGC
CATCCCCAAGCTTGTGCAGCTGCTGAGGACCGGCCCGGAGAACGTGTCGGCAGCTGCAGC
CGGCGCTCTCGCCAACCTGGCTTGCGACGCGCCCTCGAGTGACAGCATTGTTGGGGAGGA
GGGCATTGAGTTGCTGTGCAAGCTCCTCAACACGGAGCATCCAGGCGCCCAAGAGGCCGC
TGCACGGGCCGTGATGAACCTGAGCCTGTATGACCAGCACAAGAGCCGCATCCCCGAGTG
CGGAGGCGACGACACTCTGCTGAAGACCCTATCCAACGGGCCACTCGGAGCTCGCCAGGC
AGCAGCTGCAGCCATCACCAACCTCGCGTGGTCTCCCGAGGTACGGGCAAAGATGTGCAC
CAACGGCGCAGCGGTGCCTTCCCTGGTGGCTCTGTTGTCAGAGGATGACCCCATGGCCAG
CGACACGGCCGTCAAGGCTCTCTACAACCTCGCGTCTACCGAGGACTCCAAGCAAATGAT
CGCCAACGAGCCAGGAGCGCTGGACCGCCTGGCCGAGCAGGTCGAGGCGGGCAATGTCAA
TGCCATTGGGATGCTGCGCCGCCTCGGCGAGTCGGAGGTGGTGGCCAAGGCCATCACTGA
CTGCAAGGCCGGAAGCGTGCTGGCCCTCAAGGTATCTTCAGGATCAGAACTGGAGAGGAA
GGCAGCATTCGACGCAGTCAAGGCCCTTGCAAAGTCGCCGGAGGCTCGGACAAAGCTCGC
CCAGGCCATGGGTGGCGAGGCAGAGCTGAAGAAGGTGCTGAAGGGCAAGCCTCTGTACAA
GAAGCTCGCCAAGAAGCTGAGCACCCGGCTCTCAGGAAAGGGGTCCCTGAGCGGCGGGAA
GGCGTCGGCAGTGCCCGCCGAGGCAACCTTGCCGGAGCACATGGAGAGGGACACCGACAC
GGTCAACAAAGCGGTCGGGGTGACAGAGAAGGGCACCATCAACTACTAGTGGAGAGTGGC
AGCCAGCAGCCCATGATGCTTCTGAGCGCCGGCACAGCCGAGGCACCCAAGTCATCACCG
CGAGGTGGTGCCTGAGCCGATTTTTTCCCCCTCCGACCACGGACCTCCATAGCTGCCAAC
GTGACCGCTTGCTTCCCGCTCATCTGTACGGATACAGCCGCTCTGTTTGCATGGCGCTAT
TTGATGTGCCATGCACAACGTGTAAGCTGAACAGTGTTTTTCCAAAAAAAAAAAAAAAAA
AAAAAAA
>cluster_790_pilon
CAGGAGGACGATCGATCACCTGACCCACCGTCTGCGCTGACCATTTTGCGGGACAGGATC
TATCTTCCCGGATTGAAGACATCCACAATGGCACTGGCAATTCACAGCTGCAGCGCTGCT
TGTAGTTTCCAGGCGGGCCCTGTCCGGGCCACCACGCGCAGGCAGCCATCATCAGCCCAA
TGGCCGGTCCCCGTCGGCAGGCGGGCGCAGCTCCTCGCGCCACGGACCTGCAGCAGCGGC
AGGGTGGCGGCTAGCCACAAGCGGGCGGCCGCGATCCGACCCGCCGCTGGGCGCTTCGTG
GTGCGCGCGGCTTCATCTCCCACAGCTGAGGCCCCTGTCGCGCCAAGCGGCGATGCCACC
ACATATGACTGCGTTGTGGTTGGTGCAGGTGTGTCTGGGCTGTGCACTGCCCACCGTCTC
GTGTACAAGCACGCGGAGGCATGCCCGAAGGTTCTGGTGACTGAGTCTCGCGAGCGCGTT
GGAGGCAATGTGACCACCATGTCAGAAAATGGCTACCTGTGGGAGGAGGGCCCGAACAGC
TTCCAGCCCAGCGATGCCGTGCTTGGCATGGCGGTGGACCTGGGTATCGAGAAGGACCTT
GTCTTTGGTGATCCCAAGGCCCCTCGCTTCATCTACTGGGACAAGAAGCTGAGGCCCACG
CCCTCTGGGCCCGATGCTCTCACCTTCGACCTTCTCAGCCTGTGGGGCAAGATCCGCGCT
GGTCTGGGCGCTGCAGGCATCCTCAAGGCCCCAAAGCCCGACACTGAGGAATCTGTCGAG
TCTTTTGTTCGCCGTAACCTCGGCGATGAGGTCTACGAGCGCCTCATTGAGCCATTCTGC
TCAGGAGTGTACGCCGGAAATCCAGCCAACCTCTCAATGAAGGCAGCCTTTAAGAAGGTG
TGGGACTTAGAGGAGAAGGGCGGCTCGATCGTTGGGGGTGCACTGCAGCTCATGAGCGAG
CGGAAGGCCAACCCACCTCCCCCCCGCGACCCTAAGCTGCCCCCAAGCCTTCCGGCCAAA
CTGTGGCCTCCTTCACGAACGGCATTCAGATGTTGCCCCAAGCCGTGGAGGCAGCGATCC
CAGACAAGATCAGGCTCAACTGGCGCCTGACGAGTATCAGCAAAGAGGGCGACCTCTTTG
TGCTCGATTATGACACCCCTGACGGTGGTGTGTCACTTCGTGCGCGCTCGGTGGCGATGA
CCGCGCCGTCTTACGTAGTGGCTGACCTGCTGAAGGACCAGTGTGCCGAGGCAGCGAAGG
AGCTTTCTTCATTTGACTACCCGCCCGTGGCAGCTGTCACCCTGTCGTATCCACTGTCTG
CCTTCAAGGAGGAGCGCTTTGATGAGAATGGCAAGATGCCTGGGTTTGGACAGCTTCACC
CTCGCTCACAGGGGGTGACCACCTTGGGCACACTCTACAGCGGGTCCCTATTCCCCGGGC
GCTGCCCGGAGGGGAAGCAAATGCTGCTCAACTTCTTCGGTGGAGCAACAAACCGCAAGG
TTTTGGAGCAGAGCGAGGAGGAGATCATCAAGCAGATCGATGCCGATTTGCGGATTGAGG
GGATGATTCTGAAGGAAGACGCCCCTGCGCCAGAGAAGATCGGCTTCCGGTTGTGGCCAC
GCGCGATCCCTCAGTTCAACATCGGGCACCTGGAAACCGTGGAGCGGGCCAACGCAGCTC
TGGCAGACGCAGGCTGGGATGGGCTGCACCTGGGGGGCAACTATGTGTGCGGCGTCGCTC
TGGGGAAATGTGTGGAGTACGCTGACGAGTATGCTGGAATCATTTCCTCCTACCTGACTG
AGAAGGTCAAGTAGCCAAGTATAGGGGCTACAGAGCACTTTTCCTTCTAGGTGGCACATG
TCTGGAAGCCTAAGACTTGCTACAGCTTAGGCTAATCAACTTGGTCACTCGGAACTCAGT
GACGCTGTCCAACCGGGCAATATCGCATTGAATGTAGCTGTTTGCATGGGCTGTTTGCAC
CATTAAACTCATCTTGCTGCCACTTTTTGCGTGTAACTATCACGTCCCAGCAAAAAAAAA
AAAAAAAAAAAAAAAAAAAAAA
>cluster_792_pilon
TCCCCGTATCGTGCCGCCAGTGGAACTTTCCTGCCCGACGTGCATGCCGTGCCGCTGCGC
CTGAGCGACCCCCCGCCGGTCGTTTCGGACTCGCGCGCGAAACTTGTAGTGCTTGCAGGG
GGTTTAATTTGCAGGCTAGAATATTTGGTCGGTTGGCTGCCTGCCGGACGGAGTGACAGC
CTCCGGCAGAGCCCACAGTAGTGCTGTAGCCTGCGACCCAGACAGCCAGACGGCACATAG
AGAGACAAGCGGTCTGCAACCATGCAGCAGGCAATGGACCAGGAGAAGGCGCTACTTCTC
AACACGGAGATAGCAGCGGTGGTGACCGCCATGCGGCAGAACAGCAAGTGGGCGGTCATC
CCGCGCTACACGGATGAGGACATCGGGGATGACCTGCTGTTGGAGAAGTTCAAAGCCCTC
AGGAGGAAAGTCTTCCGCTGGACAGATTGGTCCGACGTGGACCTCGACTACTACCTCACG
CCCTTCCTGGAGGTCGTGCGCTCCGCCGAGACCAGCGGCCCCATCACAGCCATGGCTCTG
TCGTCCATTAACAAACTCATCTCTCACGAGCTCATAGGCTCGTCTGCCGGGTCCAGCCAC
GGCCTTGCGCTCGCGATGCACAACACAGCCGAGGCGGTGACGCACTGCAAGTTTGAGTCT
ACGGACCACGCCTCGGATGAGGTGGTGCTGTCCAAGATCCTGCAGGTGCTGCTAGCATGC
CTGAAGTGCCCCACGGGAAGGTATCTCAGCGACAGCGATGTCTGCAATATCTTCCAGGCG
TGCTTTCGCATCGGCCATGGCCACCCGCCCGGCAAGGAAGGAGAGCTGCTCACGCAGATG
TCGCGCTCCATCCTCTCGGAGATGGTGTCAGTGATCTTTGGGCGGCTGTCGGAGATGCAA
GAGACCACTGCCAGCGCCGACCACGACCCCACCTTTGACGCACACGCCATCCGCCCGACC
TCGACGGGCGACCTCTCCGGCATGGTCCCCCAACCCATCTGCGCCCTCGGCGGGGCAGGA
AGGCACAGACCCCCAGGCCGACGACCCTTCTGCCGTAGAGGCGCCAGGGGCCTCTGGTGA
TGCCGATTCCTCGGGAAGCACAGAGGACGTCCAAGACATGGCCTACCCACGACCCTCCAA
GGACGGCTCTATCGCTGCGACGGCAGCAGCAGCCGAGGCGGCAGCAGCGGCGGCGGCAGC
GACCGAGGACAGCGGGCTGGCATCAGGGCCGCTTGTCGGGGAGGAGGGCAAGGCCGAGTC
GGCCACCTCGCCCTCCACTCAGGGTGGGGACGGCCCTCGGGCAGTCATCAGCCTCTCCAA
GTCGGAGGCGTCGCTGCTGCTGCCGGAGCCAAGTGCCAGCCCCTCACAGTCGCCCCGAGT
GTGGCGTGGCTACGGCATTGGCTGCGCCACAGAGGTGCTTGGCTTCCTGGTGAGCCTGGT
GGGGGCGCAGGGGCAGGAGGCCGATGAGATTCGAGTGTTTGGGCTCGAGCTCATCAACGT
GGCTCTCTCCTCGGGTCGCTACGCCTTTGTCCAGCACGAGGGCCTCATGGACATCCTCCA
GACCGACCTCTTTCAAGCTATGCACAAGGCGGCTCGCTCGAGTAACCTAGCGGCGCTGTC
GGGGTCATGCAGCGTGGCGCTGTCACTGTATGTTTACCTCGGCAAGAGGATGCTCCTGCA
GCTCGAGGCGTACATCGAGCATGTGCTGCTGCGGATCGCGGAGGGCAAGGCGTGCACGTA
CGAGCAGCAGGAGGCCGCTCTCGAGGGCATCCTGGACCTGTGCCACCAGGCGGCCTTTGT
GCGCGATCTCTACGCCAACCTCGACTGTCGCATCGAGCGACAGAATGTCTTTGAGGACAT
CTGCGCACTGCTGTCCAAGACCGCCTTTCCCGTCAACTGCCCCCTCCGCAGTGTCCACCT
CATTAGCCTCGAGAGCCTCCTTGCAGTGCTCAAGACGCTCTCCTCGCAGTCGGACGTCCC
CGCAGACGAGGAAGCGGGCGGCGGCGGATCCCAGGAGGCCGCCAGCAGGTCTTACACCGA
CATTTGGAGCTCCCTGGTGGACGGCAAGGAGCCGCTCGTGGAAAGCGCGGGCGGCGGCGG
CAGCGGCAGTGGCAGCGGCCAGAACCCAGACTACGACTGGGTCCGCTCGGTGCAGGGCGA
GAAGTACCTCAAGGGACGCCTCAACATCGCAGCGGACCACTTCAATCGCGACCCGAAGAA
GGGCTTTCAGTTCCTGCAGACGATCAAGCTGCTGCCCGAGCCTCTGGAGGCCAAGGCCGT
GGCATGCTTTCTGCGGGCGTGCCCCGGGCTGCACAAGAAGGTCATCGGCACGCTGCTCGG
AGAGGTGCATTTTAAGAACAGTCTCAAGGACAACTTTTACATCGATGTGCTTGAACACTT
CACCCTTTCCTTCGACTTCACCGGCATGAAGTTCGACGAGGCGCTGCGGCTGTACCTGGA
GGCCTTTCAGCTGCCTGGCGAAGCCCAGAAGATCGACCGCATCGTCAACAGTTTTGGCAA
TCGCTACCACGAGCAGAGTGAGGGGCTGCTGCGTAATTCGGATGCCGCCTACGTGCTCGG
CTACTCAGTCATCATGCTCAACACGGACGCCCACAACGACCAGGTGAAGAAGAAGATGAC
TCTCGAGCAGTTTGTGCGCAACAACCGCGGCATCAACGACGGCGAGAACCTCCCCATGGA
CTTCCAGGAGGAGCTTTACTGGTCCATCGTCAAGAACGCCATCAAGCTCAACGACAACAG
CAGTGGCTCTGGCAGCAGCGCCGGCGGCGCGCGGTGGGCGGAACTGCGGCGGGCCTCCAT
GCTGCCGAGGGGTCAGCTGTGCCGTCGGGGGCCCGGCGCCGAGCTGCTCGACCGCGACAT
GTTTTGCCTCATCTGGGGGCCCACCGTGGCTGCCATCAGCGTGGTGCTCGACCACGCGGA
CGACCCGTCGGTGATGAAGGCGGCGCTTGATGGCCTGGCGCTCGCCGCTCGCATCGCCGC
GCAGCACAACGTTGACGAGGTAATGGACTCGCTCGTCGTGTCCCTCGGGAAGTTTACCAA
CGTGCTCAACCCAAACACCGCCAAGCCCATCGTATCCTTTGGGGACGACCTCAAAGCACG
GCAGGCGGCAGAGACAGTGTTCATGCTTGCAAACCGCTACGGGGACTGCCTCCGGGCCGG
CTGGAGGAACGTGCTGGACGCTGTGGTGCGCATCCACAAGCTCGGGCTGCTGCCGCATGC
GGTGTTCCTCATGGAGGGCGAGGACAAAGAGGCCGGCATCCGCCGCATCCCTTCTGCCAA
CATCCGCCAGCCTAAGCAGTCGGGGCAGTCCTCCAACATGCTCGGCATCCGCTGGACAGG
CTTTATCATCTCCTTTGACGATGGCAACAGCAACTCGGTGCCCACAGAGAGCGAGGTCGA
GGCCGAGCAGCGTGCCGTGCAGTGCATCGAGGCGTGTCGCATCGACGAGATCTTCTGCGA
CTCCAAGTTCCTGCGAGCAGAGAGCCTCGTGGAGCTCGTGCGCAGCATCATCTGGGCCTC
GGGCATCAGCGCCGCCTCCCTCGGCCAGGCGGACCCTGCCCACCTTGCCAACATGTCGGA
GGACGACATCGACACGGCGGAGGTGTGCCTCGAGCTGCTGATTGGCATCACCATCCGCAA
CCGCGACCGCATAGAGCTGCTGTGGCCCTCGGTGCATGCCCACCTCGAGTCCATCATCCG
CAACGCCACGCACCTCGCCACCCCACTGGTGGAGCGGGCCGTCATTGGGCTGCTGCGCGT
CTGCCAGCGCCTCCTGCCCTACAAAGAGGACATCTCCGACGAGCTCCTCCGCTCGCTGCA
CCTCATCTTCCGCCTCGACCCCAAGGTGGCCGAGGACCTCGCCGAGGTGATCACCAGCGA
GGTGCTGTGCCTCGTAAAGAGCAGCGCCGCCTACATACGCAGCGAATGGGGCTGGAACAC
CGTATGCGCCCTCCTCAAAGCCGCGAGCCACCACCCCGCCGCCTTCCCCATGGCCTTCGA
GGCGCTCGGCGTGCTCGTCCAGGAGGGGCACCTCATGAAGCAGAACTTCTTGCCGTGCCT
CGAGACTGCCCTCAACTTTATCGACAACTCGCAGAAGCAGGACGCTCCGAACCACACGAA
GCAGGTGCTCGACCTGCTGGAGGGGATGAACACCTGGCTGGTCAGCTCTGCAGAGCGCGA
CCCCGCGGACCAGCAGGCATACACCCCCATGTGGCTCTCGCTCATCCAGGCACTGTGCAA
GCAAGTGCTCAACGAATCGGACCCGAACCTGCGCAACCATGCGGTGGTAGTCCTCCACCG
CGTGGTGAGCCCCGAGCTGACTGAGGGGCTGAGCCTGCCGGCCGAGACCTGGGGTGTGGT
GTTCCAGGAGGTGCTGCTGCAGCTTGTCAGCAAGCTCGCGGCCACGCTGCACAGCACAAA
GGGCCGCGGCGGCGCCCCCGAGCTGGAGCGTACACTGCGCCTCGCTGTCAACATGCTGAG
CAAGACGCTGCTGCAGTGCCTCGGGGTGCTTCGCACGTTGCCCTCCTTCCCCGACATATG
GGTTGGAACCCTCACCGCCCTGCAGGACTGCACGCGGAGTCACAGCGAAGAGCTGTCGGA
GGCTGTCCCTGAGAACCTGAAGAACATGTTGCGCTACATGAGCCACCAGCGGGTGCTGGT
GCCCGAGTGGAAGGACCCCACCGGCGCCTCTCTGTGGGAACTGACCTGGAAGAAGAGCCA
GTCCATCTCCACCGGTCTCACCCCTCAAGTCTTGGAGGGCACCGCCTCTTGATCAAACGG
CCACCTCGGCACGTCTCTCACTTACAGCTGACTTCACAATTGAACAGCGAAGCGTGCAGT
GGGAAGAATGCCGCAGCCCTGCAACCTGTCGCAGGGCAAGGATGGGCGGCCATACCAGCG
GGGAATTCCTGCATGTCCGCCCGCCGGCAGTGCCCCAAAGCTCAGGCACACGTATTATAC
CCAAATCGGGGTCCAGACACCTGGCCATGTGTGACCCCCCTTTCGGGGGCGCGATGAGGC
CTAGCTGTTTCGTTGTAAAAAGTTGGCCCTTAAAAAAAAAAAAAAAAAAAAAAAAAAAC
>cluster_801_pilon
ACCTCATCAGCGTGCTCGTCACGGAGCACCTCAGCGCGGCGGGAGGCATGGCTGACGACC
TCTCGACTCAGCTCAGTGCCGGTTGCCCCTCTTATTTCAAGGAAGACGACCGCGTATTCT
ACCAGGCCAGCGGGCTGCTGCAGAAGGCGGAGAATGCGGACTCCGCCGCAGCCAAACAGC
TGACTCAGGAGGCGCTGACCATGATGCTGCGCGTGCCCGGCTCGGTCAGCTTGGGGCAGG
TCGTGCCGCAGCTCTCTCAGCTCGGTTGCTACCAGGGAGTTGTCGACCTCCCCCTCAAGG
CTGCGGCAGCCGCAGACCCTGCCAACCTCGCCATGAAGCCCGGCCCGGAGGGCGACCATG
CACGGGCGCAGCGCGAGCTCTGCTACTCACACACCCTCGCTGTGCTGCGCTTCCTCGTCT
CCGGCAACAACTCGGACAAGGAGAACCGCATGAGCAAGCAGCAGCGTGACCAGAACCGCA
AGACCCTGCTCAAGGTGGCGACCCGGGCAACAGACACCTTCTTCCTGGACGTTCTGTTTC
GCGAGATGGTGGGCCTCGACATGACATCGGAGCTGCTCCAGCTCGACACCTCGGCCGCCG
CCTCGCACCTCGAGGCGTACCTCGTCAAGGCCGGTGGCCTGGAGAGTGCAGCCCGCGGCA
TGGGCCTTGGGGCACTTGCTCCAACGCAAGTTGCCCACGTCGAGCTCCTTGGCAAGTTGT
ACACTAGCCGCAGCAACTTCGCGGCTGCTGCCCAGGTGTACGCCGCCCTTGCCGAGAGGC
GAACTGGCCCTGGCGACAAGGCGGTGACGCTCGAGCAGCGCCGCAGCGCCTACGAGGCAG
CAGTCCTGCAGGCCAAGTCCCACAGCGACCCCGACCTCATCGACGACCTCGAGGCCAAGC
TTGCCATCATGGGCTTCCAGGCTCGGATCGCGGAGGGGCTCGGCAAACTGCCGCAGACGA
CCGCCCTCACTGCGCAGCAGGCAGACCTGCGGTCTGAGCCCAAGACCATCAGCCAGCTGT
TCAACGACTTCGCGAGGTCTGCGGAGATGTGGGACATCTGCCTTGAGATTGTCGGATTCT
CCACACAGAACCTCGACAACAGCGAGGTGGTGGTCAACCTGTGGGACTGGTTCCTCTTGC
AGGGTGTCCAGCAGGTAGAGGCCACCGGCTGGGCGGCTGTCCTCGAGGAGGTCTGCAAGC
GAGTGGAGCGACTCGGGGTCAAGTTCTATGACAACGACCAGGCCTTTCCCATGGAGCACG
TCACCCTGCGGTTGCACCAGGTCGCTGCCGCCATGTGGCCCGAGAGCGCCGCCTTCGAGC
GCGATCCCCTCCTCAGCGGTGCGCCTCGAGTGGCGACGGCCGTGGTTCAGGCCGCCAGGA
ACTCCACGGACAAGGTGAAGCGAACGTACGACGCGCTGCTCCGACGCCGGGAAGGGGAGC
CCTACGGGCGCGAGCTGCAGCGGAGCGAGATGCGCCTCCAGATGATGCAGGCCATGCTCG
AGGTGGCTTCCAACGCCAAGGACTCGTTGCAGGAGCGGTATGAGGCTGGTGATCTTAGCG
CTCGCCTTGCGTGGAGCAGAGAGTCACGCGAGGCCGGCCACCTCTCCGAGGTCTGCGAGC
GATACGCTGCACAGGCGGTGAGGCTGCAGGGGCTCCCGGGGGGGCAAGCCGAGGCTCTGT
CCAGCGCGTTCAAGGCACTGAAGGATGAGCTTGAAGGGCTTGCTCTGCGGTACCGCGTCG
TCTCGTGAGGCCGAGGGGCGGTTGCCGGCCTACATCCTGATGCCCGGCCCCTCGCCCGAC
AGGCAGCTCCCCATGGGCCTTCGTTGTCCTCAGCTTCAACAGTCTAGAAGGGAAGTAAAG
GCCTTCAGAGTAACGGCGACCTACTCCCCCAGCTCCATTGAGCTCTGCGGACTACAGCAT
AGATGGCCAGCAGGCCGTCGGCACGAGCTTGCCGTCTTGCGGAGGCAGCCGCAGGGCACA
GGACGGGGGGGTATGTCACCCCCGGCATTTAGCTGGCAGCTCGTGTAAGGTAGGCGATAG
CCGCCTCACCCCAAAAAAAAAAAAAAAATAAAAAAAAAAAAAAAA
>cluster_803_pilon
GCCTGACTCGCTACAGTAATAAAAAGATAGCGAGTGTCACAGATACGGCACCTAGCTGTT
GCGGAGCTCGCTCCCTGCTGTACGTATCCTTACGCTTTATGGAGGTGTGTTAGTCTGGAC
TTCCGCGATACCTACCGTAGGTACACGCGTGGTAGTTGTGGCCACGCGTGTTATTCAAGG
CGCGGCTCAACAGGCTCGGCCTCGAGCCTACCGCCCGTGCTAGCATATATTTGAGGTGGA
CCAGCCCGTTGACCATGCCTTTGACCCGTCGATCGATACCGTGACAAGTCTCAGCGTACG
GTGGTTGCCACAGCCCCTTCTGGAGCACCTTCCACCTGCCAGGCTGGCGTGAACGCCATG
TGGGAGCCTGAGGAGAGGGAGAGGTGACTCGTCGAACACCGTCACCTTTCCAACGCCACC
GCTTCAGTGTGGCAGGGGCTGCTGTCCCTGAGGTGCCTAGCTGTGCCGCAATGTTTGGAG
CCAACCCCCCGCAGCACATGGCGCCGCCCGGGGTCGACATCCCGGCGCTGATGTCCCGCC
TGGCAGAGCTCGAGGCACGGCTGGAGCCCCGAGGCGCGGGGGCAGCGGCCCCGCCCTCTG
CTGCTCCGCAAGCTGTGGCTCGTGGCCCCTCCAGCAACGCTGCGCCGGTGACAGGCAAGC
AGTCGGGCCGCGCGGCGCCGCGCACACGGGCGAGAAGGGAAGCCAAGAAGCCGCGGGTGG
GGAAACAGCAGCAGCAGCAGAAAGAGCAGCCGAAGTCCACAAAGGCCACCGAGGATTCGA
GCCTCGCGGATAGGCTGGCCTTTCTGGAGAATAGGATACAGATGCTGGAGGGCAGGGGCG
CGCCGCCAGCCGAGCCTCAGCCTCAGCATGCGACCGCCGCTGAGCCTCCCGCGCGGACCA
CCGGCCCATCTGCCTCCGAAGCGCCTGTGGCGGAGTCCCCTGCCGTCTCTGCCCAGCATT
TGAGCAGCCTTCTGGAAAAGCTGAACAGCCTGGACGGCCGATTTTACCAGCACGCCCAAG
AAAAGCCCCCGCAGGCACCCTTGCCACCTGCCCCGAAGCCGGTGAAGCCCTCGATTCCTC
GTCCCAAGGCCGCGGCCCCTGCTGTCGCCGCCCCGAAAGCCAGCCAAGCAGGCACTGGCT
CCGACCTGCAGGCCCTCCTCAGCCGACTCAAGAGCCTCGACTCCAAGCCAGAGTGGCAGA
GTGCGCAGGCCAGCCTCGCCCAGCAGCAAGCGCAGCAGGAGAAGCGGGAGCGGGAGCAGC
GGGAACGCGAGGAATGGGAGCGTGAGCAGCGGGAGCGCGAGCAGCAACAGAAGCAGGTGA
CCCACACTGTGATTACGCCACAGCCTCTGAGCTTCAGCTCAGGCGGGCAGCCGTTGGCCG
CTGCCTCGGCTGGGCCCGCTGGCAGTGATCCCGTGACGATGCTTGTGGCCTCTGCTTCTG
CGCCGCCATTTGAGACGCAGCCTGCGCAGGGGCGCAGGCCGAATGATGTCGGCGAGCGCC
AGGGGGCCCTGCTTGCCCGGCTGGCGGCCTTGGACGCGCGGCTCGAGAAGGAGATTCACG
CTCCCCGGGCCGAAGTGAGCAAGTCGCAGATGCAGGGAATCAACACGAGCCAGACCAACC
TCATGTACGCCCTCGCGGCCCTTGAGACGAAGCTCGACCAGGCCGGCGGTGGAGGGAACA
ACACTGGCGCCGCAGCCCAGGCTCTGAGCGAGGGCAACCTGATTGCGGCGCTGGCGGCGG
AGTTCGACAAGCCGGACACACAAGATCAGCGGCCGCAGGGTGGCGGCATGGCAGCTGCGG
CCCCAGTCCACCTGCTGCCCACTGAGGTTGTTTGCCGCCTTGCCAATCTCGAGAAGAAAC
TGAGCAAACGACAGCGGAACTCTGACGCTGATGCGGCAGCGGAGAGCAGCGGGGCCGCGG
CGTCGCTTATGCAGCTTGCCGAGGCGGCAGATATCGCGCGCGATGTCAGCCAGCCTGCTG
GTGGGCCGTCTGTCAGCACTCCGTCAAGGGAGTCGGTCTCGGAGCAGCCCGCCCGGCGAA
TCGTTGACTCGCTGGCGCGCATGAAGACCACCCACTTTGCCAACGCGCCGGCCTTCCCCA
GGAGTCGAGCAATCGCTGAAGGTGCTCCAACCGAGCCTGCCGAACCCCGTGCCGCAGGGC
ATGTCAACAGTGCCTCCGAGGGGAGGGAGGAGGGCGGGAGTGTCCCACGTGGCATGGTGG
CTGGGCCGCCCCGACCGCGTGCGACAGTTCCGCCCCCACTGTCGGCCCCCGCAGCCACCG
CCCCGCCGGCACACGTGCCTCCCCTCCACATGCCTACGGTTCCGCTGGCGTCGCTGTTCA
CCGGCGGTGAGCCGTACTCCCCTGGGCTGTTCCCGTCCGTGGGCTCCCTCCCCACATCTG
CGCAGCCACCGCCGGCCAGTGTGCTGGAGGTGCTGGGGCTGGTGGGCGGCGCCAGTGCCG
GTGCCGGGCCCTCCGGGGCGCCTTCCATGGTGCCGCCCAGCTTGCTCGGTCACGGCTCGA
TGCCACCACTGGCAGACTCCATGGTGTCCGTCGCTGCTGTTGCAGCTAACCCACATCCCC
AGTTCCCTACGGCAAATGGCCATATGCAGGCAGGGGGCAGTAGCGGAGCGCTGGGAGCGC
CGCCGACGCCGGCACAGGTGCCTGCTGGCAGCCAACCGAGCCCAAGCCCTCGGCGGTCGC
TGTCCGATCAGCTTGCCGATGTACAGGGCCAGCTGGCGACTCTGCAGAGCTCGGGGCAGG
TGGTGGACCCCGCCACGCTTCAAGCCATCCTCTCGCAGCTTAGCAGCTTATCCACACAGC
TCGCGGCTCAAGGGAACCAGAACACTTAGAGGGATGCCATCCGAGAGCCGCACCACGGAT
CACAATCTACCGCTGCGCCAGCGCCAGCGCCGTGAACCCGGGCCATCATGGTGCACGGGA
CAGTGCTTCGAGTCCATGATTATGTTGCGGTCGAGGTCCTCGTGAGCCGGCCGGTGTGAC
GTTAGGCGAGTGGGGAGCCCTGCAGTAGGGGCTCCGATGGGGTATATATGTAATGATCCG
TGCTGTTGATGGACTGTTGCCGTAGTCGGGAGAGCTCCGCACCCTTGGCGCGCGTTAGAG
GGAGGCCTAAGTAGGCAGCGGGGGGTGCCGCGTTGTAATTATACAAGTTGGACGGAAAAA
AAAAAAAAAATAAATTTTT
>cluster_811_pilon
CTACTTTCACTCCATACCATCTAGATCACATAGCAGAGGCAAGTTGAATTTACGACTACT
GTAGGGGGCCCGCGTTATAGAAACGGCATTGTGCGCACGACACGGCCAAGCTCCACGGAC
TGACGAGCAGAGCCCCCCGAGGAGCACACATAACAACCCGGCGCTATCGCGCACTGCGAC
TGTAGACCGACACCCCAGCAGTAATAAAGCACCGTGGTGCCTCTTCTCATCGGGCACCCT
GCGCGCCTGGCTTTCCAACAACGCCCTTCAATACATACATAGCTACTCAAGATGGCGCAA
AACACGGCGACGGTGGCGGTGCCTGTCCCGCCCGCGGCAGGCCCTAGCGGCAACAGCGAC
TGGAAGGCTACCCTCAAGATCCCCGCCAAGGATACCCGTGTCAGGACAACTGATGTCACT
GCCACCAAGGGGAACGAGTTTGAGGACTACTTCCTCAAGAGGGAGCTTCTGATGGGCATA
TACGAGAAAGGCTTTGAGCGGCCCAGCCCGATCCAAGAGGAAAGCATTCCCATTGCCTTG
ACAGGACGCGACATTCTGGCCCGCGCAAAGAATGGCACCGGCAAAACAGCGGCATTTTGC
GTCCCTGTGCTCGAGAAGGTTGACACCACCAAGAACGAAATCCAAGCATTGCTGCTTGTG
CCCACACGAGAGCTCGCACTTCAGACAGCCCAGGTCTGCAAGGAGCTGGGCAAGTACCTG
GGGATCCAGGTCATGGTCACCACCGGTGGGACATCACTTAAGGACGACATTATGCGGCTC
TACAACACGGTGCACATTGTGGTTGCGACCCCTGGCCGTATCCTGGACTTGGCCAACAAG
CAGGTGGCCAAAATGAACCAAGCACATATCCTCGTCATGGACGAGGCAGACAAGCTTCTC
TCGCCAGAGTTCCAGCCAATTATTGAGCAATTGATTGGCTTCCTGCACCCCCAACGGCAA
ATCCTTCTGTACTCGGCAACTTTCCCCGTTACAGTCAAGGAGTTCAAAGATCGCTTCCTG
AAGAAACCGTACGTCATCAACTTGATGGAGGAGCTCACCCTGAAGGGTATCACACAGCAC
TACGCGTTCGTAGAGGAGAGGCAGAAGCTCCACTGCCTGAACACTCTGTTCTCCAAGCTT
CAAATCAACCAGTCCATCATCTTCTGCAACTCTGTCAATCGGGTAGAGCTGCTGGCCAAG
AAGATTACGGAGCTTGGCTACTCGTGCTTCTACATCCATGCCAAGATGCTTCAAAGCCAC
CGCAACCGCGTGTTCCATGATTTTAGGAATGGCGCATGCCGGAACCTCGTCTCTTCAGAC
TTGTTCACACGTGGTATTGATATCCAAGCCGTCAACGTTGTCATCAACTTTGATTTCCCG
AAGAACTCGGAGACCTACCTGCACAGGGTTGGCCGTTCCGGGCGGTTTGGCCATCTTGGC
TTGGCTGTTAATCTCATCACCTATGATGACCGCTTCAACCTGTATAAGATCGAGCAAGAA
CTTGGGACTGAGATCAAGCCCATCCCCCCGGTCATCGAGAAGAGCGTGTATTGCCGCTAA
GCAGCACGTGTCCAAGGGAATAAGGGATCAACCGGCCCCCCGGTGGTTCTGGGTTGTGCG
GCCGGAGAAACACGGCCTAATGCTGCGCCTGGCAGGGTTGCCACGTGTGAACCTCTCTGG
GAACCCAGCAGAGAAGGCTGGCCCGCCGACCTGGTTCTGTTTGGGGTTTGGGCACCGCCC
TCCTGCAGCCCTCGGGATTGGGCACTGGGGCAGGTTGGGCGTCACTCACACAACATCACC
ACACACACACACACAACATCACCACACACCACGCAAGTATAGAATCCAAAGGCCTGCGAA
TGGCTGCCTTGGATGTGATGGGGTGGGCCCTGGGAACACGTTGCCCACACAACCGACGAA
GCGCTGGCTGGCTGGTCATATCTTCGTAATCCAGCTCAGCTCGAGAGCGCCTTACTACCG
TACCTCTAGAATCCGTTGCCAGCGCTCCCGCTCGGCAGCTCCTGTTGATGATTCTGCCAC
AGACACACCGCTACCCGCTGTCTGGTGGACCCGCAAGTGCCTGTGGCACTCCCTTAGTCA
CGACTGTCGATGGCACACCATCTCATCATGACAGACATCTGCGGACCAGACACGTCTCTT
TTGGATACCGACTGGCCCGCCACCCTGAATTCAGCTCTTCACCGGCCGGGCTCCCAATGC
CCTCCTGATGACAACCCGCGGCACAGAAGGCTTTTGCCGGCTGTTGCTTCACCTGTACCA
TAGTATAGCTGCCGATGCCAAGAGGAGTACATACACGGACCGGCACCTTTCTGCCCGGTC
ACCGTGGCCTTCAGTGAGAACTACCTAGTATTTGGACACGGACTGTCTTCAGCGATTGTG
GACGAAGCACTGCTACCGCTGTTCACCTTGCCCAGGGATGGCCGCTGACCTTGTTTGTGT
TTTCTGCCCGGATGACACTCGGCGGACTTCCACCGTCTCCACTTCAGAAACATCCTTCAG
TCCTTGACCGACCACACGATACGATGCACACCAGACGTGTGGGAGTGCTGGTTGCGGAGT
CCCAAGGCTTCGCTTTGTATCCGCGCGTCTCCTCTGAGCGGACCTTATTCCTTCACTGAC
CTTCATAATAACCATAGCTCGCTGACGACCACCGATCCTTTTATTGGCGTCACGATGGCC
CGATGGCATGGGCGACGGGTGTGCGTCCGCCCGGCAGTTTCCCTGCCACCCCACCATGCC
GCTTAAATGAATCTTACTCCTCAGCCGGCTTGACGTCTGCTGTGCCGGAGCCTGTTTGGG
CTGGATGTCCTGCCCGGCAGATTCCTCAATTCGGCCGTTTCTGACCTTGCCTCCGGCTTG
CACTCGCACCGGTATAGCTTGGCCGGCATGTCAGCCTGTGGCTCTCTGTGCCATGGTTTC
TTCCGGCGCCATGTATCTCGCAGAATGCTGCACAGGAGGCCTCAATAGTGTGATGACTTC
TCCTTCCCGGATGAAGATAGATGATGTTATGTTCCCCGCCAGTGGCACCATGGCCGCTGG
GAAGCACGCTGTGCGGTCTGCCCTGCACATGGCAGAGCAGCCCCCGCACAAACCTCTATG
TCACATGACGACAACAGTAGTTTGTCCGATGTTGCTGTCCGTTTTGGATGGTGTTCGTTG
GGTCACAATTACTGGATGAACTATATGTAAAGATTGATGAGCTTTGGGCTCAACAAAAAA
AAAAAAAAAAAAAAAAACCTGCAGAT
>cluster_824_pilon
GTACGTTGTCATACCTCACCAATAGATCAGTGTGTGTAGCTGGACATAGCGGAAGCCATT
GATTGTTGATTTGCCACACGTGCTGCCAAACCGGCCGGGTGTGCACGCCCTACCGTGTGA
TATAGCGGTTCTAGTGAAGGACTCACCGGCCCAGAATAGAGCAACGGTACGTCCTTGTCG
GGTCGCTGGACGTTGAGTGCAAAGCAGCGGTTGCGAGGGGGGCTGACAGCTCCGGCCGCT
CGCCCGCTCGCCCGCTCGCGGACGCTGTAGACGGCATTCCGGCCGAAGAATCCAACCCAA
CCCAACCCAACCCAACCCAAGCCGGCGGCCAGCCTGCCTTGGCTGCAGCCCGCAGCGGAT
ACCATGGTCGCGATGCTGGCCACGGAGTCGCCTATGTTCGTCCACAGGCCGGACCGGTCC
TCCCTAGACTGCTCTATATCAGTTTCAGTGCGCCCGGCGGCCCCGCAGGCTGTGTCCGAG
GTCCCAGGCCCGGCAGTTCACAGCCACCTGGCTATTCCGCTGGCCGGGGGGACGGCGGCG
TCCAAGGGGGACGGCGGTGACAGCGGCCCGCAGGTGCTGGTTCCCCTGCATTGTGCGGCC
CAGAACTACGCGTGGGGGCGAGATGCGCACGACAGTGAGGTGGCTGCGCTAGCCACCGCG
GCCGGGCAGCAAGTGGATTCGACCAAGCCCTACGCCGAGCTGTGGATGGGCACTCACCCG
TCAGGCCCAAGCTTTGTGAAGGGCACCTCGCAGTCGCTCCTGGACTGGATCCACGCGCAC
CCCCATTCTCTAGGCAAACAGGTGCTGGAGCGGTTTGGGGAGGACCTGCCTTACATGTTT
AAAGTCCTCTCCGTTAAGACGGCGCTATCCATCCAGGCGCATCCGGATAAGTCCTTGGCT
GAGCGGCTCCACGCTGAGAGACCGAACATCTACAAGGACGCCAATCACAAGCCCGAGATG
GCTGTCGCCCTCCACGATTTCTCAGCTCTGTCAAGGTTTGTCACGACAGAGGAGCTGAAG
GAGGCACTCCGCACTGTCCCGGAGATCACTGTGGTTGTCGGGAGCGAGGCTGTCGAGGCC
TACCTGCTGGGCAGCGGCACAGAAAATGCCAAGGCTGAGCTGAAGGCCCTCTACTCGAAA
GTGGTGATGGCCCCCGACGACGTTGTGGAGAATGCTGTAACACAGCTGGTTGTTCGCCTC
GAGGCGACCGCGGCCTCGGGCCTGCGCCCTCTATCGAGGAAGGAGCAGTTGGTTCTTCAC
CTGAACGAAGAGTACCCGCACGATGTTGGCATCCTCTCAGTGTTCTTCTTCAATCTTATG
GAGCTTAAGCCTGGGGAGGCTATTGCCTTGGAGGCAAACGAGCCGCATGCCTACCTCACG
GGCGAGCTAATGGAAGTCATGGCCACCTCGGACAACGTGGTCCGGGCAGGGCTGACCCCC
AAGCTAAAGGACGCAGGAGTACTGGTGGAGATGTTGACTTACAACCAAGGCCCCCCGGAA
GTCATGCAGGGCACCAGGATCCGCGACCACACCTACCGCTACTCGCCCCCCATGGACGAG
TTCCAGCTCGACCGCATGGACGTTCCCGCTGGCTGTGCGGCGTCCATTCCAGCCGTGCCG
GGGCCCGGGCTCATCATGGTGCAGCATGGCTGCGCGGCCAGCCTCTGCGGCCTGGCAATG
ACGCAGCTCAAACGGGGGGACGTGCTGTTCGTGCCTGCGCACACAGAGATCAAGCTTCAG
GCACACGAGGACGCCCCTGTGAAGCTGTGGGTGGCCAACGTCAGTTCCCGAGTATGGGGA
AAGTAGCTAGCGAGGATAAGTTTACCAGCGATAGACTTCCTTGACAGCAAGTAGCCGGCA
GATAGTTCACCCCTGCCTCTATGGCAGTGCATGGCATTCTTCAGCCCCTTTTGCCCCCCT
TCCCACGTACGGCCGAAGGCATAGGTCCCAATATGGCAGACCCACAGTCAGTGGACGCTG
TCTTCCTCGCACATTGTGTGAGAGTATTTTCATGTCTGGATTCTCAGATGAGCAGCACAA
CAGGGTGACGCTCACATGTACATTTACTGTAAAATTTTCGGATCGGGCCGCAAAAAAAAA
AAAAAAAAAAAAAAAACCGGCAAGGTTCCAAACTCTGCGTTGATACCACTGCTTAAA
>cluster_827_pilon
TGGCAGCATTGCAGGCATGACTGTGCTTAACGAGCGCATGGCCGTCCTAGCAAGGGCTGA
GGAGCTCGAGGAGAACCGCAAGCCCCGCCATGACAGCGCCAATCCCATGAAGCCAAGGGG
TGCTGCCTTCTTGGACGACGACCACAAGAGCCTGAGGGACAAGTTCCAGGTCCAGGCCCC
TCCTCGTCCGTCACTGGCCCCTGCGGTGGCGGCGGCAGTGGCTGCAGAAAGCGGAGCGGA
AGCGACCACGTCTCGCCCGCATGCCATCAGCATATCCTTCACCCCTCCGCCCACAGCTTC
CAGCGGTACAGAAGGGGGGGATACTCAGCCAGGCGGCGATGATCTGGCTGAGCCCATCCC
ATCAACCTCACCCCCAGGTCGCCGCAGGGCTCCTCCTCCCCTCAGTGTCCTCATCGAGTC
CACAGAGCCAACGGAGGACGAAATCCTCATGCTCTCCGAGGAGGAGGCGCAGGTTCTGTC
CGCCGGGAAACGCATGGAGAACGTGCGCGCCAGCCAGTGGACCATCGAGAACTCCTCCTC
CCCTCAACTGCCACGGCAGCTAACCCCTGTGGAGGAGGTTACCGTCGGGATGGGCGTGGT
TGAGGAGTTCAGTGACGACGCTAACCGCATTCCCGGCGTGAGCAACATGCCGCCGGCAGA
GGCCAGCATGCCCGAGCTGCCCGGTGATGCTGCGGATGGGGGTGAGAACCCGGACGAGGT
GCTGATGTTATAGAGAGGCAGCAGACTCGGCAAGGCCGGGGGGGAGGATCGCATTTGGCG
TCTTGTCGCACATGATAACCACACATTATCTCTGTCTGAGCTCCTCGACTTCCGTTCCCA
ATGTGTTAGTGCCTCTGATCACTGCTGCTCGACACACCCGGCAGCCGAGACCACGCCGAC
AGCAAGCAGAAGGACGGCAGTGTGACAGCGTGCAACGAAGTGACTGCGGTTGAATTCGCT
TTCTGTTCATTACCCATTTCTCTTTTTTTGAGCTATGCCCCTTGAAACCAGATGGTGTAC
ATATGCATGTAAGCTCCGACCTGTTTACAGATGACAAAAAAAAAAAAAAAAAAAAAAA
>cluster_828_pilon
AACGTGCCACCGAAGCACCACCTGAAGAACGAACTACACTACCGCGGTGTGACACCACGT
AGCTTTGCACCGCGTCTTCCGTCTTCCGTCTTCCTTGACGTTAGGCCGGATATCTGTATT
CACATCTCAGGCCTTTACAGCCCTCCGAGAGTCTGTTGGCGCGAAACATCCGAAACGGCT
GGCTGGCGTCAGATCGACGAGGGAAACTTACTTCGTCCAAACGTCGGCGCGGAACACAAC
GGCAGATGAAGGAGAATTCTCAAGTTTTGAGATATACACCGTCTTAGCTACGCTGCGCTT
CTTGCTTGAAGCGTAATGCACCGTGCGTCGCTTTGGTTTGTGGTGCTCCTCACCGCCGCC
GTCCATTTCCGTGGCCTACAAGTGGGCGCCATCACTCTCCCTACCTGCGAAGGCAACGAC
GACTGTGGCACGGAGGCCTTCTGCGCTCCCCGAACCGTGATCTCGAATCAGACGCTCCTC
AAGCACGGCGACCGCCGTCGTTGTCTGCCCTGTTGGCTGTGTTGCAGCCTGAGCGAGAGC
GACCTATTAGAAACTGACCCTGATTCCGTCACCTGCCCGAGTCATTGCGACTGCCAGGTG
AGAGCCTCGTGCACCAGCGAGGCCGACTGCAGCGATGGCATGGTTTGCACCCACGATGGC
TCTATAAAGAGTTCCAGCTCTGTGACAGGGTACTGCCAGGGGTGCCACAGGTGCATTCCT
GGCCAGCCTGGCTGCTCTTCTACCTGCCGACTTCTGGGGGACCTGGTTGAGTACATCAGC
CAGTCTTCCTTAGCAGGCACAACCCCAATGCAGCTCCTGCCCACCTCACCAGATGCCCAG
TTTATGCAGGAGTGGGTTAAAAACTACACTGGGACCGCTTCCTCGGCCACCTGGGTTGTG
GAATCAGCCCGGAAGAACCCTAACGCCGAGGTGTCCCCATGGACTGTGTTGACATCTGTA
TCGAGCTTCCATGACACTTGCTTTGTTGATGGCAGCTCTGCGGCGCTCAGGCGGGTGGTT
TACCCGGGCTGTCCTTGCAACCCTGACAGCACTGCAGAGGAAGGCAGGGGCATCTGCCCT
GCAGGGTATCACTGTTCCCACGGAATCTTCTCTCTAAACTCGGGACTCCACACCTGCCTC
CCCTGTCCTCGTGGCACATTCTGCCCAGCTGGCACAAGGGAGCTCCAAGACGTCACACAG
TACCTCTGCCCCGAGGGCCATTTCTGCAGTTCGCCAGCGAGGAAGGAAGCCTGCCCTCCT
GGGGACTTCTGCCCTGTGGGTTCGACCTACTCGAGCTCATGCTCATACCTCACGTTGTTT
GCTGAGGACAGGAGCACAGTTAAGATCTATAAGGAGAGCAATGTGCTGTCGGAGCTCGTC
CACAACCGTCGGCCGTGGGGAGGCAACATGTGCATCAACAGGGCGGTCGATCCTTTTAAC
AACTGCCCCAAGGCGTACTACTGCCCAGCTCCAGACGAGATCTACACCTGCCCGGCGGGC
TCAAAATGTCCGGAAGCAAGCACGGAGCCTACACAGTGTGACTCACTGATCCTCAGCTGT
CCCGAGGGCACAAACCACGGCTCCATCTCCATTATGGGCATAGTGATCGTGGCTGGCCTT
GGCCTCTACTTGATTCTCATGGTGGTGCTTGTCAAGTTTGCTTACAAGTACCTTCAGCGC
CGGCAAAGTAAGACGATCGAGAACACTGACTCCTACATGAAGGTGAAGCGCATCATCCTG
GAGACCCGGGCGTCCTTACACCCCTCGTACCTCAGCAAGCTCCTCAAGAGCCCCATGCAG
ACATGTGAGCGATACCTTCGTGCCAATGGCTCAGTTGATCTGGAGTTTGAGGATCTTGGC
CTAAAACTCAGGAACGGTTCGGTTGTGCTCCAAGGGGTGAGCGGCCGCTTCGATGCAAAG
AAGCTCATTGCAGTGATGGGTCCCTCCGGTGCCGGGAAATCGACTTTCCTCAACGTGTTG
TGTGGGAAAGCCAACTCCTATGGCAAAGTCACTGGAACCTTGCGAGTCAACGGGCAGGAG
ACTCGGAGTGTGCACGTCGTGCCTGGCAAACGTGCTGTCGGCTTTGTTCCCCAAGATGAC
ATTGTCCACGAGGATTTGACGGTGAGGGAGAACCTCTGGTTCAGTGCAATGGCGCGGTTG
CCGAACAGTTTGACACTGCGGGAGAAGGGAAGGATCATTGAGGAAGTGCTGTTTAGCCTC
AAGCTTGACCACATCGAGCACAGCATTGTTGGCTCTGTGGAGAAACGTGGCATCAGCGGT
GGGCAGCGCAAGCGGGTCAACATCGGGTTGGAGCTCTCAGCGCTCCCCACCCTGTTGTTC
TTGGACGAGCCCACCTCTGGCCTGGACTCCACAGCATCCACAGATGTGCTGGACACCCTC
AAGCACTGCGCACACCTTGGCATGACGGTGATGACAGTGATCCACCAGCCGCGGTACAGC
ATTTTCAGTGGTTGCGATGATGTGCTTTTCCTTGGGAAGGGCGGGCGCACAGCGTACCTC
GGCCCCACCAAGTTCGCTGCTGCTTACTTTGATCACCTTGGGTTTCATCTCCCTCCCAAC
GACAACCCTGCAGACTTCTGCATCGATGTGCTCAGTGGCTCCTTGCCTCGGGAGGGAGAT
CTCAACTTCAAGCCTGGGGACTTGTTCGACATGTGGACCAAGGACGGGCCTGCTCAGGTC
AACGCGTTCTTTGGCGAGTACTGCCGACAGCACAGCGGACTCGCAGACACACCAAAGACA
CCCTATCAACCATACACTAACCGCCGCACCACTGAAATAATGCCTCGGGATGTGGAATGC
ATGGGCAACATATTCCGTGACATTGATGTAGATGGGGATGGCTTGGTTTCCCCATCTGAG
GTGCTCGACTACTTCAAGAAGCTGGGCCTAGAAATGAAGGCGGACGAGGTGCTGGCGTTC
TGTGCGGGCAGGGAGTCCATCTCTAAGAACGACTTTCTATCTCTCATGAGGAATGGGCCT
GTGGAGGAACCGCCTGCCGGTGGTAAGCATGGCCAGACAAGGCTGCGCCGAGCCGTGGAC
ATGACAGTCAAACCGCTGCTGAAGTTGGCAAGCACGGCTAGATCTGAGAAAGGCTTCAGG
TCTCCTCAGTCCACCTCCAAGCCAGCCCAAGTCAGTTCACGAGTCAGCTGCTTCTCCAGC
AGTTCCACGACAGCAGATGTTGAGGGAGATGACACCTCGGCTCACGAACAGGACATGAAG
GGATGCCTTCCTTCCCCGTCAGACATCCCAAGTCCCAAGATACCTGTGCAGGTCAAAGAC
GTTGTCATTGAGACCGAGGGCGAGCCTCACGAGCAGCAGGGCAGCAGAGACTCTATTGGC
AATGCTCCGGCTGCCGACCCCTCAGCTTCCTCATCTTTCCCATCTACCCCTCATCGGTTG
TCTCGAGTCACACATAGCACTGGCAGTGTCTCAGTTGTTATCCCGCAACCCCATGTTGTT
GTCCCTCTGCCGTCCTGTACGCGGGACAGCAGCGAAAGGCAGGATGACAGCGACGTCACG
GATGATTGGGCTCCGGAGATTTCTCCCGGAACTGGTAGCTGCATGGGGAGTGAACTGATG
TCAGAGATTGATGGTGACGAGGGAGCTGAGTTGGCATCCCGAACTGTTCGCTTCCAAACA
CCTGGCAGCGACTCATCTACAGCTGGACGTTTCGCTTCTCTCAGCATTCAGACCGGCCCG
TCATCTGTTGACAATGACGATGATCGTTGGGTGAGTTGTCCACTTGAAGAAGGCGGGGTA
CCAGAAAAGTACGCCCCGGCACCAGATCACGGCTTAAAATGCTCAAAGGACCTCCAGCGA
GTGGGCATCCACTTCGGTCTTGTCAGTTACCGCCGCGGGGTGCAATGGATCCGTGCTTGG
CCTACCAAGGTCACGTCTCTGCTGACGCTATCCATTGCGGGAGCTGTCCTGGGCATGGTG
CTGCGCTACCGAGCCCACATGGACGTCGTGCCGTTGCGGGCTCTGTTAGCACAGCTCACG
CTCGCCCTTCTGAGCTCTATTCCTTCATTGCAGGTGTTCTCAGCTGCCCGGCCCATGTGG
TGGCGGGAGCGCAGCAGCGGCTTTTCACCTACAGGGACTGGGCTGGCCTGCATGTCTATG
GACACATTCGACGTGATCATCCGTCCTGTGATCTTCCTGGCAATGTTCTACTACTTCATT
CTCCCTGACATTACCTTTTGGGATGCCTACGTGGTCTTTCTGGCAACCAGCTGGTACGCC
AGCGGCCTGGCCTACATGTTTGCTGCTCTCATGGAGCCAGCAGCTGCCAGCATCACATTG
GTGTGCACCCTAATGGTGATTGGCGGCCTCTTCAGCGGGGTGCTCCCACCACTGGCATCC
TTGCGAGGCAGGCCGGTATGGCATCTGTTTGACATCAGCTACACCCGCTGGGGCATTGAA
GCTTTGACCATTCAGAACTACGCTGGGTTCCCTGACTACCAGCAGCCTCCCGCTGTCATC
ACCATGTATGGTCTGGGCTACTGCGAGATGGATGTCAAGCTTGGCAACCTCGGTGAGCAG
GTGGCAGCGGGCTTAAGGCTGGTGCTCGACGGTCCAGAAATTCGAGAGCAAGTAAACATG
CTCGTCGATGCAGTGAAGAGTAGCGTAGGCGGTGATACATTCATAACCCGGCAATGCACC
CCCTTTGTGCAGACTGCTCTACTGGTCATATTCGGATGGGGACTGGCATTCCGTCTGGTG
GCTTTGGTGGCCTTCAGGTACTCTGGAAGAAAAGCCTGAAGGGTTTGGACGAGTCAATGT
GCTAGAAGTGTTTACAAGGCAAAAACACAATGATGTACATGCCCGCCCGTGCAGGGAGCC
CTGGCATTGACCCAGCAAGATGGCGTGTAGCAGAATGTGAATTGCCACTTGCAATATCAC
TCGGCCATACAAAAAAAAAAAAAAAAAAACCGTTGTGT
>cluster_830_pilon
CTGGGGGTTCACATTCACGGCCTCGGCAACTGGGACAAGGTCGCAGCTGACGATGCCCTG
GGCCTCGGCAGCAAGCTCGGGACCACCAAGGATGCGGCGGCAGACAGCAAGCTACCAAAG
CCTTCCAACCTCGAGTCACGCACCATGGGCCTCCTGAGGAAGATGGACACCGTCGCCAAG
AAGCCCCCCAAGATCCCCGCCCCGATGAGGCCGGACAAGGGCACTCGGACGAGGGGGATG
GGCCGCCTCAAAGCGTCCAACATGAGGGCTAAGCGGGAGGGCAGCGTCGCAGACAGCACT
GACGCCGACGCGCGGGGCAAGTCCTCCAAGCGCCCTGCGAAAGGCGGGGCGGCGCCAGGC
AAAGCCAATGGTGGATCTGCACCGCGTGGCAAGGGCGCCGACCCCGAGAAGCTGCTGGAG
GATGTCCGCATGATCCTGAAGAAGCTGCGCACCCTGCAGCGCCACAAGGACATCCCCAAG
GACCAGGCCATCTCTAAGACCAAGAAGTACCTCCAAGTGGTGGGGAAGCACATTGAGCAG
GTTAGCGGCCGGGACACGCCCCTGGCCAAGCGGCTGTGGGACTGGGTGTCCTCCTTCACC
GAGAACCCCGTGCCAGGCGAGCGGCTGGCGCTGCTGTACAATAAACTGAGGAGCACTGCC
ACGGCCGGTAGCGCCGCCGCCCCCACCCCTGCCCCGGCAAATGAGGCCAGTGAAGACCGG
CATGCCAGCGGCAGCGCCGCCGGCCCGTCGCAGCGATCAGGAGAGGTGATCGGGAGGCGA
GCAGCAGTTGGCTCGAGGTCCGAGTCGGGGCACAAGAGGCCGCGTGACTCATCAGAGGAT
AGGCACAGCCGTGATAACCACGGCGGTAGCAGAAAGGACTACGGCTCCCGGGAGCATGAA
CGCTACGGGGAGCTCGGCAGGGGGCGAGACAGGCACTCAGGACACTCCTCGCAGCAGCAG
CAGCAGCAGCACCCACCGCCACCACCTCCCCCGCCGCCGCGGCAGCAGCAGCAGCAGCAG
CACGACCCTCCCACTAGTAGAATGGCCGGCGACGGGCTCATCGGTAGGCGCGCGCCAGTC
AGATGACAGGCTGGGCATGCACATGACCGGCCAACGGTCGGGCAGGACAGGGCAGGGCAG
GACGTAACGACTTCCCAACGTGCTTCGGCGACGATGAACTACACACCCCGGCGCAGAGAG
CGGCCGTCCGCTGGCATTGGGCAGCGATTGGTTGGCTGCTTGTTTGCAGCACAGGATTTT
ATTCTTTTTCTTCTTTTCAACATCTTGCGCCGACTGCGGATAGCTTGTCTTTGCTGTCGC
AGTTGGCTTGTATTGCCGTGGCTTGGCCCACTGACTCGCTCGCTCGCCGGGCTGTGCGCC
CGTTGGGTTGTAACTGAGCAAACTGAAGGAGGAAAAAAAAAAAAAAAAAAAAAAAAA
>cluster_844_pilon
GAGCGGGCACCATTTCTTTCCCTTCCCTCCCCACCACCAAGATTGATCACCATGTCGGCA
ATTGAAGCCGTGGTAGGATTGAAGCCTACCCTGGGATCCGCGCGCTCTGCCGGCCGCACC
GGGTCCCGCCGCGCCCTGTCCTCCGGGTCTCCCCGCCATGCTGGAGTTCGCCGTTGCCCT
GCACCACGTGTGCAGGCGGTGGCACGCCCCAGCACGGTGAACGCGGTGGCCGCTCCAGCA
GAGCCCCTTGCCGTTGTGTCCACGAAGCGCGCAAGTGTCTCCAAGGAGCAGGGCGAGGAC
CTGTACAAGGACATGTACCTGGGCCGCCTGTTCGAGGACACCTGTGCCCAGATGTATTAC
CGTGGCAAGATGTTTGGCTTCGTCCATCTGTACTGCGGCCAGGAGGCTGTCAGCACGGGC
GTTATCCGCCTGCTGGAGCCCCGCGACTACGTATGCTCCACCTACCGTGACCACGTGCAC
GCTCTGAGCAAGGGAGTTCACCCCAACGCGGTCATGGCAGAGCTGTTCGGCAAGGCCACT
GGTGTCTGCCGTGGGCAGGGCGGATCCATGCACATGTTCTCTTCTGAGCATGGCTTCCTC
GGAGGATTCGCGTTCATTGGTGAGGGTATCCCTATTGGCCTCGGCGCCGCCTTCCAGTCT
AGGTACCGCAAGGACGTGCTCGGAGAGGAGGGCGACATGGCAGTAACTTGCTCCTTCTTC
GGAGACGGAACATGCAATGTTGGTCAGTTCTATGAGTGCCTGAACATGGCTACCCTGTAC
AAGCTCCCCCACATCTTCGTGGTGGAGAACAACAAATGGGCCATCGGCATGCAGCACCTC
CGCGCCACTTCCCCAACCATGGGTGATGAGGAGCCTTTCATTTACAAGAAGGGGCCGCCC
TTCGGAATGCCTGGAATCCATGTCGATGGCATGGATGTGCTCAAGGTGCGTGAGGCTGCC
AGTGAGGCCATTGCCAGGGCCCGCCGCGGCGATGGGCCAACCCTCATCGAGTGCGAGACA
TACCGGTTCCGCGGACACTCCCTCGCTGACCCTGACGAACTCCGCAGCAAGGAGGAGAAG
GCCAAGTACCAGGCCCGTGACCCCATTCCAGCCTTCCAGAAGTACTTGATTGAGAACAAG
CTGGCGTCTGAGGAGGACATCAAGGCTTGGGAGGCTGAGATTGATGAGGTGGTGGACGAG
TGCGTGGAGTTCGCGGATGCAAGCCCCAACCCCGGCAAGGGTCAGCTGCTGGAGAACGTC
TTCAGCGACCCCCGTGGTTTCGGCATTGGCGAGAACGGAGAGTACCGCTACCTGCAGCCA
GGATTCACCTCTGGCGAGGCCGAGATGTCGTAGAGCGACAGCCGCACATGCAAGGCAGCG
GAGCTTGCCGCCAGCTGGCAGCCGCGGGGCGTGTGGTGTCGGCAGCGCGGTGGGATATAT
GGGCGCCTAGTAGGGCCCATTGAACAGCTCCTTCTGGCAACCGAGATGGATCCCCGTTGA
AGCACCGCTGTTCAATGGACTTGCGCCCACGCAGTCGTGCCCGCAAAGTGTAACTCATTC
CCCTCCGAAAAAAAAAAAAAAAAAAAAAAAAAAAAAAA
>cluster_845_pilon
CTGAGTGTCTGTCGCCATTTCTATATCTGCTGTATCTCCTACCTATCGAACCATTCCCGT
GTAAGAATCGGCAGTGGTTAGCGCGTCTGGCCGTATCAGCCGGGGTACAACCGGGGATTC
TTGCATAGCAGGACTTCAGCTCAATATGGTGGGTCTTGCGGCAGATAGTGCACTGTCTGG
CATGGCAGGCCTCATGCCAACAGGGGAGGATTTGCTGTACGAGGAAGAACTTCTTCGGAA
CCCGTACAGTCTTAAACTTTGGTGGCGCTATCTTGAAGCCCGGAAGGATGTGCCCCCGAA
GCGGAGATACCTTTTATATGAGCGCGCCCTGAAAGTCTTGCCTGGGAGCTACAAGCTTTG
GTATGCGTATTTGCAGGAACGCCTGTCAGCAGTCCGTGGCTTGCCTCCAACACACAAAGC
AGTAGATGCCCTAAACAACACATTTGAGCGTGCGCTGGTGAGCATGCACAAGATGCCGAG
GATTTGGCTTACATACCTTGACTTCCTGGTGAAGCAGCGCTGGATTACAAAGACAAGGAG
GGCATTTGACCGTGCACTTTGTGCGCTGCCGATCACACAGCATGATCGATTATGGCAAAT
TTACCTGGAATTCATTCGCCAAGACGGTGTTCCTGTCGAGTCCGCCCTTCGTGTCTATCG
CCGTTACCTGAAGCTTGAGCCCAGCCATGCAGAGGAGTACGTCGCATACCTGCAGGCCAA
GGGGTTGTGGGGCGAGGCTGCCCGAAGACTGGCAGACCTTGTGAATGATGATGGGTTCCG
CTCTCTTGCGGGCAAGTCCAAGCATCAGTTATGGCTTGAGCTTTGCGACATCATCACGAA
GCAGCCTGATGAGGTCAAGGACCTGCCGGTTGATGCCATTCTCCGTGGAGGGATACGCAA
GTTCACTGATGAGGTGGGGCGATTGTGGTGTTCCTTAGCTGACTACTACATTCGGCGAGG
ACTTTTCGAGAAAGCACGGGACGTGTACGAGGAAGGAATGACCACAGTTGTCACCGTACG
CGATTTTTCTATGATATTTGATGCGATGGCTCAGTTTGAAGAGTCACTAATATCCGCCAA
GATGGAAAGTGAGGGCGATGACCCTGGCGACGATGTGGGCGACAATGTAGATGGCACCAA
GTTCCTTCTGAATGATGACGGAAGGGATCTTGACCTAAGGCTTGAGAGGCTTGAGTGGCT
TACTGAGCGCCGTCCGGAGCTGCTCAGCAGTGTCATGCTGAGGCAGAACCCCCACAATGT
GCACGAGTGGCACAAGCGGGCCAAGCTATTTGGAGGGAACCCTACGAAGCAAATTTTGAC
ATACACAGAAGCTGTTAAGACTGTGGATGCAGACAAGGCCGTCGGAAAGCCACACACACT
TTGGGCTGCGTTTGCGAAGTTTTATGAGAAGCATGGAGACCTTAAAAATGCCCGGATAAT
CTTTGAGAAAGGCTGTGAAGTGCGGTACAAGTATGTAGATGATCTTGCCTCACTATGGTG
TGAATGGGCAGAGATGGAGTTGAGGCATGATCATTTCCAGGCTGCTCTCGACTTGATGCG
GCAGGCCACTGCAGCACCAGCTGGAATTCATCTGCGGAAGCGAGATCCATCGGAGGAATC
GAAGTTGCCTCCTCAGGAACGGCTATACAGGAGCACCAAGCTGTGGACCTTCTATGTGGA
TTTGGAGGAGAGTCTTGGTTCTCTGGAATCAACAAAGGCATGCTATGATCAGATAATTGA
TCTGAGGATTGCAACTCCTCAGATTATTCTGAACTACGCCCTTTTCCTGCAAGAAAACAA
GTACTGGGAAGACTCATTCCGGGTTTATGAAAAAGGAGTGAGCCTGTTCAAGTACCCTCA
TGTCAAAGACATCTGGCAAGCGTACCTCACCCAGTTCTCAGATCGATATGGTGGCAAAAA
GTTGGAGCGTACTCGTGACTTGTATGAACAAGCGTTGGAGACGGCACCTCCAGAGGAATC
AAATCCACTGTTTCTCCAGTATGCGCTTTTGGAGGAGAAGCATGGGCTTGCACGGCATGC
CATGGCCATTTATGAGAGGGCCTCGAAGCGTGTGCCTCAGAGTGAGCGTCTGGCAGTATA
TGACATCTATATACGCCGGGCATCTGAGTTCTTTGGCATTGGCAAGGTTCGGGAGATATA
TGAAACAGCCATTGAGTCCCAGCCTCCAGATGGTCTCAGTGATGAAGACACACGCACAAT
TTGCACAAGATATGCCCAACTTGAGTGCAAGCTTGGAGAAGTTGACCGAGCCCGGGCAAT
ATACACACATGCGTCTCATCTATGCGATCCGCGGAAGGACCAGGCATTCTGGCACGAATG
GAACAGTTTTGAAGTCAAGCACGGCAACGAGGATACCTTTCGTGAGATGCTGCGCATAAA
GCGGTCTGTTGCTGCTGCTTTCAGCATGACACACTACAACACGGCTCTGCCTCCATCCGA
CCAAGGTGCCAGTAAACGCAAACGTGTGGGCGAGGAGGATAGCATGTCTCAGTTGGAGGA
GGCAGCTCAGCAAGTTGCACCGGCTACAAGGATAAGTGGCTTTGTCAGTGCTGGAGTTAT
TCAACAAGGAGCGAAAGATGATGCTTCCACGAAGAGTGATGATGAAACTGTGCCCAACGA
AAGCAACCCTGAAGATATAGATATAGGCATTGATGACGATGGTGATGAAGGGAGCATTGA
GCATGCGCACACAGGACTAGACCCAAAGCAAACTGCTGATGACTTTCAACCAGATGTACA
GATTGGCCAGAAGGACGTTCCAACTGCTGTCTTTGGTTCTGCGGGTCTGGAGGTGGGTGG
CGAGGGTGCAATGGCCCGTCTCAAGAAGCGGAAGACTGGCTGAGATTAGGTTTTGCCAAT
GCTAGCACCTTTTTGAATACCCTCACTACATGTGAAAGCTTGAATCTAGATCCCCCTTTG
GGTCGTCGGCTTGTGGTCAATCCTAGTCGATTGCCATTGTTGCACCTGTTAAGACTGAAT
AGCTATGCCAAAAAAAAAAAAAAAAAAAAAAAAAAAAAA
>cluster_865_pilon
GAATACCAAAGATTTTTGGTAAATCTAACGCTGGATTGCCCGTTCTTGGATCTCGGAATA
ATTCTAAATCCCAGAAACACCAATGCCAAATAGCAGCAGCAAATAATAGACCTGATAAAA
TGATATGTGCAGCAGCAACACCTTCATAACTCCAAATACCTGGGTTTGAAGCTGTTTCAC
CACTGATGGACCAGCCACCCCAAGATTGAGTAACACCTAATCTTGTCATAAAAGGTAAAA
CAAACATCCCTTGTCGCCAAAGTGGATTTAAAACTGGATCTGATGGATCAAATACGGCTA
ATTCGTAGAAAGCCATTGATCCAGCCCAACCTGAAACAAGAGAAGTGTGCATTAAATGAA
CAGCAATTAAACGACCAGGGTCATTTAATACAACTGTATGAACTCGATACCATGGTAAAC
CCATATTGAAATAATTCTAATAAAATTCTTTACTTTCTTTTACTGGAAATTAAGGTACAT
TATATCATAAAAAGAATTTCTTTACAAGATACTTTCTTTATAAGATCATTCTTTTTTTTA
AATGAAAAACTTCAGTTAATAAAATATTACGATAATTTCTAAAGTGATATGGTCAATACG
CTTATAGATAAATCAATTTTATATTATTTTATTAATAATAGATTTTAAATGTGATTGTTT
ATAATAAATCAATAAAAAATATTATGCCAATTGGAGTACCAAAAGTCCCATTTAGATTAC
CAGGAGAGCCTACGGCTCAATGGATTGATCTATATAACCGTTTATATAGAGAAAGGGTTT
TATTTTTATGCCAAGACCTTGATGATGAATTAACAAACCAATTAATTGGGATTATGTTAT
TTTTAAACGCCGAAGAAAAATCTAAAGGCTTATATTTATATATTAATTCCCCAGGTGGTT
CTGTTACTTGTGGAATTGCCTTATATGATACAATGAATTACGTTAAAGCAGATGTAACTA
CTATTTGCGTTGGAACAGCCGCGTCAATGGCATCTTTTATTTTAGCAGGTGGTGACATCG
GTAAACGAATTGCATTACCCCATGCACGAGTAATGATTCACCAACCAGAAGGAGGTAGTC
AAGGTCAGGCTTCTGAAATTTTATGTGAATGTGAAGAAGTTTTACGTATTCGTCAACAAG
TTGGTGAAATTTATGCACAAAGAACTAATCAAACATTAAGTAAAATTTCACGTGATATGG
ATAGAGATAGATTTTTATCAGCAAAAGAAGCAAAAGAATATGGTTTAGTGGATCAAGTAG
CAGTAGATGTTAAATGGTCAACAACATAAAAATATCAAAAAAAAAAAAAAAAAAAAAAAT
TTA
>cluster_871_pilon
TGCCCGGAGTTGGCCTCTCGGACTGACGTCGGAAGGACGGTACAGACAAATATCGAGGGA
CCTACGTGGTCCTTTATACGACAGGGAAGGCAGAGAGCGAGCGAGCTACTTTGTGAGTGG
CAGGCCGGGCAACGAATCCGGTGCAAAGTCGGCACTAGGTAGTCAGGTGGCGGTGACGTA
CCACCCAGCAACTGAGGTCCGCCGACACATCCTGACCTTGGCGTGCGTAGGCACTAAGGA
GCTGGCGCACCACAGCCTAAGCCACCCCGCCCCGCCCGGCCTGTCATTCCCGGCGGGGCG
GGATATACACCGCAGCCGTGGAGCAGGGTTAAAGTGACCCATCCAGCGCCTAGAAGGGAT
GGCTACGAGTGGAAAGCAGGCAGCGGCAGCTCTGCTTGCTTCAGTCAAGCAGCTGGCCGC
TATATCTCTCAGGCGGCAGCACCATGCCCTCCATGCGTCCGTCGCATGGGTCGGGCCAAC
TTTACACATTGCTGCTGCCCAGCCGGCCACTCTGCAGCCCTTCGTCAGCTTGGCCTCGTC
GGGCTTCAGAGCCAGCATCCGGGGGGGGAAGTGCAGCCGAGGGTTCGCCTCGCTGGTGTG
GGATGCCGCGAAGGTGGTGTCAGAGGAGCACAGCCCCACCAGTATTTCCACATTTCAGGC
AGCAGCGGCTAAGGCACGGAAGTATTATTCGGGCTCAAACCCCGTCGCCTGCAGTCCCCA
GTACGCCGACCTCCTGGAGTCCATACCGTGCATGAGGGTATATCAGAAGCTGAGCCTGCG
GGCCAAGCTGGGGGACGCGTACGGCTATGTCTCGTGGGCCCTGAGGCCGGGTCCTGATGC
GCGCGTCGCAATCATCAATGCCATCAACACGTTTGGCGGACATTGGCAAAAGATGGTGTC
TGTAGCCGTTTACGAATTCGGAAGGCAAAGCTTCCAACGGGTTGCGGACTGCCTTGGCAT
GGACAGCTCGTTTGAGGCCAAAGCGACAGCGCAGCGATCCAAACAGCAGCTGATGTTGAA
CGACACCAACAACGCCAGCACTGTCACGCAGTTTCTCCTGTCATCGCTCGACGTTGCCGG
GACGGTGGCCCGCGTTATGTTCCTTTCTGCCCTATTCGGGCCAGTGTTCATTTCTGCGCC
CTTCTTCCTCCGATACGAAGCGCTGCGCGCCTTTTGGTTGCATTGGTTCCGATGGAGCCT
GGAGCGAGCTGGGCCTGCCTTCATCAAGTGGGGGCAGTGGGCGGCCAGCAGACACGATCT
CTTCCCCAGGGATCTGTGTGACCAACTTGAGCAGCTGCAGAGCAGCGCCCCCGAGCACTC
CTGGTGGTACACAAAGCAGATTGTGGAGCGCTCCCTCGGGATGCCCATCTCTGAGCTGTT
TGACACCTTCGAGAAGGAGCCTCTTGCAAGTGGATCCATAGGACAGGTCCATCGCGCGAC
ACTGGGCAGGCGGGTGGCAGAACAGAGCTCCTTCCCGCAAGGAACTGCTGTGGTGGTCAA
GGTCAAGCACGCAGGCGTCGACGACGCAATCCGCCGTGACTTTGCTGTCATGATGGGGAT
AGCCGACCTCGCATCGAAGATCCCGGCCTTGGAGCACCTCCGCCTGAAGGACAACCTCCA
CCAGTTTGCTGCTCCGTTGCGAGAGCAGGTCGACCTGTCCTACGAGGCGTCCAACCTCTT
CCGCTTCAACTTCAACTTCCGTGGAAACAACAGTGTGTGCTTCCCAGTGCCTATTTACCC
CCTGGTGATGCCAGATGTGTTGGTGGAGACCTACGAGCAAGGGGAGCCCATCTCCAAGTA
CGTGGCCTCCCCGGGCCTCGCCATCAACAAGGACATCGCGTCCATCGGGTGCCGCACGTT
CCTGAAGATGCTGCTGGTGGACAACTACCTGCACTCGGACCTGCACCCTGGCAACATCCT
CGTCCGCATGCGGCAGCCCACCACCACGAGGAACTTGTCGCTGGCGGCTGACTGGCTGCA
GGGCATGGCACAGCGTGTTGGGGTTTCCCTTCCATGGCTGGACCGAGTGGGGAATGGACC
GGAGGAGCTTCAGATCGTGCTGTTGGACGTGGGCATGGCCACAGGCATGGAGGACGATGA
GAAGCAGAAGATGCTGAACTTGTTTGAAGCGTCCTCCACCTTGGACGGCTATGCTATGGC
GAGCGCGACCCTCAGTTTTTCAGAAAGGGAGCAGACCTGCGAGGACCCCGAAGCATTCTG
CCGCGCCTGCGACGAGCAGATTGAAACGTTCAAGGACTGGGAATCCAGTGGCTTCGACTG
TACATCAGATGCTCTCCTGTCACTGCTCGAGCTTATCCGCATCCACAAGGTGACGATCCC
GGGGCATATCTGTGCGATTCTGGTGACAGCACTGGTCCTGGAGAGCTGGAGCGGGGAGCT
CGACCATGAGCACTCGGTTGTGAGTCACCTGAAGGACACCGTTGGCCGGCGGACTCTGAG
TTGGAAGGACCGCGTCCCAACGAGCGTGGATCAGTTGATGAACAGCGACGACCTCATTGA
GATGTAGACTTCCGGCGACCCCTTCTGTAGTCCC
>cluster_872_pilon
GTATGGCAACTTGCCGGCTCCAGACAACATATTCACGCCGCAGCTTGGATTTGCCCTCCC
CCTCCCCCTCCCCCGGCGCCACTAATACATTTTTCTACGGGGAGAACCATGGCAGCCTCC
CGGGCTCAGCTCTGGTCTTGCTCCAGCCTCTCAACCACACGGCTTACCGCTCGCCCTGGG
CGTGCCACTACACCCCGCGCATCAAGACGCACCTCGGCCCCCGCTGACCGCACTCAGCCC
GCGGTCGCCCTGAACGCTGGACTGGGCCAGCATTCGCGGGCATCGGTGCGCGTAGCGGCA
GGTCCCAAGTCGCAGATTCCCGCGACTCCCTCCCCAGAGGACAACCCGCCTGTGGGTGGC
ACGCCGCCTCTTCAAGGCGAAGGGGCTGCCGCTGCTGGGGCCCCGCCCAACGTCCCTGCG
CCTCCACCCTCCCCCACTGACTCTGACGGGCCGCACTGCAGAGATTGGGGAGGGACTGAC
ACAGATTACCGTGCGATGCGACGAGCGCTTTGCGTACGAGGTGGACTACTCTCTGAACAA
AGGCACCATGGAGAACACCTACCTCATCAAGGGCTCGGGCTCCACAGCGCTCGTCGGCCT
CCCCGACAATCTGATGGCGGACACGTTTACGGAGGCCCTGTCAGGGTTGACGGAGCTCAG
CAGCATCACCCACGTCGTCATGCCGCACTTTGGGCCCAAGCGGCTCGACACCCTGCTGGA
GATAATATCCCAACACCCGAAAGACGCGGCCCCTTTGCAGATTCTGTGCGGGAATGCCGC
GGTGGGGCCGCTCAGGGAGGCGCTGAGCTCACTTGAGGGGGCTGTTGAGAAGGAGGACTT
TGATGTGGTGGCAGTGCGGGGCGGCAGCTTCCTGGATGTGGGTGGCCAGCGTCTGTACTT
CACCCTCACCCCCACACCCCGCTGGCCCGACCTGTTCTGCTCCTACCACCAGGCCTCCGA
AACTCTGCTCACCGGTAAACTCTTCAGCTCCCACTTGTCCAGCGAGGAGGTGTACGACAC
CAGTGGGTGGGATGTCCTCCAAGAGGATTGGAATCACTTCTTCCAGTGCACCCTCGCAGC
TTCTGCCAAGCAATCCCTGCAGGCCCTCCAGAAGCTTCAGGGTTACCAGCTGGGCAACCC
CACCTGGTCGCGTGCGCGTGTGGTGCGTCAGCTTGCTCCCATGCACGGTGTGGTCGTCCG
CTCCAACGCCACGGAGCTTGTGCGGGAGTACCGGGAATGGACTGAGAAGCAAATCAAAGC
GGCGGGCGAGGCAACTGTTGCCGTGATCTACGCGTCAGCCTACGGCAACACCACGGCCTT
GGCGCAAGCCATCGCAAGGGGTGTCTCGAAAGCCGGAGTCGGCGTCGAAAGTCTCAACTG
CGAAATGGCCAGCCCAACTGAGGTGAAAGAGCTCCTTAAGCGGTCCAATGGGTTCGCTCT
GGGAAGCCCCACCTTGGGTGGCCACATGCCCACCCCTGTTCAGGAGGCTCTGGGAGCGAT
CCTGCAAGAGAGCAGCTCCACGCGCAGCCTTCCCTGCGGAGTGTTTGGCTCCTTCGGATG
GAGCGGCGAGGCGGTTGACATGATGCACTCCGCCTTGAAGGACAGCGGCTTCTCCTTCTC
TTTCGACCCTATTCGCTGCAAGTTCAAGCCAACTTTGGAGATGTTGCAAATTTGCGAGGA
GTCAGGCACAGATCTGGCCCAGGCTGTTCTTAAGGAGAAGAGGAAGAAGAACAAGGCCGC
GGGCGCTGTGTCTATTTCCAGCTCTGCAACGGAGAAGGCTGTTGGGCGGCTGGTCGGGTC
CATGTGCGTTGTGACGACCGACACCGAGGATGCCTCCTCTGCCATGCTGGCCAGCTGGGT
GTCACAGGCAAGCTTCAACCCTCCCGGGGTCACAGTCGCTGTGGCGAAGGAGCGAGCGGT
TGAGGGTCTGCTGACTACGGGATCACAGTTCGCCCTTTCCGTCCTCGCAGAAGGGCACGT
CAAGGGGCCCATGAAGCAGCTGCTCAAGCCTTTCAAACCCGGCGAAGACAGGTTCGCCGA
CTACGAGGTCCTCGAGGGTGAAACCACCGGAATGCCGGTCATCCCGGAAGCGGCTGCCTA
CATCGAGTGCACCGTGGAAAGCCGGATGGAGACCGGCGACCATTGGATCATGTATGCGAC
GGTCAACTCAGGGAAGGTGCTCAGCGAGAACGCCCTCACTGCCATCCACCACAGGAAGGC
CGGCACGTCGTACTGACCACCCAAACCGGAGTTCAACGGCAAGGGATCATTATCCGGAGA
GGCATCCGGGCCCTGCTTCGCAGCACAGCTTGCCGTTAACTATAGGTGTCACGCTGCCAA
GCCATCCGTTACGGGCCTACTTTTTTCGTTCATAGGTGTCCCATCATACACG
>cluster_881_pilon
CCTGGGGGCCCAGACCGGTTCATGGGCCCTCCAAGGCCTCCCCCGCCCCGCAACCCCCGG
AGGAGGTGGCGGAGGGGAGGGGACTTTCCCTTCCGTGGGACTATGCCCCAGGGCGGGGAG
TTTGACATGGGGCCCAATGACATGATGGGACCCGGAATGATGGGGCCAGGCCCAGGTTTC
GGCGGAGGGATGCCTGGCATGCCCCGCATGGGTCCGCCAGGAGGTGGCATGGGGATGGGA
ATGATGCAACCTGCCGGCGCCACCAACAACCACAGTATGGCACAGATCGCCCTCGGGGTG
CGCGTGGACGAGTTTCACAACCTGAGCATGCACGCCCCGATGGTCCACGCGGCCCCCGCT
CTCAAGCTGCAGCAGCTGTGGGACGAGGGCTGCCGGCTGGTCAGCTTGTTGGATGACCGT
GCATGGGAGGCGCTAGCTGCCCTCGCGGCCCCGGAGGCCCTGGTGGTCATTGACGAGGTG
GCTGACAACATGATGCGCAACCCTGATGGCATCCGGAATATCAACGCCTTGTTTATGTCT
GTTGCCAACAAATATCTTCGCCCAGGCGGCGATCGAGGCGGGCCAGGGTCTTTCCAGGGG
GCGACCGTGGGGGCGGCATGGGAAGGCCAGGCGGACGCGACTATGATCACCGGGGCGGCG
ACAGAGATGGCGGCCGCGACAGAGACTACAACCGACGTCCCGGGGGGCGTGAACCGGGCC
GGGTCCGCCATGATGGGCCTGGTGACATTGACGGGATGGCTCCGGCCGTGCAGCGGAGGA
TCGAGCAGCTCATGCAGACCCACGGGCAGTACATCACCCGCGCACACTTTGACGAGGGTG
TGGTCAACGCTCTGAAGCAGGTGGGCGATGATGGCGCAGTGAGGGTGCTGGATGAGGTGG
CCTCTAACGACCTCGGGAATGTGCGCAACCCGTCGGGCTACATGATGGGCATCATCTCCC
GCTACCTTCGCGGCGACAGAAAATAAGCGTTGGACAGTGGGTTGGTCCCACTGGTGGCCT
CAACTGCTGCTGCTTTCCCAAAGCCGCGTGAGCGGTTTTGGGAAACCTCCGTGGTCTGTG
ACTGTATGTGTCCTTTGTTGCCAGAAAAAGCAGATCAGGCAGGCATGCCATGGCAGCTCG
TGCCCTTCAGTGTGCTACCTTCAGCTGGTTACTAAACGTGGGTTCGAGCTGCCGTTTTGT
AAGCCAATGTTGCCATCCAAAAAAAAAAAAAAAAAAAAAAACTCTCG
>cluster_882_pilon
CCAACGGAGACCACCCTCCCAGTCCGCGCATTCCGATCATCCGGACGTTCTAATCTTCGT
GGCACGCCATTGTCTGAAGCCCTTCAAACCTCTCATAATGTCGATCGCTTCTGTAGGCTG
TGTCCCATTATCCGCTGCCGTCAGCAGCTGCTATGGCCATCCACGCATCTGCCGTGGCCA
CCTCTGGCCCACTCGTAGGGCACACACAGTTCATAGCAGAGGGGGAGTTCATGTGGTCTC
AGCCTCTACTACTGACGTTGCAGACTCCACCCAGCCTCATGTAGCTGTTGTTGGCGCGGG
ATGGGGAGGTTGGGCAGCGGCCAAGGCCTTGTGCGAGAGCGGTGTGAGGGTGACCCTACT
GGACGGGCTGCCGGATCCAACTGGGGCAACTCCATACCTAACCCCCACCGGGAAGCCATT
CGAGGCCGGGACTCGTGGGTTCTGGAAGGATTACCCCAACATTGAGGCCCTTGTTGCGGA
ACTGGGGCTCAGAGAGGATGACGTGTTCACGGAATTTACGCCTTCGTCTTTCTTCAGTCC
CAATGGGCTTGAGGCTACCGCACCTGTGTTCAGCTCCAGCTCATTCCCAGAGCTACCAAG
CCCACTCGGCCAAGTGTTTGCCACCTTTGATAACTTCAAGCGGCTCCCTGTGTCGGATCG
GGTCACCATGCTCGGGCTTCTTTATGCAATGCTGGACCTGAACCGCGACCCAGAGACATT
CGAGGCCTATGACAGGATGACTGCACATGAGCTCTTCATCCGAATGGGACTCAGCAAAAG
GCTTGTGGATGATTTCGTCAGGCCGACCCTACTGGTCGGTCTGTTCAAGCCACCCGAGGA
ACTCTCGGCTGCAGTAGCCATGGAGCTGTTGTACTACTACGCACTGGCGCACCAGACCTC
CTTTGATGTGCGCTGGATAAAGGGCCGCAGCATTGCTGAGACCATCATCCAGCCTCTTGC
TGACCAGATCAGCGCCAGCTGCGACATTGACGTGAAGGGTGGCTGCCGCGTTCAGAAGGT
GCTGTTCAGGAACGGCATGGTTTCTGGACTGCAGTACACCGACCGATCCGCTGACGTTAG
CGAACTCGATGACATTGACGCGTGTGTCCTTGCCTTGGGCGCAAATGGCATGAAGGCAGT
TATGGGCAATTCCCCTGAGATGTCCAGGATCTGCCCAGAGTTGGCAGGCGCAGCTTCTCT
TGGCAGCATCGACGTATTGGCCACCCGCATTTGGTTGGACCGTGTTGTTCCTACTGACAC
ACCCGCAAACGTGTTCTCCCAATTCTCGGAGCTGCGCGGGGCAGGTGGGACCTTCTTCAT
GCTGGACCAGCTTCAGCCTGACAAGATGTCTCTGTGGGGAGGCCAGGACCCACAGGGATC
CGTGCTGGCATGCGATTTCTACAACTCGGGGGCGGTTGCAACCCTTAGTGATGATGACAT
TGTGAAGCTCCTCATGGAGAAGCTGCTGCCTGCCGCTGTCCCTGCCTTTCAGAACGCGAA
GGTGGTTGACTCTTATGTTCAGCGTTACCCTGGAGCTGTGACCTGGTTCTCCCCTGGGTC
CTTTGCAAAGCGACCACCGCTGCAGACCAACGTCCCCAACCTGGTATGTGCGGGAGACTG
GGTTCGCATGGGTGACAAAGAGCATGGTGCCAAGGGTCTCTGTCAGGAGCGCGCCTATGT
GTCTGGCCTTGAGGCCGCCAACGCACTTCTGCGCTCAGGCATCCTTGGGCCAGAGCGCAG
CGCGAAGCTTCATGAGGTCATTCCTATTCGGGAGGACGAGCCGCAAGTAAAGCTTGGGAG
AGACATCAACGCCCGGGTGATGGGTGCTCTCAAGCCCTTTGGCCTCGACAGCCCCTGGGT
TCGCTGAAGCTCTGCCCTCCCTCAGCCCTGACGTGATCTGGTCTGCCATGTTAGGTTCGG
TCGGCCCTGGCGCTGGGGATCCTCCACGTGATGGTACACAGGAGTTGTTGGCCGTCCAGC
TTTGGATCTGGTGCGCCGACTAAACATCGGAGGAATTTCGAGTAGTCGCAAGGAAGCAAA
AGATGCTTTGAGATAAAACTGCGCAGATGTGGCTGCACATGATAGTGTCATCGTCACGAT
TCTCACTGTCCTCAGTCCATTCAGTTTGAGCCATGCGGAGGATTGGTCTGAATTGGTGTC
GTGTGGCTCTACATATTCACCTCCCTCAGATTAGGACATTCACTGATCATTAAGAACCAA
GCCAATTTGAACGTGGAAAAAAAAAAAAAAAAAAAAAAAAAAAAAAA
>cluster_885_pilon
CACACAACTCTGATACCGTGCCACCGGCTACCTGACGAGTGCCAACACGGAATCGTATAT
TCTCTTCTCCGTATATTCAAGCTTGTGCTGCCTCCGACAGGAACCCTACCACCAAGTAAA
CTAGCTCTCGTTTCCTGTCAATCTCCTTGATGGAGACCAACGACATGGTCCAGGATCCGC
TTATGTTTCCAACGGAAACAACAGACACCAATATATTTGCAGATGTGGAAGAGCCGCAAG
AGGAGGCAGTGATGACAGCAGCCCCGGACTCTCTGGGCTATGACTTTACAGCTCCCGACT
CTGGGGATATTGGAGTTGATCCCCTGTCTTCTGCTGTCCAACCAGCCGCCAATGAACCAA
CCATGGAAACTCTGGCCAGCTATGGGCAGCTACTTGCGCCACCCTCATACTCAGATTCTG
TGCTGTTGGACAAGAGCGAGATACAGCCGGATGTGCTAGCAACAGAAGAGCTCCCCTCGG
CACGTACTTGCCCCCTGGAAATCACTGTCAGTGATCCAGTCAAGCGTGTGGAAGGCGGTG
TGATCCCTGGGGTTGCAGGGGGATATGTGACCTACAAAGTTCACACGAAGGCACAGCTCC
CTGCCTTCAAGGCGCCGGAAGCAATGGTCCGCAGACGGTTCAGGGACTTTGTGGATCTCT
CAGACCTACTAGCCCATACGCACCGGGGGTACTTCATCCCACCGAGGCCAGAGAAGAATG
TTGTGGAGGGTCAGCGGATGACGAAGGACTTCATCGAGGCTCGTCGCGCTGCACTTGAAA
AGTATTTGGCGAAGCTCGTCGCGCACCCAGTGATTTGTGAGAGTGCGGAGCTCAGGGTTT
TTCTTGAATGTGATGGAGAGCTCTCGTTGTCGCCTGAGTGGAACGCCTTGAAGCCAGCCC
ATTCTTCGGTGCTGGAGGGTGTTGCCAAGCTGCCGAAGCAGCTCATCGGCAATGACCGCT
CGGCTGTCACTCCTGCGGAAGCTGCTCAGTCAGCAAAGTCCAGCAATGACTTCCTGAGGA
TGTTCAAGGAATTCAAGACTACGATTGCACCGGATGCTAAGACCACCCCCCATGCGTTGC
CCACGTCTGAAGAAGAGTGCATGCTGAAGAACGAAAACACTCAGATTGTTGAGTTTGAAG
TGAAGCTGACCGACACTACACGCAAGGCTGAACACCTTGTGAAACGTCTGGAAGATGTTG
GGAACGTTCTCGGGGACATTGGTCTTTCCTTCATTAAAGTGGCGAAGTTTGAAGACGAGG
ATGGCTTGCGCTGTGGACAGTATACAGAGAGCGGGGCAGCTTGCAAGAGCATTGCAGCAG
ACTCCCGGCGCATTGGCATGGCTGCAGTGCGCCTGAGCCGTTTGAGTCGCACTGCTACGG
TGCAGACTGCAATTCAACTGAGCCAGCTTCATGACTATTTGGCACTTCTCCCGGCTGTCA
GAGGAGCCATGCGGGAGCGTGACAACTCGAGGGTGACAGTCGCAACAATAGAGGCTGAGC
TAGATGAAAAACAGAAGCGTGTTGGTGCTTTGGAGGAGCAGAGCTCAAAGATTTTTGGGG
GTGACAAGAATCGCACCCGGAAAATATCTGAGCTTCAGCACACAGTGAGTGCACTAGAGG
CAGCCAAGGACGCTGCTAACGCAGAGTATGATCGTGTCAAGTCCCGGAACATTTCGGAAA
TTGCTCGGTACAAGTCTGAAAAGACTGAGGATTTCATGGGGATGCTGGTTGGGTTTGCAC
GTGTCCAAGCTGCGTTTGCCGAGAGGAGTTTCAATGTGTGGCTGGGAGTAGCTGAGGAGT
TTGGGATTGCAGCTGACATTGCAAACAAGCTAACTCTGAACTGAGGTGCCTGTAGGATTG
TAATGCTAGGAGGATACCAATAGAAATGTGATGTATCTGCGATGTGTTGCACAGACGGTC
CTACCAGCGCCTGGCGGGTAGTACACAGTGCAGCTTGTGCATGCAAGAGCCGATAGCATT
TCCAGCCCTGAACAAACCAGAACCTTGTCCTTTTATCTGAAAAGCTGTAATAATTTTTGT
GCAACAAAAAAAAAAAAAAAAAAAAAAAAAAAAAG
>cluster_886_pilon
TGCCCAGCTGGGAGGAGCTGAACCGCATGCTGGCGCGCACGCCTGAGGAGGAGGAGCTGT
TCGCCCGGCTCGACCGTGATCTCCTCTGGCCCGAGCTGGACACTAGCGCAGAAGCCATCC
CCGAATGGCTACATTACACGCGGGCGGATCGAGACCGTGTCGGCGAAATCGTCCGACCGT
CCGCCTTCGGCCTCGACGCGCGGGCTGCTAAAGCAGCTGCCGCTACGGACCCCAATGCCC
TCCCCAAGCGCCGTGGCCGGCCGCCTAAGCACAAGAAAGAGATGGAGGCCCACGGGGCAT
CCGTTGTCGCCGGAGCCCTCGGCTGCCGTGGAGGAAGAGGAGGAGGAAGATGAGGAGGAT
GGAACGTCGGCCTTTGTCGACCATGCCGACGATGACTGGGTGGAGGAGCAGGAGGAGGAG
GAGGAGGTCGACGAGGAGCTCCAGCGGGCGGACAGTCGCGGGCATACATGGGACACGCCC
GTCTGCACCGGCGGGGCGGAGGAGGGCGCGTGGAGGAGGGCTCGGAGCTAGCGGGCCCTC
TTAGGATTCCGTCGGCCGACACCGCGCAGAAGTCGGCTAGCGTGCTCTCCGAGGGTCGCA
CTGCCGTTCGCCCACGGCACCCATCGGGCAACACCGCCACCGACGAGATCGATTCGAGTG
GCACTGCTCCTCGGGCTGCTGGGCCAACGACCACCGTCGAGGCGTCTGGCCTGAGGCGGG
AGAAGAAGCGGTCCCGTGGCGACAAGGAGCACCACAAGGAACGCAAGTCGAAGAAGCACA
AGCACCACAAGGAGCACAAGCACCCGGCCGAGCGCCCGGCGGGTAGCAAGCCCGGGGGTG
CCGCCGGCATGGCAGACCCCGGGCGGCCTCCGTCAGGACTGGCCGCCGGGGCCGGCTCCC
GCGTCGGCACCCTGAAGCTGCGCTTCGGAGGGTCCAAGCTCGCGCCGACGCCCACTAGCA
GCACAATCCCGGGCGAGGAGCCGCAGGGTCACGACTAGGACCCCCCTCCACCTACACCCT
TCCACCGACCCACGCACCCTTCCACACCCATATCCATATACCACCATCCATGACCCACCA
TCATTAACACGACCTCGTACACCGGGCTATCCTCCTGGGTAGGAATAGCGCTCCAGTGAA
GCCCCTCGTATAAATCTCTTAAGCATGTACACTAGAAGGCCATTGGCCGTTGGGGGTAAC
GAATAACTGATTGATTCAAAAAAAAAAAAAAAAAAAACAAAA
>cluster_897_pilon
GAGGAGGTCTGGCCAAGCAGTGGCAGGCCATCAAGGCTAAGGGCTTCTCCTCTGCCCTTT
TGGGCAAATCAGCCAAGGATACGGACAAGGCCACAGCTGCAGCCAGCAGCTCAGCAGAGA
GGGTGACGGAGTTTCCAATGTGGGGCAAGAAGGCGGCCCAGGACGACGGCATCACAGAGA
ACTACTTGGCTGGTCGTGACCTGGCAGGGCAGGCCTTTGTCGAGATCTTCAGCCGCCTCA
ACCCATGGGCAGTAAGGGACTTTGACTATGGTTTGAATCCCTTGCATGCCCACAAGATGG
GGCTGGCACTTGAGCTCATTGTGTCCGGCGCCACCAAGCCGCTGACTCTGCAGCAGCGAC
TGCGAGTGCTTGCCTTGGGCCATGTGCAGATGGGAATCAAACCAGAGATGTTTCCTCAAT
TTGAGAAGGCGTTGTTCGAGTTCCTGAATGAGACCATGGGCAATTTCCACATGTGGAACA
AGGAGACTGAAGAGTCCTGGCGATTCATTTGGAAGATTGTCAACGCTGCATTCACCAAGC
ACCTCCACGCCGCTGGGCACAACCTGAAAACGCTCACAGCCTCCTGGGAGTACATCGAGC
TCCACCATGACCTTGTGGACATGGCCGAGAAATTTTTCAAAACTTTGTTCCACAGGGCCC
CCGGGCTGCAGAAGCTGTTTGTGAAGCCTCGTAAAATGCAGTCTGTGATGTTCATGAAGG
CCATGGACCTCATTGTTACGAGTGTGGAGGACACCACTGTGCTGGAGGTGGACCTCAAGG
CCATTGCCATGCGCCACATCAAGTATGACATTGGGCGGGAGCACCTTGAAATTTTTGGTG
AATGCCTCATACAGACCCTTTCTGATGAGCTTGGGGTTGACAAGTGGGATGAGGATGTCG
AGATGGCCTGGAGGGACATGTACAACCACGTGGCCCAGGTCTTTGGCCACGTCATCTCCA
CCGGCCGCAACCTGGTGTCCAAGGCCCTCGCCTCTGGGGACCCGGCTGAGCTGCAGCTGG
CTCTGGGCAAGTCCCCCCGCAACAAGCGCATCCTCGCCGCCCTGGAGATTGAGGTGGACG
ATACTGTGGTGTCACCCATCGTGTGGACCATGTCGGAGGGGCAGCCACACCTTACAGAGA
CGCTCCTGAATGATTTGCTAACCATCAGGGGGGACCGCGACAACTACTACTACGGGCGGG
AGCTGCTGTGGAGCAAGCACCCCTGGATTGTGCAGATGCTGGTGGAGAAGGCCCCAAAGA
TCCTGCCCACCTTCCTTGACGGGCACCTCTGGACCAGCCGCTTCATGGAGGAGGGCGCAC
AGCGGGTCAACTACTACGTCAAAGACCTCTATGGGGACCCGTACGTGCCTCAGAACGCCA
ACGTCTACAACACCACGCTGGGGGTGTTTACTTCCCAGTTACCCGACTCTGAGCTGGCTC
TCTTTTCCCACCCGTGCATCGACCTCGTGATCAACCTGAAGTGGGAGCAGTTTGCTCTTA
AGGAGTTTCTGTTGGGTCAGCTCCTGGATGTGATCAGCCTGGTGTTTTGCACATTGTACC
TGAATCTGGGCGCCGATTACCCGAAGTTGTCTTTTGGGCTCGGCTGCGCACAAGTGTCGG
TCGCTATCCTGCGGCTGCTGCAGTACATTGTTCTGATGATCAAGCAGTACAAAGCCGGAA
ACGTATTCAAGTTTCAGGCTCTGCGTGTGTCCTTCTCCGTGCCATACTACCTGGTCGACA
TCTTTACACTGCTCAACCTGGTGACTTGCACCTTTGTGCTCGCGCTGTTTGTGTTGACCT
ACTCTTCGGACCCATTCCTTTGGAAGGATGTACTACGTCCGGCAGCAGCGCATGCCAGAT
CCTACTCAAAGGAGGAATGGGCCCTGCTGCACGACAGCCAGGCGCTTGAAGCCTGGGCAA
ATCTTGCAGCCCTCACTACTGCCCTGCTGTGGCTTCAGCAGATCGAGATCTTCAAGCTCA
CCCACACCATGGCAGCCCTCCTTTTCACCCTGGTCTCTGTAGCTGGCGACATCATTCGCT
TTGGGTTCCTCTTGACCCTCTGGATCATCGGCTTCAGCTTCATGCTCTACTGGCTGAAGG
TTGGGTTCTATCTAGACAACGGCCTTGCGCTGCACAATGCCCTTTACGTGGACCTGGGCA
CAAACCACTACACGGACGATTTTGGTTTTGTCTACTGGACCATCATGTCAACCCTCGGCC
TGACCGGCATCCAGGTCATCATGGAGTCAAGCTGGCCGGTCCGCATTGTGTACGCTGTCT
GCGCAGTGACCACAGTCGCTGTCATGCTGAATCTTCTGGTCTCAAGAATGGTGAGCAACT
ACGAAGCTCTCCGCAGGAGTTTCAAGGATCTCGCCATGAAGACCCGGGCAGAGCTTGTCA
TTCGCTCTGAGGTGGCGCTTTCCCTGTCACGGCGGCAACGGTACTTCGACAAGCTGGGCT
TTGACGAGCCGCTCTTCTTTGATGGCGGGGATGACGGCCCTCCAGGGGGGATTCAGCGCA
TGGTGAACTCCAAGCTACTGACACACCGTGCATATAATGTCCTGGACCAGGTGGAGCGGT
ACGCCGGCAGCTCCAAGGCAGATGCACCCTGGGAGATGGAACACCTAATTTCAAAGGGTG
TGAATTCTGCCGAGTTGTTTGGTACCGGCTCACAGCGGAAGAACTATACCAACTCCAAGC
TTCTGAAAACCATATCCCTGGATCTGGACCGTGTGTCTAAAGAGGTGTTTACCCTCCGCG
CTGCACTGGCACCTGACAATGACGGTCTGAGTGAGGCCGCATCATCCAAGCAGTCAGCGG
CTTCAGAAACGGATCCCGGCGCTGGCTCTGAACCAGCTGCCCCCCAGGGGGGAT
>cluster_900_pilon
ATCTCAAATATCCATTCAGAAAACATCTGACGAGACTATCCAGAAGCAGAGCTCGTCGAC
GCAACAAAACGGGTATGATTTGCGAGACGGGGACCGGGAGACCGGGAGACAGACCGATGT
CGAGCTACGATACTCGCCCACTGCCGACTGACAATGACCAGCAGTGCGGCGTGCCAACCA
CCGTTGGTAACCTAGTTGCCAAAAGTCATAGGACGTTGTCATCACATGTCGAGCCATCCT
CCCCCAGCAAGCCGGATGCAGTTGCGGCTCTTGCGGAAAACAACACCACAGCTGCGCTTC
GAACGAGAATCGAGGCGCTCACCAACGTAGATGACTCGAACTACATCTGGCGTCCAATTT
CCAAGCTCAACAGTGAAGCTGCTGACCTGCATAAAGCAGGGCTCTATCTTGAAGCTGTTG
CCGCATACAATAAGCTCTTTCTGAAGGCCAAGCTTCATAACAAGACTCACAAAGAAATCT
ACGTCAGCTATGGCAACCGCGCGTCAGCTTACTTGAAGCTCGGCCTGTTCGAGGAAGCTC
TTCAAGATGCGGAGACGTCTCGAGCTATGGCTGAGGGAGCTCTGAGAAAAGCTTCTGCCA
TCGCTCCTCATGCTTACACTCGCTGCTTTAACCTGAAGGGGAAGGCCTTAATAGGACTTC
AGCGATACCGTGAAGCCATGCAGACTTTTGAAACTGGGCTGAAGGTGGATCCATTCCACC
CAGATATGAAAGTTGGACAAGAGGAAGCAATCAGGCTGCACCTGAAGGACATAGTGGAAG
GTAGGAACAAGGAAGCATTGGCTTTACCGACATCAGATGAAGGAACGAAGCAGCGGATAA
CTTATCACGCACATTCAACACCTCTTCACAAGGTCCGAAATGATGAGATGATGCCAAACC
AACTCCTCTCCACATTCCAGGCGGACAATGATTATCACATTAAAGATACCTACAACTATG
TAACTGTTCGGACAGACGTTGTGAAGCCCACTGAGTATCTTGACTGCTACCTGCAAGATG
ATTATCGCCAAGCAACAATGTCCTCTGCTGTGACAGCTGCCGTAGAGCAGATACTGTCTC
GGGACGTTGATTGCAGAGTACTCCATATTGGTGCCGGTGTAGGGCTTCAGACCTTGACAG
CCATTCGAGCTGGAGCACACCATGTCACTGCCACTGAACGATGGCTGTATCTGGCATCAG
CCTGCAAAGACGTACTGGTAGCTAATAGCTGCAATGACAGCCAGGCCAAAGTGGTATACA
AACGACCATCGGATTTGGCGCTCCTTGAAGACGTTCCGATTGTGTGCAATCTCTTAGTCG
CAGAACTACTGGAAGATGGACTGCTCAGCTCGGGACTGTTCCCAGCCATCTCTCATGCCT
TGAACAACTTCCTCCTGACACATGATGCTATTATTATTCCAGCTGCTGCCACGGTGTTCA
TGCAGGCTGTGGAGATGCTATCACCAGACGTGTGCGGCCTTGACATGAGTGCCACAAACT
CCATGAGATGGTTGCCTTGCCATGCAGCAGGGGTCCCCACTGCAAGACATAGCTACAGGG
CACTATCTAAACCGATAGAGGTGTGGCACTTCGACATGCTGAATCTTCCCACAAGCAGCG
ACTCAAAGTCAATGGATTTGGAATTCACAGACACAGGAGTCTTCAACACTGTGATGTTCT
GGTATGATCTTCGGTTGACTGAGGACATCCATCTCTGCACTAGTCCAGAGTCGGTGAAGG
ACAACAACCTGCAGTCCCTGCGACCAGCCATGCAGCATTTGCATGGAGAGATCGCCGTTG
AGCCCGGAATGGTGTTGCCAATCGTTGCTTCACACAACACCATATCCCTTGCATTCCATG
TAGAGGAAGCGGAGTATCTGCGACTGCACAAACCATCGCCCTCCTTTCCACGGGTTCATT
TCTCAATGGTAGCTGATTCTGTCCGAAATCAGGCGTATGACCGAGCAATCAGTAAAGCGA
TCTTAAAAATTCAGGCAACTCAAGGAGAAGTGCACGCCTTGGACATGGGAAGTGGAACAG
GGATTTTTGCTCTGATGGCTGCGCGCGCTGGCGCAGACTCTGTTGTTGCAGCTGAGATGC
TGCCGGACTTATGCGAGATTGCACGGCGGGCCGCAGCATGCAATGGGCTGTCCTCCAGGA
TTAGCGTTGTGCAGAGAGATGTGGCCAAATTACAGCGCGGGAAAGATGTGCGGCGCCGAG
GGGTCAATCTTGTCGTTGCTGACATGTTCGATGCAGGTCTTTCTGGATTTGGTTTCGAGT
GGCTGCTGGGCATGACGTGCAAGAACGTTGTGCAACCTGGTGCCCAAATTGTTCCGGCTG
CGGCTACTCTCTTCTGCGTCGGTGTTGATGTGCATGTATCTAGCATTGCTACTTTTGACA
TGCGACCTCTGAACAAGTTCAGATGGGACAAGAGCTACAGAACTGTGGATATGAGGCACA
TCCAACATAAAGTTCTCACGAAGCCCAAAAAGGTGTCCACTATCTGCTTCGATACCTCAA
GTAGTCATCAACATCGTGACAACATGCTGAAGTTTGAGGTTGTAGCTGATGGCACCCTGA
ACGCGGTGGTGTTCTGGTTTGATCTCCACCTGGACGAGGAGGAAACGATCACCTCGGCAC
CCCCTGGTTTTCTTTGTGGAGGTGAGTTAGAAATGCATGCAATGAGCAGCATGGCAGAAG
CAATGGAGCATTTGCCCACATCAGGAATGGGTGATGTGATGGAATCACAAGGTACGCTGC
CCAGAATTGGATTTCGAATCCATTGTAACAAGGCTCTGTAAGCACCAGTCACCTGATCAA
TGCTATGTTCTTTTGCCCCTCTCTCCCATCCAATAATACTGTAACATGCTATTTTTCTTA
TAGTATGGTCTTCATCGATGGTTTGTCCAATCCCAGATGGGATAACAGGGCCAGCAGACT
TTACGAAGACAAACAGAGCGACTGAAGAGCAGTTGTCACCGTACTGGGGTCAGGCCCTTC
AATTCTTTGATCGGTCTGTCTCCGTCAAGGCTCACGGGAAGCGCATCCCGATCCTTGTGA
AGCGTGATGGTGCCAAGATGTCATTTTCCCTCCGTGATGGTATTGGCGAGCCATGCGGAA
AAGCCCCATGGAAAGAGGAGTGGGGAGGAGGATCATCAGTCGAGAATCCTCACGTGCAGC
GAGTTGTCTACTGTGATCTTTTGTTGAAAGACTTCTTGCAGCGTGTCAAAGGAAAGAGAT
TCCCAAGCATCGAGAAAGACATGAAAATGATCATTGCACACTGCGGAAGCCTCTATTTGG
ACCCTCATTGGGCATATGAGGTTTATCACAAAATGATACTTTTGGAGAAGGTTCACCAAG
AAGTTGCAGAGTTTTCGCCAGGAGTCAGTGAGGAGGCCCTGTCCCAACCAGCGCTCTGCT
TGCACTGAACGTACACTGGCCGTGCTGGCGCAGTATGATGTAATCACAAGAGGATCGTAC
TAAAAAAAAAAAAAAAAAAAAAAAAAAAAAAAA
>cluster_913_pilon
GGGGGGCGTGGATCACTGGGAGGGCGGCGGCTCTGGCAGGACTGGCAGCCGGGGAAGGCA
GGGAAGAGGCAACAAGCGGAACCGGTCACGTGGCAGCGGCGCTGGTGCACAGGACATGAT
GTCACCTCCGGCGGGGGACGCAGGAGGTGGGTGGGTAGAGATGACGGAGGAGGAGCTTGA
GATGGAGCTCGAGTGGGGCAGGAACCAGCAGTACGGCTGCCAGTCGCCTGGCTCGGTGCA
GCGCTACCAGAGGTATCTGTATCTTGTTTGCTTGGAGGAACAGCAGCAGCGGGAGGCCGC
GGGGTCGCCGGTGCTGGAGGTTTGCGGTGATTTTCAAGAGATTCCCGGGGCGGGCGCAGC
CGCAGCAACTGCTCAGAGAGCCGCCGTGAACCCCTTGCAGTTTTTCTCTCCAAACCCTTC
ATCGCCTGCTCCAGATGACAGATTCCCTCCGGCGGACGTGTGGCCGGTCCACAGGGCACA
CGGCGGCGGTGGCAGTTGGGATGGGGACGCTGTTCCGGGACATAGCTACTCCAACCAGGA
AGAGAAGCCCAGAGCCGCAGCAGTCTTGCCGCCACCCATTCTACCACCACCTCCCTCGCC
GCCTGATGATACCCGCTGGCCTGCCCCGGTGCCTGACACCCGCCAGCATCCATGCGGCAG
GGGCTTTACCGAGGACATGGACGGCGTGTCACCCAGGGAGCAGCGGGGCATGCCAGTTCT
CTCGCCCAGGGTGATGTCCCGCAGCCCACCACGGAGGGAATGGAGACGCGAGTCCTCTTC
GAGGAGGTCACGGCAGAGGTCAAGGTCGCGGTCGAGGTCCCCTCAGAGATCTTGGCGAGA
TATTTCCCCTCCACTGCATAGATCATCCGCAGGCCCGACTCCTTATGCCCTGCCCTCTTC
TCCTGGCCGGCGGTCCTCTCCACCGCATAGCGCATCGAGGGGAAGGTCCGGGGACAGCGG
CCTGTATTCCTCGTCACACAGGCAGCACAGTCCTGAGCGGAGCTGGCGGCAGAGCCCAGA
GAGGGGACGGCGGCGGAGTCCAGAATGGGGCCGGCCGAGGACCTCCGTCCCTGACAACCA
GATGCCAGGATCGCCACCAAGGCCTAGCAGTCCCCTGGGGCGAAGCAGCTCGTTCCCCGT
TGGCGGTACCAGTGAGTGGCGGCAGATATCCGTTGACCGACCAGGCCGCCAGATGCGCAG
GTCGCCAGAGCCAAGGCCCAACAGCCCGCTGAGGCGAGCCGGCTCAGCTCCTTCAGAGCT
GCGCCTGGTTGGTCGTGCGAACGAGGGGCGGCGGACATCCGCTGATGGCAATGGCAGCCG
GCCAGGTCCACTCCCGACCACCCAGGGCAGCAGCGGGGGTGCGCCATCCGGGCGAAGAGC
CCCCCACTGAAGTCTGCCGCGCAGATGTGGGGCAAAGCGCGCCCAGCGAAGGCACCCAGT
CACGCCAATGAAGAAGCAGCGGCCCGCCGCCCACCTGGGATCACCCCACCTGCCAATACT
GCCCGTGGGGAGCCAAGCGCTACGATGATATACAGGCCCGGCACCGGCAACAGCGAATCG
GACCTGGAGCTCTCTGATGATGCATCACCAGTCAAGCCATCCCGCCCATTTGATGGTGCC
AACGAGGCGCGGCGGTCTTGTGCTGATGGCAATGGCAGCAGGCAAGGTCCACTCCCGACC
ACCCAGGGCAGCAGCGGGGGTGCGCCATCCGGGCGAAGAGCCCCCACTGAAGTCTGCCGC
GCAGATGTGGGGCAAAGCGCGCCCAGCGAAGGCACCCGGTCAGGCATGGAATACTGCAAA
GCCACCGCCGGATGTGGCCCCTGCCGGCAGCGACAGCGCAGCAGTTGCCGCTGCCGCCGC
AAGGGTGTCCCCCGCCAATGAAGAAGCAGCGGCCCGCCACCCAGTTGGGATCCCCCGGCT
ACCAGCACTGGCCGTGGGGAGCCAAGAACTAAACTAGCGTGCAGGCCCGGCACTGGCAAC
AGTGAATCGGACATGGAGCGCAACCCATCCCGCCCAGTTGATTGTGCCAACGAGGGGCGG
CGGACATCCGCTGATGGCAATGGCAGCAGGCAAGGTCCACTCCCGACCACCCAAGGCAGC
AGCGGGGGTGCGCCATCCGGGCGAAGAGCCCCCCACTGAAGTCTGCCGCGCAGATGTGGG
GCAAAGCGCGCCCAGCGAAGGCACCCGGTCAGGCATGGAATACTGCAAAGCCACCGCCGG
ATGTGGCCCCTGCCGGCAGCGACAGCGCAGCAGTTGCCGCTGCCGCCGCAAGGGTGCCCC
CCGCCAATGAAGAAGCAGCGGCCCGCCACCCAGTTGGGATCCCCCCGGCTACCAGCACTG
ACCGTGGGGAGCCAAGAACTAAAGTAGTGTGCAGGCCCGGCACTGGCAACAGTGAATCGG
ACATGGAGCGCAACCCATCCCGCCCAGTTGATTGTGCCAACGAGGGGCGGCGGACATCCG
CTGATGGCAATGGCAGCAGGCAAGGTCCACTCCCGACCACCCAGGGCAGCAGCGGGGGTG
CGCCATCCGGGCGAAGCCCCCCACTGAAGTCTGCCGCGCAGATGTGGGGCAAAGCGCGCC
CAGCGAAGGCACCCGGTCAGGCATGGAATACTGCAAAGCCACCGCCGGCTGTGGCCCCTG
CCGGCAGCAGCAGCGCAGCAGTTGCCGCTGCCGCCGCAAGGGTGTCCCCCGCCAATGAAG
AAGCAGCGGCCCGCCACCCAGTTGGGATCCCCCCGGCTACCAGCACTGGCCGTGGGGAGC
CAAGAACTAAACTAGCGTGCAGGCCCGGCACTGGCAACAGTGAATCGGACATGGAGCGCA
ACCCATCCCGCCCAGTTGATTGTGCCAACGAGGGGCGGCGGACATCCGCTGATGGCAATG
GCAGTCGGCAAGGTCCAGACCACCGCACACTCCGGACCGCCCAGGGCAGCGGCGGCGGTG
CGCCGTCCGGGCGAAGAGCGCCCCCACTGAAGTCTGCCGCGCAGATGTGGGGCAAAGCGC
GCCCAGTGAAGGCACCCGGTCAGGCATTGAATACTCCAAAGCCACCGCCGGCTGTGGCCC
CTGCCGGCAGCGACAGCTCAGTGGTTGCCGCTGCCGCCGCAAGGGTGTCCCCCGCCAATG
AAGAAGCAGCGGCCCGCCACCCAGTTGGGATCACCCCATCTGCCAACACTGGCCGTGGGG
AGCCAAGCACTATATAAAGTAATGTACAGACCTGTGCGTAGCTGCTTATACATCCCAACC
CTGCGGGCAACCGCTGTGCCGGCCCAGCACTGGCAACAGCGAATCGGACATGGAGCTCGC
TCATTACGGGTCACCAGACAAGCTATATGTGCACCAGGACGTCTAGAACTGCCCACAGTG
CAGAGGAGCACCTGCCCTCCCTCGCCAGCCCGCTCCCACCGGCTGGGCGCTACATGCGAC
CGGATGGCCTGCCATGCGCCGGGCACCACGGCCGCCTAGCAATGCGTCCCTCAGGAACGC
CTTGTCACAATAGCACCACACTCTGCTCATCGAGAATGGAGCCCACCATATTTCTCTTTT
GGAATCTGCTGCTTTTGTCCTGCCACATCTGCTGCCAGCAGGCCACGTCAGCTCTTCTCA
ACAGACCGCTCGTGCAACCTGGTGCCGCCAGAAGATTCTGGGCTTTCATGGACCGATCAG
CGCACTACGGACCTTGCTCGGCCAGGTAGGTATGTACAGCACATCATGTATGCAGCAGCT
GTAGCAGCAACAGCAGATGCATGAAGTAGCAATGATGTTGTTTAGGTACGCCCGGCAGGC
ATGCTACAGTGGTACAGCTTTCAGCTGGCACCAGGATCTGATGGCATACCCGGCAGTTTC
CTGTAATACACAGAGCCACAGTGTTTCAAAAAAAAAAAAAAAAAAA
>cluster_914_pilon
CGGAGCAGCCTTCTATCTCCCCCAGCTGTTGAGGCATTCAGCGAAAGCTAAAAGATCGGC
ACAGCTATAATCAGCTTCGGCGTCATCCAAACAGCAGTCGTCACGGCAGGTCGTGTTATA
GGCTGGGCCATTATGCGGAACGTCGGGAGTTCCTTCGTAAGCGCTGGATAGATAGATACC
TACTGTACCCGCCGCGATATTTTCGCCACTAGCCAGAGGGAGGAAAACCCCTGCCCGCCG
TCCGGGACGTAGGCACCGACTCGCAGCCAACGAGGGAGCCGTATTTTCTTCCCAGTTGTT
TTATCACACCCGCTTACTCTGTAGAGCAGGCGTCCAGCTAGGCATGTCAGCGGCGCAGGT
CCGCAGCAGGCAAGGCGAGGTCCAGGTTGACCCTCGGGTATTGGTCGACCCCACCTCCCT
ACGAATCCTTCTGATCCACAGCTCCAGTTCCCACCGGGACTCGGTTCTCAGCCTCCTCCA
AGAATGCTCTTACCAGGTCACAACTGCCAAGACTTCCAAGGAAGCTATGGATCTCATGTT
GTGTGGTCTACAAGAAGCCTCCGACCCAGGGTTCGATTTGATTCTGAAGGACCACGAGCC
CCCGCGAGTCAATGCCTGCCGCTTGCTTCGCAAACTCTCGGCAAGCCGGCAGCTGAGGAC
CATCCCTGTGGTGGTGACTTCCAGCCAGGACGACAGGGACACTGTGGTCAAGTGCTTGCA
CCTCGGGGCTGCTGACTACCTGGTGAAGCCTCTGCGCCAAAACGAGCTCCGCAATCTGTG
GACTCGAGTGTGGTGGAGGAGGGTTGTCAGCACCTTCCGGCCACAGGAGCCTCGCTTCAT
GGGGGAAGTGGCTCCTGCCTCCAACCCCGTGCCCGACCTGCGCGAGCATGGATACCCAAG
CCCGCCTGCCACCTCCAGCGGCAGTGAGGAGACCAAGTGCGATGATGAGGACCCGACCTC
GAAGGAGGGAAGCGCTCCTGTAGACGAGGAGGGGAGTGGGAAGGGTAGCGGGGATGCAGG
TGGCAGTGGCAGTGGAGGCAGTGGAGCCAATGACAGCAGGATACCACACCTTGCCACCAT
GGAGGATGAGAACAGGCCTAGCGGAGGCAGCAAAAATGTCCTGAATGGGAATGGCAACAG
TGCCACCAAGAACGATGGTGGTAGTGGAGGCAACATGGGGAGCAATGGGAACGGAGGCAG
TGGAGGCAACATGGGGAGCAACGGTAACGGAGGCAGCAACGGCAATGGTGGCAGCAACGG
CAATGGTAATGGAGCCTCCACCACTCATGCCCCTGACGGCCACCTTGCCCTGCGAAACAC
TGCCCAGGGCGGTGCTCGGGAGTCAGCCGGCCGGGAGTCACATCACGCGGTCGCCAGCTT
GCATGACGTGGGCTCCCCACGGAGCGCAAAGATTCAGTCCCAGGGTAAGGGCAAGAGGAG
CCACAGTGGCCAACCCAGGGATGGGAAGGATGCTGCCGAGCCACTTGGCAGCTTGGGGGA
TCACACCCAGGCTGACGCCTTGAACGAGACAATACCTGGTGATGCGCGCCAGGCCGTTTC
TGCCCCTGTTGGTCGGCGGCACAGTGGCAGCCAAGACCGATCCGGCAGGACTGACCTGAA
GGACAAGTCGGAGCGAACTCATGGCCGGAGCATGTCTGCTCGTCAGCCTGCCCGGACTGC
CGAGGTTAAGGGAACCTCGGTCTGTGGTATAGGCAGGGGGGCTGAGGCCATTAGCGAGGA
CACCCACATCCGAGCTACCGTTGCATCTGCGGGACGCGGGGGCGCCGCCACGGCTGGGAG
TCCCACTGCCCCGAGTGGCCAGGGCCCGAGCAGCAGGGCAGTCGCCGCTCGCGCCTCCTC
CCCTCCAGCGCGCTTTCCCAGCCAAGCGGGCCCGAAGCCCGGTCGAGACTCGGCCCACTC
CTCCTGGTCCTATCCTCATGGCAGTGCCCCACAGATGCAGAAGATGCCTCCTGGGAGACC
TTTGCCATCGCACTTCAACCCAAGCTGGAACCCTCCACCCCACATGGACATGATGCACCC
GGGATACAGCCCTTACCGTACTATGTTTATGCATCCTGGCAAGTCGGGGGGTCCACACCC
CTCCCAGCACCCCAGCAGGCACGAGCAGATGACCAGTAATTGGATGCACGGATACGAGTC
ACAGGGCGGCCGGCAGGGTCCAGTGCCAATGTATGGATATTCGGGAAGCCATTATGAGCA
GGGAATGGGCTTTTTCGGACACCCTGGGATGATGCCTCCGGGGCCTATCGAGTACCCGTA
TGGGAGTATGCGCCCGGGCCACAAGAAGCAGCAGGGTGAGAACCCCTGGGGTTTCTATTA
TGGGATGCCTGGGAAGGGCCAAGGACAGCTGCCTCAGCACTCCCACGGCTCCCCTGCTGA
GGAGGGTGGTCCCCAAGGTGGCAGCAGTGGCAAGAGCCAGGGCCTCAAGAGAGAGGGCTC
TCCAGTCCGCCAGGAGGATGGGCTGAAGAAGCAGGAGAGAAGCTACAGCGAGAGAGGCCC
TCGGAGCCTCATGGGTGTTGTGTCCTCGGTCGACATCCCTGAGATGGGCTCCAATGGCGG
CAGTCAGTGGAACTCGGCGGAGCTCCCTGAGCATAACCTCGACCCCTTGGAACAGAGGCT
CTCCTCCAAGGAGCGAAGAGCCATTGCTTTGGCACGGTTCCGGGCCAAACGTCGGAACCT
CTGCTTTACCAAGAAGATCCGGTATGTAAGCCGCAAGCAACTTGCAGAGCAGAGGCCGCG
TGTGAAGGGGCAGTTTGTCCGGCAGCTCTGCAAGCAAGACGATGACCAAGAGGAGGAGAT
GCCCGCCGACTCGTTGGCGGCGGGCACCCCCATGGAAGAGGACGAGGAGGTGTACATGCA
GGACAAGACTGCGGAGGAAGAGGAGCCTGATGATGACGAGGAAGAGGAGCAGGAGGAGAA
CGCCCGTGAGGACGACGAGCCAATGGGGGACGGAAACCGTGGGATGAACAACAGAAACGG
TGGTTCTGACTCGGGTTCCAACTCTCCCGATGATAATCGTCACACATGAAGCCACGTCTT
GTGAATATCAAGTGTTACATACATACTCATCGCCCCACTTCAGTGTGATGAGGGGAGCGG
CCGGTTGGCTTCCAGGCATCTGCCTGGTCCACGGTGTCATGTGAATGGCCGTCACATTTA
GGCAGCCAAGCTGCTGCAGCACAAACATGTAGACTCTCTGAATTACGGTAGATTATTTTT
AGCTCTGTTTCCTGGGAAACATAATAGCTAACAGTCACGTCCTTGGCTTCCCTGTGTCAT
TCAGTGTACATCTTGCTGAGGTCCCGCTCCCAACATACATGTGTGTTAGACCTTCAGCAG
GCCGACTGGTTTTGTAATGACACCCACAGCTCAAGAAAAAAAAAAAAAAAAAAAAAAAAA
AAAAAAA
>cluster_917_pilon
GCAGAAGGCGTGGATCGATTGGTCACCGAAGTGGGTCAGATCTCAGTTTGCGTTGACAAC
TGTGAATTTCCCGGACCAAAGGATTCGCGCCCCTGTACAGGGGCAGCACTTGCCGCCGAA
TCCATCAAGCTCTGGTGCGGCTGGCGATCCTTTTGCTCGGCGTGCCGCGCAACCCACGAC
ACGGCGCACAGGCCTTCGCCGGGCGTGTTGGACTTCCGCTTACGTCCCGCCTCCACCACC
ACCGAGATGGGGCGAAAAGACAAAGCAGCTGTGGCGGAGGCCAAGAAGGACCCGTTCCTG
GCCCTCGCCGAGCACCTGCGGACAAAGAATGGCATCCCCTGGCGCACGGGCATCTGCCAA
GGGGACCGCGTTGAGTTCTTCCGCGGCAAGGACTTCATGGCCTTCTTCAAGGAGAACCCC
GAGCAGTTGGACAGCATCCCAGGCATCGAGCCCCTGAAGCCAGGGCGCACGATCGAGATG
CAGGCGATGGATGTGTACCATCAGATGTCCCGGCGGCAGCTCGCCATCAGAGCCACCCGG
CTGTATAAGAAGGCCAAGCCCGGGCGGAAGAAGCTGGTGAAGTGGCCCAAGAAGCTGGTG
TACGAAGGGACACAGCTGCTGGACGACGACTCCTTCTATTGTTGGACCTTCGACCGCCCG
ACGTCGCCATGGCTGTGGCTTGGTTCTATCCTCATGGCGCTCGTTGTGTTTGGCCTCTGC
CTCTTCCCCTTAGCCCCCTACTCCGTCAAGATCTCGGTGGTGTACCTCAGCATGGGCTTG
CTGGGCCTCATCTTCTTCATCCTTTTCGTCCGTGGTGCAATCTTCTCCTTCATCTGGATT
CTCCTGGGCCGCCACTTCTGGATCCTCCCCAACATCACATCGGACGAGCTCGGCATATTG
GAGTCCTTCCAGCCTCTGTATGCCATCACGGTGGGCGACGAGGGCCAGGAGCTGCCTGCA
CCAAGCCTCCTGTCAAGGCTTGGCGTAGGCTTCTTTGTGGCGACCGCGTGCTACGGTCTT
CACGAGTATGCTCCCGAGAAGGGCAGTGTGAAGACCAGCCTTGGCCAGGCGCATGACTCG
CTGTTAGACTTTTTGAATCTCCACGAGCCCGGGAGGATGAAGCTTGCAGACGGAAGCCTT
CAGAACGCCTCCGTGAACATGTCAGCCGCGGCCAACATGACGGCCAATGCCAGTGAGAGC
GGGCCGGGGACAGCGGAGGCCGGCGCCGGGGACGCGTATCAGCCCGACCCCACAAAGACG
GAGGATGGGGAAGATTATGAGGAGGAGGAGGAGGAGGAGGGGGAAGGCCGGGAGGCTGAC
TTGCTCGAAGAGGAGGAGGAGGATGAACCCGCAGCTCAGATGGAGGAGGTTGAGACGGGG
GATGCCGGCGAGGGCGAGGAGGGAGGCACAGCCACGGGGGCAGAGGAGAAGCACACCGAG
CTGTGAGCCGGGCCACACTCCAGCTGGGCTGACCACTGAACAGAGATCGCAACTCCACTC
GACATGACTCCCCCTCCCTCTCACCCACACTCACACCTGCCCTGTCCATGGATGTTGCCG
GTAGGGTGGAGCCCGCCCCGCCAGGTAGCCTTGGAGCTCCACCTTTTTTGTGCGGCCCCC
GGAAGTGTTTATGTGTAATCTACATGTCGATACACAAAAAAAAAAAAAAAAAAAAAAAAA
AAAC
>cluster_944_pilon
CGTTGGCAGAGCGTGAGCAGCGCGAAGTAGCGCAGGCTCAGGAGGCGTCCTTGCAGGAGG
CAGCCATAGCGTCGTCTGGTGTCGTCACTGTGGAAGCTCGGGACGCGTCCTTGCAGGAGG
CAGCCAAGGCACCTGGTGCCGCCACTACGGCTGATGCTGAAGAAGGAAGTGGCAGTGAAA
GCGAGGGGGATGATGCGAAGGACTTTGTATGTGAGACCTGCATCACTCCGCCCGAGTCGT
CCAGGAGTGACAGAGTTGCCAAAGTCGGCAGCGATGAGGAAGTGTCTGATGCCGCAAAGC
CTTTTTTGGGAAAGAGGCGGTCAAAAGCCACCCGCAGCATAGCGCGCGCGACGCGTCAGT
GTGTTATATCTGAGAGCGAGGACGATGGCGATGGCAACGACCTTGATGGAGTGGGTCTGG
TGAAGAAGAGTAAGGGTGGCGGGGGAGGCGAGCGGATGCTGAAAAATCCTCCGTCTTTTT
GTTTTGCTGAGCCGGATTGGGCTTGGAAAGCGACACAGAAGAACAACCCAGAGTTGGGTC
TGGGTAGGCAGAGACCCATGCCTGTCTTGGCTTCGTCTCAAGGCCCCCAGTACTTCAAGT
CACTCAGCACTGATTGTGGCCCGGTGCGTGTTGATGACCATCCTGGAGAGGGCTCGATGC
CACAGAAACACAGTCAGTTGGGTTTGCCTGAACAGCGCCCCATGCCTGTGTTGGCTTCTT
GTCGCCGAGTAGCCCACGACGAGCCGGAGTCACCTGTGATTGAGTGTGGCCCATTACATG
CTAATCGAGGCCATCGTGGGGAGAAGCAGGTTGGTGACAGGGTCGACCTGACAGGCGATG
GAGGCCATGTGGAACTGTGCGTCACCCCCTTGCGTCCCAGTACGAAGCTGTGGCGTCTGG
AGCGGGGTGCCAATACAGCTAGTACTGCCGGCCAGCATGCCTCTGTCGTAGCTCACCATT
CGAAAGATGAGGAGGCAATCAGCCCAGCTCGCCCCACCTTCTGGCGGCTACTGCCTCATG
GAGAGGGGCACACGCACCAGGATGGAGCCCCTGCGACACTGCATCACCGGCAGCTTGAAG
AGGGACGCGGCCACCATTGTGGAGGGTACGAGCCGACCAGCCCGCCAATGAGACGCGAGG
AGGGACGCAAACGCCGCTTGCCCAATAGTGCCCCGGATATCCCTGTTGCCAATGACGGGC
AGCTTCCAAGTTCACGGCATCTAACTGTGGATGTACAGCTGTCCGGCGTGCACATATCCA
ACTCAGGATCCCATCGCCGAGATCGTAATTCTGCCCCGGTCTTCCGCGTGCGGTCCGCTC
CAAAGCCCCACTGCCATTTTCGCCACTCAGCTCAGACATGCCAGCTTGAGGAGCAGCTTG
AGGAGGACCCTGTAGAAAGCACCCCTGGAGAGGACGAATGGCAGTTTCAGGCTGGCGTTA
GTGATTATATGCTTGCTGGAGCAGCAGCTCGTCCGAAGGCCAGGGCACATGAAAGGGTTC
AGCGTGGGCGTGCAGATTCATCATCGCCCCCACCACCGGTGCTCACAGACAGCGCACAGT
TCAATGACATACGTACCGAACCGCCGAGCCGCCGAAGGCGGAATGGGATGAAGCATAAGC
TCAGCTTGGGGATGGGGCGTGATGGCAGCGGTACAGAGTCCCGGCGCAGCACTGCCAGGG
GCCTCCTGCCGCTCGACCGCTCGGAAGTAATCGAAATCCCTTAGTAGATATTGCATGGCC
AGAATTGGAGGCTGGCAGCACATCCGCTTGCTTTTGTCTAGTACCTACCAGGATTTGGTT
CCTAGCCAGCCGACTCGACTCGACGGGTTGGACGTGGCCTCCCCTATGGTATTCCTTTGG
GCTTGTGGTGTGTCTCCGGCCAGAGAGGTGTCCCTATCTGTGATGTAACCGCCGCCCCAT
AGGGCTTTAGAGCTGCAAAAAAAAAAAAAAAAAAAAAAACTCT
>cluster_948_pilon
AATCTTGCCTCGACACCTGCCCCTGGCGCTGCCAGCACGTCTGTGTCTCCATCCGAAGTC
ACCGGCTCGCTGCCTCCTGCCCCTGCCACCTCTGAACCTCCGGATCAGACTCCCAAGCAG
ACCACAGCCTCCCCGCGATTGCTCCCCGAGCTGGATGTTGGCAGTCCGCATCCATTCCCA
GCCAAAGGCCACAGAGCCGAGCATGAGCGCGATGACCCCCTTCCGCAAGTGTCTTCTCAG
CAAGTCGGGGCTTCTGCGAAGCCGCTGAGGAGGCGCATTGCACCTGTGTTGCTTTCCGAT
GCTGGCGGTGCAAACAACTTGATGCCGGCAGACAAGGGCAGGCAGACGGGCCAGCCAGGC
ACTTTGCCCTACGTGCCGACAGGAGCCCCTTCCTCTTCCCGTCCGCCCGCCCGGCGGATA
GTGGCGGAGCAGATAGACCATCCTAACAAGAGGCGGCGTATTGTGCCAGAGGCGGTTGCT
CAGCCGTCTCCGCCAAAGCCCAACCAGGCCCCCGACCGCCGGCAGCCTGTAGATCCCCCT
CAGCCGTCCGAAGCCCCAGCAGCCGAAGCCAATCAGAATGGCAGAGGCGGTCGCACTGAG
GCGTTTGAAGCAGAGACTGGGGCTGAATGGGATCCGTTGGTTGGCCGCGTCGGGAGCGGG
GTGGCCGGCACCCCGGCCCGACCTGGTCCCACGAAGCCAACCATGGAGCTTGCCTCCCCT
CTCCTCCAGACCCTTGCAAAGGGCCGCGGAGGAGTCCTATACGGGGCCCGCCTGCAGCCA
GCTGGCGGTAAAGTGGAGACCACTTGGAGAGAGGCGTGGCGGGGGAACAGCCATGAAGAG
ACGACGGAGTTCCGCTTGACAGTCACACCTGGGGGGGAGGTAGAGTGCAGCGCCTCTGAT
GGCTCCATTGTTTGGAGGGACCACCTTCCCGCAGTTGCTTGCTGTGCGTGCGGCTCGCCG
GAGTTCTCCGCGGTTGCAGTGATGGGAGGTACCTTGCATGTGTTCAACCCCGAAGGCCTC
CGAATTCTACCCCCTCTGAATCTTGGCGGAGAGGTCCTGTCACTCCAAGCCAGCGGCCGG
CAGTGCGTTGCCGCCACAGAAACGAAGGTGTGGGTGTGGGACATTGCCGCGGCGTGCCGA
TCGTGTGAGCAGAGGCCGCTGCATGATGGGGAGAATGTTGTCGCAGACATTCCAAGCACT
CCGGGCACCAAAGTGCGTGGATGTCGCCTGGCCGCTTCCGGCCTGCCTTTGGTCGACACC
GAAGGCGGGCAGGTTCTTCTGTGGCACAAGCAGCTTGGCTGCTGGGTCCTTGTTGCTGAC
GGAGGCACTGGGCTGCCAGAGTCGTTGTATCGTACAGTGCCATGTCTGCCAGGATGCGAA
GATCGCCGGGAGCTTGCCAGCAATTTGGAATCATCACTGGCATTCCGAGGCATAGAACCC
ACCGCTGGCCCTGTGGACCTGACACACATCAGCTCGCTGAGTGACACCGTCCTTCGGCAA
TCAGCAGCTCAGCTTCAGCACAATGCGACAGCGGCTCATCTACTTGACTCCCAGCCTGGA
GGCGAGTTTGGAGCCTGGGTAAACGAGTGTGTTAGGTTCCGCACTGCCTGCCAGGGCTTG
CCATGGACCCCCCCCGCTGTGCATTGGGAGGGAGGCTCCGTGGCGCGATGAACACGCCAT
AGGAATGCAGCGGCTTGGTGATGTGATGCTGCAGCTCTAGTCAGTGATGCCTGGCTGATA
TGAAACAATGACGCACTTGCAGTGTCCTGGCCTGCCAGGTAGCCTAATATGTACGTACAC
AGACTGAACACCCCAAAAAAAAAAAAAAAAAAAAAAAAAAAAAAA
>cluster_952_pilon
CAAACACCGGTATGAGCGACAGAAGGCTCGCCAGCACAGCCCCTGTCGAAAGTCAAAGAC
AGCCAGCCGTGCAATCAGAAGAGTTGCTGCTGAATGAGTATAATTTTCGTCAGTTGTGTC
CGGGTGTGCTGAGTTGCTTCCTCACAAGTCACAACTCAGGGCCCGCTCTTTGTCGGTTTG
GAATCGAGCGATTTCCGAGATGCTGTCGTCCGGAGGTCCGAGCGCTGACTTTCGGCACGA
GGTGCAGGTGCCTCGGCCGGCGACAGACCAGGCCGCGGTCCGACTGTGGTTCGCAGCGGA
TCCGACATGCCCTTGGTGCGCCTCTGGCTTCGCCAACCTCAAGGAAGCTGAGCGCCTCCT
CCTGTCCCAGCAGGGAGTTGCCCTCAGAATCGAGGTTCTTCCGTTTGATATGGGTTCTCT
CCTGCCGGACTTCGCGCGGGGGCTACAGGACACAGGAGCACCGGCCGACCCAGGCAGTCA
ACCATTCTCCTCAACTTGTGGCTGTTCTCCCTGCAGCGGCAACGGACCCCCTGCCCCCAG
GACTGATGACCTCAGCGGCTGCTCCGCCAGCAGCGCAGATGCGCTAAGGCTTATTTATGC
TTCCAAGCGGGAGGGGAAGTCGTCCGAGATGCTGGAAATCATGCTGCGGTTGGCCCACGT
CGAAGGCCAAGACCTGACCGACCCTCGCGTGCTCCAAATGGCAACGGAAGAAGCCAAGCT
GCAACTGAACGCCTCGGCGTACTTACGTCTGGAGGAGGACCTAATTTGCTTGTACTCCGA
CATGGAATATCTGAAGGAGGCGTCGTTGTCAAGCGTCCCGGCGTTCGTCATAGGCGAGGA
GTTTCGCGTCCTGACCGGAGCGCAGTCCCCCCAGGCGCTCCAACAGGCAGTTCTTCAGTC
CCTTAATGCGTCTGCCTCCCTGAGGCCATTAGCTGATGTGGACGGCGCCGAGGTCGACAA
GAGCTCTCTCCTGTACGTGACATTGGGAACCACGGACCTGCGGCGTGCTGCGAGCTTTTA
CCAAGACGGACTCGGCCTGTCCGAAGTCAAGGGACTGCATTCCCGTTGCGCCTCGACCCT
GACAATGAAGCTTCGACTGTCCTCTCACTGCAGCCTGGCCGAGTTGCGCATCGTTCAGGT
GGCAGACGCGCACGAGGTCCGACGCACCACTCTCGGGTCATACGTCTGCATGTACATCCC
ATCCTTGGCGATGTTTGACGACATCCTGGCGCGGCTGGAGATGATGGGCATCAACACTGA
CCATGCCGAGAGGACCCCTCTAACTGGCCAGGCATTCCTCAAGGACTGGGATGGCAACAC
AATTCAGTTGGAAACCACCCCGCCGGCAGCTTCTAGGACCTGCCCGCCCTCAGAAATGAG
GCTGCACCACCTTGGGGTCACGTATCTGCCAGGCCACATGCTCAGCGTTCGTGCATTCTA
CCAAAGGGTCTTGGGAGCCACTCCGCTCAGCCCAAGGTGGATGTCTCTGGGAGGCATGCC
GCTGCATCTCGTCCCCGCTCACGAGCATGGGGCCGGCGGGGATCAGCAGCTCGCGGTTGG
CCTGCCAAGCAAGGCATACACAGCGGCAGTGAAGTCTGCCCGGAAGCAAGGCTGCCTTGT
CAACAACACACAGCATGACATGGGCAAGAGATGGAATAAATTCGCCCGCTTTGCGTCTCC
TGCAAAACGGAGGCGGCTGCAGAGCTGCCAGCTGGTCATGGACCAAAGCATGGAGCAGCC
TGTTCTGCTGGTGAACCTCGATGCCCCCTCCCTCTGAATATCAGACGGTTGAAGGCGGCG
ATGTTACGCGAAATCGTGCAGCAGCAGGCACCCCAGCAAGACATACGTGCAGAGTGCGGC
TTGCAGAGTACATATACCTATACTGAGGGAACCATTATCCCATGGGCGTATGATCTGTCT
TATTATCGCCCACTGGCCTTTCATCGAGCGTACGTCTGCTCGCTCTGATGGCATGCGAAT
TGGCTACAGATTAAGCGGCCCAGGCGCAATTGTTTCATTGGGAGTCGTCCTTTGCCAGCT
GCAAGAGCTACTGGCGGAGGGAGCACTGTACATAGACACAGGGCGCATAACAGAGGGGCA
CGTGGTGGCGATTATTGTGGCGCTATACGGTGTGTACGACTGCCATGGTGCCAGATTAGA
GAACCATCATGGACAGGTCAGGTGTACAATAAGCAGAGGTCGGCCAGTGGCTATGCAGCT
GTACTGTACTGCAGTCGTACTCATAGTTAGGCGTAGGCAACAGTCGTTCCCTGCATTAGC
TTTTAGAATGCAAGTTTAGTAGCTAGAGATGCCTGGGCCGCCTGGGGTGCCAACATAGGC
ATGCTTCCAAATGTAGCAACAGCTCGGGTTGCCGTGTTGCTTTTGCACGGAGGCCGGTGG
GTAGGCAACCCAGGCTCCAATTACCACCCGCATATGTAAAGGAAACCGTTCTCGTGCACA
AAAAAAAAAAAAAAAAAAAAAAAAAAAAAA
>cluster_958_pilon
GGTATCAACGCAGAGTACATGGGGACCGAACGGAATCCGCGTCCTTGTCTCGCGTGTGCC
CCAACGGAAAGCACTCTTGCTCCCACACTTTCTTACTACCCAAAAGTTTCCAATCCAACA
CCATGAGGGAAGTGATCAGCATCCACATTGGCCAGGCCGGTATCCAGACCGGTAACGCCT
GCTGGGAGCTCTACTGCCTGGAGCACGGCATCCAGCCCGATGGCCAGATGCCCTCCGACA
AGACCATTGGAGGCGGTGACGATGCCTTCAACACCTTCTTCTCTGAGACTGGTGCCGGCA
AGCACGTGCCCCGTGCCGTCTTCATCGACCTTGAGCCCACCGTCATTGACGAGGTCCGCA
CTGGCACCTACCGCCAGCTGTTCCACCCCGAGCAGCTGATCTCCGGTAAGGAGGATGCCG
CCAACAACTTCGCCCGTGGTCACTACACCATTGGCAAGGAGATTGTGGACCTGGTCCTCG
ATCGCATCCGCAAGCTCTCCGACAACTGCACTGGCCTCCAGGGCTTCCTGGTGTTCAACG
CCGTCGGCGGAGGCACTGGCTCCGGTCTCGGCTCCCTGCTCCTAGAGCGCCTGTCCGTGG
ACTACGGCAAGAAGTCCAAGCTCGGATTCACCGTGTACCCCTCTCCCCAGGTGTCCACCG
CTGTGGTCGAGCCCTACAACTCCGTGCTGTCCACCCACTCCCTCCTCGAGCACACCGACG
TCGCTGTCATGCTCGATAACGAGGCTGTGTACGACATCTGCCGCCGCTCTCTGGACATTG
AGCGTCCCACCTACACCAACCTGAACCGCCTCATCGCCCAGGTTATCTCTTCCCTGACCG
CTTCTCTGCGCTTCGATGGTGCCCTGAACGTGGATGTGACCGAGTTCCAGACCAACCTGG
TGCCCTACCCTCGCATCCACTTCATGCTTTCCTCTTACGCCCCAGTTATCTCTGCTGAGA
AGGCCTACCATGAGCAGCTGTCCGTGGCTGAGATCACCAACTCCACCTTTGAGCCTGCCT
CCATGATGGCCAAGTGTGACCCCCGTCACGGCAAGTACATGGCCTGCTGCCTCATGTACC
GCGGTGATGTCGTCCCTAAGGATGTCAATGCTGCTGTTGCCACCATCAAGACCAAGCGCA
CCATCCAGTTTGTGGACTGGTGCCCTACTGGCTTCAAGTGTGGCATCAACTACCAGCCTC
CCACTGTGGTGCCTGGCGGTGATCTTGCCAAGGTGCAGCGCGCCGTGTGCATGATCTCCA
ACTCCACCGCCATTGCTGAGGTCTTCTCTCGCCTGGACCACAAGTTCGATCTCATGTACG
CCAAGCGTGCCTTCGTCCACTGGTACGTCGGTGAGGGTATGGAGGAGGGTGAGTTCTCCG
AGGCCCGTGAGGATCTTGCCGCTCTTGAGAAGGATTACGAGGAGGTTGGCGCTGAGTCTG
CCGAGGGTGAGGGCGAGGAGGAGGGTGAGGAGTACTAGATTTTTTAATCTTGTTGCCTGA
CACCTGTGTGTGGAGAAGCAGTACACATGAGTTGTGGAAACTGTAAGAAAAAATTGCCCC
GGCAAAAAAAAAAAAAAAAAAAAAAAAAAAAAA
>cluster_960_pilon
CCGGCCCTGAGTACTCGAACAGCCCTTCCCCCGGCGCCCGCAGCCAAGGTCACCGCCGTC
TGGCATGGCTCGGTCCGCCTCCCCGCCGTGGCGTGGCTCGGGCGCCATCCACAAGACCAG
AGGCAGCCAGGAGGCCCTGGGGGCTTCCAGGAGGCGATCGCTCAGTCCGTCCGCTGGTTT
CTACCAGGGACATGCTCTCCAGCGCAGCCATGCTCGCGAGGCCAACAAGCCAAGGGCGTC
TGCCCGTGCAGAGGACTTCCACAAGCGGTGGCGTGCGGGCCTTGCGGATCCAAGCACCCC
ACCCTGGAAGTTCTCTCAGCCTCAAAGTGAAGGCATACTATACCCTGTGGAGATCAGGCA
GTTTAACTTCGACGAGGCGCATCCGGCTGTTGCCCACGAGCACTTCAAGAGGTCGGAAGA
GCAGAACATGATCCTCGAGGGCGAAGCTAAGACCAAGGCGGAACGGGCAAAGAAGCTCGC
CATTCGGCTTGAGAGGGAGAAGGCCTTGAAGTCAGTGAGCAACACCGGAAGCCGCGCGAC
CAGCAAACGTGCAAGCAAGTCCGCCAGTCCCTATGATGGACTAAGTCGGACCACATCCAG
CCCCAGGGGCGGCCTGACGGAGAGGAAGGAGAACCACAAGCAGCTCAGCACAGAGCTGCT
GGAGGCCAAGCTGGGAGCCATCATGGAGGAGTCCACTGATGCCAAGCGCCACTCCAGCAG
GACTCGTGCGAACCGAGCTCTCTCTGCAGCGAGAACCCGCAGTGCCAGCAGTCGAAAGTA
CACCGGCACAACCTTTGGCAACCCGCCGCCACCCAAGCTCTCAGCAAGAGCAAAATCTGC
CCCTCGGCAGCGAGGCACGCTCCTGCCTGATCAGCCGCCATCAGGGCACCATTTTCCACT
TGGTTCCCCCCCTGCAGTGACGCAAGAGCGAGAGGAGCTCTCCCGGATGCAGGACAAGGT
TGATGCACTTCAGGCCGGGATCGCATCCCAGCAGACAGCGCGACAGACGGCGGGCAGAGA
GTCCCAGAGCTTCGAGTTCCAAAGCCAGGGCAGGGCTTCCGATCATTCCAATGCCTCCTC
TGAGCAGAGGTCTCTCGCCGACCACACCGCCGAGATGAGCAACACAGCGGGCAGCAGTGA
AAGGGGGTGGCCACAGATGACAAGGCGGCAGAGGGGCAGCCCTGCATCGCCCTCTGAGGT
GCATTCTGCAGGAGAGATGGAGGTGATGGTTGCCGCGGGGAAGTTCGACCTGCAGCGCTT
CGGCGACTACCAAGATGCGATGGACGAAGTCATGGAGGAGCGCCTCTACCGTGGCATGCG
CGATGGCAACATTGAGCATGGGTACGAGAGCGACCTGGACCGCGAGCAGGAGGAGCTTGC
CGCCGCCCGGGCGCTGGAGGAGGCACAAATGGAGGCCGAGCTGCAACGCTTCCCCGAGCT
GCACGGCGCCGCTGACCTTGGCAAGACACCCGAGCTCATGGAAGAATGGGCGCAGCAGGA
CGAGTGGATGGACCAGTACCGAAAGGGTGTCGCCGAGCAGTGGTACTCTGCGGAGGGGGG
GCATTATGCAGTCGGGAGCCCTATGGCATCCCCGCCCCACCCGAACCACTCTGAGTCTCC
GGCTCGACGGCAGCATGTGGTGGAGGGGAGCACTGTTGAGTCGCCGGGAAGCGGTGCTGA
GGTTTCGTCCCCGGTGACGCCCGTCTACCAGCCGTGGACCGCCCACCAAGATATTCCCCA
TCCCCATCCCCATCCCTCCCATTCTCCTCTGTTTCATTCGCAGCCCTCCGAGGCGGGCAG
CCAACAGCCTGGCCGCCGGCGCAACGTGCTGTCCGTGGATGACCTTGCCCTCATCAACTC
AGAGTACATCCCCTTCGTCCAGACCGAGTTCCCGTTGTATGCAATAGCTGAGGACCGCCG
GGTGAAATCGGTAGAGGGCGGGGGTCGCCTGTCCGCAGTCTACTCCCACGAGCACCCAAT
GCACTACCACTCAGAGGGCGAGGACGATGGCACTATCTACTGGCCTGTTGCCACCCGGCG
GCCCCACAAGTCACAAAGGCGAACAAAGCGGTTTACGATCCCGGAGCCCTTCAAGTTCGA
GCACCACCAAAGCCTTCCAAGCAGATCAATAATGGCAGCAAAGCTGGACGCCGAACTGGC
ACTCAAGAAGCAGGAGCACCATGCCGCCTGCCATACACGGTTCCAAGCCCGCCCGCTCCC
TTCCTCCATTATGGAACCTCGGTATGCGATCATGAACGCCGAGCAGGAGATGGTGAGGCA
GAGCAACAAGGAGGCGTCCAGACAGTGGCACAAGGCAGTCGAGCAGCCGTTCAGCTTCTA
CTTCACGGACCAGCTGAGGGCTCAGATCCGCAAGGATACCATCAAGAAGCTCACCAACCC
TGACCGCTTCCAGAAAGAATTCAGAGCCAAGGAACCCCCACGGCACACCTTTGAGGACCG
GTGGCAGATGATGCAGAGCGAGGCGGAGGCCAAGAAGCACGAACGAGTCGCCCGGGCAGA
GCAGATACTCAGCGAGGCGCGCATGCCCAGCCGAATGGAGCAGGCCCAGATTGATGCGCA
GGTCGGCGGTGACTCCGTGAGGCGGCGGCGGCAGCAGCGCAGGGGCGTTGCTTCGAATTG
GCAGACAAAGTACCCGAACCGGCCATTGGGATACGTTCCAGACTTTGACCAGCTTCATGC
CGATTTCGAGTTCGAGGCCGCGAAGGCTCGCGCGAGGGTGCGGCGTGCGGCGACAGTGCC
CGAGGAATTCAAGCTGACCGGCAACCGCAGGGAGGACACTGCTCGGCGCATCCAGGGCTT
GGAAAACAAGAAGAAGGTCGTTGTGGACATCCTCATTGATCAGGACGAGCTCCCTGAGAC
CCGCTGGCCATACATAACGCCTCGCGGCCGGGTCCCGCCGTCGTACCTGCCTGCCACCCG
GCCGAGAGTCAGCGCAAGCCCTCGCAAGACAACGACCAAGCATAGTAGCCATGCTGACAT
CACCAAGAAGGCCAAGGAGCATGTGGAGGCAAAGCGGCAGGCAAACCGAGCCAAACGATC
GGTCATGGCGGGCGGCGAAACAGCCGACGTGAGCGAGGCCAACACCACTGCTGAGGTCTC
CATGTACATGGACGAGGAAGTTGGGCAGCCCTCTCTGTACCGCCAAGCCAAGCAGAAGCA
GGCGGAGAAGCGCGCTAAGGAAAAGTTCCAGGACATAATGCTCGCCCAGGGCATCAATGC
CCTGCGATATGTCGAGGAGGACACAGCATAGAGCTGCCCCTGCCGCCTACTGCGAGCTTC
GACGCGAGGGAATAGCCTCGCGTCCCTCCCATTAAGCCCACGCTCCCACCTGCTGCCACA
GTACGATCCTGACAGAGGCCCTCCTGGGGCGCGCTCCCGTCTCTTCCGCCTCGCCAAGCT
CCTGGCGGCCCATTCCCTGCTCTGCATGGAACCCTGCAAGGGCCACGGTGGCGCCCATTC
TTCCCCCCGTCCGCTCCACCGACCCGATGACGGCGCAACCCTATCCGGCGCACTCAGCGC
GCCGCGATGGCACCGCGGTTGCCGGGGTCACTTCACCCCCGCGGCCGCCGTGCGCTTTCA
GTAAGGGAGGGACGTCTGATGCTGCGCGGAAAGGCTTAGTTGGCGCAGTGTTTCTTTCTT
TGGTTTTCATTGTGTCAACACAGTGCGTGGAATTGGCCGTGCGCCGCCGTCTGCAGCGGC
GCCCGGCACACGCGTCTCTAAACCAATCCGGCCCCGTCTGTGTTCTGTAACCCATGCCGT
GTAACCCATGCGGTCTATCAAAAAAAAAAAAAAAAAAAAAAAAAAAAAAAAAA
>cluster_962_pilon
CGATGGTCCGGTCCCCATCCTTACGGACTCGCCGCAGGTGGCTAGCGTCCATCCCCGATC
CCTATCCAGATATTAGCGCGGCCGCCGTGCGCTCGCAGCAGCTGTGCCTGGTCCCGGGTT
GCTCTGACCCGGGCGTACCAGCAGCTGGCAAGCAGGACCGCCTCCTGTGCCAAACACACC
GCCGGGCAGCCTCCATCCACCTGAATGGCACGATGTGTCGCTTCTGCGCAGAATGCAAGT
CCCTTCATCCTGTAGACGACTTCCCCCCAGGAAAGAATCTGTGCAAGGTGGCCGAGGCGC
GCATCTTCGGGATGCTTCGCCGCACGGCCCTTGAGAGGTGTCGCGTGGAGGCTGAAGATG
AGAAGCAGCAGTGGTTCGTGCCGCTGCGGCGGCTGGTGAAGGCTTGCAGCACCGCCGACT
CCTGGCATGGCATCCCTGCAGACCCCGGGCGGCAAGTGTGGGCCCGTGGAATTGTGCGCT
TTCTCAGGGGGGACCGTCTGGGCCAAACTTGCAATCGCCATCGCCTACCCCACCGCAGCA
TGGCTTCTGGGCTGGGAAACGGCTGAGGCCTGGATTGCCGTCGTGGGTATGTTCATGAAC
TTGCATGTGCTGATGCCTTTCGTCCACCGGCACGTCTATGCCAAGGGCCTGGATCGGTGC
AGGCGGGAGGCCGGGGAGTGCAGGCTTGTAGTGGACCAGGCCTTCCGCCTGCTTGATCCT
CAGGAGGATGCCAAGTACGAGATGTGGGCTGAGCGCGGCCGGCGCACCTCGGACAGCGTG
GCTCTGTTCATGTATGCGGCATGCTTCATTCTTCAGTCTGCATGGGGCTTCCACAAGTCC
TGGGGCACCGACCCGATGATGGGGATCGCTGTGCTTCTGTTGATTGGGGCTGCCTACTTC
CCGCTGCAAGAGCATGCGCGGGCCACGGGGCAGCACGGGCTGCGGCACTGGCTGGAGTCC
ACTCTGGTGTTCATTGCCCGCCAGTCCTTCGCTGCTGCGATGTTTTGTTCATGGCTGGTG
GGTCACCGGCAGTGTGGCCTCCCCGCCTCAGCTACCGGGAATGTATCATGGCGGCAATGT
ATCATGGTGTTGACTGGCGGTTGTGTGTGGGTGCTGGAAGACGTAGTCCTGGCCTGCCTA
GCACAATGGCCATTGCCATTTGCAGCGGGAGGGACTCTTTTACGTTGGGCTACGGGCCTT
GTGCTATTTCCCACGTGCCTTTGGTGCATAGAAGCCGAGTCTGGGATGGCCTTCTCCACC
TCTTTGTCTCTTCAGATGGCAGCTGTATGGATGGCGGTTGCGTTGGCATATACAGCTGTC
AGGATCAAAGTTGAGCAGCGCAAGCTCCTCCGATACATTCGCATACGGCAAGCCAAAGAG
AGCCACGCCGTTGATGTGTTGTCTGACGGTGAAGACGAAGAAGACGAGGAGCAGTCTTTT
TTGAGGGCAAGCTTCAAAATTGGGGGTGCTACTCCTGCTGATCTCCAGCCAGATTTGAGG
GAGCGCCTTGCAGCTGCCCTGAAGGTGAAGCCCGAGTCTCTGACAGGTGTTATCCGGCCG
GGCTGCATTCTGCTTGGTGTGACGGTGCGCTGTGAGACCCCGGGTGGTGCTCGGAGCGCG
TGGGCTGGCATGCTGTCCCACGAGGCCTGGGGCGACACTCTGCTACAGCCGACTGGGGGC
ATCCATGACCTCAGCTTGAGCTGCCATGGCTCACGCTACCGAGTGGAGGGCGGCCGGCTC
GACTACGTGGTGCCACAGATGGAGGCGCCGTCTGTTTCGCTGGTGACCCCAACTGCGGCA
CTGCTTGACTGCGATGAGGTCAGGTTCTGTGTTGAGGGCCTGGCTGGCAGCAGCTTCAAG
GTGCTGATGAGGACTGCCCGCCACTACTACGAGCTCCCAATTGTTGTTGAGGAGCGGAGG
CGGCCGGGAGCGCCAACCATAGTGGCTGTCCGCATCCCGGGGGGAGCTCAACCAGCTGGC
CTGGGGTGGCTGGAGGTGATGGTGGACACAGAGGACAGCAGCCTTGTCCTCAGCGAGGGT
GTCCCCATGATGTTCACCCCGTGGCAGGACGTTGCTGCTGAGGTGAACCGGCAGGCCGAC
CAACCAGGCAGCACCAAGGCTGCTGTGGGGCTCCTGGAGGGGCTGTCTGATTGCCTGCAC
CATGGCGTAGAGGCGCCTCCCCGGCTGCTGCTCAAGGTCATTAGGCTTGGCCTGACCGCT
TGCTTCAACCGCATGGCCACCCGCAGTGCACTGCGCACTGCGGACGCCTTTGGCCAGGGC
GTGCTGGGGGCTGCAGCCCAGTCCGGCTCTGAGCAGATGGTGGAAGCGGTGATACGTGTG
CTCCGCAGGCACAGGCTGCCCATAGAACCATGGCGGCAGGCCGCAGATTACGAGGGCTAC
ACAGCCCTCCATTGGGCGGCCCGTGTGGGCAACTGCGGATGTATCTACCAGCTACTGGCT
GAGACTCCGCGGCCGCAGGAGGCATGGGGCCGGCTTCAATCCAGGAGGCGTGGGGCGGCC
CCATCTGACATAATGGATCGGGCGGGTGGGGGATTCTTCCTCGACGAGGACGTGCTCGCC
ATGCGCATTGCTGAGCGCAATGAATTGGTCGGGGAATGGCTCATCACGGAAGACATCATG
TCCAGCAGCAGCTGCCATTCCTGTTCATCGGTGCCGGGCCACGGCGTGAGAGGCGGCAGC
AACGAGATGGACGGCAGCGGTGGCCTGGGGGAGACCCTGACTGCCCCGACAAACCCAAGA
CAAGGCGACAGTGTAATTGGTGGCCGTGTGGTGGGTGCCCTGAGGGCTCACACCACGATG
GCGCGGCTCTGCTGTCTGGCAGTCTACACTGCTGCGGTCATACTGTGTGGCTGGCGGGAG
CCGCTGACATGGGTGGCGATTGTGATGGCCTGGGTGACGCTGCACTGTATGCTGCCTTAC
GTACACCGGGAAGTGTATGTGAAGGGGTTGGAGGAGGCCCGGGCACTGGCGGCCCGCTGT
GGCTTGCGTGTGTCGGAGTACTTGTTCCTTGTAGATGCGCCCAGTGAGCAGATGAGGTAT
GAGCAGTACGCCGCGAGGCGTGCCAGGTCGGGCATCGTCGTTGACACTTGTTCTATGATT
TTGGCCCACGCAACTCTGATCGCTCCACCTGCCGGGGATCTTCTTGCAGCGTTGGTGTCG
AAAGGTGCAGGGTATGTCCCTGCAGCCCTGGGCTGTGTGGGGTTGGCTGTCCGAGCATGG
GCGATGTGCAGTGGCCGCTACACCTTGTGGCAGTGGATGGGCACAGCATTGGAGTACTAC
TCCCGACTGATGTACGCCCTTCCAGCGCTCTACTGGGTGCTGACAGGGCAGGTTGTTCTG
CCAAACTACCCCACCAAACTGATACTACTGGCCCCGACCATCATGATGGTTGCGAGTTTT
GTACTAATATGGCTTGTCCTCACCTTGGGCCAGAGGCAGCCAGTGGGCGGTCGGCTGGCT
GTCGTGTCTGAGGCCTGCTTCCTCGCAGTTCATAGCTTCTTGTTCACCCCAGGTATCTTG
TACTACATCAGAGGAAGGGAGTGGCATGTGAGCATGGGTCTTGTCTGGGCTTTTGCCCAT
GCCGCTCACAGGGTTGCCTTGCTGGGTCACCGTCTTCGTGAGGAACAGTGTTGCCTCTGT
GCGTTTCTGAGGCCTCTTGCTCGGAAGGCAGAATGAACCGCCGCTCCTGTAATAGATTGA
CCACAGTTCACCCTGAAAAAAAAAAAAAAAAAAAAAAAA
>cluster_965_pilon
CCTCGTGGACGGCCACCTGAGCCGCCTGAGCCGTGTGCTTCGGGGCAACGACTCGCTGTC
GCCCGCCGTGCAGAGCGTGGGGGCGGCTCTCATGCAGGAGGAGGTGCCGGCTCCGTGGGA
GACGCTGTGGGAGGGGCCGGAGGGGCCGCTGGCCTACTGCCGCACCATTGTTGCGCGCGC
GGTGGCCGTGGAGCAGTGGTTCATGAAGGCCCAGCAGGGGCAGCTGCTCTCCGCCCCCCT
CGACCTCGGCAACCTCTTCAACCCCATCACCTTCCTCAACGCCCTGCGCCAGCAAAGTGC
CCGGCAGCTCAACACCTCGGTGGACAACCTGCGCCTGGTGACCTGCTGGGACGCGCACCG
CCTTCGCAGCCCAGTGATGGCCAGCGTGAGTGGGCTCCTCATCCAGGGTGCTACCTTCGA
CGGGGCGCGCCTCAGCTCCACCGGCAGCGACGCCCCCACCAACACGCCCATCCCCGGTGC
CGTGTTTGCCTGGATCCCCAAGGAGGAGCCGCACCCCTACGGAAACTCGGCGGTGGTGCC
GCTGTACGTTAGCCTCGACCGCTCCAAGCTGCTGGCAGAGGTGCAGATGCCCGTGGTCTC
CGCTGAGGAGAGTGTGCAGTGGACCCTGGCCGGGGTGGCGCTCTTCCTCGGGATGATGTG
ATGCAGCAGCGGGCCCAAGCACAGCATGTATATGGCGGCTCGCGCCTCTTTGAGGCTGTG
CTGCCCCCCCGGGCAGTGGGGGGGGCTCTCAGTTCCATTTCCGTTTGCTCCATTTGCAAC
CCTGCCGGCCCGCATGGGACATACAGCGATACCACGACTTAAGCCTTGGGTCGACATTAC
ATTTACAACCGTGTGTACACAGTGCCCCCCACAAGTGTGTAAAGAGTAACCTCGGTATTC
AAAAAAAAAAAAAAAAAAAAAAAAAATTTGAAT
>cluster_979_pilon
TGAATGCGGTGCGTGCGATCCCGTCCCCACTTGACAGTTTCTTCCAGGTCCCTCCAGGAT
GCGGACTCCCCCGTGATCTTTGAGTTGTCGCCCTGGCCTGTTTGGACCCCCTGCGCGCTG
ATGTCCAAGTCGTACGAGTAATACACACCGGCATCCCGGCCTCCTCGCCCCATTCTCTCG
GTCTCCTGCCGTCCGCAGACAGGCAGGCCGGCCTCGAAGGCAAGGCTTGTCGGTCTCAAG
CCTCCAACCCGTCTATAGCGGTCTGTGCACACGGGAAGAAAGCCATGGTGGTTCCATCCG
GACAGAACGATGGACGGGCAACCTTCAAACTCCGCAGGACGCTCACGGTTGACTTTTCTT
CGGCTATTCCCCAAGAGGTGGCGCGCCTTCCCAGAGGTCTCCATGCGCGCAACATGTGCT
TCCACCCTCTCCGCTCCGTCATCGCTGTGGGCCTCGAGAGATGCATCGGCGAGTACGATG
TCCTGTCAGGTGCCAAGATGGGTTGCACCCGCTTCGTCGGGACTCCGGTGTCCATGGCCT
ACACGCCTGATGGAGCTGCCATTGTAGCGCTGCTCGAGAATGGCTGCGTCATGGCCTGGA
GCACGGCCAACTGGCGCAGTCGGGTCATCAGCCAGCCGCTGGAGAAGCTATCCGGGGACA
GAGCTATGGACGAGGGCTTCCTGTGTGTCGGGCATAACGTCCTGTTTTTTGCGGAGAGAA
TGCGCACAACGATCCGCGCGGTGCAGTGGAACGCCCGGACAAGAAGAGAAGGCATGAAGC
TCAAGCTCGACAACCACAAGAAGCCCATAGTCGGCCTCGAATGCGGACCGGGAGGGAAGC
AGCTATTTGTGGCCTACGCGGACTTCAGCGTCCGGGCATACAACATCTCCAGCCAGTCGC
TGGCCTTCAACCCCATCAGCCTGGCAAGCAAGGAGAGCCGAGCGGCTGCCGGGACGGGCG
TGATCAGCGTCGCCGCGCACCCCTTTGTGCCGACCGCCTCCCTGTTGATGGCAGCTTTCA
GCAACGGCCGTGTGGGTGTGTGGGAAGTGGTGCCGGGGAAGCAAGCTGTGCGCCTCGGGC
AGGTTGAGCTGCCGGACGTGGCCGACGTAGTGGGTGTGGGGCTACACCGCCCCGGGAACG
CCGTCACGGCCTTCACCTACAGTTCACGCACCAACACGTACAGCGCCTACGCATGGCAGA
TCCTTGTGGACCGCCGCACTCGCGATGTGACGCTGCTGGGAGCCAACATGGAGCCGAAGG
ACATCACGTCGCTTGCCCACACGTCGTCTGGCAGCGCCTCGCTCCATGCGGGCGCCGTGC
CCCCCTACGCGAAGTCGTGGTGGCAGGAGTGCTCTTGGGGTACCCTGAAGAGGCCAGGGG
TCGGTACCCCGGCGATCCGCTCCATCATCCTCTCGCCCTACGACAGCAGCCTAGCGCTGC
ATCTATGGCCGTCGGCGCAGAAGCTGCCCTCCAAGCTGATCGGGGAGCTGGGCGCAGAGG
AGGTGGCCGCGGCCCGCAGGCTGCTGGCCGTCCCCATTGTGCAGGCCATGATGGCGTCGG
CGCCCTCCCACTCAACTCCGCTGAGCCGGGTGGGGCCCATGCACACCCCCATCGGCTTCT
GGTCAGAGGCCGCCCGAGGAAAGCCTCTGATCTTCAGCCCGGCGCTGCACTTCCTGGAGA
ACGGAAAGCTGCAGAGCCACCACGTGTCGGATGGCAGCCGGGCTAACCCCGTCCCGCTGC
CTGCGACGGACTCGGAGGGCCGCAGCCTCGAGCCCCAGCTCATGGTGGAGTCGGCGGCGC
AGCAGGCGGTCCTCGTCTTCTTCGTCGGCACGCAGGGCCCTACAAAGGGAGCCAAGGGCG
CAGTCAAGCCGAGCTGGAGGTTCACGTGCCTTCAGAAGGACATCTATGAAGAGGAAGAGC
CTGGCGATTTCTGGTTCCTCCCGGGAGTGAGCGGGGCCTTCTTTGGCGAGCAAGATGAGT
ATTTTGCCATCCTCGAGCAGAACCTGCTCCACGTGGCCGTATACCGTACGCAGGAGATGA
CACGGGTGCACCCCCCCATATACCGCGTCACAATGGACTGTATGGGTGGGATATTCCCCG
GGCCTGTCCGGCCGAAGGAGCCCAGCAACGATCACACCCAGGAAGAGAGCTCCATGGAGG
CGAACTTTCTGGACACCGGTGATACCAACGCTTTGGGGCAGAAGGCTGCGGGGTCAGTGA
TCTGGGTCGCCTCGGGCGGGCGGCTGTGCATGGGGGAGTTGCCCACCGCCTCGCCGTCGT
CACCCGGTGAAGCGCCAGAGTTGCCACAGCTGGACGCACCCTCTCCCCATGCATCAGTTC
AGCTGCTGCCATCGGAGCGAGTCCTACAGGTGTGCTGGCAGCCGTTCTCGGGTGATTATG
CCGTGGGAGCCGTCCACGCAGCGGGGGCCATCCTGACCAACATGCGGCTCCTCATAGTCT
CTCCGACACTCGAGGAGCTCATCCCAGCGTATGCTCCAGAGCACTTCCACGGTTCTGTGT
TGCCGGTCCTTGGCTGCCTGTGGGTTGGCCCGGCCCTCCTCTTCATGACGGCCAGTGGGC
AGGTGCTGATGCTCGCATGGGATGGGTCCGTGCAGCCCGTGTGCAGCATCGTTGACAAGA
GCCCAACTCCTGTACTCGTGGGCGCCCTTGGTGATCGTGTCATCCTGTTCCGGACCAGAG
AGGATTTCTCTGTGGAGGTCTGCGTCAGGGCCGTCAGCCTCTTCCAGCCGCTCGCTGTCG
CATGGGCTACCCTTGCCGAGCGTGGCATTCTACCGGGCGGGGCAATGCGCTCTTCGCTTA
GGTCCCTTGCTGCAAACTACGACTGCAGCACGGCGGACAACAAGCTCCTGGCGGTTCTGG
CTGTCTCCGGTGCCGCCGATCTCGCAGCCGAGCTCGTGGACATCATTCCCCGCTCGGGCG
GCGGCACCACGTTGGCGTGCCACGCCGCCGCTGGGAACTGGACTCGGGCAGCGGACATTC
TCCTCAATGACTTTCAGCGCTCGGTGTACTATCCAAGGCCGCCTCCACCCGGGAGCTCCC
TTCACCGCAAGATGCTGTCCCTCGGCCGCGGTGCTGCTGGGCATGGCCAGTTTGGCACCG
CACGGCGGATGTACGAGGCAGCCGGCGATACCTCGAGTGTGTTGCTGTTGGCGTTCCTTG
CTGGCGATTTCGACGCCCTCAGGAAGTATACACGATACGGGGGCCCTGACGATCCTCAGT
CGGGCTGCAGCCCGGCGGAAACCGCTGAAGTCCGTCGTCTGGCAACGGCACTGATCTCAG
CAAACGAGGCCGGCTTCCAACAGAGAGCCTCTGGAGACCCCCAGTGGACTCTCAAGCGTC
TGTATCCAGAAGGCAATGGGGAGGGCGAGGCGTGGGATATCGCCCCGCCAGGAGCTGTTC
CTGCCATGCAAACGTCGCAGGATGCCATGAATGGACGCATCCCCCCGCTGTCGGGAGACT
CCCTCGTCTCCTACCTGGGTGTCAGCGGAGCCGCGCAAACATCGTCTGCGGGCCGCGGCG
GCAGGCCTGCTCACAGTGACGATGGCGGATTCCACGAGGTTGGGGTTGATGACGACGACG
ACGACGATGACACGGGCGGGGGAGTGGACGCTCAGGAGGCGGCGAGACAGGCATTCCAGA
TGCAAAATGACGATGGTTTTGACAGCAGCGACGATGACAGCAGCGACGCGGGCAGCGTCA
CGGGAGCAGACGCCGGCCGCCAGCGCCTTCAGATCAAGATCAGGGCAGCCGCCCCTGCAG
AGGCCGCTTCCAACCCCGACGCCCTCAAGGCTGCTGCGATGAGCCTTAGCCTTGCTCCAG
CAGGCCAATTCAGACTCCGGGCTGCCAACACAGTGGACAGCAGCTTTTCCACCGAGGAAG
ATTCCTCTGAGTCCTCCAAGACCTCGAGTCCTACAAAGAGCGTCGACTCACAGCGTCCAA
GCTTTCTCCATCCTCAGGTCCTGCCGCCTCACCCTATGGCGCCACCGCCCACCTTGCCTA
CGTCGGCCCCGGCGCCTTCACAGTCCTCGCCGGCCCAACTGCCGCTCGCGGCTGTAAGTC
GGCCTCCGCCGCCATCGCAGCCTCAAGCCGCCCCATCGCCCAGCACCTCCTCCTCCCTGG
GACAGTTCAAGGCAGGGATCGGCGAAATGGAGAAGGGCGCGTGGGACAAGGCCATAGTGC
TTCTGACCGGGGCGATGGATGCCGTGGAGGAAGAGGCTCGTGTGGGATGTTTGGACGGCG
CCAAGAAGCAGCAACGCATGGCTCTCATGAGCCAGTACCTGGCGGCTGTTCAGATGCTGC
AGTACTCACGAGAGGCTGTCAGCGGCCCGGGGGCCTCTGATGAAAGCCTCGAGCTGCGTG
CAAAGATGCTGCGGTTCGCTTCGAGCCTCAAGCTAGAGAGCAAGCACTCCGCTGCCCTGA
AGCAAACCGCGGTGCAACGCAACATGGAGGTCTGCAATTTCGGGTTTGCCATCGGAGCCT
TGGAAAGCCTCATTTCTGAAGCACTTCAAGCAGATGCTCCGCCGGAGTACACCGCCAACC
TCCAGCAGACATTGGAGGAGTGCGACATGAAGGGCGGCGGAGACGCATCCGTTCCCGACG
ATGAAGACTGCTCTGTGATCCCTGAAATTCTCTCGGGGGCTTCAAATGCTGCGGAAGTGG
TGTTCCTCGTTAAGCAGCTCTATGAAGGGTAGATGCCGGCGCCTCAGTCCGGAAGCGGCG
CACGACGGGCTGCCCAGGAGGGGGAGCTGCCCGGCTCAATGGCCGCCGTTAAAGCATACC
GCTTTCTGTCTGCAAAAAAAAAAAAAAAAAAAATCACAC
>cluster_981_pilon
GGGTGTCAGCCTTCGCTGCCCGCCCCAGCAGCTACATACGACGTCAGCATTCACACCTGC
GGGCTTGATATATTCCCTACACTATCCTTCTAGTGGCGCCCACCGATTACAGGAAGGGTT
GGCCGGCCGCTTGACATTACGAGTACTCACTGATCCGCCCGTTTCCAGACCGCCTGGACG
GATCGTCGCCCAACAGCCGCTTGGGTAGGGTAGGTCTCTCGGAGCGAAAACAGAAGACTC
CGAAATGTCCGCAATTACTGCCGTCGGCCCCGAGCCGATCGCCTACGTGAATGGCGTACG
CCGACAGTTGCCGCTGGGATGCGCGGAGAAGACCCTCCTGCAGTACCTCCGAGAGACCGG
CCTCACCGGCACCAAGCTAGGATGTGGAGAAGGTGGGTGTGGAGCCTGCACGGTGATGGT
GTCGCGCTGGCAGGGCGGCAAGATCACCCACCATGCAGTCAATGCGTGCCTGGCGCCACT
CTACTCCATCGAGGGCTGCCATGTGGTTACCGTCGAAGGCATCGGGAACCAGCGCGATGG
GCTGCACCCCGTCCAGGAGCGGATGGCGAAGATGCATGGCTCGCAGTGCGGCTTCTGCAC
CCCCGGCTTTGTCATGTCGATGTACTCCCTCCTCCGCGCTCGCGGCCAGGAGGGCCTGCC
CATCTCCGAGGCCGACATCGAAATGCACCTGGGAGGCAACCTCTGCCGCTGCACCGGCTA
CCGCCCCATCGTCGACGCTTTCCGGGTGTTTGCCAAGTCGGACACCTCGGCCTACACAGA
GGAGTCCATCTCCGCTGCCACCGGGGGCCAGAGCGCTCCAACCAACGGCGACAGCACCAG
CAAGATCTGCCCCTCCACCGGCCGCCCATGTGACTGCGGGGCCTCAAAGTCCGAGGGGCC
CTCCGACATCTCCTGCCCCGCTAAGGCCATGAGGACCGCCAAGCTGGGCTCCTCCAAGGG
CGAGCCAATCTTCCCCAACGAGCTGCGGCAGAGGGGGGTCGCGGAGCTTGTTGTTCCAGG
CTCGATTGCCACCTGGATGCGCCCCGTCACCCTGGACTCCCTGCTGGAGATGAAGGCGGC
CCACAACGACGCCAAGCTCGTCGTCGGCAACTCAGAGGTCGGCATCGAGATGAAGTTCAA
GGCCATGCGCTACCCCGTTCTCATTGGCTCCAGCCACGTTCCTGAGCTCACCGCCATCAC
CGTCACTAATGATGCTGTCACGTTTGGCTCCTCCGTCACCCTCACCAACCTCATGGCGAA
GTGCAAAGAGCTCATCTTGCAGAGGCCGGCACACGAGACCTCGTGCTGCGAGGCCATTGT
CAACCAGCTGCATTGGTTTGCCGGCGTGCAGATACGCAACACTGCCTCCATTGGCGGCAA
CGTTGTGACCGGCTCCCCCATCTCTGACCTTAACCCCATCTGGATGGCTAGCGGCGCAGT
CTTCACCGTGGTCGGGAAGGGCACCGGCGAGAGGGAAATTCCCGCCTCCAAGTTCTTCCT
GGGCTACAGGAAGGTCGACATGCAGCCTCATGAGCTGCTGAAGAGTGTCCGTCTGCCATT
CACCCGCCAGCACGAATACGTGAAGGAGTTTAAGCAGGCGCACCGCCGTGAGGACGACAT
CGCCATTGTCACCGCGTGCATCCGCATGCGGCTCGAGCCATCTGAGGCCGGCTTCACGAT
CGCCGAGGCACAGCTCGCCTATGGCGGGGTGGCCCCGAAGACCATCATGGCCGAGGGCAC
CGCTGCCCTGTTGACCGGGAAGCCCCTCAGTCAGAAGACCCTGCAGGCGGGCCTGAAGGC
CGTCCTGGAGGACGTGCAGATGACACCCAATGCCCCGGGCGGCATGGTGGAGTTCCGCCG
CTCCCTGACGGCCTCCTTCCTGTTCAAGTTCTTCGTCTTCGCGGCGGGCAAGCTTCAGGA
CCAGGCTGGCTTTGAGCAGCCCTTCCCCGAGTCCTTCAAGTCGGCCGCCGAGACCTTTGA
CCGGCCGCCCGCCTGCGGTGCTCAGTACTATTTTGAGGGGGAACCCGATGAGATCGTTGG
CGAGCCTCGCCGGCACTTGGCGGCGGACCTGCAGGTCTCGGGCGAAGCCAAGTATGTCGA
TGATGTGTCACTGCCAGCTGATGCTCTCCATGGCGCTTTATTGATGAGTAAGAAGCCGCA
CGCCAAGCTCCTCAAGGTTGACGCTTCCAAGGCCCTAGAGGTGGAGGGCGTCGCCGCCTT
CTTCAGCGCAAAGGACGTCCCCAAGCAGGCGTGGGGCGCCATCGCCAAGGACGAGGTTGT
GTTTGCAGACGAAGTGGCCACTTGCGTCGGGCAGCCCATCGGTATTGTGGTGGCGCGCAC
CCCTGACATTGCCCGCCACGCTGTCCGGCAGATCGCCGTCGAGTATGAGGACCTCCCCCC
CATCATGTCCGCCGAGGAGTGCAAGGAAGCCAACAGCGACGCATGGTTCTTCAAGTCCCA
CGAGGGGCGTATCGACTGCGGGGACGTTGAGGCCGGGCTCAAGGAGGCTGAACAAGTGCT
GGAGGGGGAGGTGAAGATGGGCGGGCAGGAGCACTTCTACCTTGAGACCCATGGCTCCCT
CGTGATCCCCACTGAGGAGGACGAGCTCCTGTGCATCTCCTCCACCCAGGCCCCGACCAA
GCACCAGCAGGTGATTGCCGGCTGCCTCGGCATCCCTGCCCACAAGGTCATCTCCAAGAC
GAAGCGCCTCGGTGGCGGCTTTGGCGGAAAGGAGACTCGTGGCGCCGTCGGCCACGTGTG
CTGCGCCATTGCTGCATACCACACCGGCAGGGCGGTGAGCCTCATTTTCGACCGCGATGA
AGACATGCAGGGGATGGGCCAGCGCCACGCTTTCATGGCCACCTACAAGGTGGGCTTCAC
CAACGAGGGCAAGATGGTGGTCTTGGACGCTGACCTGTACAACAACGCTGGCAACACCCT
CGACCTTAGCTGCGCCATCATGGACCGCGCCCTTTTGCACATCGACAACTGCTACAAGAT
CCCCAACGTGCGGGTGGTGGGCCACCTGTGCAGGACCAACCAAGCGAGCAACACCGCCTT
TAGGGGCTTCGGCGGGCCCCAGGGCATGATGATCATAGAGCAGATTGTGGACCGCGTGGC
CAAGGCTGTTGGGAAGACGCCTGAACAGATCCGCGAGCTCAACTTCTACCAGGAGAACGA
CACCACACATTACGGGCAGGTGCTGGAGCGCAACCGCATCCAGAGCTGCTGGGGGCAGGT
GGTGGAGCAGGCCGGCGGGATGGCGGCTCGCAGGGCCGAGGTGGAGGCCTTCAACGCCAA
GAACCGCTACAGAAAACGAGGCTTTTCCGCCGTCCCGACAAAGTTTGGTATTTCTTTCAC
CAACGTCATCCTCAACCAGGCGGGCGCCCTCGTGCACGTCTACACCGATGGCACGTGCCT
TGTGACCCACGGTGGAGTGGAGATGGGCCAGGGCCTCCACACCAAGATGGCGCAGATAGC
GGCGCAGGCTCTAAAGCTGCCCCTGAAGAATGTCTTCATCGCCGAGACCTCTACCGACAA
GGTCCCCAACTCCTCCCCCACCGCCGCCTCGGCGTCCTCTGACATGTACGGCTACGCTGT
CCTCGACGCATGTGAGCAGATCGTGGCCCGCCTGGCGCCCTTCCGGGAGAAGATGCCCAA
TGCCTCCCCACAGGAGATCGCCACTGCCGCTTGGTTGGACCGTGTAGACCTCTCCGCCCA
CGGCTTCTACAAGACACCCGACATCACCGGCTTTGGCGGCAGCATGCCCTTTAACTACTA
CACATACGGAGCCTCTGTCTCCGAGGTCGAGTTGGACACCCTGACAGGCGACTTTCACAT
CCTGCGGACGGACATAGTGATGGACGTTGGGAACCCCATCAACCCCGCCATTGACGTTGG
GCAGGTGGAGGGCGGCTTTGTGCAGGGCATGGGCTGGATGTGCATAGAAGAGCTGGTGTG
GGGTGACAAGCAGCACGTGTGGGTGCCACCTGGCCACCTGTTCACCAAGGGCCCCGGCAA
CTACAAGATCCCCTCCATCAACGACATCCCAATTGACTTCCGAGTCAGCTTGCTCAAGAA
CGCCCCCAACCCCCGGGCGGTACACTCCTCTAAGGCCGTGGGGGAGCCGCCGTTCTTCTT
GGCCGCCTCCGTCTTCTTTGCCCTCAAGGACGCCATCTATTCAGCTCGCAAGGACGCCGG
GCACGAAGGCTGGTTCCAGCTGCACTCTCCCTGCACACCCGAGCGCCTGAGGATGGCCTC
CGTGGATGAGATCACCGAGGCGGTGGCCCCCGGCGGCGTCCTGCCATACATCAGCTGCTA
AGCCCTCCTGTTCCAAGCCAGCAACAAGTTCAAGACTGACGCACTAGCACCTAATGACGC
AGCCCGCTCCACCTTTTGCTTGGCTCTCCCTCACCATAGCGATGCCGTGTTTCCATGACC
GGAAACAATATGCTTCATATTGCCTGCAGAGGTGGAAGCTATTCTTTTGAACAGCGTCTC
AGCAGCACACCCCCTCCCTGTCCCGCCCTCCCTTCCCTATTATGTGTTTGGGTGTGGACC
GATGCCTCGATGACACGCATACCCCGAACCACTGACCCCCGGGTGTTCGCGCCTTGCGCG
CACTCGCTGTAACGTGATTCACGTAGAGTCAAAAAAAAAAAAAAAAAAAAAAAAACCTA
>cluster_998_pilon
ACATGGGGATGGGCAATGGAATCTACGGCCATGCCACGGTCCGCCATCCAGCGGAGCCGG
ATCACATGATGCTGTCGCCGTTTGGAATCTCTTTCGCCGAGGCCCACTCCTCACACTTCC
GCAAAGTCAACTCGGATCTCAGCAAGGTGCCTCCTGAAGAGCAAGCCCTCTTCAACGACA
CAGCGATATCAATGCATGGAGCAGTGTATCGTGCTCGCCAGGATGTTGGCTGCATTCTGC
ACACGCACAGCCCATACGCCACCGCCGTCGCCAACTCGCCAACGGATTTCAACACCGCCC
TCATGCAGGACTCCATGCAGTTTGTCGGCAAGACAATCCGATTGCCATTCACAGGCAGGG
CAAGTGGCCCAGAGGAGAATGAGGCACTTGCCAAGGCCATCTCTGAGGGCGAGCAGCTCC
CGGACGTGGTCTTCATGGACAACCATGGGGTGCTTGTCACTGGCCCAGATGTGGCAACTG
CCTTCTCACGGCTCCAATACCTCGAGCGATGCTGTCAGGTGCAAATTCTCGTGCACTGCA
CAGGGGAGAAGGCTGTAGCCCCGCAGCCCAAGAGCATAGACATCATGAAGGATTGGTATG
CCAGGAATGGGAGGAATGCCTCGGCATTGGAATGGGAGGCTCACAAGCGGCACTTGTTAC
GGCTGCCCGGTGAATACGCGCAACCGGCGTATTACGAGTAGAGCAGCATCCTACGAGTCC
ACTAGCCGTTTCCGCGCTTTTAAGCCCCGGTGCGCAGTGACCATTGCAGAGGACGACCCA
CTATGCACGTGGTATCAATGGCAAACCGTGGCCCACTTCTAGATTGTTTCACGTTCCTGT
AATGTAACGTGACACTGAAAAAAAAAAAAAAAAAAAAAAAAAAAAAAA
>cluster_1001_pilon
TAGGTGCTGGAAGCTGGCCCGCGAAGGCTGTCGGCACTAGTCTGCAATGGCTCGCATGGC
GAAGGGACACTCAACCTAAAACTAAAACGCCTGCTCTAGGTAGTGCTGGAAGCTGGCCCG
CGAAGGCTGTCGGCACTCGTCTGCAATGGCTCGCATGGCGAAGGGACACTCAACCTAAAA
CTAAAACGCCTGCTCTAGGAGCATCATGGCTGGCACCACACCCTTGCGGGGCATCCCAAA
CTTGGAGAGGTTCGCAGCTATGTGCGAGCCGCCGCCCTCTCAGCAGGCGCAGCTGAATGT
CTTGTGGGACTCACAGACCCCCAATCAAACGTCGGCTGCTGAGCTCTGGGCGGATACAGA
TAAGCAACAGGACTACCTGCAGCAGCAGCAGACGCCAACCCTACTTGTCGACCACTTGGG
GAGTATGAACGAAGGAGCCCCAGCTGTGATCCCGGAGCTATGCGAGCCGAGTACCCGAAG
CCCCTGTCCTCCGCCCTCCCAGGCCGACGATGGAATGCAGTTCCTGAAAGATCTGCATAG
CGAAGTTGAGCCATCTCATGTCTCAGAAACCCCTTCTCAGGTAAATGACACTTGCGAGGA
CGGTTCACAAGCTCAGCCCCCAAACGGCACTCCGGCTGTGTCCCCTGCTTTGCTTCGAAC
GCAAGCTCTGCCAGCAAGTTGTGTCTCACGCCGTTCATCCTTGGGAGCCAGCCAGTCGTC
CCTGGAGGAGTCGCTGCCCCGTGTAGGGGCCCGCACAGGGGGCAGGGAGGCATCGAGCCC
CGGGAGCCTGATGCGCCCCAGCGTAGCTGCCGGAGCTGCTTCCTGCAGCAGGTGGACCTC
GCAGCAGCCTTTCACGCAGTCACCCGGGATGCTGGCAACGGGTTGTGCGTCTCCGCTACC
ATATAGTGAGAATGCAGGCCTGAGCCCAATCTACGAACAGCCATCAGCACCTCCCAACTC
TCCTGGCGGTGGGGGACACGGTTCGTCACCGGCTAAGGCAACCCCACTTAGCACGGGGCG
GCCATCCCTCGGCATGCCCAGTAAGCCGGCAAACCCACCAGATCTGCCGGAAGGAGAGGG
GGTTGTCCCTGACGCAGCCGAGACTGAATCTCCGGAAATCGTCGGCACTGTGCCCCGGGG
CAGCCCTGCTGCTATGGCTGTCCAGCTGAATGTCGCTGGGCAGCCGGCAGTGGGCAGTGG
TGATGCTCTGCAGGTGGAGCTGAGCAAGGCACTGGCACCAGTGCCATGCACCGCCACCCC
TGCTGAAGCACCTGCTGTGGGGAACTCACGGGAGGGCAACATTGGTCACGCAGAAGCACC
GGTTGACAGGAAGGATGGGCAATATACTTCCTCGGGCTCGAGCGACAAGTTTGAAAACAT
TCAGTACTTAACTCCGCCGTCTGAGGAGGTCACCTGTAGCAGACGCAACACAGGGCCTTC
CAGCCCGGGCTTGACGTCCCCTGCCGCCACTGGTAAACGGGCTGGGGTGGTGCTGGTGGC
CGATGGCAGTCAGTCAGAGCGTCCGGTGGTCAAAGTCCGCCGGAAGTTGCCGCGCCCAGC
AGCACGGTCAGCGAAAGGTTCTGGCCATGTGGCAGACGGGCCATCTGCGCTGCTGGCAAA
GTCACCATACAACCAATCCAGGGGCAGCATTAAAGGGAGAGACACTGCTGGTGAAGCTCC
GGGGAGCTCAGTGCTGCCTGGGCAGCTGCAGCCCACCGCCAGCGAACCGGCTGCTCTGCC
GGAGAAACAGTGCAGCAGCCTGTCAGTGCCTCCATGTGCCCAGCCCGTGATGTCGGCACA
GGCACGGGACTCCCTGAGGGAGAACGTGCACTGCGGAAATGACCTGGTGCTGTGGTGGTG
GGGTTTGATATGACCGGGGATACCTCTCTGGCCATGGACCATGCTGCCATCCCACTTGGT
GGGGTTTCCCTTTCAGCTTACATGCTACGGATCACAGTGTGTGCTGTGCTGGTCACCCGA
CAATGTCGCAGCTGGCCAGGTCGTGTCAAGCAAACATGCGGCGACGATACCTGTGAGGAT
TTCAAAACGTTCTTGCAGGACGGAAATCAATGATATTACCCAATGATTGTGTTCGTACGA
CATCTCGCACGGGGGGCAGAGCGAGGAAGGGCGAGGCGCATCCAGATGCGTGTGGTTCAT
ACCTTCACCCCCACCCGTAGCCTCAATGGCTTCAACTGAGGATGGATGCTCCATCTATCT
ATTGAGCCTAATAGGCTGGCGGCGCCAAGATGGCGAGGCTGTGCTATGTACAGCTCCAGC
TAGTAGATGTGACAATAGAAATGAGCTGCCCGGCTAGAGAAGTGGGTGCTGCGCTGGGGC
AGCAATCAGTTTGATGTAAAATAGCCTGAGGGGCGACGTGCAAAAAAAAAAAAAAAAAAA
AAAAAAAAAAAA
>cluster_1015_pilon
GGAAGCAGCCAAGGCTGCCTATGACTTGGGGTGTGAGGTGCATGTCGTGGAATTCGCGCC
ACGCCTGATGCCGCGCCAGGTGGACGACGAGGGGTCTGCCTTGCTGGTGAAGAAGATCGA
GGATCTTGGCCTCACGGTTCACCTAGGAACTGCCACCGAGCACTACATTTTGGATGACGG
GGGAGCTGTCTGCGGTATTAAGTTCAAGGATCAGGAACCCATGGACATTGATATGGTTAT
CGTCTCCTGTGGCATCAAGCCGCGGGATGAGCTGGCCCGGGACTGCGGCCTCGAGCTTGG
CCCACGTGGGGGTGTGAAGGTCAACGCAAAGCTGCAAAGCTCAGACGAGGATATCTATGC
CATTGGCGAGTCTGCTTGCCTGGACCACTCGGTGTATGGCACAATGATTTATGGCCTGGT
CGCTCCTGGCTACGACATGGCTGAGGTGCTGACAAACAACCTTATGGGAGGGGACTTGGA
GTTCGAAGAGGCAGACATGTCAACCAAGCTGAAACTGATGGGTGTGGACGTGGCAAGCTT
CGGTGATGCGGAGGTGAAGGACGGCGAGTCTGTGGCCATCGTCAAGAATGATCCCATAGC
CGGTGTCTATAAGAAGCTCGTCTTCTCTGCAGATGGCACCCGCCTTCAGGGTGGGATTCT
TGTCGGGGACGCGGCGGACTACCAGGTGCTTCTCGGCATGAGCAAGAGCGATGCCCCACT
GACGGTTCCGCCAAGCGACCTGGTGTACGGGGCTTCCAGCGGGGAAGGCGGCGCAACTGG
CGATGCCTACGCTCTGCCTGACGACTTCCAAGTGTGCTCATGCAACAACGTCACCAAGGG
TGACATACTCTCTTCTATCCGTGAGGGTGATCTCACCACTGCCGGGCAAGTTAAGAATTG
CACCAGCGCCGGCACAGGTTGTGGAGGCTGCATGCCGCTGGTCACCGAGCTGTTCAACAA
AGAGATGATTGCCTCAGGGAAGGACATCAACAAGACTGTCTGCGAGCACTTCAACTACAC
CAGGCAGGAGCTGTACCACATATGCCAAGTGGAGAAGGTCAAAACCTTTGAGGATTTGCT
GGCAAAGCACGGCTCCGGGGACGGTTGTGAGATTTGCAAGCCTGCTGTCGGCAGCATCCT
GGCAAGCCAGAACTCCGAGTTTGTGCTGAAGGAGGAGCACCTCTTCCTTCAGGACTCCAA
CGACCGTTACCTTGCCAACATCCAGAGGGGTGGGTCGTACTCTGTGGTGCCCCGTATCCC
GGGGGGTGAGATCACTCCTGAGAAGCTCAAGGTCCTGGGAGAGGTCGGGGAGAAGTACAA
TCTCTACACAAAGATCACCGGCGGCCAGCGCATCGACTTCTTCGGCGCCGAGAAGAGTCA
GCTTCCGGACATCTGGGAAGATCTGGTGGAGGCCGGCTTTGAGAGTGGGCATGCGTATGC
CAAGGCTCTTCGCACGGTGAAGAGCTGTGTGGGTTCTACATGGTGCCGGTACGGCCTGCA
GGACTCTGTAAGCTTCGCTGTCCGAGTGGAGGAGCGGTACCGTGGAATCCGGGCCCCACA
TAAGCTGAAGTCGGCAGTCTCTGGCTGTGTACGTGAGTGTGCTGAGGCTCAGTGCAAGGA
CTTCGGCCTCATTGCTACGGAAGCCGGGTACAATCTCTACGTGTGTGGCAATGGCGGTGC
CAAGCCTGCCCATGGCAAGTTGCTGGCGGTGGACAAGTCCGAAGACGAGATCCTTAAGAT
CATTGATCGCTTCCTGATGTTCTACATCGCCACCGCCAGCCCACTTCAGCGGACTGCTCG
GTGGCTGGAGGAGATGGAGGGTGGCTTTGACTACCTCAAGGCCGTTGTGATGGACGATAG
CCTCGGGATTTGCGCGGAGCTGGAGGCTCAGATGGACGAGCTGGTTGAGAACTACAAGTG
CGAGTGGGCGGAGGTGGTGAAGAACCCGGAGGCCCGGAAGAAGTTTACTCAGTTTGTGAA
CGAGCCCGAGAAGATCGAGCGTGGCATTGAGTTCATTGACATGCGCGGCCAGCTCCGCCC
AGCTGACTGGCCCAAGGAAGTGGAGGGACCGACCTCTGAGATATCTGAGCCTCTGAAGGA
GTTGCCCGGTGTCCTGGAGGTCGCGATGTCCATGAACGGCAGTATCCCCATGCTCTCTAC
CGGCACTGATGCGGCCTGGTCCGCCAGCCAGGGCTTCGCCACCGGGCACAAGGACTGGAC
GTCCCTGGCTTGGGTGCGACTGGCCACTGTCGCAGATGTCCCGAAGAACAGTGGTGCTAC
TGTGATGTACGGCGCCGTGCAGCTGTCCATCTTCAACTTCGCTGCGCGTGGGGAATGGTA
TGCCACCCATGCCATGTGCCCACACAAGAACGCCTTCGTGATGAACCAGGGCCTGCTGGG
TGATGCAGCCGGGGTTCCTAAAGTGGCCTGCCCGCTGCACAAGAAGCCCTTCGCCCTGGC
AACAGGCGAGTGCATGACCGGGGAGGACCTCTCCCTGCCGGTCTTCCCTGTCCGGCTGCA
GGGGGAAGATGTCTTTGTTCTGCTTCCACCAACTAGCGAACTGGACGCAAGATTAGCCAC
TGACTTGTACAAGATCGGTGCCGGTGGCTGCAGTGGTGGCTGCGGAGGGTCCTCGGCCAA
CAAGGAACCGGAAGGGGACAAGGTCCTCATGTAGGGATTGGGCACGCGCTGGGTATAGCC
CCCCATAAAGTCTCACAGATGGGGGCAACTCGTGTACCTAGGTTACAGTGCATGTATGTG
AGCAGAAGGCTGTAGTGTAAGAACCATGAGGGATGTAAAAAGCTATGAGTAGAGCAGTTT
CAAACAAAAAAAAAAAAAAAAAAAAAAAA
>cluster_1024_pilon
ATGGGAAGCAGCCTCCCGGTTGAGCGAAGGCTCTCTGTCAGACGACGGTTCTGAAAGTGG
ACCTTTCACCCCCCAGGTTTGGATACGTTCCATCGCCCGTCCTGCCGGGGCCTACCTTAT
CCGCGGGAGCTGTCCCGCCACTACAGTAGGAGCACATTACGTACTTAGCGCGTTTTGTGA
GACAGTTGAGTGCGCGTCAGCAAAGTACCGTAGTGCACCCACCCTGCTGGCGAGCGGCCT
AACCAGAGGGGTCTTCGCGCGCTGGAGCGGAGTTTTGAGTTGGTAGCGAACTTACAGCTA
GCGGATTCAGCCTCGCATGTCTAATCGTTGACCAACCACAGCTGGACTAAGTCATCTTAC
ATAGCAGCAGGAGGAGTGAAGCCGGCCACCTGGCCCAGGAGCCTGCCAGGCCGTCATTCA
TCCATCATGGATGATCGCGCGTACAATGTTCCCAAGACCGAGCTCCTTGAGTGGACCAAC
CAGGTGCTGGAACTACAGCTATCCCGCCTAGAGCAATGTGCATCCGGTGCAGTCTTCTGC
CAGCTCTTTGATGCCTACACAGTTGGAAAGATCAACATGTCCAAAGTGAACTTTGCTGCC
ATTTTCGACTACGAGTTTGTGTCCAACTACAAGCAGCTTCAGATTGGCTTCAACAAGGCT
GGTATCGAGAAGTACATTGACGTAGAGCGCCTGGTGAAAGGCCACCCGGCAGAGAACCTT
GAGTTTCTACAGTGGGTCTACCACTTCTGTCGTCGGACTGGGAGGACCCCTGGCTACAAC
CCCGTTGAGCGCCGAGCAGCTTCCAAAGGAGGTGAACTTCTGGATCTGCCACTGCCACAC
TCGATTTCCAGCAAAACTTTTGCTCCTGTCACCGCGTCCAACTCACCTCTGAAGAAGGTT
CAAAACAGCGGCCTCCTGGAGCCAAATGGGGACGTCAAAGACCACGATTCGCGCCACAAG
TATGTCCCCAACAAGCCCACTGCCAAGCCACTGGCGTCACCCAAACGCAGCCCACGCGAG
CCTGTTGAGCCCCGGCTTGTGACCACCTCCAGCCGGTCCCGTCCGGCCTCAATCGACGGG
CGCTCCCCATCAGACAGGCAGTCCTCCAGAAGCAACTCCCCAGCCTCAGGCTTCAAGTCC
ATGGGTGGCAACGCTGTGCCTCTGTCTGCCAAGGCCAGCGGATCATCCCGCGGATTCTCA
CCGTCAGCAGTGTCCATGGGGTCTCCAGGCATGTCTCATGGCGGCAATGGTCAAGGAATC
GGTGAAGACGGTGAGGGGTTTGTGTTGGACCCGCAGACAGCTCAGTATGCAGACGATGCC
GCCCAGCAGGCTGTGTCAGTCCTCTTGCGGTCATTGCCCGGCCTCAAGCGGCTCCTTGGG
CAGGTGGGTAGTGAGACCCATGATGGGTTCAACCATCGCGGGAAGCTGCGGAGCCGCCGT
GATGTCATGCAGACTCTGGTGCAGCACACTTGGGTCCTCCTTCGTGACTTGCACCTAAAC
TCTATGAATGGTGGCGGAATGGATGGCAGACTCCGAGCCCGCCGTTTGGAGAATTTGCAA
AAGGAACTGCAGGGAGCCCAAGCTTTGTTTGAGGAGCTGTGTGAGGAGGTCGACAAGGCA
GAAAAGTTTTTCCCTGTCCCGCAAGGTGCCATGGCATCATTAGCGGCTGGCAAGGTATCG
CAGACTGAAAAGGGCACCATGGACACCAAGCAGCTGGACAATGCTCTGCGAGCTGTTGGT
GCTGCTCAGACGTCCCTTGCGCCTCTGCATAAGGCTTCCCTGATTGCTGCGGAAGCCCAG
TGCCACCACGCTGACGCCATTCTGGCACAGGCCAAGGAGGCCCTGCAACATGATGGCAAG
GACACACGTCCGCCTTTCAGAGTGTCTGTCAAGCCCAACACCATGGGTTATGTCGGCTCT
ATCAACACTGGTGCTTACAAGGACACAGAGGACTGGCTGGCTCAGCTACGTAATTTCCCT
GACGATCCAGACAAGCCAAGGTTTCAGGTCCCCCTCAAGCCAGACAGCCCAGAGACAATC
GTGGGCGCGCTTCATGGCGGAACATATTCTGGCGTGGACTCCGGATCCCTGACCCCTCGA
GGACTTTCAAAGTATGGAATTGTTGGGAACTACGGTGGCAGCCATCCAGAATCCAGAAGC
CCAAGGCTCCATGCTTCAGTGGCTGCTGGTATCGGAGGGGGCTATAAAGTGGTTTCCCCA
GAGGCGGTCCAGATGGTCAGCGACACTGCTGAAGACTCCGCTCACCATTCCACACAGTAT
GCGTCAGCCAACAAGCAAAAGCGAGGATCTTCCAAGTCTTATCAGGGTTCTGCTGCTGCT
GCTGCTGCAGTCGATGTCAGTGTCACCATGGGTGCCCAACTCGGCAAGTCTGCAGCAGAC
GATGCTCACACCATTGATGGTGAGTATGCAGACGCTCAGGTGGAGGCCCTCGAGAGGTTC
GACTCTGCTGTCAGCCGTGGTGGGAGGTCCGCTGCCAGCACTGCCAATGCAGCTCCCAAA
AAAACATTTGCATCGGCAGCTGTCGGTGCGGACCTTGACTCAGAGGCTGAGAGTCAGGCA
GATGCTATTGCTGCAGCGCTTGCTGTTGCACGTGTGTCGAACAAGGAGGATCTTCAGCGC
CAAGAAGACGAGGCACTGACAGCTGCTGCCACCAAGAGTGCGGCCATGAAGGCGGTAGGC
ATTCTCGCTGATCTGGACTACACTGAGCCGGTCAATGACGCAGACGCTGACGCTGTCAGG
GCCCCAGACTATGCCAGCCAGCTGCCTGATGTGCCTGAGCCCATCGAGGGTGTGGCTCCA
GTGCGTGCTGCAACTCTTACACCCCAGGCTGGGGTCGCTCCTGGAGCCCAGTCTGCGAAG
ACCAAGGGCGGTGTTACGGAGAGCGAGGTCGTCGTTGATCTCCGGGACAAGGAGAATGAT
GGACAGCTCACCAGCCGTGTTCTGCGCCCACGCGATCTCCGAGACGTTACATACGAGATG
CGTACTCTGGCCAATGGAGACAACTACAAGGGCCCATACCTCAAGGGCCACAAGGCCGGA
GAAGGCGTCTACACTTTTTCAAATGGCGACGTATACGCTGGGGAGTTCCTGGACGACGCC
ATGGAGGGATACGGAGTCTACGTGTTTGCTAACAATGGCAGGTATGAGGGGCAGTGGAGG
TCAGCATTGTACGAGGGAGTCGGCATGGAGACCTTCGCACGTGGCAGCACCTACCACGGC
GAGTACTCCAAGGGTATGCGCTCCGGTTTCGGCATTTGCCGGTACTATAATGGCGACTAC
TATGAGGGCCAGTGGCAGGCCGGACTGCGCCATGGCAGAGGTATGCAGCAATGCACCGAT
GAAAGCAACTATGTCGGGGACTACAACAGCGGCAAGCGCCATGGCTACGGAGTGTATTCG
TTCCCGAATGGTGATCGCTACATGGGCGCTTACCGTGGAGATGTCCCTCATGGCTACGGA
GTCTATCTTTTTGCCAGTGGTCAGAAATATGAAGGCCAGTGGCACCACGGCAAGAAGCAC
GGCCGGTGCATCTACACCATCGAAACTGGGGAGCAGTGGGCAGGAGAGTGGCGTGAGAGC
CGGCCCAAGTGGGTCCAGAGCCTGGCTGATCCTGAAGCCATGCGCGGCCCACATGCCAAT
GCTGTTCAGCTGGCCCTCCGGGCTGCTGAGGAGGCTCGCAACGCTGCCAAGGACGGTGCA
TCTCGCGCTGATGAGCACTGGCGGACCAATGGCCCCATGCAGCTTGGTGTTCGGGATGTG
GTACTTCGAGCAGACAAGGCTGCAGCGGAGGCACAGGCTGCTCGTCAGCGGGCCCTCGTT
GTCGCAGCCTCTATCGATGATGGCCGAAAGTTAGCAGAGGAGCAGACCTCCGCAACCCAG
CCTCAGAAACTTGGTCGGCAAGCTTCAGCCAGAACTAAAACCTCAACCAGCAAGTCTGAC
AAGAAGAAAAAGCCTTTGAGTGGCTTCAGGCGAATGCTCACGACTCGATTCTGAAGTTGA
CGCATTCTGATTTCTGTGCTATGAGAAAGAGCTTCATAACGGCTCAGACTACAGTATTGT
TAGCAGTGGCCTGCGAGGACATCTACTGCTCCGTCCCGTATTAATGCCATAAAAATATTG
CCAGGTCAGGCAGGCTTGGGCATGAGCAACGAGCGCAGCCTTCCCTTGTTGAGTGGTTGT
TGACTTGAAGCTCTTGTTCGATGTATATTAACGTCCTTACCCTGCCCCCTTTTAAATCAT
ATATTCAGAGAAAAAAAAAAAAAAAAAAAAAAAAAAAAAAA
>cluster_1032_pilon
GATCAACGGCAGAGTTGCAGTCTGTGGGAGCATTGCCTACACCTGCCAGGACCCCTGGAT
TCAGAACAAGACTCTCAAGGACAACGTCCTCTGGGGCCGAGTACTCGACGAGCAGAAGTA
CAGAGAGACTCTTCGGGTCTGCAGCCTGGAGCAGGACCTGCGGGTTCTACCCGCTGGGGA
TGAAACTGAGATCGGCGAGAAGGGCGTGAATCTGTCAGGTGGTCAGAAGCATCGCGTGGC
TCTGGCAAGGGCCGTGTACGGCATGGCGGACGTCTACCTCCTTGACGACCCCCTGTCAGC
AGTGGATGCCCATGTCGGCTCCCACCTCTTCACCGAGTGCATCTGCGGCATGCTCGCCAA
CACCACCCGCATCCTCGTCACCCACCAGCTGCAGTTCCTCACCATGGCGGACACAATTGC
GGTGATGAAGGACGGCCGCATCCAACACGTGGGTTCCTATGAGGAGCTGATGGCCGAGGG
CGTGAACTTTCAGCAGTACTCCATCTCCACCGGTCAGGAGGAGGCCAAGAAGGAAGAGGC
CGCTGATGTCAATCCTGAGGATGTGATCCCGGAAGTGGAGGCAGTGGAGGGCGACGGGTC
TGAGGGAGAAGGCAAGGGCTTGGCAGAGGAGGCTCAGGCGGAAGAGACTCCTGACCAGCC
TTTGGCAAGGGCGGTGTCAAGCAAGCCGGCGTTGGAGCAGTCGTGCAGCATCGGGATGGA
GATCAAGAGGAAGCCCAGCCTGCGGCGCGCCGGCTCGCTGGTGCTTGAGGAAGGCCGCGC
AAAGGGACAAGTCAAGATCAAGCTTTACCTTGAATACCTGGGAGCCTGGGGCCCTTTCTT
CATCCTGCCAACGGTGTTTCTGTTCACCGCCAGCTCGGAGCGAGCGCTGCAGCAAGTCCA
GAACTGGTGGCTGAGTGTGTGGTCAACCGATGGGCTCGACTATGGCGGCACCGACAAGTA
CAACGACTTCCACTATGTCAGCATCTTCTTCGCCATTGGCATAGCCTCCCTGGTGTGCGC
AATCCTCCGCATCGTCGTCATGGTGCGCGGCACAGTTGCAGCGTCGCGCAAGCTGCACCA
CCAGCTGCTGGACAAGGTCCTCAAGCTGCCAATGATGTTCTTTGACACCCAGCCCACCGG
TCGGCTGATCAACCGCTTCACGAAGGACGTCGAATCCATGGATGTCCTCCTGGGGCCCGT
CATCGCGGCCTTCCTGGTCTGCGCCACCAGCGCCGCAGCCTCTGTCATCGTGATTGCTGC
CGTCGCCCCTTGGTTCATGGCATCCCTGCCTGTGCTTGGCGTCGCGTACTGGTACGTCCA
GCAAGTCTACATCAAGGGCAGCCGTGAGCTCAAGCGCCTCGACAGCGTGGCCTTCAGCCC
AATCTTCAACCATTTCGGCGAGACTCTCACCGGCCTGTCCACCGTCCGGGCCTTCCGCGA
GGCCGACGCGTTTGCTGCCCACAACCTCGCTCTTCTTAACCAGTCCAACCGCTGCTGGTG
GCCCCTCCAGGCCGCCAACCGCTGGCTGGGCATGCGGCTCGAGTCGATCGGAGTGCTCAC
CGCGTTCCTCACTGCCATTCTGACTTCCGTGTTGGTCCCTGTTGGAGCGGGCCTTGCCGG
CCTCGCGCTGACTTCAGCCATGCAGATGACCGGTGTGCTCAACTTCATGGTCCGCCAGTC
CGCCGAGCTCGAGATCAACATGAACGCCGTGGAGCGTATCCTTGAGTATGAGGACGAACC
CGAGGAAGCGGCGGCAGTGATTCCAGGAAACCGCCCCCCGGAAGCATGGCCGTCGCGTGG
AGTCATCGAGGTGGATGACCTGTACGTCCGCTACCGCGAGGAGCTGGACCCTGTGCTCAA
AGGCATCTCCTTCTCCACAAGGGAGTTCGAGAAGATCGGCATTGCTGGCAGGACGGGATG
CGGAAAGTCCACTCTGATGATGACACTTTACCGCATTGTGGAACCCATCAGGGGCTCTAT
CACAATCGATGGCGTCAATACCAGCGGTATTGGTCTCCGGGACCTCCGCTCGAGCCTGGC
CCTCGTCCCACAGGACCCTGTTGTCTTCTCAGGCACCATCCGCTCCAACCTGGACCCGTT
CACTCAGTACAGTGACTCTGACCTGTGGCAAGCCCTTGAACAGGTTTCCCTGAAGGGCGT
CGTGGAGGGCATGGACAAGGATGTCGGCTTGGACTCTGTCATCTCTGAGGGGGGCGGCAA
CCTCAGTGTCGGCCAGCGACAGCTGCTTGGTCTGGCACGCGCCTTGCTTCGCAATGCCCA
CATCCTGGTTTTGGATGAGGCCACATCCAACATTGACAACACCACGGACAACCTCATCCA
AACGACCATCCGCACAGCCTTTGCGAACTGCACGGTGCTGACCATCGCTCATCGGCTGCA
CACAATCATGCACTCTGACCGCATCATGGTCCTTGACAATGGGCGCCTCATGGAGTTTGA
CTCACCCAAGAAGCTGTTGAAGAACAAGAACGGTCTCTTCTACGGCCTGGTGGACGAGGC
CAGCAAGAAGGGCATGCACCGCTCCAAGTCCCAGGCCCGGGTGGCGGACTTGGTCGCCTC
CGAAGCCAAGCGGGTGATGGCAATGCCAAGCATACGGAGAGACGCCAAGTAAGGGTCAGG
TCCTTTCGTTGTTCCAAATGCGTGCATCCCTCTGCCGCTGCTCCGCCAACTCATGCAGAG
CTCGCGCAGAATGGGCAAAGGTTTCTGGGCTTTGACACGCTAAATGCTGAATGTTTGTGC
CGATCGGGCGGCCATACATATTAGTTTGTCCCTTCAAGGAATGTTGAATGGATGGTCTTT
AACAACAACAAATGGGTTCGGGAAAAAAAAAAAAAAAAAAAAAAAAAGCAA
>cluster_1046_pilon
CATGGGGCTTTGCCTGAGTATATGCGCCTCGCTGGCGATCCACGCCCCTGGGGAGGTGGT
GCAGCAGCTGATGAACACGCAGCTGCTTGAGTCGTTCCACTCAATACCTCTGACAGTGGA
TGCTGCCATCCTGGAGAACTCCAGTTCAATCCTGCAGCGCATGCAAGGCTCCATCACCAA
GGGCCTCCCCCGCTTTCGGGCAATCCACGAGCAGTACGAGATGTCCGAGCACACCTTCCC
CGTCACCGAGGGCTTGCTGGAGGTGATGGCGGTGGTGCTCCACAAAGGTGTGACCTCCGG
GATTGTTGCCGAGGCCTTCGGGTGGCTCATGATCCGCGTCCTGAGCCAGCATGCCTCGTG
GACGTACTCCAAGCCCGCCCAGCAGTACAACCTTGCGGAGCTGTGCCTTCGCGTCATCCG
CCGAGGGACGCAGACGGTCATGAGCGCTGCGCGGCACGCCCGCAGCAACGAGGAGGTCGA
CCACCGGATAGCCTTTGTCGAGGCCCTGGAGAGCTTCATTTCACGCTCGCTGCTCTGTTT
CCTGCCCTCGGCCTTCCCTCCCCCGGCCACCACCCTGGAGCAGGACCGCGTCAACAGCAG
CGACCTTGTGGTGACCAAGTCGCGGGAGAACCTTGCCAAGGAGATGCTTGCCCTCTTGCC
GGCCCTCGATCAGAGGCAGGATATCCAGGAGAGGCTGTTCTTCGACAGGCAGGGCTCCGA
GCCCTGCGGGGCCGCCTGCCTGTCCTCCTACCTCACCTACTCGCACTCTGACCTGAAGAT
GCGCCTCCTGGCGCTCAACGCAATCAAGGTGTTCCTTGAAGTGATTTCCGGGCAGCAGCC
CAGCAGCTCGATGAGGAAGCTTTCGTACACCGACCTTCTGATTTCGGAGGGCATGCGTGG
GGCGGAGGGCAACCAGGCCCTCTGGAGGAACACGCTGGTCCAGAGCACAGGCTTGGTGAT
GGCCGGCATCGACACTTCGGTGTGCTGCGCCGCCATGGAGTGCGTCAAGTGGACAATCTC
CAACCAATCGCATCTCATGAACGTGCTGCTGTTCCCAACTTTGCTGGACAAGAAGGGCGA
GAGCACCATGGGGCAGATCATGCCGTGGACGCGCAAGCAGAAGCAGCAGCAGCAGGAGGG
CAACGGCCACCCCGAGGCACCGCCCACACGCTCGGACGACTCAGCCGTGAACATCGAGGA
GCTCAATGGTGGGGCAGAGCTGCAGCCGCTCAGCGGCAGCGCCACGGCTCAACAGAACGG
CAATGCGGCGGGCGGCGCCCATCCCGTGGCTGTCAGCGGCCCCTCGGCCTCGGGGGCGAG
CACAACCTCTGCAGGGGCCAGGCCGGCGTCCGAGCAGCGCGGCCCGGGGGCGCAGCCCTC
TCCCGGCCCATCCTCCGCAGCCATGAGCACCAGCACCCTTAGCGTGTTGGACTGCCTGTG
GGACCTCTTGCAGGACGCCCCCCGCCTGCTCAAGGAGAAGCCACAGTCCATCTCTGCTGC
CCTCCAGGTCCTGGCGGTCTTGCTGCAGTCGAGCCAGATGTCAGCAAAGCACCGCGAGGC
CGCGGATATCCTTAAGCGGCAGCCGGGCTTCTGGACCTGCGTGGCCTCTTGCGTCCCCGC
CCGGCAAACTCAAGAGTCGGACCACGAGCCCGAGCGCTCACAGCACCTCGCGGAGCGCTC
GGCCCTTCTGTGCATGGCCATCGAGCTTACGCACTACCTCAAGGCGCCCAACGGCTTCAT
GCGCAACAACACCCATAAGGAGCTGCTGAACGTGGTACGCAGCTGGGAAAGGGAAGGGTG
GCGGGGCCGTGCCGCCCGCATCAACCAGCTGCTCATGGAGCGCGACGGGACCAACATTCA
GGAGGTGGGCAACGCCTCCACCGGCATCACCAGCATGTGCACCGCCTCAAGGAGCTGCAT
GTGCCTCGGCATGATCGTCATGATGCTCATAGTCATCATAATCGTGCAGCGGCAGAGCTA
ACAAGGCGTGCAACGCGCCGCGCGCAACCCAAGCTCAGCGCACCATGAACAGCTAGCCAG
TCCTTGTAACCACCCCGCGCAGGTAGACTTGGGGGTATGTACATGTTTCTGTAAGCTCAC
TGGTACAAGACCAAAAAAAAAAAAAAAAAAAAAAAAAAAAA
>cluster_1051_pilon
TAATGCCCACCTCGCCCTGTCGGAGCAAAGCACCCAACTTCCGTCAAAGTCGGAGCCCTC
GCCCCCTCTCCGCTGGGGCTCCTGGAAGCCGCCCTCCGGTCTTGCTGGCCATGCCCTCCT
GTTGCTCAGCCGCACGGCGGCGGCGCTCTCGGCGGCGTGGCCCGAGGTAAGGGTGGCAGA
GGCAGACGTGGAGGGGGCCGACGCAGCGAGCGAGCTATGCCTTCGTCTTCTGGCTTCTGA
TGAGCTAAAGGGCGCGAGCGGTGAAGAGGTCCAGAGCCGGCTGCAGGCCCTTGGGGACTG
TATGACAGCGGTGTGGGGCAGCGGGGCTGCCTGGCCCCCGGCGGAGGGCGAGGGCGAGGA
GGGGAAGCTGTCCCCATTCCACTTGTCCTGGGCTGCACTGCTGAGTGCCTGGGTAAACGC
TAGCAGGCTGGCTGAGCCCCTGAGGTTGGTCGAGACACTCTCAGCTGCACCCTTCGAGGC
GGTGTCAGCCGAGGAGGGCGCGAGCCTGGTATCAGAGGCCAAGGCAGCCATGGGGACGCG
TGTAGCCGCCTGCCTGGCTCTGGCACTGCCCCACGCGGAGGTTCAAGCCAAGGCAATTGC
TTGGCTTGAGGAGGAGGAGGAGCCGTCCAGCAAGACAGAGGCGGGGATGGCGGCACTGGC
GTGCGACGGCGGCGGCGATGAGGACCCCAGCGACTCGCTGGCGGCGGCCGCCCTTCTGTG
CCTGCTGCTGCGCCGCGGCCTGCTGGGACGGGCCGTGGGGAGGCGCTGCTGGCCAGCCCT
GCTAGGCGTGCTTGCCTCTTTGCCGCTGTACCCCCACCAGGCCACAGCTGGCGAGGCTCA
GGATGAACAGACCATCGCGCAGGAAGAGGCTGCAGCAGCGGCAGCTGGGCGCTCGCCTGT
CTGCTGCCGTGGTGTGTGGCGTCGCTTGTGGTGGACGGCCGCCACGGGCAGGCAGCCGCT
CTGCTCCTGGAGATGGCCCGGGTGCACCCCGCCCTCTGCTCCCTCGACTCAGGCCTCGCA
GTCATGCAGCGGTACCTGCGGGCATGCTCCCGGCTGCCCTCTACCGGCGCTGCACCTCCC
GCTCAGCCGCTGTCCAGCGGGGCGCCCTTCGAGGAAGGAACACTGCCCCCGGTGGAAGGC
TTCCTCCCCACGACGGGGCTCCTCATCTGCGAGGGCGTGCAGGGGCAGTGCCAGGCGGCT
CTTGAGGTGCTTGCTGAGGCCCTGAAATAGAAAGCAGCGTGGGGAAGAATCGAGGCGTCG
GCCTCGGCCGATGCAATGCACTCCCTCCGAGTAGGGCGCATGCATGGATATGCCGATAGC
CGGCTGCTGCAGCGCTGTGGGGGTGCACGCGTGCCAACCCACACAACACGGACATTGACA
TGCTGCGTGTGCTGTTGGAGTTGCAAGTAATCAAAGGCTGCTGAACCCAAAAAAAAAAAA
AAAAAAAAAAAAAAAAAA
>cluster_1059_pilon
CATGGGGGCACCAGCTCCACCAACCACGCGCCCCCTCCCGGGTCGGTGGCCGCGGCCGCA
GCTGAGCTCCGTGCGGCCGCCGAGTTTCACCAGCCGGGGAACCCCACCCCGCCCTTCCCA
AACCAACTCTACCTCCGTCGTGCCGGTGCCTTGTCCCCTTGAAGAACTTCCTGAGGCGGC
CAAGGCGGTCCCCGCTGCCGCCACCACGGACCCAACGGTTAATGGGCTTGTGGAAGGCGG
TGCGGACGTAGCTGTGAGTAGTCGGGAAGACAGGCAGCCACCTCGCACCAAGACTGTGGT
CACAGGCCGGCCTGCTGCAGCGGTTGCCACGGCGCAAGAGGCTGCGGAGGAGGAAGGCCC
ACAGGGCTCAGACGAGGCCGAGAGCGGGTCGAAGGACACCCTCGTGGAGGGCGGATCGTC
TCCCTGAGAGCGGCGATCCCCGGCTGAAGCCCGCCGAAGGGCCGGGTCGTCCGGGAGCCT
TAGTCCCACAGTAGATAAGGAGTCAGCTCTGCCGCTGCTCATGAGTCTGGAGGTCACTCA
CCAGATGATGTCAGCAGGCGCAGTGCGCCGCCCGCCCGCCCGGCAGGCAGGCAGGCAGGC
GTGCAGCTTGTCCGGTGCTCTCTGGGCCGGGGAGAGAGGTGCACAGGGGCAGATGAGCCG
CTGCCACCCGCATGCGCCGAGGGCAAACTGCCATCTGCTAATAAGTCTGTGTGTATCTCG
GTCCCTCGTTGGCATCATTGACCCGGTAGGTTATTAGGGAGAGCGCGCCCACACACAGCT
CTGTGGGCTATGGCGTGGTGGGATATTGTTGTCGTGCATGGAAAGCAAGGCGAGGGATTT
TGTAAGAGAAATGAAAGGCAGCAGTTAATCAAAAAAAAAAAAAAAAAAAAAGCAT
>cluster_1063_pilon
TTCATGTGGTTACTATCGTTTGTTGTAGTCATCACTCGCGTCTGCTGCTTCTTCCCCAAG
TCTCACGCTGCTCTGACACACTCGCTCGCTTTCGCCAGCCTCCTGTGTCACTCCGAAGGG
GTGGGCCGTACAGTACTTGGCTTGTAGTATCCTAGGCTCAGGATGCTGTCGCTGTCACCC
ACCTCCGCGACCTCGCACCCTGTCGCTGGCAATGACAGCGCGGCACCTCTCCAAACTGCG
GAGCCCACACCTGGGAGAAAGCGCCCTCCGAGCTGCCAGGTGCCTGGGTGCACCGCAGAC
CTTACAAAGCTGAAGAGTTTCAACATGCGCTGCAAGATATGTGATGTGCATCGCACCCTC
GATGCCATCAGCATAGATGGGGAGGACCAACGCTTTTGCCAGCAGTGTAATCGCTTCCAT
CCTCTCAGCGCCTTTGACAAGCACAAGCGTGGGTGCCGTGAGAAGCTTTCGAAACACAAC
AAAAGGAGGCAGTCTCGTGGACCGGCTGCAGGCTCTAGTGGTGCCCCTAAAAAGGCGAAA
GGCTCGGACTTCTCAGCCGAGAACATGACCAAAGTCTTGGCGGGGATGATTGAGATGGTA
GCTCGGTCACAAGGCACAGCTGGTGGGGCGTCCACGCTTGATGGAGCTGAGGGCTGGGAT
GCGGCCGGGCTGAAATCAGTCTCAAGCCCGCGCTCGAGCAGCGGAAGCCATGCCGACGCA
TCAAATGCTCAGCCATCCCTGAACTCGGCTGGACCTCATCCTGAGGCTTGCTCTTCAGAG
GGAAGGCAACAGAAGCATCTCAAGTTTGCAAGGATGAGCAACCCAGACTCAGGCGCTTCA
GCGTGGACAATGGCTTCTGCTGGCCTCAATGATCTGTTTCCTGTGGAGGGAGTGCTGGAC
ACAACAGTGCGCACCGATTCAGTGACACAAGATGTCCCATCTGAGACTCCCGTCAGGCAT
ATCCTCAAATCTGAGGCCTTCTCTGCCCTGCCAGCTGGAGAGCAAATGAGTTTCAGCAGC
AAGTGTCAGCTTGGGCCGTTTGACCTCGAATTGCCACCAGTTGCATCCGCCCCGATGGGA
GACTTCTCAATATCCTCCCAGTATCCAAAGTTAAATGCAGCCATTTCTCCTGCGCCAGCT
GCTCAGGGGGTTGGGCAAGGCGGGATGTTTGATAGCACTCCATTTGATGATGCCTTCATC
TGGAGATCCGCCTCAGATGGAGTGCCACCGGTTTCCAGCCGCTTTTCAGCTCCTGGACGA
CAGGATGGCTGCACTGCCTCAGATATGTCCAAAGGGGGCTGCTCAGCGGACTCCCATTTC
TGCATTGGTCCGGGCTGCTGTATCTGCGCCATGCCGTCCCTACCGAGCACAACCACGGCC
AGCCACGACACTTGCACCGCCAGCGATAGTTTTGTGTTTGGCAACACATCCATGTATCCA
TCTGAGATCAGCAACACCCGGATGTCTATGAAAGTTCAAGGCGCCACTCCATGGGATCTT
CCTGGCAACCTTCACGGCATGATGTGTGACACCATGGGGGTTAAACGAGACTCAGGCGCC
CTCACTGGCTACATCCGTCCTGGCTGTGTGTTTTTGACTGTCGATGCCGTTATGGACAGT
GCTTCCCATGCTGGCAGTGTGATCAAGAACCTCCCATCTCATATCCACAGTATGCTACAG
TCTGGTCCCTTGGCATCGCAGAACATCGATGTGCAAGTCGGAGGTACTCTTTTGGGCTTC
GAAGCTGGAGAGCTCATCAGTCACTCACCCTTACCAGCTGACACTCCAGTCGTAAACTCA
GTGACCTTCGCTGCTGCAGACGATATAATTCAGGCTGTCGTCACAAACTATGCTGCCCAC
TCGACAACTGTGTTGCTGCGTATGGATGGGCACTATGTTCCCTGTGAGATTGAAAGGGCG
GAGCCCCTTGGCGGAGGTCGGGATCTGTTGACTATCAGCTGCCGTGATCGTGGGTTGCTA
GGAGTTGGCTGGCTGGAGCTGATGGACAACCGGCACGGTCCCAGTCTTCTCTCCGAGGAC
ATTCCCATCCTCCTCACAAACAATGCTCAGGTGGCTGGCGAAATTTGCTCAATATCCTCC
ATGGCGCAGAAACCCCCAAAGGCAGAGGTCGCATCGCTGCTATGGGATATTGACCGCATC
TTACACGGAGACACTGATGAAAGCAGCCTTGACCTGTGTGCCAAGGTGGCCCAGGTTGTC
TGCAGCCAGGGATGGGACTCAACGTTCCTTGCCACCATCAACTGCGCTCTCAAGCATGCA
CCACTGTCTACCCTTGTGGATCTGTACGGGCAGCAGTGGCTGAAAGAAGCTGTGAGCAGT
GGCATGTTCAAACTCGTGGCTCAGGTGGTGTATTGCTTTGCCACCGCCAAACGTGTCCCT
GATCTGGTGAACAAGCCTGGGGATGATGAAGCAAGTATTCTGGACCATGCTGTTGCTCGG
GGAGACAGCGAAATCTTGTGCCTGTTGTACACCCTTATCGCGGCCTCCCAGTCATCTTCA
CTGCCCCAGGAATGGGACAAGCCGCAGGATGATGTACAGTACAGCCGTGTGAGGCGCGCT
GCCAATTCGGAGCTGGAGGGTTGTGAGGACATGTGCTCAGAAATGCCTGCTGTGGAAACC
CTTCAGCCGCTATGGATGGCATCCTCCTCAAGGGGACAGCTGAACTCGTTATGCTTCGCT
GCCCTTTCACTTCGTCTGGCTGCTTACGTGCTACATGGCTTCTGGTGCCAAGGCACGTCC
TTCTTGGACTGGAGGCTCCAAGCTGCGATGGCCACCTCTCTGGTCTCAGTAGGGGTGCAT
CAAAGCTGCTTGTACAAACGCTGGGAGCTCCATCGTATCAGCCTTCTGGCCTTGCAGTTG
CTCGCATGGCTCTTCCACTACCTCTTGATGTGGGATGCGTCTGGTGGTTTCAGTGTTCAG
CTCCCACCATACTCCTGGTCTATGTCTGTCCACCTCATCCATGGTTCCCTGGCTTATGGA
TCAGCTGCCATCTCCAATGTATGTTTCTTCAGCGATCACCATTTTCAGAATGCAGTGGCT
CCCTTTGGGTGCACTTGGCTCTACTATCTCGGAGCAGCGGTGCTTCACAGTCAAGGGGCT
ATGGCACTGTGGAAAGAGAGTCTGGCGGCTCTCATCCCAAGTATTGCCTCAACTGCCGGG
CTGCTTGTTTCATGCCCAGTGGCCTTGCGGTTCAATCCACCTTCGGCTAAGCTGAAACAG
AAGTTGCAGTGAAACCTGTGACAAACGACGTGTCACTGTGACTGTGACAACTAATATCGT
GACGGGTAGGATTGTTCTACTTTTTATCAGATTTATGAGCTCTCTCCGACACGTAGCCAT
TAAAACAGTAGATCTAGATTTGGAGCACGGCATTCACCTGTAATTGTAAGGATCTAAGTG
CTCAAAAAAAAAAAAAAAAAAAAAAAAAAAAAAA
>cluster_1064_pilon
ACGAGTAGCGCTACTGGAAGGACACTCAGGCGGCACCAGACGGGCTGATCACCCGACAGA
AGCCAACACCACCAATTAGGCTCGGTTGACCCGTCGGCTGGACGCCCAAGAGTCCCCCGG
CCCGGCGCGCGCGCGATGCCGTTCGGTTTTGCCTCCTCGGCCCCGACGACGGCCCCGGAC
GTCGTCGTCCGCCATCAGTCCCTCGCCACCCACCCGTTGTCCGCCCCGCCGATGAGCCGC
ACGTGGCGCTTTCTGCCGGGCTGTTGCTCTCACGCGCAGAAATCAGGCTCCGGCAGTCTG
TGCTATGCCGCTCGAGGACTCCTTCTTCGGGGGCGCATCCCATCGAGCACTCGCCGTGGA
GCACGGAGGCGGCCACTCCCTTCGCCCATCAATAGCTCTGAACGCACCGAGGGCAGTGAA
TTGCCTCCTCCTCACGTCCACATCGGAGCAGGACGGCTGGGCCTTGGGCTCGTCATCCCA
GCGATCGACAAAGCGCACCTCCCATACGTTGTCCTCCAAAGACCGTCCAAGGCTTGGTCT
AAGCTCCTCAAGTCTGACAGTGACACCGTGGCGCTCTCCGTCAATGGCAAGGCGGTCACA
GACCCAATCCGGCTCATCACGGACAACGAAATCGACCTCGGCACCATGGGTTTACCTGAG
TACTCCACGTGCCGCGTTGGTGGTGGCTGCGGTCACATGGTGCTGTCAAACGACAACCCC
ACCTGGGAAAAGCTGCTGCAGAGTGCGCAGTCGTTCAGTACCTCGGTGGGCAGCAGTGTG
GCCGACTGGCTGGGCCCCCTCCTCAGCAGCCTTCCCGAGCGCGAGCTGGAGCACAGGCCG
GTGTTGTATGCCTGCGAGAACGACTCCAACGCCGTGAAAGAGCTAGCGAGTCAGCTGGCC
GGGCGCGTGGAGGTGGTGCCGTGCATGGTGGACCGCATCTGTGCCGGCCGGGAGGTCACG
GGCGACCCTGACCCCGAAATCTCTGTTGAGGCCGAACACCACACCGGCAGCATCGTCCTG
TTGACCCCCCCGGAGAATCCCAATGCAGAGATCCCCCTTGCGGGGGATGCCGTGACAGTG
CCGCAGAGCGCGGCCGTCGGTGCTTACCTATACAATAGGAAGGTTTGCATGGTGAATGGA
ATGCACACTACACTTGCGTTCATCACCATGGTGTGGAATGAGATGCAGCGAGAGATGGGC
TGCCCAGGGGAGGTCGCTGGGTACGCCTTGGAGGACCTCAAACTTGAGACGTACTCCACA
GCACCCGAGGAAGTGCGAGACGACATTTGGTGCTGGGCCATTGCACAGATCCTAAAGCTG
ATGTGGGAGAACGAGGAGGACCTCATGCGAGAGGCGCACGGTGCCGACTCCAACCAGGCA
CTGGTGGACGATTTTCTGGCCATTGCGCGCCTCAACCAGGAGCGCTTTGCCTCTCTGGAT
GACACCACGAGTCGTGTGCTTGGTGGGGGAGTCTCGAACCGCTACATGGGGCGGCTGGTT
CCTGTGCAGGAGGCAGTTCATGCCGTGCAGGCCATGTCTGAGAGCTGGGGAGAGAAACAC
CCCATGAAGCTCCTGCTGGAGACGGCTGGCTTGGATTTGGAGGACGTCGTGAACGCCTGC
GACAAGCTGGTTGGACGTGCGTGGCGCTACTGCCGGCGGGACGAGGTCCTGAGGTCATAC
GTGGAGACCGGCCAGGAGCTGTTTACGCCCGAGTCCCCAGAGACCCAGGTCAGCATCGAG
AGCCTGCAAGAGACGCTGCGTGACCAGAAGATCCTGCTGGATGAAGCTTCTGAGGGGGAG
ATGCAGGGGCCGTCGTCTCTGCTGTCTGAGAAGGTTTCAGTGATCTTTGATTTCGACGGG
ACACTGCTGGACTCCGAGGTTGTTGCTATGGAAGTCAACTACTGGACTCTTGTGCCCTAC
ATGCCAGAGGTGGGCCCCCCTGCCCTAACGCCTCAGGCCCGAGATGAGTTCATGGAGCAG
AATGCCGGCAGGAACTTTGACTCGCTTCTTGCAGAGGTTGACGAGCAGCGCCTCGAGGCA
GGATTGTCCAGCATCGCTGAGGCAAGAGAAAACCGGGAAGAGAGCGCTTCTGCAATGAGG
GCAGTGGACAGGATGCGCAACCGGTTGGGGCTGAAGATGTATGCCGACATGAGGAACGAG
CAGGTCTACGCTTCTGAGATGGAGATTCGGGAGCAGCAAAAATCCGACGTGATCTTAGCG
CTCGCGAGGATGTCGCAGCCCAACAACCACGTCACGGACACTCTGGAGGCTCTGACCTAC
CTCGGCATCCCCTGTGCAATTGCGACGACCAATGGAAGGCCACGTGTGCCTCTCGCCCTC
AAGGCTGCGGGGCTGCTCAAGTGGTTTAGCCCTGAGAAGATCCACTGCGGCGAGAGCGAC
TTCCCAACCCCCAAGCCCAAGCCGGACCCTGCCGTGTACCATCTGGCAATCGAGGGAGAG
GGCATACAAGCCATCAACTGCGTTGCTGTGGAGGACAGCCCTTTTGGAGTGGGGGCAGCA
GCCGATGCTGGGACAGGTCTTGTCGTGGGCTACGTTGGCAGCAGCCACATCCCCGAGGAG
ATCGAGGAGCACCACGCCTACGGTCTGTTGTCGGGGGCAAGAAGCAAGAGTGGACTCGGG
GCGGACATTGTTATCAACGACATGAACAGCCTGGTGCCGATTGTCACGTTCTTCAAGGGT
CTCAAGGACAGGGAGAGGCCGTTTTCCTTCCCTGACGCCCTCATCAACCAGATGACCGGC
TCTGTGTGGCTCCCGATGGACTACGAGGAGGCCATCCAGGCCGGGGAGGTTGTGGATGTC
ACCACAGTGAGCATGCAGGGCTCTCAGGCGGCCTAGTACGTTAGGAAGTTCATGTGTGTC
AAGCCCCAACGTTTAGGGCATTAGGGTTTAGGGTTAAACCGCCCTTGACAACGCTCCCGT
GCTCGCTCTCCAATGACCGCCGCTACAGGCACGTGTGTGAGAGCGAGCCGTCACGGGACC
CGCATGGTGTACCTCAGCACACTGACAGGCCGCTTCCCCTGGGGTGGCCTCCCATCGCCA
TGGGCCCCTACCTGGTGGGCCGCATGGCTACACGCAGTCGCCACATGACTGCATCCATGG
CATGAGCTGAATAGGGACCGATCACTCTCGCATGCGGCTGACGGCCGCCGCCGGCCTGTG
CCCATCTGCCGAACTGTGTGTAAGCTTGCATGCCACAACGTAGCAGACAGCTTCTCCAAC
TGTACATGTCAACTTGTAATAGCATCACCATAGTTGCGCTGAAAAAAAAAAAAAAAAAAA
AAAAAAAAAAAAAAAGA
>cluster_1068_pilon
CGAGCACCGCTTTGTGACGGTCCTGTTCCTTGTGCAGCAGACGAGTGCAAGTCTCCTCGT
CGGCAACGCCTCGGAAGTCCGAGCGCTGCAACATCAGCTGGGCTTAGTCATTGATGTGGT
GGAGACCCAGTGGAACGGATTCACCCGGCAGATAATATTCGACGACAAGGGGCTCACCGC
AATCTTTGTGTTTGGCCACTCCGGCTCGGAGCACGAGGACCATCCCGTCCGCGCAGTCCT
GGCTGCCTTGGACGTTCTCGCAGTGCTCGGGAAGAACTCTGAGAGGCCATGGCATGCGGG
GCTCTCCACGGGGCCTTGCTTTTGTGGCACCGCTGGCAACATCACGACGCGGTGCGAGTA
CGTCGTCATGGGAGATGCCGTGGTGACTGCCGCAAGGGTGGCGGGTCAAGCGGTGAAGAG
GCAAGAGAAGATTGTGTGCTCGGACTCCCTGCACAAGGCGATGGAGAAGGGCCCGGTGAA
GCACCGCGCCCTGCAGATGATCCATGTGGGCACTGTCAGCCTTAAGGGCAAGAGCTGCGC
CACCGATCTGTACGTCCCGGAGCTGAACGAGGCCAAGTCGGACAGCGAGGAGGAGCGCCG
TTGCGCCCATGTCGGCATGGAGCCCATGGACGTGAGAACGGCGGAGTGGAAGGAGATATT
CGAGTCAATCTGCCATGCGCTGTGTGAGAGTTCCGAGCAGCGCCTCATCGTCATCGAGGC
AGGGGCCGGGATGGGGAAGGGTGACTTGTTGAGGAGTGTCCTGGCGTGGGTCGGGGTCAG
CAAGGGGAGGGCACTGGAGTCGGCAGGCTCTACGACTTGCCGCTCTCGCCGGCGGTCCTG
CCGGCCCTCCTCCGGGAGCTGTGGCGGCTGCCGGGTCGTGCACATCGCTGCCTCCTCCAT
CGAAAGCGGAGTGCCATTCTTCGCCTGCCATAGGCTGTTGAAGAAGCTGAGAATTCTCTC
GGCGGAGGAAGACGGGATGCTGCCGGCGATATTCTTCCAGAGAGAGGATCAGTGGACTAC
CGATGAGCTGCCGCCGTACTTGAGGCGATACAGCCGCGAGCTGCAGTACCTCCAGGCTGC
CCCAAGAGAGGAGCGCAACCCCGCCTTGGTCCCGCTGTACCTCAACCTCATCCTGACTGC
GTTGCATCGTCCGGGCTCGCCACCGGTGCTGATTGCCATCGAGAACGTTCAGTGGTTGGA
CCCTCTTTCGTGGCGGGTACTCACGGCACCTCAACTTGTCCAAAGACGGGCCCCCGGCGG
CCATGCCGTTGTTTTCACGTCTCGTGGGCGCGGCGACCACGGCAGCTCTGCTGTCCGCTA
CCGGGCGCTCTGCAAGCAGCCCACTACCAAGCTCGTGGTGTTGCCACCCATCGGGGACCA
CCTAATCACCTCGGTTGCGGAGCGCGTCCTCGGGGCCCGGTCCTTGTCTCCGCAGCTCAC
GGAGTTCATAACAAATCATTCGGAAGGCGTCCCTCTCTACGCTCAGGAGTTGGTGGCATC
ACTGAAGGAGCAGGGCCTGGTGGAAGCGAGGGAGGATGGAGTGTGCGTCCTCTTGGTGCC
TCGAGAGGAGGTCGGGATGCCCCCGTCGCTCACTCAGATAATTCAGGCCCGGCTTAGCCA
CCTGGCGCCAATGTACTGCACCCTGCTTCAGTGTGCGAGCGTGCTTGGCCAATGCTTCCT
CGAGTCCCATGCCTGCACTTTGCTGTCGACCATGATGAGCAGCACCAACGAGGACCGCGT
CCGCCGCGCGCTCGGCAACATGGAGAAGCTGCAGCTGCTCTCGAGGGTGAAGACAGCGCC
GTCTGTGCGCAAAGACGGCACCGGCAACGCTGTCTGGAAGTTCTGCCACCGCCTCGATTG
TGAGGTGGCGTACAACATGCTGCTCCACCAACATCGGCAGGATCTCCACAGAGTTGCTGC
CCTGCTGCTTCAGAACGATCTGGACAAGTCAAGTCGCCACCAGCCGCTCGCCAGTCCGTG
GGCCGAAGGTACCATGACCCCGCAGGAGGCTCTCGCAGACCACTGGCTGTGCGCCCTTGA
AGGCACCACCGAGGCACGGCGGCTCAGTTTTCAGTCTGCCCAAGGCCCTTCGGCTGTCAT
GAAGATGTCCCAGGCGGCGCTCTTGCAGGCAGCCACGGCCTTGGAGGAGCTTCTCCACCT
CCACTTCAAGCGTGGTTGTGTTTTGCAGAAGAGCCCCACTGTGTTCCTGGACGCGCTGCT
GGACACGTGTGCGCACTTGGCAGTCCATTCCGACAGCACGACCCTGAGGCTGCGGACCCT
GCGGATGTACAGCCTATATGCCATGCTGCGCTGCTACCACCCGGAAACCCCCATGGATGA
>cluster_1082_pilon
CACTCGCGCGCATCTGACGCCAGCCAAGCCTGCAGTGTAGCCATCGAACCTGTCCAAGGC
CTCGCTCCCGCTCACTTGAGTTCATGCCCAGCCATCCGTCAGACCAGCTTGCCCATCAAA
TGTTCCAGCCGCTCATACCATCTTGATCTGGGATATCCTACGTAGCGTTGCCGTCGCCCA
CTCCGCGAGCGGGGCAGGTCGCCGCGCAGTTCGTGCCTGTCCGTCTTCGTGTGGACAGAC
GCCTCAGCTCCGCCAACGACAGCGGACAGGTTGAGATACATCCTCACTGCCTCGACTCTC
CCGCTGCGGATAGAAATTTTCCAACGACGTATATGCCGTGTGGGATATTTCGTGCTTTTT
AGATTGGATTTATGAACTTCCTGATAGTTGTGCGGTCTCTTGCCGACTGCCCTAAGATTT
GAAAGAGCGTGCACTGCTGCCCGTTTTGCGGTTGTCACCATCCTACCCTTCAGTTAATTG
GGGCGAGCACGCTGCAGTTCCACTCGCGGACTACTCTCTCCGCCTCATTCGCACAAATTT
CAGGGGCTCCAGGCGGCTGATAATTTTCCGTTGAGCGCGTGGCGGTAGTAATGAAGTTCG
GCAACCTTCTCCGCGAGCGCGCGACGGCCCTTCCTGAGTATGAGAGTCTTTTCCAGTTCT
ACAAGCAGCTCAAGAAGAAGCTGAAGGGGCTGCAGCGCTCGCCCGGGGCCGGGGCTGACG
GCCAGGAGGACACCGACATCAGCAGCGAGTGCGGGAGCGTGCTTCTTGGCGCTGCGGGTG
GGCGGCTTGGGGCTGGCAGGTCGACGGGGAGCGCCGCGGACCACGACGCCGTCACTTCGC
GCGCTTCCTCCGAGCAGCGCCACCCCGACCAGGGCCGCGAGCCCTCCGTCGCAGACACCA
ACGTTTCCGCGAATTCAACGAGATCCTCCGTCTTCGAGAAGTGTGCGCACTTCACCGCCG
AGGAAGCCAATTTCCTGTACGTCCTCTCCCTCAACCTCGATAAGTTTAACCAGACGTTCC
TGGAGACGGAGGAGGGCTGCGTCATTCGAATGCGCGAGCTCACTGACAGCTGGAGTGCGT
CCACCTCGGACCTGGAAACCATGAAGGGCGTCTACCGGCAGTTCATCGACCTCCACGGTG
AGATCCTGCTCCTCATGAACTGGTCAATGCTCGCCTACACGAGCATAGTGAAGATCCTGA
AGAAGCACGAGAAGCACACGGGCCACAAGCTGATCGCGCCCCACATGGAGGACCTCCTCA
ACCAACCCTTCTGCTCAACGGAGGCAACAACCGCCATGGCCCACAAGGCAAAGTCTCAAA
TAGAGGCGCTCTCCGCTGCAATTGAGGCCCGTGGCGGCTGCATGTCAGATGCCAAGACCG
AGGAGGAGAGCTGCTTGCAGTCTGTGCATTTGGAAGGGCTGCGCGGCAGTGAAGAACAAA
CCCCCGAGTCATGCAAGGTCAGAGCTGCGCAGCCCGGTCTCAGCGGGACCAAGCGGGCAC
TGGACGAGGCCGACGACAGCCAGCTGTCCTCCCAAGACGGAAGCGGGACGTATAAGCGCA
CACAGGCGGCCCTTGAGACCTGGGAGACGCTCTTCAACCAGCGCTCAACACCCTCCAACT
ACATCGCCCCGTCGCTGCATAAGGACCACACGCTCGCCCCCGACAGCGCCTCGGTCCAAG
CCCATTCATGACCCATGCGGCACCACGGCTGGCGGCTCTCAGCAACTGCCAAGGAGCCCC
AAGCGACACACATATGCACTGTATCATGTAGCAATATTAGCTGCGAGTCATGAGGCTTCA
GTTTTGTAGCATGCCATCAAGCCGAAGGACCTGAAGTGTGCGGTGCCCAATCTATGCGTG
GCTGCCCCGCCTCTGAGTCCCGTGTCCTCGTGCTTGTGGGCTTTTTTGCGGTGTTTGCAA
TTTGCTAGTAGTACACTCTCAATTTCACATAATAATCAATGTAAACAGCCAACTTTGCTC
TTAAAAAAAAAAAAAAAAAAAAAAAAAAAAAAA
>cluster_1086_pilon
CCCGACAGTGGAGGCGACAAGTTCTCACTCCTTACTACTGCTTCACGGGCGAGGCCAGGC
ACGGGCCTTTTTGACGGCCGATCCAACAGGAGACTTGCCATCAAGGCCATCATCTGACTA
TGGGGCAGTCCAAGAGCAAGCTGGCTTGCCAGAGCCCCGTGCCAAGCGACATTGAGATCG
CACAGAGCGTCCAACCAGTACCCATTACCAACATTGCTGCCAGCCTTGGCCTGAAGCCGA
ATGAGGTACTCTCTTATGGTACCACCAAGGCCAAGGTCACGCTGGACGTGCTGGAGCGCC
TGAAGGACAGCCCGGACGGACACTATGTGTGTGTTGCCGGCGTGACACCCACACCGCTGG
GCGAAGGCAAGAGCACGACCACGGTTGGCCTCTGCCAGGCCCTGGGAGCCCACCTGAACA
AGAAGGTGGTGACATGCATTCGGCAGCCGAGCCAGGGCCCGACTTTCGGCATCAAGGGCG
GTGCTGCAGGCGGTGGTTACAGCCAGGTGATCCCCATGGAGGAGATGAACCTTCACCTCA
CTGGCGACATTCACGCAATCACCGCTTCCAACAACTTGGTTGCCGCAGCCATTGACACGC
GGATGTTTCACGAGGCGAGCCAGACAGATGCCGCCCTCTTCCGGCGCCTCTGCCCAGCTG
ACAAGAAGGGTGTGAAGACGTTTGCGCCCGTGATGTTTAAGCGGTTGAAGAAGCTTGGCA
TTGACAAGACCAACCCCGACGACCTTACGCCCGAGGAGGTGTCCAAGTTTGTGCGCCTTG
ATATCGATCCGGAAACCATCACCTGGCGCCGCGTTGTGGACGTGAACGACCGCTTCCTCA
GGGAGATCAAGGTTGGATGCTCTCCAACTGAGAAGGATCAGGTCCGCACCACGGGCTATG
ACATCTCGGTGGCCTCTGAGATCATGGCCGTCCTTGCTTTGGCCACCTCGATGGAGGACA
TGCGTGAGCGCCTGGGAAACATGGTGGTGGCAAATAGCAAAGCTGGCGACCCAGTCACTG
CTGACGATCTCGGCATTGGCGGCGCCGTGATGGTACTCATGAAGGACACCATCATGCCCA
CGCTGCTGCAGACGCTGGAGAGCACGCCGACCTTCGTGCACGCCGGCCCTTTTGCAAACA
TTGCCCATGGAAACTCGTCCATAATTGCAGACCTGATGGGCTTGAAACTGGTGGGCAAGG
ATGGTTACGTGGTCACAGAAGCCGGGTTTGGGGCGGACATTGGCATGGAAAAGTTCATGA
ACATCAAGTGCCGGGCCAGCGGCCTCAAGCCCAGCGCTGTGGTGATTGTTGCCACTGTCC
GTGCCCTCAAGAGCCACGGTGGGGGGCCCAAGGTCACCCCCGGTACCCCTCTTCCACATG
AATACACAAGCGAGAACGTGGAGCTCGTGAAGGCCGGCTGCAGCAACATTGTCCGTCACA
TTGAAAACACCGGCAAGTTTGGCGTCCCCACGGTTGTGGCCATCAACCGGTTTGCCTCCG
ACACGCCAGCCGAGCTCCAGGCTGTGAAGGAGGCCTGCCTTGCTGCAGGCGCCTTCGATT
CCGTCGTGACCGAGAACCATGCGCTTGGCGGCGCAGGAGCAAAGGATCTCGCTGCAGCGG
TGGTAAAGGCCTGCCAGCAGCCGTGCGACTTCAAGTTCACCTACCCTCTCGAGATGTCCA
TCAAGGCCAAGATTGAGAAGATTGCCACGGACCTGTATGGTGCAGCCTCTGTGGAATACA
GTCCAGAGGCGGAGAAGTCAATTGAGCGCTTCACGAAGATGGGGCTCGACAAGCTGCCGA
TCTGCATGGCCAAGACTCAGTACTCTTTCTCCCATGACCCCAACATGAAGGGCGCACCCA
GCGGCTTTGTGCTTCCCATCCGGGACGTCCGGGCCTCGGCTGGCGCTGGCTTTGTGTTCC
CCCTTGTGGGGTCCATGATGACCATGCCGGGCCTGCCAACCAGGCCCGCCTACTACGACA
TCGACCTCGACCTCAAGACGGGCAAGGTGGTGGGCCTCATGTAATGTCCCCCGGGGAGGC
AGAGTGCGCGGAGGCCACACGCGCGTCAGCGGGACTTCCTGCCCTTCTCAACCTCATGCC
CTCCCTCTCCCCGGCCTCCTTCCCTCGCATGACGGTCTTAAGCTGCTGGATTGATAGACT
GCCATAGCCATCTCAGTGCCCCGCGAGTTGGCCGACATGCTTGGGCCAAAGCGGCCAACA
TCGCGTTTGAACGCCAACTGTGTGTTTGGCAGCACATGCCGTCAGTCAATCGGCACGGCG
GATGTGTTCATTCGATGCAGTGATTTCTGACGGAGCAATATACTTATAGAGTCTGCAATG
GTGGCCTTACTTCGGCATGAACCCCTTGCCCGCCGCCTAAGTTGGCGGCCAAGCCGCATG
TGCCTCGACGTGTCTTCATTTTTCGTGCAGTGCCTATAGATGAGCATCCGCTTGCCGTTT
GCATGGCAGCATGTAAGCCGGTGAACACAAGAAAAAAAAAAAAAAAAAAAAAAAAAA
>cluster_1092_pilon
GGACCTCGAGCAAGCCAAAGCGGATGCGGCTGAACAGCTCGCCGCAAAGTCCAAGGAGAT
GGGCAAGATGGAAGTTTCTTACAAGGCGGAGGCAGACGAGGCGCAGGCGGCCCTCTCAGA
ACTGCAAGAGGACGCTGACCGCCTGAACCTGCAGCTCAACGAGGCGCAACGGAAGCTGAG
CGTGTCCCAGGGAGAGGTGGACACGGTGCAGGCAGAGGCGATGAGGGCGCACAGCGAGCT
GGATGCTGCCCGGCATATGCTGTTGCAGAGCCAGACGGCTGAGGCCGAGCTCAGCGCAAA
GGCCGGGCGGATGCAGGCGGATCTCGAGGAGAACCGTCAGGAGCTGCAGCAAGCCAGAGC
CCAGGGGGCAGCGAGCGTGGAGAAGCTGCAGGGGATCATTCGCCGACGAGAGGCGGAATT
GGAGGTGGTGAGGCGAGAGTCCCTCGTCAAAGGGGAGGACGCCCAGCGCAGGGCGGCCAT
CGTCACCGATGTTGAGGCGGCCTTGGCAAAAGCGCAGCACCTCGTGAGGCAGAGGGAGAC
TGAGCTCGAGGCGGCCCGGGCCCTGGTCAAATCGAGGGACCAGAGTATGAGGGAGAACAC
AGCCCAGCTGAGGCAGAGTGACGCGGCGGTGATGCGCCTGAAGGCGTTGGTAGGCGAGCG
GGAGGGGGCGGTGCGGCAGCTGACCAGCCGGGTTCGCGCGAGCGAGGCGGTGGTTGAGTC
AGTTTACAAGGACCTTGAGGACGCCCGTCAGCGCGCCAAGGCCGAGGCGGACTCCCAGGC
GGCTGAGGTGGAGGCTGTCCGCCGGCAACTCGAGCCCATCATTGCCTCTGCGCAGAGCCA
GGTTGAGCAGCAGCGAGAAGAACTCAAGCGGGTGACGGAGGCGTACGAGGAGAGGCTGAG
GGTCGTCTCGGCGCGGCTTGAGGACCAGCAGGCCGACAGGGAGGCGGCGGACGAGCTTTT
CACGAAGATGGAGAAGGCCAAGGGGGAGGTCAAGATGCTGCAGGGGATGGTGCAGCAGGC
AGAGGACGAGGCCTGCGCGGTGCTGGACGTGGACAGTAAGGCAAAGCTCGAGGAGCTTAG
GAACTCCCAAAAGGCCCTGCAGCTGCAGCTGAAGGAGCAGCGCGGTATGGTGGCCACGGC
GGCGCTGCAGCAAGCCAAGGAGGATGTGGATGGACAGTTGCTGCTGCTTGTGCGAAGTGC
CATGCCAGCGGAGCTCCTGCAGAGGGACAATCGCATGCGGCAACAGCTGCAGCAGGCATC
TGAAGCCCTGGATGAGCTGCAGATGGCAGCGCAAAACAACCCGTGGGCTCAGCAGTACAT
GCTGCAGTCCCAGCTGCAAGAGGTGGAGGCGCGCGAGAAGCAGCTGGCGCTGCGCAATGC
CGAGCTTGCGGAGCAGCGCGTTGGGGCTGCCAAGCAGGCCGACGGCGACGCGCTGAAAAA
GGCCCAGGCCATGCAGGATAGCGTGTCGCAGCAGCTGCAGCAACTGCGGGCGTTCCAGGA
AGACATGAAGGCCCAGGAAAGCAGCATGGAAGAGATGCGCACAACACACGAGGCAGAGAT
GGCGGAGGCGAAGCGACAGGCGGCACGGGCATCAGAGGAGGCTCAGCGGTTGCGGTCCGA
GGTGGGGGCACGCGACGCCGAGGTGCAGCGGTTGAGGGCGGAGATGCCCTCGCTGGCGTC
TCTGCTTGCCCGGGAAATCGAGGATGAGGCGGTGGCGGCTGCTCTGGCCGGTCAGGCGGA
GGAGCAGCAGCGACAGCAGCAACAACAGCCGGGTACTCGCACCAGCGCTGCTTCGTCCGA
GGGTGCGTCGGCGGGGGCCGGGAACGGAAATGGAAACGGGACGGCCGAGACCACGGCCCG
CACTGCCACCGCTGCCGCCGCGGCGGCGGCAGCAGCTGCCGCCTCGACCTCTCCGTCGAC
CACCAAGGCGATCTCCAACGTCGCGACGGGCATCTCTGAGCTGGCCGAGGCTCTCTGGAA
CACCAGCTCGGTGGCTGCCTCCGCCGCTGCCACCGCCGCCTCGGCCCCCACTAAGGAAAC
GTCCGCTCCGCCCTCTCCCCACCCTCCTTCGTCTCCGTCCCCGTCCCGGTCTCCGTCTCC
ATCTCCTGTCGCCACCCCGTCGGCACCTTCTGATACTGCCCGCGTAGATGAGAGCACTGT
AGCCGCCGCAGCCACGAAGAGCCCTACCTCCGCTGCGGCGGCTGTACAGAGCGCACGGCC
GGCGGGGGTAACGCCGGCGAGCGTCGGAAAGTCGGCGGGGACCAAGGTTCTGGTGGTGAA
ATGTGCGGGGCATTCTATTCCGCACCCGGACAAGGTGGAGAAGGGCGGGGAGGACGCGTT
CTTCGCGACGCCGGGCGAGCTGTCACTGCAGGAGCCGTGGCTAGGGGCTTTTGGTGTCGC
TGACGGAGTCGGTGGATGGGGGGAGGAGGGCGTCGATCCCGCTGCCTATGCCGCTTCCCT
CATGGAACAGTGCGCCATCATGGCCGGTCCGCCTGATACCGGGACCACTCCAAGAGAGGT
GTTGGAGTACGCGCACGTCAACACGAGGCTCCCGGGCAGTGCGACCGCATGCGTGCTGAT
GATGCAAGAAGGTGGCAAGCTGTCCGCTGTCAACCTCGGGGACTGCGGCTTCCGACTGAT
CCGGGGCGGGAAGGTCATTGCCAGGAGCGCTGTCCAACAGCATGAGTTCAACATGCCCTA
CCAGCTTGCCGACCGGGAAGAGTTCCCCGCCACGGATACCCCCGCGGATGGCGAGGTGTA
CGAGTACAAAATGCAGGCCGGGGACATCGTGGTGGCGGGCTCGGATGGCATCTTTGACAA
CATGTGGGACGACGAGCTGTGCCAGATTGTCATGGCGTTTGAGCAGCGGCGGAGTCAAAC
GCCCGCCAGGAGCAGCACTAGAGATGCCGAGGCCCTGGCGCAGAAGCTGACTAGCCGGGC
CGCCGTCAACGCCTCAAACCAGACCTACCGCTCCCCGTGGGCTGTGGAGGCGGCGGACGC
GGGCGTGACGCCTCTGCTGTCGCGCCTCTTTCCACTTGGAGGAAAGCTTGACGACGCCAC
GGCGGTGGTGGCTTTTGTGGAGGCCGCCACTGTCACGGACTAGCTGCAGTTGAGCTGGGG
GAGCCCTCCCCCCAGTCAGCCTGCCAGGAAGTCCTATTTAAAAGTGTTCCTTCCTGAAAA
AAAAAAAAAAAAAAAG
>cluster_1095_pilon
GGCATCTGTGGAGAAGACGTTTGCAAGCAGCAGCGGGGAGTACTACGTGATGGAGCCACA
TGAAGCCGACCCTCAGCAGCTGTCCAGGCATGGCCAGGTGAAGAACATGGTGTTCAGCAC
GCCAAGGGGGCGCCATTTGCTGCAAGGCATCTCACGCCGCTCCCTGCAGGAGGAGTGGTA
TGGGGAAGCTCTGTCAGGAAAGGAGGATTGCTACACCTCGGATACCGTCTACACCGGAGA
TGCCAACATTGCCGGCGGCGTTCCGTGCGATGCGTGGCGTGAAGGAGACTACAGCTACAG
CCCGGGGCGAGTGGGATGCGGTGGCGCCACCGTCACAGGGCGCCCCTTCTGCCCTATCGT
CACCGGCAGCGGGAGGGGGCTGTACTATTGCGATGTCCCCCACTGCGTGCTGTCGATGTA
CTCTACTGACCAGGCGCCCCTCGGAGTTGATGACTGGAACTGGGGCCTGTCGCGCGTTGA
GAGTGGCGAGGATGATTTCACTCTGGACCCCAACAGTGATGGCAATTTGCTTGACGGTAC
TGGAGTGCACTGCTTCGTGCTCGACTCGGGCGTCAATGTCCACCATGAGGAGTTCAGGGG
CCAAGTGGTGAATCAGTATGACGGCTTCAACGGCAACAACTACCAGGTGGATGAGGATGG
ACACGGGACACACGTCGCAGGCATCATGGCAGGATTGAAGCACGGGGTGGCCCCAGGCTG
CAAGCTGCATGCGGTGAAGGTTCTTGGCATGAACGGCAGGTCAGGAAGGCACACCGATGG
CTCGTCTTCGATTACCAAAGGCCTGCAATGGGTGCTTGAGACGTGGACACAGATCAAGGC
GCAGGGCGCAACCACCAGCCGCGTCGGCGTGGTGAACCTGTCCCTCGGTGGCGGGTACGC
TTCGGTTTGGGACACCTACATCAGCGCCCTCACAAACGCCGGCCTCGTGGTGGTGGTATC
CGCCGGCAACTCAGACGTGGACGCGTGCACTATGTCGCCCGCGCACGTCTCGCAGGCGGT
GACAGTGGGGGCGACCAACCTGGACGACACCAAGGGCATCTACTCCAACTGGGGCGCCTG
CATTGACATCTTTGCCCCTGGGACCGGCATCCGAAGCGCCTCCAACACCGACAACTCCGG
GTATGTGGTGAAAGGTGGCACCTCCATGGCGGCACCCTTCGTGTCGGGAGCGCTGGCGCT
GTACCTGCAGGCGCACCCCACCGCCACTGTCCAGGAGGCCGTGGAGTTCATCCTCGACAC
CGCCATCAGTGGCCAGGTGGAGGGGCTGTCGGAGCAGGTTTTCTCAAGGCATGGCTACAC
GGCAGCCGGGTGGCAGGAGTTCAAGGCACAGCAGGCCGGTGTGGTGGACGACGTGGGCAA
CATTGCTGCGTCCCCCAACAAGCTGCTCCACCTGGATGCCCTTCTGCGTCACGGTGGGGA
TGCAGATCTCCCTACATGCCCAGCCGGCACCGGCCTGTCGCAGTGGCAGGCTGCCGAATC
CTGCCCTCCTCGCAACTCCGTGGTGTGCGGCACCCAGGAGCACTCCATCCCGGCCGCGCA
GGGGCTCAACTGGCCGTTGGTGCAGTTCACAAGGCAATGTGTGGCAGAAGACTGCGCCTG
TGGTCCCACCGAGGAGCTTCAGCAGTGGCGCAGCTGCGCGCCCTCCGGCAATGAGTACAC
CTATGTGGCGGAGTGCGGAATGCCCACTGCCCACCTGGGAACGTTGAGCGAGTTGAAGTG
GCTGGAGAGGAAGACGCTGCGCTTTGCCCCCGACTCAGACCTCACCTTCACGGTGTGCAC
GTCCGCCAACGGTGGAGAGCTGCCAATGGACATCAATTCTCCCTACGCTCAAGCCATCAC
CAAGATGGTCCGGGACGACTCCTCCCGCAAGATCTCTTTCCCAAGCGGATGGAGCTTCAA
GTTCATGGGCGTTGAGCACCGCACCGTCCGCCTCGCCTCAAACGGCTACATTGTGCTGAA
CGGAGGCGCCAAGCCCGGCGCCCACCCTACCGGGGGCACTCTCGACGAGCAGCTGAGCCT
TGCTAAGGGTGCGGGCATCTCTGGCCTCTTCACCGATCTTGACCCAGACAGCTGTGGCCA
GGACTCCTGCGGCGAGGTGTACATGCTCTGCATGATTTCTGCCAGGAAGCAGTGCGCCTT
CACTTGGGTGGACATGTCAAGCTACGGCCAGCAGCCCGGTGAGAGCGGCAGCACGTTCCA
GATTGTGCTGTACTTGGACGGCACGGGCGAGTTTGAGCTCGCGTATGGCAGCCTCTCTTC
TACCTCCATAGGCCGTGCCGCCATTGGTGTGTCTCCCGGCACCGGCTCCTCATCAGGCGT
GTTCCACCCTCGCTACTCGGACACCTGCACGGCACAGATGAGCTAGCCGACCCTTGCCTC
CTATGCGTGCAGACGCCACAAGCTTACGACAGTACCCGCACGTGGCAACCTCGGACTCTG
TGCGGACCCATGCCGTCCACAGGGTAGCATATGGGCAGGGCCACCGCACGCGCCCAATGC
CGTGAGGTATATTATCATGATCTTAGTTCAAGGCCGATTGCAAGACCATCAAAGGTACAG
ATATCATGCGGACAAGCACGGTCCCAAAGCACCCGCAGCTGGCTGTGCCCTACTCCGCAG
CTGCGATGCTTGGGCTTCGGGGACACCCCACGTTTGTCCCGATTCTTATCCCCCCCCCCC
CCTCTCTTATGCGTGCTCCATGGGCGTCCGCCGATGGTGCTTTTTCCTATTTATTTCTTG
ATGCCGCTATGGTGATAGCTTTACTGGCTGTTACTTTCCAGCCCGTAGCTGTGTTGATCG
CCATTTTTAGAAGTATGCGGAATCAGTAAGGGTGCAGGTGACGCGCACTGCAACACTGTG
CTCAGCTCGAATTGGGCTACGCATTGTAACCCTATGATTTCCACTGTCTAAAAAAAAAAA
AAAAAAAA
>cluster_1100_pilon
CTCCACCGTTGTTGCCTGGCACATTTCAGCCGTGCGCCCTATACAGATAGCTATTGAGCA
CGGCGGGCGCCCCGTCACCGTGACGCGTGGCCACTATGGGCGACCCACTCGTCTCTGAGA
CGACTCCAATGAAAGGGGGCGAAGCGAAGGACGGCTCCTCCAAAAGCGGGCGGGGGAGTC
TCAAGGGGATGAGAAGGGTAAAAAGCCAGAGCTGACGGTCCCTTACTATAAGCTGTACAG
GTATGCCACTGGGTGGGACTGGCTGTACATAATCATCGGAACCATTGGAGCCCTTGGCAA
TGGCGCTGCCTTGCCACTGTGGGCCCTCCTGTTCGGAGACCTCGTCAACGCCTTCGGCAA
CCCCGCCGCAAACTTCATGGACGAGATTATCAAGCTGGCCCTGGCCTTCTTCTACCTGGC
CCTGGGCGCCTTTGTGGCCTCCTACATGCAGATGGCTATGTGGATGTGGGTCGGCTCGCG
CCAGGCCCGCGCCATCCGCATCAGGTTCCTCAAGTCTGTCCTCGACCAAGACATCGCATT
CTTTGACACTGACGCCAGCACCGGCTCGCTTCTTACCGGCATGAACGAGGACTCAGTGAT
GCTGGAGCAGGCCATGGGCGAGAAGGTTGGCACGTTCCTCTTTAACATGGGCATGTTTGC
CAGTGGCCTCACTGTCGCCTTCATCTACGGCTGGGACCTCACCCTCCTCATGATTGCCAT
CCTCCCCCTCCTCGGCGGCTCTGTGGCTCTGCTCTTCAAGATCATCAACGAGACGACCGA
GAAGAGCCAGGAGGCCTACTCGGAGGCCAACACCATCGCCCAGCAGGCCCTGTCCTCCAT
CCGCACGGTCTACTCCTTTAATGCCGAGGGCATGACCAAGAAAGCGTACACCAGCAAGCT
CGATGTGCCGGAGAAGATGGGCTTCAAGCAGAGTATCTGGATGGGGATCGTCCTCGGCTC
CTTTCAGTTCATCATGTTCGGCGCATACGCTGCTGCCCTGTGGTACGCCGCCTGGCGAGT
GCGGAACGGCACCTACGACGGCGGCCGCGTGATGACGGTGTTCTTCTCTGCCCTGATTGG
GGGCTTCTCCGTCGGCCAGGCCAGCCCTGCCTTCAACGCCTTCCAGGGCGGCTGCACCGC
TGGCGCCCGCCTGTTCCACGTCATCGACCGCGTCCCTGACATCAACCCAAAGGTCAATGG
CAAAAAACTCCAGGATGTTAAGGGCGAGGTGTCCCTGCGGAACGTCTCCTTCGCCTATCC
CTCTCGGCCTGAACTCAAGGTCTTCAACGGCATCAGCCTCACCGCCAAGGCAGGCACAAC
TGTTGCGCTTGTGGGACAGTCGGGCAGCGGCAAGTCAACCATTGTGGGCCTTGTGGAGCG
CTTCTACGATCCGTTAAGCGGCACTGTCTGCCTGGACGGCGTCCCCCTCACCGAGCTCGA
CCTCACATGGCTCCGCGACCAGGTCGGGCTCGTTTCCCAGGAGCCGACCCTCTTCGCCTC
CACCATTTTCGACAACATCGCCTATGGCCGTCCGGGCGCCACCGAGGAGGAAGTCTACAA
CGCTGCCCGCTCTTCCAACGCCCACGACTTCATCTCCTCCCTCCCCAAAGGCTACAAGAC
CACAGTCGGTGAGGGCGGTGTGCAGCTCTCCGGTGGCCAGAAACAGCGCATTGCCATCGC
CCGCGCGCTCCTCAAGGACCCCAAGGTGCTGCTTCTGGACGAGGCCACCTCGGCACTGGA
CGCCCAGAGCGAGAGGCTTGTGCAGGACGCCCTGGAGAAGCTGATGAACGGCCGCACAAC
CTTGGTTGTCGCCCACCGCCTGTCAACAATCCGCAACGCCGACCACATCTGCGTGCTCAA
TCAGGGTGTCCTCGTGGAGGAGGGCTCCCACTCTGAGCTTCTGAAGAACCCCAACGGCGC
CTACTCCCAGCTTGTCTCCCTCCAGCAGACCGCAGGAAGCTCGGATGACCTTGCGGGTGG
CCCCTCCCTTGGAACGGCTGCCTTGGCCGAGCAGGCCCAGACCCAGGAGATTGTCCGGAA
GAGTGTTGCCCACCCATCGAATGATGGTGAAGAGGATGCAGCTGCAGGGACCTCAACCGG
GTTCTGCGGCCTTTTCAAGAAGAAGCAGAAGAAAGTCAACGACGAGGAGAACCCTGCCGA
CTCTGACGAGTCTTCCGGCAAGAGCCCCAGCCTGGGCCGCCTTCTGGCGCTCAACCAAAA
GGAGTGGCCCCTCCTTGTCCTCGGCATTGCCGGCAGCGCCGGACTCGGCTGCACCATGCC
GCTGTTTGCCATTGCCCTCTCAAGCATCATCGCTGTGTTCTTTGAGCCCGACCCCGTCAA
GCAAAAGGATGCGTCCGACATGTGGGCTCTCATCTTTGCCATGGTCGGCGTCGGGTCCTT
CATCTGCACGCTGGCACAGCAGTTCTCTTTTGGCGTCATGGGCTCCCGCCTCGCCACGCG
TGTCCGCACCCTTCTGTTTGACACCATGCTCAAGCAAGAGGTCGGCTGGTTCGACCGTGA
CGAGAACAACAGCGGCGCCCTGACAGGCCTCCTCGGCACAGACGCCGCCCTCGTGCGCGG
GGCTGTTGGCGACACGATGGGCCTGATGGTCCAGAACATCTTCACCTTCGGCGTCGGCTT
CACTATCGCCTTCATCAATGGCTGGCAGATGACTCTCGTCATCCTTGGCGCCGTGCCGCT
CATTGTGTTTGCTGGCCTCGTCCAGGCGAAGATTGGCACGGGCTTCTCGGAGGGCGCCTC
GAAGGAGACTGCGGATGCCGACCAGGTCGCCACCGAGGCGTTCCGCAACATCCGTGTCGT
CCAAGCGTTCAACCTCCAGGACAAAGTCGAAGCGCTGTGGGAGGAGTTCTCCAGCGCCGA
CGCCAAGGGCAAGGCCAAGAGGGCACACATCACGGGCATCGGCTTTGGCTTCTCCCAATT
CGCTATGTTTGGCATCTACGGGCTGGCCTTCTGGTACGGCGGCACCCGCGTGCAGGCGGG
GCAGATGGACCTCGAGCAGATGCTCAAGGTGTTCTTTGCCGTGCTGATGGGAGCTATGGG
CGCCGGCAACGCTCAGATGGCTTTCCCTAACGCTGACAAGGCCGGCGCCGCCGTCAAGCG
GGTGTTTTCCATTGTGGACCGCATCCCCAAGATCAACCCAAATGCCGACGCCTCTCCCCC
CAAAGGTGGGATGACCGGCAACATCCTCCTGGAGTCGGTTCGTTTCATCTACCCAAGCCG
CCCCAACGTGACGGTGCTGCACAAGCTGGACCTGGAGGTGGAGACCGGCAAGATGGTGGC
GCTGGTCGGAGAGAGTGGCAGTGGCAAGTCAACGATCATTGGCCTCGTGGAGCGCTTCTA
CGACGCCCTGGGAGGGGCGGTCAAGATCGACGGCACCGACCTGCGCCACCTGCCCCTTGC
ATGGGTGCGCGACCACATCGGCCTGGTGAGCCAGGAACCCACGCTGTTTGCGCTCACGGT
GAAGGAGAACATCAAGCTCGGCCGCCCCAACGCGAACGACGAGGAGGTGAAGGCAGCGGC
CAAAGCCGCCAATGCCCATGACTTCATCGAGATGCTTCCCGAGGGCTACGACACCTACGT
GGGCGAGCGGGGCGTGCAGCTGTCGGGAGGCCAGAAGCAGCGCGTCGCCATTGCTCGCGC
TGTCCTCAAGAACCCGAGTGTGCTGCTGCTGGACGAGGCCACCAGCGCCCTGGACGCAGA
GAGCGAGCGGTTGGTGCAGGACGCCCTCGAGAAGCTCATGAAGGGGCGCACCACCATTGT
GGTGGCCCACCGCCTGTCGACAATCCGCCGTGCCGACGTCATCGCTGTCATGAAGAAGGG
CAACATTGTGGAGCAGGGCACGCACGACGGCCTGCTGACCACCAAGCCCGACGGGGCATA
CTCGTCTCTCATCCGCTTGCAGCAAAGCGCCGGCGCCTCATAGAGGGCTGCCCCCCAAAA
CGAAACACTTTTCGCACCGCAGAGTCTCCGCTGGCCATGTGCAGGGTGCTGCTGTGCCCT
CATGTCCGCTTTAGGAACTCGATCCCGATGGCTCCATGTAGCATAAACGCCGCGCACCGT
ATTTGCTTCAACTGCATTGGAAGCGCTGTTGCCTGCGCGACCTGATCCCGTCAGCCACTC
AAACTCTTCGTTGTGTTACTTACTTCAAACAGCTTTTATATTTTTTTCTAAATTGGTAGC
GCAGCCCTGCCGCTGTACGGACAATTTCCGTGATCCCTATATACGCCACCACCACCAGTA
GTCCCAAGCATGCGTTTCTTCTCTTTGGTAATCTGCAGTTCTTCTGTCAAAAAAAAAAAA
AAAAAAAAAAAAAAAAA
>cluster_1105_pilon
AGCCTCACCATTCACCTCCAGTGCCTCTCCCTGGACCTCGAAGCGTGTGAGCTGCTTCCC
GGCCCGTGGATGGTGAGGAACGTCCACCCGTCAACGTCCCTGCTAAAGGTCGTGCGACCC
GCCGGGCAGCACGGGGGCGTCGTCGCCATCAGCAGCTGTGAGTGCCAGCTCTACACTGAG
GGACAGCCTGGTGCATCCGTGGCCCTAAAGATGGGAGGGCTCCCCAAGGCTGCGGAGGTG
ATAGGGCCCCCAGTGAGCTCACTCCTCATCGGCGACTCGGCTGGCTTCCTCTGGCAGGTC
GACTTGGGCTCAGTGGCGAGCCACACCTGGACGGCTCGGGCAGTCGCCCTGGCGGAGGCA
TCAACGGCCGCCCCTAGCTCCACACAGACCGACACGATCGTGCCTTCGCCCGCTCAGTTC
TCAGTTCCGGACGTCATTTGCTGCCTGCAGGCGGCCCCGCTGGCTGGGGAGAAGGGCAGC
CATCTGGTCTTCCTGGGCAGCCACCAGGGCCCCTCGCAGCTCCTCCAGCCGCCGCAACCG
GCCTCCATCCACGCCGCCACCGGCCCCGCCAAGTGGGCTCTACTTGACCCGGCGGTAGTC
GACAACCTTGCCCCCATCGCGGACGCCGAGATGTTTGAGCACCCCGCAGGCAGCGGCGAG
ATGCATCTCGCTATGTGCTGCGGCAGCGCCCCAAAGGGCCGCCTTGCCATCGCCAGCATG
GCGGCCGCCCGGACGGCTCTGGCGGAGGCCGCGGAATGCCTGGATGGGGTGCCCGTGCTG
AGCTCAGTGGAGGCGGACATGGGGGCAGACGGGCACCGGGTATTCCTGTTGATGTCGTTC
CATGCCCCGCCAGCCACTCAAGTCATGGAGCTTATGGACGGCTGCCTTTCGCCTTGCATT
CTTCCCGGCATAGAAGCGGCCTCCACCACCCTCCTGTTCGCTTCCGTCCCTGGCGGATGG
CTCGTCCAGGTGACATCCACCGCTGTGCTCGTCCTCACACAGCCTCCCGCATGCACGCGC
CATGCTGAGTGGGCTACCCCCTCGCCGGTGACCCACGCCTGCGTCTCGGGGAGCCATCTG
CTGCTGGCCTGTGGCAGCAGCCTGCACAGCCTGGTGGTCGACGAAGTTACTGGCAAGTCT
GCGCACGTCGGCAGTGTCCAATGGCCCCGCCAGGTGTCCGCACTGACACAGCTGAGGCTG
AAGGGCGGCGGGCCACACGCTTCGGTGGTTGGCACGTGGAACAACGAGACACTGACGCTG
TGTAGCTCGGGTGACCTCGGCGGCGAGCCGCTGGCGACCACCAAGCTCCCCCAAGGACAG
CAGGCGCGCTCCATACTGGGTGTGGAGCTGCAAGACAGACAGACACATGTTGTTGTTGGG
ACGTCGGCCGGGATGGTGGCCGTCTACGGCGTCGCTTCAATGGAAGCGGGGGGAGCCGGG
GGCGCGGGTGTGAAAATTCACCTCCTCCTGTCGGTGTGGGCAGGGAACAGTCCCGTGCAG
CTGACTGTCCTGAAGCATCCCACTGATGGAAAGGACATGGTGTACGCTCAGAGCAGTCAG
GACGTGTTGGTACGCGCCGAGCCGAGGCCGCCCTCTGCGCCGGACGCCACCATTACGGCG
ATGCGAGTCCACGGGAAGCAGCAGGTGGCGAGCCTGGTCGGCCTACCGGCTCCCGTCCCC
GGCGGCGCAGAGGGGGGCGACGGCTCCTGCACCGCCGCCTGGGTCGATCGCGATGGCCGG
CTCCTGGTGGGCTGCGTCGACCCTGACCTGGCTGTGCGGTGGCATTCATGCCCTGTCGAG
GACACCCCTGTGGCTGCGGCCTACCACAAGGAGAGTCGCTGCTGCATTGCCATTTGCACC
GGAGTGCATGGAGGCACGACCATTCGGCTGGTGCATGTCGACTCAATGCAGCAGGTGGCT
CTTCTTCAGCTCGAGGACCGCCACAAGCCATGTGCCGTGCTATCCACACCATTGCCCTGC
TCATCCGTTGCCAAGGCAAAGGCGGACGCTTTTCCTGCACAACTCCACATCGAAAAGGAG
TTTGTCTTGGTGTCCAGCTGGCTGATGCAGCACGACCCAGCTCAGGGTGGAGCCCACACC
GCCCAGGGGATCCTCAGCGTTCTCGACATCCTTCACAGACGAGCCAAAGGCGCAGACTGC
TTCGAGGTCGTCCTGCACGCCGCCCGCCCCCTCCCGGGGGTCTGCCACTGCCTGGCGGCC
GTGCCGCTGCCATCCCATACCCCGCCCAACGAGGATGAGCATCACAGTGCCCTCGCACCC
CCGCCCGCCATGGGCCTCCTTCTCGGCTGTCAGGACTCGCTGATTTTGGCGAGCGTGTTC
GTCGACGATGACGCTTCATGGAGCCTTGCCGCCAGCCTTGCAGCCCTCGATTTCTCCTCT
GTGCTGACCTCCAGCGAGGACTTCGCCCGTGTTCTCCGAGGGGTGGGCGGGAGCTCCTCG
GCGAAGGAGGCAGCGCCTGGGGAGGGTGCGATCAGTGAGGGAGACGGACAGCAACAGGCC
GCCGCATCCGACAGCGGAGATTCAAAGATCGGGGAGGCGGGCACTCCGGTTGAGCACTTG
CCAAACCCCGAGACCAGGTGGGAGGTCTGGCGGCAGCGCATGAAGCTTGAGGTGGTGTCG
ACCGCACTCTCGCAGACGGGCGGCTGCATCGTGGCGCTCTCAACCTGGGGGCCGTCGGTC
TTGGTGTCAGAGTTCCTTGGCGCCGTGGCAATGTACAAGGTGCTCTCTCCATCGGCCCCC
GGCGAGCCGCCGCTGCTGGCCCAGATCGGCAACTCCAGCCTCCCGGTGTTCGCTCCAGCT
GTGTGCCAGCTCAGCCCCTCCCTCTGCCTCCTGAGCACTCAGCCCTACGGCTTTGCCCTC
CTTGGGAACGACCTCGGGGCGCAAGCGGACTGCGAGGCCAAGGTGAGGCTGCAGGCCCAG
AAAAACAGAGAGGCAGGGTCAAGAAGGCCCCAGCACGCGCACGCCGGGCGAGCGGGGGTT
GACCTCGACCCGGACCGTGACCCTGGCACTCAGACGGGCGGGCGTGGCGGCCCTGTGAAC
GCCCACGCCGCGGTGAAGGCTCCGGAAATGCAGCTGCTTGGTCTGTGCAGGAAGCCGCAG
ATTGTCGTGAAGTACTGCCACGGCCGCCTCGGAATACCCTCAGCCGCCCATTATGGCATA
GGAGGCGGCCACGGCTCGGGCTGCGATGGGCGGTGCGCCGTCTACGTAACCGCCTGCGGC
AGCGTGGGCACGGTGGAGCTGATTCCGAAGGAGGAAGCCGTGCCCCTCGAGTACCTGCAG
TCTGCTGTGCAGTCAGCCGCGTGCTCCACGGCCGACAAGGCGCCGTGGGCTGCCACCCTC
CACCAGCACGCAGACATGTGGAACTGGACCCTCGCGGAGATGCAGGCGGCCGGCCGCCTG
CAGGGCAGCCATGACGAGAACGACGATGGCGACCCTATGGAGGTCTGCTATATCGACTCG
CTGCCGGCCGCCTGTGTCGACGGGGATCTCCTGCAGCTCTTCCACTCATTGCTGCCGTCC
GAGGGCCGCCAAGAGGAGGACTTCACGGCGGCGGTGAAGGAAGCATACGAGCGACGCAAG
GAGGAGCTCCTGGCGGAGGCAGCCAAGGTCCAGGCAGTGGCGGCGGCTGAGATCTCAGAG
GAGCGCGAGCAGTCCGCTCCTGCTGCCTCCGGAACCTCTGCGGACTCGGAGCCGCTTCCC
TTTCGAGACGCGGTCACTCTGTCTGCCCGCCTGGCGCTAAGGGTGCTGAGCCCCCCATGA
GGTTGCTGTCATCGGGGATGCTGTTAGCGGCGACCGGATGGTCGCTGGAAGGTTGTTGGC
ACTCGGTGGTGTCAACCGATAGGGAATGAGCCGCGTGTAATGAGCTTGTTGCACATCCAA
AAAAAAAAAAAAAAAAAAAAAAAAAAAAAAAA
>cluster_1114_pilon
CACACACCGCCGTTGCCCAGGAGGCTGCCAGTGGCGTGTCCGGCCTTGATTGGAGTGTTG
TCGCCAGGGCTAGTTATTCGTGCGCTGCCTAGCTAATACAAACGGGGCTGAAGGGTCCAA
ATTTTGACCAGGGCGTCTGCAGAACATGGCAGAGCACTACGTTATGCTGAGGTCCAAGCT
GGATAGCCTTATCAAGGACTATGGCAGCAACCTCTGCGACTTGCTCAACGTGCCCCCAGG
TCACCACATGCCCTCCAGCCCAGGCCAGGTGCTCGTTGATAAAAATCTCTCCCAGTTTCT
GGACTCCTACTACCTGATAAAGGATCGCCTGCAAGAGAAGGCACTCTCTGTTGCACTACT
GGCACTAACCAAGTCAGGGAAGTCGACCTTCTTCAATGCACTACTGGGAGACGACTGCAT
GCCAACTGGCACAGTTCCAGAGACAGCAAGAATCTGCCGCATTGTACACAACCCGCTGAT
TGAAGAGCCGATACTGAAGGATGGAGGGCAGGAGTATAAAGGGACTGCAGCGGTGCGGCA
GCGGCTCCACGAGCTGAACAATGAGGTGCGTCAGAGGGAGCACTGCATCCTGGATGAAGA
GATGGTGACAATCTCAGCTCCGCTGGCTGCGTTGGCTGCGCAGCCTCCAATGCCCACGGA
GCTGCATCTGATTGACACACCAGGCCCCAACGAGGCAGGCGAGGAAGGGCTGAAGTACCA
GGTGGAACGTCTGCTAGACGGCGTCGGTGTGCTTGTGTACCTCCTTGACTGCACCAAGCT
CAAGACGCAGGATGAGAGAGGCATGTTCCAGCGGCTCCAAGAGATCAACCCACAGCTGCT
CCAGCGCCTCAGCAAGCGCTTGTTCTTCCTGGTGAACAAGAAGGACATGCTCCAGGACAT
GTCAGAGGACGACATCCGCAGTTACGTCGCTGAGATTGTAACTTCACAGATTGGCAACGG
GGAGTTCCAGCTGGATCCGAGCCAGGTTCTCCTCATGTCTGCCAAGACAGGACTGTACAG
TAGAATGATTCTGGAAAATAGAGCAACCGCAGAACAGAGGACGGAATTCGCAAAGCTTGC
CTTTGGGCAGGCTGGCTGGAAACGTGCCAACCCCGACATGATACAGGCGGTAGCCCCTGA
GCTGTTTGAGGAGAGCGGAATTGCACAGGTCGAGGAGAGGCTGCTCAAGTTTCTGTACTC
ATTCGCTGGGAGGCTCCAGATGCTCGGCTCCCTAGATGACATAACTCGCCATCTCTCCCA
GGTTATTAACAGCATATCCGCCAGCCATGCGGCCCTGGCACAGGACTATAACTCACTGTC
TGCAAGGGTCGCAGGAATGACTCAACAGCTGGAGGGTGTGAAGCAGCGCTTTCATGAGGT
GCAGCAAATCACTGACAACGTGGAAGCGGACGTCATTGACGAGATTAAGGACCGGATGCA
GAAGCTTAAGGAGCGGTTGTTCGAGCAGGTTGATGCTGTGCTGAGCGAGACTCAGTCTGC
AACCCTTCAACCACGCTGGAAGTGTATCTGGGCAAAGATCCGCGACATGCTGCTCAAGAC
ACAGCAGCCCCACAGCTCCGAGACGTCTCTCCAGAACATCCTTCTGGATCTGTACCTGTC
CGTGGATTCTCAGATGAATGAAGAGGTGGCCACTTTCTGGCACGACCTAGAGGAAGCCAC
GAACATGAAGCAGTACCAGCTCTTTGATATCATCAACAAGAAGCTTCAGGAGCTTTCTCA
CGAGGTGGAGGGGATTATATCTGAGAAGCTCGACGTGGTGCTTCAACCAGCAAATATCAC
CATGCAACCGCCCACGAACGAGCAGTACCATGAGGACCTGCGCAGGCTGTTCTCAGAGGG
CATTGCTAGGAAATCTGAGACTCGTGAAGTGGAGTACCAAGTGGAGAACACGGTGATTGA
GAAGCACTACCACGTGCCCCTCTGCAAGCTTGGGGAGTACTACGTGGCCCGGCCTGTGGT
GTCGACTGAAGTGGCGGAGGTGGTGGATACTATTGTGTCCGTGGATACGGAAAAGGTGAA
GGACATCTTCATGTCTCATGTTGACGCCACAGTAAACAGCAGCATCCAGGCGGTGCGTGC
AATGGTGAGGCGTTACGTCCGAGGACAGCTTGACACTGCCAAGGCCCGGCTGGATGGCTA
CTGCACCTCCTACAGTTCCGAGATGGCGGCTGCCCTGCAGGAGGATGTGAGGGATGAGGA
TGACCGGAAGAGGGCAATGCAGCAGGCCGCGCATAACCTGGCTAAAATGAAGGCTGTCCA
GGACAGAGTGGAGCTGCTCAGCGGGGAGGTTGAGGGTGCCCACAGTGATGAGGAGGGCGA
CTTTGTGGAGAAGGATGAGTGCTACGAGATGGAGCTGCCCGATGTCCCGGGTTCTGGGAG
TCCCGCTGCAGCTGATGTGCCCCCGATCTTGACCCACCAACTTGAGGACAGCTTTATGTC
AGCGTGCAACGACCCGGACCATGACATGGAGAGTGTTGACAGCCTCCCCGAAGTTCCAAC
ACATGCTGTGGTGCACGGAGCAGTTCCAGTAGCAGAAGAACATGGAGCAATCTCCATTCA
GTCCGTCTCAGATGCCCCTGCCGTCGACGAGGATAAACCCTGTAGTGGCGGTGAAGGGGA
GAGTATCAAGCGTCAAAGCGAGGCCCTCGCCGTCAGTGCTGTTCTGCCAGCAGCTGTCGC
TGATGCTCCTCTTCCAGAAGGGTCGGCATCTCCTTCCCCCGTGGTGGAGAGCGCTGATGA
GGTGGCCTATCCAGAAGTGCAGCCAATGGAGCCGCTTCCCCGCCAGGTGAAATACCCCGA
GGTACAGCCTGTGAACCCCCCCATGGAAACAGATTCGAGTGAGGCTGCCCAGGGGGAGGG
CTATTCGCCGGACCACGAGCCACCACCAGCCGCCACTGTCGCTGAAGTGGAGATTCAAAT
GGAGCCTCTGCCTGTAAGCCTCACTGGCAGTTCGTCCGGGCCCTTCAACTACGAGGAGGC
CTTCCACGACTGCATGAGCATGAGCATCCGTGAGGATCGTGCGGATGCTGAGGTGGAGGA
GGACTACGTGTTAGTGTCAGAGGAAAAATGAGATGTGTGCAGATCGAGCCTTTGCTTCTG
TCCTACCGCGGCTGTGAGTCCAGGTCGGGAGTTGTCTAGGGAAGGTCGGTGTGCTTTCAG
AACATTGACAAACTTTGCTGCAGTACCCTGCCAGTGCACTGTTATGCAGTACATCACAGT
GCTTTACAGTTCAGTATAATTTCAGACATGGAATCAGGACGAAAGAGATATGTCGGTTAT
GGGCTGCTGCAGGACCTGCGGTGCTGCGCGCTCATGGCGTGGTGTGTTGTAGTATGTACA
CTGTAAGAGCTGTTTCTCCTTTCCAAAAAAAAAAAAAAAAAAAAAAAAAAAAAAAA
>cluster_1120_pilon
GCACCAAGCAGCGCAGTGGCAGGAGCGATCCGAAAAGGCACTTTTCATAATGTCCACTGT
TTCTTTTTAGATTTCTCCTACACTGCCATCGGACAGCACCGGATACAATCCCCTCACCTG
CTCATTCCATTGATGACTGCCTTTCTGCCAATCCTTGATTATGGAGATCCTGGGGAGGAG
CTGCCCTCAGGCGGAGCAGAGGTCATGGAGAAAGCACACAGCACGCCAGTGGCATCTTCA
CCATTCCAGGCACAGTGTGGCTCACACCGCAACAGTGAGGAAATATCCTGCTTGGCCACC
ACTGGAGATGCAGCAGCGGAGGGGCAGTTCACTGTCGAGCACAAGCCGCATGAGCCCGCA
AGAGCCGTTGGTAACGCAATTGAAGCACCAGCCATGCACGGACCCACTGCAAATACAACG
GGGCGGGCACAATCTACTACGTGGCAGTCCCCGAAGAACACCGAAACACCAACAGCAGCA
GCAACTGTCGCTGGGTCTGATGAATCAAACAAAGCTCAGAAGTCGGGCCAGCTGCCAGCA
TCCACCAGGGAATCACTCATGGCTGTCATGACACTCCTGGACGGTGAGAATGCACCCCCG
CATGAGTTTGAGCGTGCTGTTGCAGTCCTCGGCAAGAATGACATGGAGAACGTCGCTGAG
GAGCGTTCCTTGGCCGGCAAGTGTGGGTATCCTCTGTGCCGCAACAAGCATCAGCACACG
CCGGGCTGCGAACGCGACAGGATTGACCTAAGAAATCGAAAGATCTTCACGGCGGTGGAG
AAGCCGCACAACTTCTGCAGCATGGGTTGCGAGCACGCCCACCTCGATCTGATCCTGCAC
GGCTTGAACCTCCGCCACCTGCACCACCGCCATCAGAGGCGCGCAGCTTCTGCCGACACA
AACACTGCAACCACTGAGCTAGAGAGCGGCCGCACACCAGGTCCAAGGACGCCCGCAGTG
CCTGTTGTAAAAGCCGACGAGATCCTTGCCTCTGGAATTGTCGAGAAGCGGCCTGAGCAG
GTGGCGGCTGACACAGCTCAGGGACTGACCTCCTGCCTGGCGAGGGAAGCAGAGGCAACA
AGCGCCAGTAGTGGAGACCCCTCTGCCCACAAGCCAGCCAACGGTGGCTGTGTGGAAGGC
TACCGGCCCAAGGGGTGGAACCGCGATACGAAAACTGCATGTGGGAGGCAAGTGAGTTTC
TCTGGGAACAGCCGGGCTGCGGATGCACCTCAGGCACCAGCCACAGCAGGTGTAGGCCAC
ACCGCGCGGCCGGACCGCAATGTGAAGCCGCTCGATGCCCCACAATTGTGGGCGAGCCTC
CTATCGAGTGGACCCTCCCCCACTGGGGGCGCTTCAGGGCATGTGGGCGAGAGTAGGCAT
GGAGGCAGCAGTGTCGGTGTGCCTGTGGGTAATGCCGTGTCCTTTTACGGCTGTCAGAGG
TACGTGGCGCCTGTGTGCATGAGGTTGTATCCGTGGGTTGGGTTGTCCCCCTCCTTGTGG
TTTGGCATCTTCCCTGGTAGTGCACGATTCCATCTCGTTGCATTTCTCCTCCTCCCCCAC
ATGCGCACACGCGCACACGC
>cluster_1123_pilon
TCGCCCTCCCCGACGAGCCTCCGACGCACATCGCCGTTGCGTGCGAGGTCCTCAAGGGAA
TCCTATGCCGTAGCCGCAACCTCAGCCAGCTGCTGGCCACGGACGCCAACGAGCTCGCCC
GGCGGTTCTCGTGGCGCGAGGTCCACTGTGCGTTTGCATACCTCCGGGAGAAGGGCTTCC
TCAACATGGCCAACAGCCCATGGCCCTTCAAGCTCGCGCGGCACTTCTTCCACCACCTGT
ACTGCTCGGACCTTCCCCTCCAGCCCTCGGTTTTGGCCGAGGGCGACGCTGCGCAGCAGA
AACTGCTGCAGGAGGCGGCTGCTGAGCCGGCCAACGGCAGCAGGCAGGTGGCAGGCGAGT
CGGTGGTGGTCAGCGGTGCGCCGCTCTTTGGTGGGACAGTGAGTCAGCCCCTGGCGGACA
GTGGGTCCTCAGTGGGCTGCGGGGCGGCTGCTGCCGTGCTGCATGGCCTGGCTGCCGGTC
AACTGGACCTCAAGGCAACCAACCTCAGGGTGTCCTCTCTCTCCCCCTGGGGAGAGCAAC
CCGATGGCAGCAACGGCATGGCGGGCCCCCTGCACCTTGCCGCGCACATCAACACCCTCT
TTGACATCGTGGTGGTCCACAAGAACAGCGAAGGTCATAAGTCAGCGGCTGGCGGCGGCT
TGGCGTCAGACGGCAGGCAGGCGGCAAAAAGGGCCCGGCGAGCCGAGGGGGCAGCCAGAA
CTTGGGCGGGGGATCCGCGCCGGCGCTATCCAGCGAGGAGGCACTGATCGCCGACCTCTC
TGGCGGGGCTTCGCGCCACCTCTCCGCCATGGCGTCGCCGCTGCGCAGCCTCTCAGATGT
CGCGAATGACACTGCGCAGCGCGCGGCTGCGGAGGCCGACTTTCACAGGCACTGTGTTGA
CAGCGGGCTGGTCGAGGCGGGGTCCTCGTTGCCGGCGGCGTTGCTCGTGGCTCTTGTGGA
CGGGGCCTCCAACGGCCGGTCTGTCCACGAGCTACAGCATGATCTGTACAACCGAGACGC
GGCACAGGACGCGGGTGGGCCGAGGCAGGACGAGGACGGCATCATGCCCCCGTTGGCGCA
GCTGACGGGGCTGCTGGATGCCGCCATCCTCCACGGGCTGGCACACCCGGTGCCCGGTTG
GAGCGAGCTGCGCTTCCTCGCAGCGGAGTTTGCCTTGCGCCTCGTCGCCACCAACCCGTC
CTCTGCTGCAGTCATCAATGCCTCTGCTGAGAACGGCGGTGATCAGGAGCCCGGGAGCCC
GCCAGCAGGTGGGGATAGACATCAAGAGGGATCCCGACGGTGCAGGCCCGTGGCTGCTTC
GCGGTTGGCGCTGTGGCGAGGATTCAGCGGTGCACTCAACGTCCCCATGGCATCAGCGAT
CCGCAAGCGAGCGTTGCTGCTTGTCATGCGCTGCCCGGGGTGCCCGAGGCGCGGCTCCTT
CGACAAGTCGGTCTCACGTCCCCCATGGCGGTGCGCCTCGTGCTGGCTGAGCTTGTGGCC
TCCGGGCTGCTCAGTGTCCAAACGGTGAAGGCACAGCCGCTGCCAACCCCGCCACGTGTC
CAGCCGCCGGTACTGCTGCTGCTTGGAAAGAGACGAAGGGAAGCCTCGGCGCCTCGGCCG
CCGTCCTCCCCACAATCCCAACAGGAGCGCTGCTACTTCCCGGTGCTCTCCAGGCCTCTC
GAGGAGTGGTGCAAGCAGCCCTCGGAGGGTCTGCCAGCCATGCTGTACTAAGGCCGTCAA
CCCCATGGCTAGCGGGACGGATGGCCCTTGGCATCATGGGCCGCGGCAGGCCATGATTGT
GAGCAAGCCACGGTTTATTCAGCATGGAAACGGGGGCAGTGGACAGCTGCATACGCTTTT
TACTTAAAACAGGTAGTGGCTGGGAGTCGCCTAGTCCACCGGGGTAGGTGCAGTGCACCT
CTTGTGCAAAGGCGGCGCAGTGGACAGTGATGTAGGAAACTGCTGTACTGTCCACTGTGA
GGTGTACTGTACTCGTAGGTCTTCAGCGTTCGGCGTGAGGGGAAAGTAGGTTACTCGTAC
GATAACGCCGGACGATGCGTTCTCGTACGAATACTCGTACTGTAACGATGATTTGCTTTT
TTAAAAAAAAAAAAAAAAAAAAAAAAAAAA
>cluster_1136_pilon
TTTGGAGGTACGCACGGGTGGCTATCTTGAAGCCGGACCCACAGTGAACTTGCGGAGGCT
CGCTAGGGACTCGTCGTGGGCCGTAGCTGAACCGCGTCCCGCCCGGCTGACAAGCCCCAC
CTGTCCGGGAGTGCCTCTCTCGTGATCTGGTGCTTTTGGAACACCCGACTTCCCGGAACG
CGCTACTTTGGTTAATTATCGGTGATCGAGATGCCTCCCGCCGCTGCCACCGCGACGGCC
CCCGCCGCCAGCGCCGCCTGGTCTCGCCGCTTGTGTATCAAACGCCGTGGATGCTTGCGC
TTCAGGCCGGCACTCCACAAGGCCGTGCCTTCCAACGCGAGCAGCAGGTCTGAGTTCACT
GGCACCCCAGTCCAGAAGCCAGCTTCTGGAGCTGCGTCTGCACCATCCTCATGCCGCCGC
CACGTTGTCAGGGCTGTGGTTGAAGACGCCCAGGGCGTGGCCGACAGCACCACCCGTACT
GTGAAGCAGCTGTACCGCACACCCGGGCTGTCCACCTCCGCCACCAAGACCCTCCTCAAG
CGCGCACAGAGGGCTGTTTCTGACATCATCATCTCCATTGACAGCGAGAGGTGCTTCAAC
ATCGAGATCGAGGGCACCCTTACCGCTGAGGAGAACGAGAAGCTGCAGTGGATCCTCCGC
GAAACATACGAGCCTGAGCTCCTCACAGAGAAGTCGGTGTTTGCCACCGTTGGGCCCAAC
ACCAAGGTTGTTGAGGTTGGCCCCCGCATGAGCTTCTCCACTGCGCTGTCCTCCAATGCC
GTCTCCATCTGCCAGTCCTGCGGCCTTGGCGACAAGATCAAGCGCATCGAGATGTCCCGT
CGCTTTGCCCTCAACGCCTCCTCCCCCCTGACCCCCGAGCAGGCCACTGCCTTTGCCGCT
CTGGTCCACGATCGCATGACAGAGCAGGTGTACGAGGCCCCCTCCAATCCTTCAAGGTGG
ACGCTGTCCCTGCCCCCGTGAGGACCATTCCCGTGCTGGCAGAGGGCCGCGCCGCCCTCG
AGGCCATTAACGAGGAGATGGGTCTTGCCTTTGATGAGCAGGACCTGGAGTACTATCTGC
GCCTCTTCAAGGAGGACTTCAAGCGTGACCCCACCACCGTGGAGCTCTTTGACATCGGGC
AGTCGAACTCTGAGCACTCGCGTCATTGGTTCTTCGGCGCAGATATCATCATCGACGGCG
AGAAGATGCCCACCAGCCTGTTCAAGCTGGTTAAGGAGCCCCTGCAGGCAAACCCCAGCA
ACAGCGTCATTGGCTTCCACGATAACAGCTCAGCCATCCGCGGCAGCACTGTCCAGAAGT
TTGAGCCCTCCGCCCCGGGGTCCCCATGCCCCATCGGCCCTGTCACCAAGGACATGGACC
TCTTGCTCACCGCTGAGACCCACAACTTCCCCTGCGCTGTCGCCCCCTTCCCCGGTGCCG
AGACTGGAGCCGGCGGTCGCATGCGTGACACCCACGCCACAGGTATTGGTTCAGTCATGG
GCGTGGCCTCAGCCGGGTACTGCACCGGCAACCTCAACCTTGAGAACTACCCCATCCCTG
GCGAGGACCCCGAATGGCCATACCCCGAGTCGCTGGCCCCCTGAGCAGATCATGATTGAC
GCTTCCAACGGTGCCTCGGACTATGGCAACAAGTTTGGCGAGCCCCTGGTGCTGGGTTAC
ACTCGCACCTTTGGACAGAGGCTGCCCAACGGCGAGCGCCGCGAGTGGCTGAAGCCCATC
ATGTTCAGCGGCGGCATGGGTCAGATCGACCACTCCCATCTTGAGAAGGAGAAGCCTGCG
GTGGGCATGCTCATTGTCAAAATCGGCGGACCGGCCTACAGAATTGGCATGGGCGGCGGC
GCTGCCTCCTCCTTGGCCAGCGGCTCGAACAAGGCTGAGCTCGACTTCAACGCCGTCCAG
CGCGGTGACGCCGAGATGAGCCAGAAGATGTGGCGTGTGGTGCGCGCATGCGTGGAGCTC
GGGGACAAGAACCCCATTGTGTCGCTGCACGACCAGGGCGCCGGTGGCAACTGCAACGTC
GTGAAGGAGATCGTGTACCCCTGCGGGGGGGAGGTTGACGTGCGTAATGTGAAGCTGGGA
GACGAGACTATGTCTGTGCTCGAGATCTGGGGCGCCGAGTACCAGGAAAACGACTGCCTT
CTACTGCGCCCCGAGGACCGCGATCTGCTGCAGGAGATCTGCAACCGCGAGCGCTGCAAC
CTTCAGGTCATCGGCCATGTCACAGACACCGGCCGCATCGTGGTGAAGGACAGCAACACC
CCAGAGGAGCCCCCCGCAGTGGACCTCGACCTGGAGGCCGTGCTTGGCGACATGCCCAAG
AAGACCTACGAGTTCACCCGCACCCCCAAGGAGCTCAGCCCGCTGGATGTCTCCGGCCTG
TCTGTTGAGGAAGCCCTCAACAACGTCCTTAAGCAGCCTTCTGTGTGCAGCAAGCGCTTC
CTCACCACCAAGGTGGACCGCTCCGTCACTGGTCTCGTGGCCCAGCAGCAGTGCGTGGGC
CCCATGCTGCTCCCCATTGCCGACTGCGCCGTGATGGCTCAGACCCACAGTGGGCTTACT
GGGCTCGCAACATCCATCGGCGAGCAACCCGTCAAGGGCCTCATTGACCACGCCGCCATG
GCCCGTCTCTGTGTTGGCGAGGCGCTCACTAACCTTGTGTGGGCCAAGATCACCTCCCTG
GCGGATGTGAAGTCGTCTGTGAACTGGATGCATGCAGCCAAGATGAAGTCCGAGGGCGTC
GACATGTACGACGCCGCTGAGGCTCTGCGCGACGTAATGATTGACCTTGAAATTGCCATT
GACGGAGGCAAGGACTCTCTGTCCATGGCTGCATCTTGTGAAGGCGAGTCCGTCATGGCC
CCAGGCAACATCGTGGTGTCCGCTTATGCCATGACCGAGGACATCACCAAGACGGTGACC
CCTGACCTGAAGCTACCTGGCGCGGGCAAGCTGCTGCTGGTGGATCTTGGCGAGGGCAAC
CGCCGCCTGGGCGGCTCTGCCTTGGCCCAGTCGGTGGCCCAGCTGGGCAGCGTTTCCCCC
GATGTGAGCTCTCAGACCCTCAAGGCTGCGTTCAACACCACACAGGCGCTCATCGACGAG
CGGAAGATTAGTGCAGGCCACGACATCAGCGACGGAGGCATCATCACCGCCGCCCTGGAG
ATGGCCTTTGCGGGCAACTGCGGTCTGTCCTTGGACCTGCCTGCAGCCAGCGCTGAGGAG
GGTGGCGATCTAGCCGCCCTCTTTGCCGAGGAGCTTGGCTTGGTGGTTGAGGTCGCCCCT
GAACTGGAGGACGAGGTGGTCGCTGCCTACAAGGCCGCCGGCGTGCCCGTGGTTGCCATT
GGCAATGTTACCGCTGAGAAGGAGGTCACAGTGGCCGTCGCAGGCAAGCAGGTGCTGCAG
GACAGCATGCCCGCCCTCCGTGACACCTGGGAGGCAACTTCCTTCGAGCTCGAGCGCCGG
CAGGCCGCCGAGGAGTGTGTGGATGAGGAGCAGGCTGGGCTTGCCTCCCGCACCAACCCT
GTGTGGAAGCTGACCTACACCCCCGAGGTTACCCCACCTGAGGTGATCAATAAGCCCGCC
TCGGAAAAGGTCCGTGTGGCCATCCTGCGCGAGGAGGGCAGCAACGGTGACCGCGAGATG
GCCGCCTCCGTGTACCAGGCTGGCATGGAGCCGTGGGACGTCACCATGTCTGACCTCCTC
AATGGCCGCGCCACGTTGGACAGCTTCCAGGGCATCATCTTTGTGGGCGGCTTCTCTTAC
GCTGATGTCATGGACAGTGCCAAGGGCTGGGCTGCGGGCATCAAGTTCAGCCCGGGTGTG
CAGCAGCAGTTTGAAGCCTTCTACAACCGGCCTGACACTTTCTCCCTGGGCATCTGCAAC
GGCTGCCAGTTGATGGCTCTGCTTGGCTGGGTGCCCGGGGCCGTCGAGGAGGACAGCAAG
CAGCCTCGCTTTGTGCACAACCAGAGTGGGCGCTTTGAGAGCCGCTATGTGCAGGTCACC
ATTGAGGACACCCCTGCCATCATGCTCAAGGGCATGGCCGGCTCCACCGTCGGTGTGTGG
GTCGCCCACGGCGAGGGCCAGGCTCTGTTCCCTGAGAAGGCCATGATGGAGTCCGTGGTG
GGGGCCGGCCAGGCTCCGGTCCGCTATGTCGACCCCTCCAACAACCCCACCACCACCTAC
CCCTACAACCCCAACGGCTCGCCCCTCGGCATTGCTGGCCTGTGCTCCCCCGACGGTCGC
CACCTGTCCATGATGCCCCACCCCGAGCGCTGCGTGTTGGCGTGGCAGAACCCCTGGCAG
CCGGCAGACCTCGGCATGGATCCAGCTGGCCCCGGGCAGTGGCTCAAGCTCTTCCAGAAC
GCCCGTGAGTGGTGCGAGCAGCAGTGAGCACCGTTGACAGCGTAGCGTTGCAAATGGCAC
CCTTGTAGACATGCGGTTCCTGATCTCACCTCGATACAACTTGGCCTGCTTAGTGGTCAG
TGGCGGGCGAGGAAGGGGCGCTCGGAGGTACCGTGGGAGGGCGGGTCAGCCCCTCGATGA
TTATAGCCGAAGCGTTGGAAGTGTGGTTGTGTACAGAACCAAAACATCAGTAACCACTGC
TCCCTCACGATTCACTGCGGTAGTTTTTTGCCGTGCGTTTTAACTCGGAATACATAGTTC
TTCAAAAAAAAAAAAAAAAAAAAAAAAAAAAAAA
>cluster_1156_pilon
CTGCCCTGAGCCTGGCTGCGCTCCGTGACGAAGCGGCGGGTCACAGCACCGACATGTCGG
AGACCGCAAGCAGCAGCTCGCGGGCGTCCTCTCCGCGCACCCGGCAGCGGCAGACCACGT
TTGGGGCGACGCTCGATTTTGTGGACGCTCTGTGCGAGGCGAGCACCGTCCTCAACACCG
TCCCGGAGGACCAGCGAGGGGCCGCGCTCGTCAACGGCCTCCAACAGCTTAACGCCGACA
TTGACGCCGCATCACGAAAGGGGGTGTCGGTGAGCTTCCCTCTGTGCTGCGAGAACGAGC
GTGTGGTGCGCGTGCCGGTGGGCGAGGCGAAGCTACTCAACAGCCGCGAGAAGGCCCCCT
TCATGCTTTGCATCGAGGTCCTCGCCAACTCGCAGCCCGAGCGCCCGCCCTGCAGCTCTG
TGGCCTCCACCTCCCCCACTGCGACCACGAGCGGGCGGCTTCCAGCGGGGGGAATTCTCC
CCATGGAGCAGCAGCCGGTCGGGGCAGGGCATCTGCCAGCAGGCCGCCCTGCAGACGCAG
GCTCTGTTAGGAACTCTCCGCTCACAGATGCCCTCCAACCCCCTTCTCAGTCGGGCGCGT
CCTTCAGCTCAGGGGGCTCGGGCTGCCGGCTGCTTGAGGCGCAGCCACACGTGACCAAGC
CACTTGATGTGGCCATGGCGGGGCTGAGGGGGGAGTCACCCATCGTGAAGGTCTCCTTCA
AGGTCATCGGCGACAAGCTGGGGCTGGACCCCCGCCCGGCCCCGCGACCCTCCACAGCTC
ATATCCTCCCGGCAGCCGGGGGCCGGGACGGCCCCACACCCTCTGTCCCCTGCGGCCCCG
TTTCCGCCGCCATCGCCGCCTCCAACCACATTTCCCCGGACTCCCCGACCGTCTCGGGCG
GCGTCAGCCTCGGGGGCCTCCGCAGCTGGCTGTGCGGGCGCGAGAACATCGGGGAGCAGG
AAAGCGTCGCTGTGCCCATACTGTCGCCGGCGGACCTCCCCTTCGTCTCGGTCCAGCTCG
AGGTGTGCGGTGGCGTGGACCTGCAGATCACCACCCCTAAGCGTAGCACCAAGCACCAGC
GCGTCCCTAGCAGCACAGCGCTGACGCGCGCCGCCTCCTCGTGCTCGGCCACCAACCGCC
TCACGGCTTGGCGCAGCAACTCCAGCGAGCAGCAACTCGTCGCCCACCTGTCTCGCCACC
ACAGGCGCAAGTTCGCGGATCACATGCAGGAGGCGGCCTACGCGGTGCATGGCGAGCGGT
GGTCGGAGCGGCAGGAGCGCATTGCGCAGGACAGCCCTTTCAGCCGCAAGGAGGGCTGGG
CGGTGCGCCAAGTCATTGTGAAGAGCGGAGATGACTGCCGGCAGGAGCTGCTGGCCGTGC
AGCTCATCCGGCAGTTCCACGACATTTTCGTCGCCTCGGGGCTTCCACTTTGGCTGCGGC
CCTACGAGGTGCTTGTCACTGGCTCGCACACTGCGTTCATCGAGGTCGTCCCCGACGCCC
TCAGCCTCCATGTTGTCAAGAGCAGGCTGTCCCCGAGCACCTCCCTGCGGGACTACTTCC
TCTCCAAGTACGGCAAGGGCACGCCGGAGTGCAGCGCGGCGCAGCACCGGTTTGTGGAGA
GCATGGCAGGCTACAGCATCGTGTGCTACCTCCTGCAGCTGAAGGACCGCCACAACGGCA
ACATCATGCTGGACGACGCGGGCCACATCGTGCACATCGACTTTGGCTTCATGCTGTCCA
ACAGCCCGGGCGGGGTGAACTTCGAGTCTGCACCTTTCAAGCTAACGCGGGAGCTGCTCG
AAGTGATGGACTCTGACTCGGACGGCCGAGCAAGCGAGCTCTTCGACTACTTCAAGGTGC
TGTGCATCCAAGGCTTCCTCGCCTGCCGGAAGCACAGCGACCACATCCTGCTGCTGGTGG
AGATGATGCAGCACTGCAACTTCCCGTGCTTCAAGGCAGGGCCTGCGCGGGTGATGAGCA
ACCTCCGCAAGCGGTTCCACCCATCGCTCACCGAGGAGCAGTGCGTGGAGGTCGTCCTCG
GACTCATCAGCGACTCCCTCGATGCATGGCGGACGCGGCAGTATGACTACTACCAGAGGG
TGCTCAACGGGATTCTCTGATGGATGACAGCCCCCCAGCTGTCCAGCATGCGGATAGAAG
TATGAGGAGGCCGAGGGCAGGATGCAGGCAGCGGTCAAGCCCCACATCCGGCGTCCTGCC
ATTTTCCACGTGTGGCCTTTCTCCCCTCGCCTAGAGGCCATCGCCTCGCTGGTATGTCAG
GCATGTATACGACGGGGCTGTTGGCCCCGTGCGAGCCGGAAGATCTGTAGTGAATTTAGT
AGTTGATATCCTTAGAGGTTTTTAATTGTATCTACGATAGATCGCAAAAAAAAAAAAAAA
AAAAAAATAAAAAAAA
>cluster_1157_pilon
GCGATGATTCCCAACCTTGCTGCTGCTGTGGCAGCCTACCACACCGGGAGGCCGGTCAGC
CTGGTAATGGACCGCGACGAAGACATGCAATGCACCGGCCAGCGCCACGCCTACCTCTGC
AAGTACAAGGTGGGCTTCACAATGGAGGGCAAGCTGGTGGCGCTGCACTGCGACATGTAT
CAGAACACCGGCAACAGCCTGGACCTCAGCGCCTTCGTCATGGAGGCCAGCATGGTACGT
ATCGACAACGCCTACAAGATCCCCAACGCCAACATTGTGGGACACCTGTGCAAGACCAAT
CAGGCGTCAAACACCGCCTTCAGAGGCTTCCGGAGGGCCGCAGGCATTATGACCATGGAG
AACATCATAGACCGGATCGCTCGCGAAGTCAAGAGGCCGCCCGAGGTCGTGCGGCAGCTC
AACTTTTACCTAGACGGTGACCACACTCACTACGGGCAGCCCATCCAGGACAACCAGACT
CAGGCCTGCTGGGACCTGTGCCTGCAGCAGGCAGGGGGGTTGGAGCAGCGCCGGACGGTC
GTTGAGCACTTCAATGCAGAGAACCGCTTTCGCAAACGCGGCTTAGCGGTGACACCTGTG
ACCTTTGGAATTGCATTCACTGAGAAGTTTCTCAACCAGGGCGGAGCACTCGTGCATCTC
TACACCGATGGCACCTGCCTTGTCACCCACGGGGGTGTGGAGATGGGCCAGGGCCTGCAC
ACCAAACTCGCACAGGTGGCAGCCCAGGCCCTGGGGTTGCCCTTGAGCAACGTGTTCATA
GCCGAGACGTCCACTGACAAGGTCCCAAACGCTGTCCCGACCGCTGGTTCGATGTCTACG
GACCTGTTCGGCATGGCTGTGTTGGACGCCTGCTCCCAACTAGCCAGCAGGCTGGCTCCC
TACCGTGAGAAGATGCCCACAGCCACACCTGCCGAATTGGCAACTGCAGCATGGCTGGAC
CGCGTTGACCTCAGCGCGCACGGCTGGCACAAGGTCCCACACGTCGAGGGGTACGGAAGC
ACCCGCCCATACCTGTACTTCTCGTATGGTGCGTGCGCCAGCGAGGTGGAGTTGGACACC
CTGACAGGTGACTTCCACATCCTCCGCACGGATATCGTGATGGATGTCGGGAAGCCACTC
AACCCGGCAGTGGACATCGGACAGATTGAAGGCGGCTTTGTTCAAGGCATGGGCTGGCTC
TGCTTGGAAGAGTTGGTGTGGGGCGACAAGCAGCACCCGTGGGTGCGGCCCGGGCACCTC
TTTACCAAGGGCCCTGGGACCTACAAGATCCCCACGGCCAATGACATTCCGCTCAGCCTT
AACGTGACGCTGCTGCGGAACGCCCCCAACCCCCATGCGGTACACAGCTCAAAGGCCATC
GGCGAGCCACCTTTCCACCTCGCCAACTCGGTGTTCTTTGCCCTCAAGGATGCAGTGTAC
GCTGCCCGCAGCGATGCCGGGGCGACGGGCTGGTTCCAGCTGCATGCCCCAGCCACCCCC
GAGCGCCTCCGCATGGCTGCCACCGACTTTGTGACAGAAACGACTGCGCCCGACGGACTG
GCCCCTTTCATCAGCTGCTGAGTTGATGTTGGGTACGGCACTATTCATATGGCAAGCATA
GCTTAGTCGAGTGTTGCCTGTATCATACCCATTGGCAGAGTTTTGATTTTCGGGACAGAG
AGTGGGTAAATCGAGGCCGGGATATGGATACCTGCGAAGGTTCCCCAGGTGTCTGCGGCC
TATCTGGCTCCAGACACACACACACACACACTTTTGTGAGGAGGAAGGGGCTCCTCAGAG
TTGAGGCAGCCACCAGCGTCAGCAGAGATGCCCGAACAGGTTGATAGGAGCCAAAATTTT
CGTTTATCGAGGGGGGTGCGGCCATTGTTTCGCAAGCCTGCCCACGTGTGACCATAGGCA
CACACCGTCGTCAACCCCCTTCTTCCCCCACCATGTTGAGTTATGGCTCACTAGTGGGCG
CACAAAGGCAACAGGTAGGTGCCGTTGGATACACCTGCTGCTGCGATTCTTTTTTAAATA
CGTTGATAGCTTTGAAAAAAAAAAAAAAAAAAAA
>cluster_1160_pilon
CCCACCGCCCCCTCCTCCTGCTGCCAGTGACGGTCAGCACGCGGGGCCTTCCCCATCGCC
CCCTCCGGCTCCTCACAGTGAGCAGCATGAGGGGTCCTCCCCCGCCGCCCCCTCCGGCTG
ATGCCTTGTGGCCTCCTTCCCCACCAACAGCCCAGCATCAAGCAGGGCCTTCCGCACAGA
CCCCTTCACCCGCTGCCAGCAACGAGCAGCAAGCGGGGCCTTCTCGGGTTTGGAGAAGAG
GAGGGGGAAGAGGACGCGGCCGAGGACGGGGCAGGGGCAGGGGCAGGGGCAGGGGAAGGT
CTGCGGAGCAGCGAGCGGAGCCTTCCCCAACGGCCCCTTCACCTCCCAAGGTCAGCAGCC
TAACCCAAACCGCGAAGTTTTGTCCTTGACAGACACCGGCCTGTCAGTTTGGGCGACTTT
GGCATGGGTAGGAAGGGGGAGGGGGCGGACTGGAGGAAAGGAAGAAACAGAGAACGAAAC
GGGGGTCAGGCCGGACCGACTGAGAGGGAGGGAGGAAGGGGCACACATGCAGGGGTTCCT
GCAGACCAACGGACAGACGAACGCAGGCAGCTGGGTTGGTGGGGGTCCCAAGGGGCGGGG
GATATGAATACCGTGCATTATCTGCTTCCCCTGGATGGGACCCTCATCCCTGTCACGACC
TAGGCGGGGATGGCCCGACCGCCTTTGTCCGTGTCTCCTTGTGTGGTACCTCTGGCTTTG
GCTGTGCGCACGTCAGGAGCGCCAGCGAACACCCCATGCGCTCCTAGGGCGGGCGGTTTG
CAAAGAGTTCTACGGAGTGCGACACATCGGGACCATTGACGGCTACGATCCGGCTGTGAG
GTGGTTTCATGTGACCTACGAGGACGGTGACACGGAAGAGTATGGACCGATCCAGATCAC
ACGGATTCTCGTGCCCCTGGCAGCAGAGAGCAAACACGGGCGAGCGGGTACGCAAGGACC
CGCGGGCGCCGCTGCCCTTAACGGGGCGCGGCGCGCAAAGTCTCTCATATGCCAAGACCT
CTCCTACGGACAGGAGCCAAACATAACCATCCCGGTCTACAACGAGGTGAACAGCGACAG
GGAGCCCCCTAACTTCCGATACATCACCACGCCAGAAATTTCCAACAGCGTGCTAGACGC
CGTGGTTGCTGCGAGCCAATACAGTGCAGAGGACAAGTTCTTCCTCCCCTTTAGTGACCC
GCCAATTCCGGCAAAGGAAGCCTACGTCGAGGGCGAGGACCTCCTTTTCGAAACCACACC
TTGTGGGATTGCCGAGCTCGATGTGCCGTCCAAGAAGGTCAGGCACGTAGTGAGCCAGGG
CACAAAGCTCCCGCTGGAGGTGTTCCGCACCGAGGACAAGGGCTGGGGGGTGCGCTGCAG
TGAGGATATCTGCAGTGGCAGCTTCATTTGCGACTACACCGGGGTGCTGATCTCGGACCA
TGAAGCGGAGCAGCGACAAGGGCAGGATCACTACCTGCTGGGCCTGGACGAGTTCCATAT
GCAGTTGCAGAACTGTATCAACGCAGAGAATGCTACTGTCCCATTGGACGCCGCCACCTT
GGCCTCGTGGAAACACCGCTGCAAGGCTTCAGAGGAGCCTTTGGTGCTCGACGCTATGGA
GGCAGGCAACGTTGGCCGGCTCCTCAACCACTCGGGCTCGGATCCCAACTGCCTTCTGCA
ACCCGCCTTCACCGATAAGCTGCACAGCAAATTCTACTACAGGTTGTGCTTCTTTGCCTC
CATGGACATTCCGGCCTTCACGGAGTTGGTGTACGACTACGGCTATCACCACAACGGCGT
TTTTCCCGACTGGGTGGCGGGTGCCAGCGGCCAGGTAGCGGACAGGGGTGCAGGGACCTC
ACACGGCTCAGCCCACACAGCCACTCCTCCCAGGCCGACATATGACAAGGAGGAGGAGGA
GGACGATTACGATGAGGAGGTACTGCAAGCCGTGATTCGCAGAGGGGAGCTGTACAGGGG
GGCGGCGTGGACCGGCACCGCCTGGAGAGCCACGGCAAAGGGTAACAGGTGCCTGTACGA
CCTCGGGCTCTTCGACACAGCTGAGCAGGCGGCCCGTGCCCACGATTTGAAAGTGCTGCA
GCTCGGAATCAGTGATCCCGCATTCAAGAACTCCGCCCTCAATTTCCCCCCGGCGGACTA
TGAGCGGGAGGTCTGTAACGTCACGCCGCCAAAGGCAACTCCTTCAGACGCCGCTCCACT
TGGCGTGCTTGAGAGCCGCACGCCGAGAGTGGAGATGGCTGCTGACCCTCCACCGTGCCC
ATCGGAGCCCCCTGTCCCCAAACACCCCGCCTCCGCCTCAGGACCCAGCCGCTGCCGGAA
CATTTCCTCCTCAGGGTCACTCTTTTCCTTCCGCCGGCCCCGCGGCCTATGCGGCCACAG
ACCTCCCCGGCTCCAGCGAACTCGCCAGTGAGCAGCCAGGCCAACCTGAGGTCCAGGACG
TCGCAGCGGTGCTCAACTCGGCTGCACAGACACCCACCGGTGGACGAAACTGTCCAGCAA
CAGCCAATACAGTCTCTCCCCTCTCTGCCCAGAAGCAAGGAGCGTCTCAAAACAGGGACA
AGGGAGAAGGAAGCGACAGCTGGATGGTGGAGCTGTGGGACAACAAGACGCACTCGGTGG
CGAAGAAACTGACGTGCCACAGTCAGGATGATGCGGACGAGGCGTGGGACACCCTTGGCG
CCCAACGGCTTCTAACTCAGACCCTAACCCTCCGGACGGACATGGACATCGTCATCCTTC
AGTCCGTTGATGCTCCTCAGGCCAAGGTGTGGATGAACACAAATGGGAGCACCGGGTGCG
CCCAGGCTAGCGCCGCTGCTGCGCCGACAGGGCCTCACAATGGCTGCCTGTCTGACCCGG
GGCGCGGCTGCACCGGTGCACACTGGGGTCACAGCGTCCCCAGGGCGTTTGACAGCACTG
TCGCCGGGCGGCGCATCCGGCTGCTCTGCCGGGGATGCCGGGCGTGGCATAGCCTCATGG
TTGGCAGTTATCAAGCCTCTTCACAGCTCTTCGAGTTGCTCCGCGAAGACCAACAAGGGG
GCCCGGTGATGCTGGCACTGTGGAACCAGAATGTCGAATGGCTCTCGGCCAACCTGCCCA
AGGTCATTGCCCCTAGCAGGAAAGAGCCGGGCACCTTCTGGAGAGACGAGTGGGGGGGTC
AGCCGCCCAAGGTTGTGGGACCTGTGGAGGAGAGCCACCTCCTGTGGCCGGGTGTGGTGA
[truncated: 11,193,033 more chars]
