# Supplementary material for: Coordinated wound responses in a regenerative animal-algal holobiont
Source: Nat Commun. 2024 May 13;15:4032. doi: 10.1038/s41467-024-48366-2 (PMC11091193; doi:10.1038/s41467-024-48366-2)
Supplement: Supplementary file 6 — Supplementary Data 3 [file 41467_2024_48366_MOESM6_ESM.csv]

gene_id	BLASTX_gene_name	gene_name_used	species_origin	sprot_Top_BLASTX_hit	sprot_Top_BLASTP_hit	Pfam	SignalP	Kegg	gene_ontology_BLASTX	gene_ontology_BLASTP	gene_ontology_Pfam	ncbi_BLASTX	%GC	symbols	sequence_length	coverage_acoel_sample	depth_acoel_sample	coverage_algae_sample	depth_algae_sample
cluster_5881_pilon	protein argonaute-2-like	ago2	Algae	AGO2_RABIT^AGO2_RABIT^Q:9-1727,H:241-795^41.468%ID^E:2.99e-125^RecName: Full=Protein argonaute-2 {ECO:0000255|HAMAP-Rule:MF_03031};^Eukaryota; Metazoa; Chordata; Craniata; Vertebrata; Euteleostomi; Mammalia; Eutheria; Euarchontoglires; Glires; Lagomorpha; Leporidae; Oryctolagus	AGO2_RABIT^AGO2_RABIT^Q:5-579,H:288-839^41.197%ID^E:2.26e-123^RecName: Full=Protein argonaute-2 {ECO:0000255|HAMAP-Rule:MF_03031};^Eukaryota; Metazoa; Chordata; Craniata; Vertebrata; Euteleostomi; Mammalia; Eutheria; Euarchontoglires; Glires; Lagomorpha; Leporidae; Oryctolagus	PF02170.23^PAZ^PAZ domain^3-59^E:2.4e-08`PF16488.6^ArgoL2^Argonaute linker 2 domain^71-116^E:4.5e-09`PF16487.6^ArgoMid^Mid domain of argonaute^124-187^E:4.3e-07`PF02171.18^Piwi^Piwi domain^225-536^E:7.3e-98	sigP:0.126^33^0.134^0.109	KEGG:ocu:100009457`KO:K11593	GO:0005845^cellular_component^mRNA cap binding complex`GO:0005634^cellular_component^nucleus`GO:0000932^cellular_component^P-body`GO:0005844^cellular_component^polysome`GO:1990904^cellular_component^ribonucleoprotein complex`GO:0016442^cellular_component^RISC complex`GO:0070578^cellular_component^RISC-loading complex`GO:0070551^molecular_function^endoribonuclease activity, cleaving siRNA-paired m…	GO:0005845^cellular_component^mRNA cap binding complex`GO:0005634^cellular_component^nucleus`GO:0000932^cellular_component^P-body`GO:0005844^cellular_component^polysome`GO:1990904^cellular_component^ribonucleoprotein complex`GO:0016442^cellular_component^RISC complex`GO:0070578^cellular_component^RISC-loading complex`GO:0070551^molecular_function^endoribonuclease activity, cleaving siRNA-paired m…	GO:0005515^molecular_function^protein binding`GO:0003676^molecular_function^nucleic acid binding	cephalopods^1.03e-133^Eukaryota^Octopus bimaculoides^Octopus bimaculoides^PREDICTED: protein argonaute-2-like [Octopus bimaculoides]	61.02841678	protein argonaute-2-like (cluster_5881_pilon)	2217	0	0	74.1543	3.97023
cluster_2873_pilon	protein argonaute-2-like isoform x3	ago-2	Animal	AGO1_MOUSE^AGO1_MOUSE^Q:540-2981,H:25-803^32.293%ID^E:7.07e-130^RecName: Full=Protein argonaute-1;^Eukaryota; Metazoa; Chordata; Craniata; Vertebrata; Euteleostomi; Mammalia; Eutheria; Euarchontoglires; Glires; Rodentia; Myomorpha; Muroidea; Muridae; Murinae; Mus; Mus	AGO1_MOUSE^AGO1_MOUSE^Q:180-1034,H:25-840^32.609%ID^E:2.07e-137^RecName: Full=Protein argonaute-1;^Eukaryota; Metazoa; Chordata; Craniata; Vertebrata; Euteleostomi; Mammalia; Eutheria; Euarchontoglires; Glires; Rodentia; Myomorpha; Muroidea; Muridae; Murinae; Mus; Mus	PF16486.6^ArgoN^N-terminal domain of argonaute^191-324^E:4.1e-18`PF08699.11^ArgoL1^Argonaute linker 1 domain^344-386^E:1.2e-05`PF02170.23^PAZ^PAZ domain^413-514^E:6e-12`PF02171.18^Piwi^Piwi domain^676-1005^E:2.3e-87	sigP:0.113^18^0.137^0.107	KEGG:mmu:236511`KO:K11593	GO:0005737^cellular_component^cytoplasm`GO:0005829^cellular_component^cytosol`GO:0005634^cellular_component^nucleus`GO:0000932^cellular_component^P-body`GO:0005844^cellular_component^polysome`GO:1990904^cellular_component^ribonucleoprotein complex`GO:0016442^cellular_component^RISC complex`GO:0070578^cellular_component^RISC-loading complex`GO:0001046^molecular_function^core promoter sequence-spec…	GO:0005737^cellular_component^cytoplasm`GO:0005829^cellular_component^cytosol`GO:0005634^cellular_component^nucleus`GO:0000932^cellular_component^P-body`GO:0005844^cellular_component^polysome`GO:1990904^cellular_component^ribonucleoprotein complex`GO:0016442^cellular_component^RISC complex`GO:0070578^cellular_component^RISC-loading complex`GO:0001046^molecular_function^core promoter sequence-spec…	GO:0005515^molecular_function^protein binding`GO:0003676^molecular_function^nucleic acid binding	lancelets^2.269999999999999e-137^Eukaryota^Branchiostoma belcheri^Belcher's lancelet^PREDICTED: protein argonaute-2-like isoform X3 [Branchiostoma belcheri]	42.55634638	protein argonaute-2-like isoform x3 (cluster_2873_pilon)	3372	99.0807	13.747	66.1329	1.9997
cluster_18536_pilon	alad-domain-containing protein	alad	Algae	HEM2_CHLRE^HEM2_CHLRE^Q:107-1249,H:6-389^72.135%ID^E:0^RecName: Full=Delta-aminolevulinic acid dehydratase, chloroplastic;^Eukaryota; Viridiplantae; Chlorophyta; core chlorophytes; Chlorophyceae; Chlamydomonadales; Chlamydomonadaceae; Chlamydomonas	HEM2_CHLRE^HEM2_CHLRE^Q:19-399,H:6-389^72.135%ID^E:0^RecName: Full=Delta-aminolevulinic acid dehydratase, chloroplastic;^Eukaryota; Viridiplantae; Chlorophyta; core chlorophytes; Chlorophyceae; Chlamydomonadales; Chlamydomonadaceae; Chlamydomonas	PF00490.22^ALAD^Delta-aminolevulinic acid dehydratase^69-395^E:7.4e-130	sigP:0.132^16^0.183^0.138	.	GO:0009507^cellular_component^chloroplast`GO:0046872^molecular_function^metal ion binding`GO:0004655^molecular_function^porphobilinogen synthase activity`GO:0015995^biological_process^chlorophyll biosynthetic process`GO:0006782^biological_process^protoporphyrinogen IX biosynthetic process	GO:0009507^cellular_component^chloroplast`GO:0046872^molecular_function^metal ion binding`GO:0004655^molecular_function^porphobilinogen synthase activity`GO:0015995^biological_process^chlorophyll biosynthetic process`GO:0006782^biological_process^protoporphyrinogen IX biosynthetic process	GO:0004655^molecular_function^porphobilinogen synthase activity`GO:0046872^molecular_function^metal ion binding`GO:0033014^biological_process^tetrapyrrole biosynthetic process	green algae^0.0^Eukaryota^Coccomyxa subellipsoidea C-169^Coccomyxa subellipsoidea C-169^ALAD-domain-containing protein [Coccomyxa subellipsoidea C-169]	60.83274524	alad-domain-containing protein (cluster_18536_pilon)	1417	0	0	98.0946	7.45236
cluster_4420_pilon	putative ammonium transporter 1	amt1	Animal	AMT1_CAEEL^AMT1_CAEEL^Q:8-430,H:301-453^42.857%ID^E:6.43e-30^RecName: Full=Putative ammonium transporter 1;^Eukaryota; Metazoa; Ecdysozoa; Nematoda; Chromadorea; Rhabditida; Rhabditina; Rhabditomorpha; Rhabditoidea; Rhabditidae; Peloderinae; Caenorhabditis	AMT1_CAEEL^AMT1_CAEEL^Q:3-143,H:301-453^42.857%ID^E:4.85e-32^RecName: Full=Putative ammonium transporter 1;^Eukaryota; Metazoa; Ecdysozoa; Nematoda; Chromadorea; Rhabditida; Rhabditina; Rhabditomorpha; Rhabditoidea; Rhabditidae; Peloderinae; Caenorhabditis	PF00909.22^Ammonium_transp^Ammonium Transporter Family^1-138^E:6.2e-34	sigP:0.247^19^0.402^0.264	KEGG:cel:CELE_C05E11.4`KO:K03320	GO:0005887^cellular_component^integral component of plasma membrane`GO:0008519^molecular_function^ammonium transmembrane transporter activity`GO:0072488^biological_process^ammonium transmembrane transport	GO:0005887^cellular_component^integral component of plasma membrane`GO:0008519^molecular_function^ammonium transmembrane transporter activity`GO:0072488^biological_process^ammonium transmembrane transport	GO:0008519^molecular_function^ammonium transmembrane transporter activity`GO:0015696^biological_process^ammonium transport`GO:0016020^cellular_component^membrane	crinoids^3.620000000000001e-45^Eukaryota^Anneissia japonica^Anneissia japonica^putative ammonium transporter 1 [Anneissia japonica]	39.27157561	putative ammonium transporter 1 (cluster_4420_pilon)	1263	98.0998	11.8852	82.977	2.02771
cluster_8862_pilon	putative ammonium transporter 1 isoform x2	amt1-2	Animal	AMT1_CAEEL^AMT1_CAEEL^Q:6-1214,H:37-454^46.793%ID^E:4.88e-87^RecName: Full=Putative ammonium transporter 1;^Eukaryota; Metazoa; Ecdysozoa; Nematoda; Chromadorea; Rhabditida; Rhabditina; Rhabditomorpha; Rhabditoidea; Rhabditidae; Peloderinae; Caenorhabditis	AMT1_CAEEL^AMT1_CAEEL^Q:1-370,H:70-454^45.876%ID^E:1.58e-97^RecName: Full=Putative ammonium transporter 1;^Eukaryota; Metazoa; Ecdysozoa; Nematoda; Chromadorea; Rhabditida; Rhabditina; Rhabditomorpha; Rhabditoidea; Rhabditidae; Peloderinae; Caenorhabditis	PF00909.22^Ammonium_transp^Ammonium Transporter Family^1-364^E:3.4e-95	sigP:0.4^21^0.555^0.396	KEGG:cel:CELE_C05E11.4`KO:K03320	GO:0005887^cellular_component^integral component of plasma membrane`GO:0008519^molecular_function^ammonium transmembrane transporter activity`GO:0072488^biological_process^ammonium transmembrane transport	GO:0005887^cellular_component^integral component of plasma membrane`GO:0008519^molecular_function^ammonium transmembrane transporter activity`GO:0072488^biological_process^ammonium transmembrane transport	GO:0008519^molecular_function^ammonium transmembrane transporter activity`GO:0015696^biological_process^ammonium transport`GO:0016020^cellular_component^membrane	stony corals^2.1799999999999995e-115^Eukaryota^Orbicella faveolata^Orbicella faveolata^putative ammonium transporter 1 isoform X2 [Orbicella faveolata]	46.22705642	putative ammonium transporter 1 isoform x2 (cluster_8862_pilon)	1471	97.8926	12.0782	47.4507	0.883073
cluster_7514_pilon	anaphase-promoting complex subunit 1 isoform x4	apc1	Animal	APC1_MOUSE^APC1_MOUSE^Q:233-1297,H:91-463^22.646%ID^E:1.46e-09^RecName: Full=Anaphase-promoting complex subunit 1;^Eukaryota; Metazoa; Chordata; Craniata; Vertebrata; Euteleostomi; Mammalia; Eutheria; Euarchontoglires; Glires; Rodentia; Myomorpha; Muroidea; Muridae; Murinae; Mus; Mus	APC1_HUMAN^APC1_HUMAN^Q:51-405,H:91-463^24.297%ID^E:1.01e-09^RecName: Full=Anaphase-promoting complex subunit 1;^Eukaryota; Metazoa; Chordata; Craniata; Vertebrata; Euteleostomi; Mammalia; Eutheria; Euarchontoglires; Primates; Haplorrhini; Catarrhini; Hominidae; Homo	.	sigP:0.113^27^0.125^0.103	KEGG:hsa:64682`KO:K03348	GO:0005680^cellular_component^anaphase-promoting complex`GO:0005634^cellular_component^nucleus`GO:0060090^molecular_function^molecular adaptor activity`GO:0031145^biological_process^anaphase-promoting complex-dependent catabolic process`GO:0051301^biological_process^cell division`GO:0007091^biological_process^metaphase/anaphase transition of mitotic cell cycle`GO:0070979^biological_process^protei…	GO:0005680^cellular_component^anaphase-promoting complex`GO:0005829^cellular_component^cytosol`GO:0005654^cellular_component^nucleoplasm`GO:0060090^molecular_function^molecular adaptor activity`GO:0031145^biological_process^anaphase-promoting complex-dependent catabolic process`GO:0051301^biological_process^cell division`GO:0007091^biological_process^metaphase/anaphase transition of mitotic cell …	.	bony fishes^5.12e-17^Eukaryota^Esox lucius^northern pike^anaphase-promoting complex subunit 1 isoform X4 [Esox lucius]	39.90755008	anaphase-promoting complex subunit 1 isoform x4 (cluster_7514_pilon)	1298	95.1464	8.71186	56.6256	1.76348
cluster_3564_pilon	calcium-transporting atpase sarcoplasmic/endoplasmic reticulum type-like isoform x2	atc1	Animal	ATC1_ANOGA^ATC1_ANOGA^Q:1-2925,H:37-993^73.128%ID^E:0^RecName: Full=Calcium-transporting ATPase sarcoplasmic/endoplasmic reticulum type;^Eukaryota; Metazoa; Ecdysozoa; Arthropoda; Hexapoda; Insecta; Pterygota; Neoptera; Holometabola; Diptera; Nematocera; Culicoidea; Culicidae; Anophelinae; Anopheles	ATC1_ANOGA^ATC1_ANOGA^Q:1-975,H:37-993^73.128%ID^E:0^RecName: Full=Calcium-transporting ATPase sarcoplasmic/endoplasmic reticulum type;^Eukaryota; Metazoa; Ecdysozoa; Arthropoda; Hexapoda; Insecta; Pterygota; Neoptera; Holometabola; Diptera; Nematocera; Culicoidea; Culicidae; Anophelinae; Anopheles	PF00690.27^Cation_ATPase_N^Cation transporter/ATPase, N-terminus^1-36^E:6.9e-08`PF00122.21^E1-E2_ATPase^E1-E2 ATPase^88-294^E:8.9e-52`PF00702.27^Hydrolase^haloacid dehalogenase-like hydrolase^312-695^E:2.5e-19`PF13246.7^Cation_ATPase^Cation transport ATPase (P-type)^397-509^E:1.2e-19`PF12710.8^HAD^haloacid dehalogenase-like hydrolase^591-693^E:1.9e-06`PF08282.13^Hydrolase_3^haloacid dehalogenase-…	sigP:0.261^41^0.254^0.207	KEGG:aga:AgaP_AGAP006186`KO:K05853	GO:0016021^cellular_component^integral component of membrane`GO:0033017^cellular_component^sarcoplasmic reticulum membrane`GO:0005524^molecular_function^ATP binding`GO:0016887^molecular_function^ATPase activity`GO:0005388^molecular_function^calcium transmembrane transporter activity, phosphorylative mechanism`GO:0046872^molecular_function^metal ion binding`GO:0008553^molecular_function^proton-exp…	GO:0016021^cellular_component^integral component of membrane`GO:0033017^cellular_component^sarcoplasmic reticulum membrane`GO:0005524^molecular_function^ATP binding`GO:0016887^molecular_function^ATPase activity`GO:0005388^molecular_function^calcium transmembrane transporter activity, phosphorylative mechanism`GO:0046872^molecular_function^metal ion binding`GO:0008553^molecular_function^proton-exp…	.	starfish^0.0^Eukaryota^Acanthaster planci^crown-of-thorns starfish^calcium-transporting ATPase sarcoplasmic/endoplasmic reticulum type-like isoform X2 [Acanthaster planci]	48.18237831	calcium-transporting atpase sarcoplasmic/endoplasmic reticulum type-like isoform x2 (cluster_3564_pilon)	3246	87.5231	3.76525	32.6864	0.452557
cluster_10322_pilon	hypothetical protein chlncdraft_133081	aurka	Algae	AURKA_PIG^AURKA_PIG^Q:7-519,H:233-383^41.52%ID^E:2.05e-34^RecName: Full=Aurora kinase A;^Eukaryota; Metazoa; Chordata; Craniata; Vertebrata; Euteleostomi; Mammalia; Eutheria; Laurasiatheria; Artiodactyla; Suina; Suidae; Sus	AURKA_PIG^AURKA_PIG^Q:3-173,H:233-383^41.52%ID^E:9.25e-36^RecName: Full=Aurora kinase A;^Eukaryota; Metazoa; Chordata; Craniata; Vertebrata; Euteleostomi; Mammalia; Eutheria; Laurasiatheria; Artiodactyla; Suina; Suidae; Sus	PF00069.26^Pkinase^Protein kinase domain^5-173^E:1.4e-40`PF07714.18^PK_Tyr_Ser-Thr^Protein tyrosine and serine/threonine kinase^11-169^E:4.5e-19	sigP:0.29^20^0.456^0.297	.	GO:0005814^cellular_component^centriole`GO:0005813^cellular_component^centrosome`GO:0032133^cellular_component^chromosome passenger complex`GO:0005929^cellular_component^cilium`GO:0000780^cellular_component^condensed nuclear chromosome, centromeric region`GO:0005737^cellular_component^cytoplasm`GO:0097431^cellular_component^mitotic spindle pole`GO:0043005^cellular_component^neuron projection`GO:0…	GO:0005814^cellular_component^centriole`GO:0005813^cellular_component^centrosome`GO:0032133^cellular_component^chromosome passenger complex`GO:0005929^cellular_component^cilium`GO:0000780^cellular_component^condensed nuclear chromosome, centromeric region`GO:0005737^cellular_component^cytoplasm`GO:0097431^cellular_component^mitotic spindle pole`GO:0043005^cellular_component^neuron projection`GO:0…	GO:0004672^molecular_function^protein kinase activity`GO:0005524^molecular_function^ATP binding`GO:0006468^biological_process^protein phosphorylation	green algae^9.47e-53^Eukaryota^Chlorella variabilis^Chlorella variabilis^hypothetical protein CHLNCDRAFT_133081 [Chlorella variabilis]	54.81622307	hypothetical protein chlncdraft_133081 (cluster_10322_pilon)	1578	0	0	97.7186	9.94106
cluster_6913_pilon	hypothetical protein chlncdraft_32075	bst1	Algae	YU87_ARATH^YU87_ARATH^Q:428-1393,H:85-405^33.735%ID^E:1.08e-36^RecName: Full=UPF0187 protein At2g45870, chloroplastic;^Eukaryota; Viridiplantae; Streptophyta; Embryophyta; Tracheophyta; Spermatophyta; Magnoliopsida; eudicotyledons; Gunneridae; Pentapetalae; rosids; malvids; Brassicales; Brassicaceae; Camelineae; Arabidopsis	YU87_ARATH^YU87_ARATH^Q:88-409,H:85-405^33.435%ID^E:1.27e-40^RecName: Full=UPF0187 protein At2g45870, chloroplastic;^Eukaryota; Viridiplantae; Streptophyta; Embryophyta; Tracheophyta; Spermatophyta; Magnoliopsida; eudicotyledons; Gunneridae; Pentapetalae; rosids; malvids; Brassicales; Brassicaceae; Camelineae; Arabidopsis	PF01062.22^Bestrophin^Bestrophin, RFP-TM, chloride channel^98-379^E:8.2e-48	sigP:0.152^20^0.257^0.153	KEGG:ath:AT2G45870`KO:K08994	GO:0031969^cellular_component^chloroplast membrane`GO:0016021^cellular_component^integral component of membrane`GO:0042651^cellular_component^thylakoid membrane`GO:0042548^biological_process^regulation of photosynthesis, light reaction	GO:0031969^cellular_component^chloroplast membrane`GO:0016021^cellular_component^integral component of membrane`GO:0042651^cellular_component^thylakoid membrane`GO:0042548^biological_process^regulation of photosynthesis, light reaction	.	green algae^5.209999999999999e-71^Eukaryota^Chlorella variabilis^Chlorella variabilis^hypothetical protein CHLNCDRAFT_32075 [Chlorella variabilis]	60.46650718	hypothetical protein chlncdraft_32075 (cluster_6913_pilon)	1672	0	0	96.7703	10.5305
cluster_17871_pilon	hypothetical protein chlncdraft_136634	bst2	Algae	YU87_ARATH^YU87_ARATH^Q:348-1232,H:85-381^33.443%ID^E:2.05e-36^RecName: Full=UPF0187 protein At2g45870, chloroplastic;^Eukaryota; Viridiplantae; Streptophyta; Embryophyta; Tracheophyta; Spermatophyta; Magnoliopsida; eudicotyledons; Gunneridae; Pentapetalae; rosids; malvids; Brassicales; Brassicaceae; Camelineae; Arabidopsis	YU87_ARATH^YU87_ARATH^Q:88-380,H:85-379^35.197%ID^E:6.55e-39^RecName: Full=UPF0187 protein At2g45870, chloroplastic;^Eukaryota; Viridiplantae; Streptophyta; Embryophyta; Tracheophyta; Spermatophyta; Magnoliopsida; eudicotyledons; Gunneridae; Pentapetalae; rosids; malvids; Brassicales; Brassicaceae; Camelineae; Arabidopsis	PF01062.22^Bestrophin^Bestrophin, RFP-TM, chloride channel^98-375^E:9.3e-50	sigP:0.134^18^0.173^0.129	KEGG:ath:AT2G45870`KO:K08994	GO:0031969^cellular_component^chloroplast membrane`GO:0016021^cellular_component^integral component of membrane`GO:0042651^cellular_component^thylakoid membrane`GO:0042548^biological_process^regulation of photosynthesis, light reaction	GO:0031969^cellular_component^chloroplast membrane`GO:0016021^cellular_component^integral component of membrane`GO:0042651^cellular_component^thylakoid membrane`GO:0042548^biological_process^regulation of photosynthesis, light reaction	.	green algae^1.0599999999999997e-67^Eukaryota^Chlorella variabilis^Chlorella variabilis^hypothetical protein CHLNCDRAFT_136634 [Chlorella variabilis]	58.94941634	hypothetical protein chlncdraft_136634 (cluster_17871_pilon)	1542	0	0	98.3139	16.192
cluster_2234_pilon	bzip transcription factor 16 isoform x1	bzip16	Algae	.	.	PF00170.22^bZIP_1^bZIP transcription factor^365-418^E:1.4e-06	sigP:0.107^69^0.116^0.103	.	.	.	GO:0003700^molecular_function^DNA-binding transcription factor activity`GO:0006355^biological_process^regulation of transcription, DNA-templated	eudicots^1.3e-06^Eukaryota^Cucurbita maxima^winter squash^bZIP transcription factor 16 isoform X1 [Cucurbita maxima]	55.74012551	bzip transcription factor 16 isoform x1 (cluster_2234_pilon)	2709	0	0	99.2248	17.8132
cluster_10250_pilon	bzip transcription factor 17-like	bzip28-1	Algae	BZP28_ARATH^BZP28_ARATH^Q:139-450,H:188-297^36.937%ID^E:5.72e-10^RecName: Full=bZIP transcription factor 28 {ECO:0000303|PubMed:11906833};^Eukaryota; Viridiplantae; Streptophyta; Embryophyta; Tracheophyta; Spermatophyta; Magnoliopsida; eudicotyledons; Gunneridae; Pentapetalae; rosids; malvids; Brassicales; Brassicaceae; Camelineae; Arabidopsis	BZP28_ARATH^BZP28_ARATH^Q:47-189,H:188-334^32.45%ID^E:2.67e-11^RecName: Full=bZIP transcription factor 28 {ECO:0000303|PubMed:11906833};^Eukaryota; Viridiplantae; Streptophyta; Embryophyta; Tracheophyta; Spermatophyta; Magnoliopsida; eudicotyledons; Gunneridae; Pentapetalae; rosids; malvids; Brassicales; Brassicaceae; Camelineae; Arabidopsis	PF07716.16^bZIP_2^Basic region leucine zipper^49-101^E:1.8e-09`PF00170.22^bZIP_1^bZIP transcription factor^53-108^E:1.7e-11	sigP:0.113^54^0.127^0.105	KEGG:ath:AT3G10800	GO:0005737^cellular_component^cytoplasm`GO:0005783^cellular_component^endoplasmic reticulum`GO:0005789^cellular_component^endoplasmic reticulum membrane`GO:0000139^cellular_component^Golgi membrane`GO:0016021^cellular_component^integral component of membrane`GO:0016020^cellular_component^membrane`GO:0005635^cellular_component^nuclear envelope`GO:0005654^cellular_component^nucleoplasm`GO:0005634^c…	GO:0005737^cellular_component^cytoplasm`GO:0005783^cellular_component^endoplasmic reticulum`GO:0005789^cellular_component^endoplasmic reticulum membrane`GO:0000139^cellular_component^Golgi membrane`GO:0016021^cellular_component^integral component of membrane`GO:0016020^cellular_component^membrane`GO:0005635^cellular_component^nuclear envelope`GO:0005654^cellular_component^nucleoplasm`GO:0005634^c…	GO:0003700^molecular_function^DNA-binding transcription factor activity`GO:0006355^biological_process^regulation of transcription, DNA-templated	eudicots^8.2e-11^Eukaryota^Raphanus sativus^radish^PREDICTED: bZIP transcription factor 17-like [Raphanus sativus]	57.78661365	bzip transcription factor 17-like (cluster_10250_pilon)	1509	0	0	98.4758	11.8615
cluster_11133_pilon	chlorophyll a oxygenase	cao	Algae	CAO_CHLRE^CAO_CHLRE^Q:369-1946,H:84-641^50.896%ID^E:0^RecName: Full=Chlorophyllide a oxygenase, chloroplastic;^Eukaryota; Viridiplantae; Chlorophyta; core chlorophytes; Chlorophyceae; Chlamydomonadales; Chlamydomonadaceae; Chlamydomonas	CAO_CHLRE^CAO_CHLRE^Q:64-610,H:67-641^50.95%ID^E:0^RecName: Full=Chlorophyllide a oxygenase, chloroplastic;^Eukaryota; Viridiplantae; Chlorophyta; core chlorophytes; Chlorophyceae; Chlamydomonadales; Chlamydomonadaceae; Chlamydomonas	PF00355.27^Rieske^Rieske [2Fe-2S] domain^274-353^E:7.6e-19`PF19112.1^VanA_C^Vanillate O-demethylase oxygenase C-terminal domain^451-580^E:4.6e-09`PF08417.13^PaO^Pheophorbide a oxygenase^462-559^E:3.1e-15	sigP:0.114^35^0.125^0.107	KEGG:cre:CHLREDRAFT_195951`KO:K13600	GO:0009706^cellular_component^chloroplast inner membrane`GO:0009535^cellular_component^chloroplast thylakoid membrane`GO:0051537^molecular_function^2 iron, 2 sulfur cluster binding`GO:0010277^molecular_function^chlorophyllide a oxygenase [overall] activity`GO:0005506^molecular_function^iron ion binding`GO:0015995^biological_process^chlorophyll biosynthetic process	GO:0009706^cellular_component^chloroplast inner membrane`GO:0009535^cellular_component^chloroplast thylakoid membrane`GO:0051537^molecular_function^2 iron, 2 sulfur cluster binding`GO:0010277^molecular_function^chlorophyllide a oxygenase [overall] activity`GO:0005506^molecular_function^iron ion binding`GO:0015995^biological_process^chlorophyll biosynthetic process	GO:0016491^molecular_function^oxidoreductase activity`GO:0051537^molecular_function^2 iron, 2 sulfur cluster binding`GO:0055114^biological_process^oxidation-reduction process`GO:0010277^molecular_function^chlorophyllide a oxygenase [overall] activity	green algae^0.0^Eukaryota^Chlamydomonas reinhardtii^Chlamydomonas reinhardtii^chlorophyll a oxygenase [Chlamydomonas reinhardtii]	56.86452198	chlorophyll a oxygenase (cluster_11133_pilon)	2207	0	0	98.6407	15.7241
cluster_14437_pilon	carotenoid 9,10(9',10')-cleavage dioxygenase 1-like isoform x1	ccd	Algae	CCD1_PHAVU^CCD1_PHAVU^Q:419-1759,H:69-520^32.298%ID^E:2.73e-59^RecName: Full=Carotenoid 9,10(9',10')-cleavage dioxygenase 1;^Eukaryota; Viridiplantae; Streptophyta; Embryophyta; Tracheophyta; Spermatophyta; Magnoliopsida; eudicotyledons; Gunneridae; Pentapetalae; rosids; fabids; Fabales; Fabaceae; Papilionoideae; 50 kb inversion clade; NPAAA clade; indigoferoid/millettioid clade; Phaseoleae; Phas…	CCD1_PEA^CCD1_PEA^Q:2-335,H:188-518^33.711%ID^E:2.01e-49^RecName: Full=Carotenoid 9,10(9',10')-cleavage dioxygenase 1;^Eukaryota; Viridiplantae; Streptophyta; Embryophyta; Tracheophyta; Spermatophyta; Magnoliopsida; eudicotyledons; Gunneridae; Pentapetalae; rosids; fabids; Fabales; Fabaceae; Papilionoideae; 50 kb inversion clade; NPAAA clade; Hologalegina; IRL clade; Fabeae; Pisum	PF03055.16^RPE65^Retinal pigment epithelial membrane protein^4-336^E:6.6e-65	sigP:0.112^11^0.126^0.108	.	GO:0046872^molecular_function^metal ion binding`GO:0016702^molecular_function^oxidoreductase activity, acting on single donors with incorporation of molecular oxygen, incorporation of two atoms of oxygen	GO:0046872^molecular_function^metal ion binding`GO:0016702^molecular_function^oxidoreductase activity, acting on single donors with incorporation of molecular oxygen, incorporation of two atoms of oxygen	GO:0016702^molecular_function^oxidoreductase activity, acting on single donors with incorporation of molecular oxygen, incorporation of two atoms of oxygen`GO:0055114^biological_process^oxidation-reduction process	eudicots^1.1899999999999998e-63^Eukaryota^Quercus suber^Quercus suber^carotenoid 9,10(9',10')-cleavage dioxygenase 1-like isoform X1 [Quercus suber]	58.98821218	carotenoid 9,10(9',10')-cleavage dioxygenase 1-like isoform x1 (cluster_14437_pilon)	2036	0	0	95.1866	8.89833
cluster_22909_pilon	cyclin-q	ccnq	Animal	CCNQ_MOUSE^CCNQ_MOUSE^Q:160-993,H:10-241^27.915%ID^E:1.16e-30^RecName: Full=Cyclin-Q;^Eukaryota; Metazoa; Chordata; Craniata; Vertebrata; Euteleostomi; Mammalia; Eutheria; Euarchontoglires; Glires; Rodentia; Myomorpha; Muroidea; Muridae; Murinae; Mus; Mus	CCNQ_RAT^CCNQ_RAT^Q:56-310,H:35-242^29.457%ID^E:5.02e-33^RecName: Full=Cyclin-Q;^Eukaryota; Metazoa; Chordata; Craniata; Vertebrata; Euteleostomi; Mammalia; Eutheria; Euarchontoglires; Glires; Rodentia; Myomorpha; Muroidea; Muridae; Murinae; Rattus	PF00134.24^Cyclin_N^Cyclin, N-terminal domain^35-163^E:3.9e-11	sigP:0.108^11^0.121^0.105	KEGG:rno:303321`KO:K23964	GO:0042025^cellular_component^host cell nucleus`GO:0005634^cellular_component^nucleus`GO:0016538^molecular_function^cyclin-dependent protein serine/threonine kinase regulator activity`GO:0030295^molecular_function^protein kinase activator activity`GO:0043410^biological_process^positive regulation of MAPK cascade`GO:0006357^biological_process^regulation of transcription by RNA polymerase II	GO:0042025^cellular_component^host cell nucleus`GO:0005634^cellular_component^nucleus`GO:0016538^molecular_function^cyclin-dependent protein serine/threonine kinase regulator activity`GO:0030295^molecular_function^protein kinase activator activity`GO:0043410^biological_process^positive regulation of MAPK cascade`GO:0006357^biological_process^regulation of transcription by RNA polymerase II	.	lizards^1.0300000000000001e-28^Eukaryota^Zootoca vivipara^common lizard^cyclin-Q [Zootoca vivipara]	40.48653345	cyclin-q (cluster_22909_pilon)	1151	89.9218	4.0669	49.3484	0.585578
cluster_883_pilon	cell division cycle protein 27 homolog	cdc27	Animal	CDC27_BOVIN^CDC27_BOVIN^Q:2333-3322,H:461-790^51.212%ID^E:2.34e-106^RecName: Full=Cell division cycle protein 27 homolog;^Eukaryota; Metazoa; Chordata; Craniata; Vertebrata; Euteleostomi; Mammalia; Eutheria; Laurasiatheria; Artiodactyla; Ruminantia; Pecora; Bovidae; Bovinae; Bos`CDC27_BOVIN^CDC27_BOVIN^Q:128-670,H:1-170^43.169%ID^E:8.9e-32^RecName: Full=Cell division cycle protein 27 homolog;^Euk…	CDC27_BOVIN^CDC27_BOVIN^Q:474-1061,H:254-790^38.693%ID^E:7.01e-116^RecName: Full=Cell division cycle protein 27 homolog;^Eukaryota; Metazoa; Chordata; Craniata; Vertebrata; Euteleostomi; Mammalia; Eutheria; Laurasiatheria; Artiodactyla; Ruminantia; Pecora; Bovidae; Bovinae; Bos`CDC27_BOVIN^CDC27_BOVIN^Q:11-177,H:9-170^44.97%ID^E:9.63e-33^RecName: Full=Cell division cycle protein 27 homolog;^Eukar…	PF12895.8^ANAPC3^Anaphase-promoting complex, cyclosome, subunit 3^19-95^E:7.8e-19`PF13181.7^TPR_8^Tetratricopeptide repeat^129-151^E:0.18`PF13432.7^TPR_16^Tetratricopeptide repeat^890-938^E:6.1e-05`PF00515.29^TPR_1^Tetratricopeptide repeat^908-937^E:1.3e-07`PF13181.7^TPR_8^Tetratricopeptide repeat^908-939^E:5e-05`PF07719.18^TPR_2^Tetratricopeptide repeat^909-937^E:5e-05	sigP:0.126^11^0.186^0.123	KEGG:bta:540660`KO:K03350	GO:0005680^cellular_component^anaphase-promoting complex`GO:0005737^cellular_component^cytoplasm`GO:0031145^biological_process^anaphase-promoting complex-dependent catabolic process`GO:0051301^biological_process^cell division`GO:0007091^biological_process^metaphase/anaphase transition of mitotic cell cycle`GO:0045842^biological_process^positive regulation of mitotic metaphase/anaphase transition`…	GO:0005680^cellular_component^anaphase-promoting complex`GO:0005737^cellular_component^cytoplasm`GO:0031145^biological_process^anaphase-promoting complex-dependent catabolic process`GO:0051301^biological_process^cell division`GO:0007091^biological_process^metaphase/anaphase transition of mitotic cell cycle`GO:0045842^biological_process^positive regulation of mitotic metaphase/anaphase transition`…	GO:0005515^molecular_function^protein binding	rodents^1.6999999999999998e-113^Eukaryota^Mesocricetus auratus^golden hamster^cell division cycle protein 27 homolog [Mesocricetus auratus]	45.18538277	cell division cycle protein 27 homolog (cluster_883_pilon)	3749	93.705	5.19579	31.6351	0.352361
cluster_1528_pilon	cyclin-dependent kinase 14 isoform x4	cdk14	Animal	CDK14_MOUSE^CDK14_MOUSE^Q:1716-2669,H:128-446^62.187%ID^E:5.76e-126^RecName: Full=Cyclin-dependent kinase 14;^Eukaryota; Metazoa; Chordata; Craniata; Vertebrata; Euteleostomi; Mammalia; Eutheria; Euarchontoglires; Glires; Rodentia; Myomorpha; Muroidea; Muridae; Murinae; Mus; Mus	CDK14_MOUSE^CDK14_MOUSE^Q:358-675,H:128-446^62.187%ID^E:1.07e-131^RecName: Full=Cyclin-dependent kinase 14;^Eukaryota; Metazoa; Chordata; Craniata; Vertebrata; Euteleostomi; Mammalia; Eutheria; Euarchontoglires; Glires; Rodentia; Myomorpha; Muroidea; Muridae; Murinae; Mus; Mus	PF00069.26^Pkinase^Protein kinase domain^365-648^E:3.4e-65`PF07714.18^PK_Tyr_Ser-Thr^Protein tyrosine and serine/threonine kinase^368-568^E:3.6e-32	sigP:0.107^61^0.111^0.103	KEGG:mmu:18647`KO:K08821	GO:0005737^cellular_component^cytoplasm`GO:0000308^cellular_component^cytoplasmic cyclin-dependent protein kinase holoenzyme complex`GO:0005829^cellular_component^cytosol`GO:0005654^cellular_component^nucleoplasm`GO:0005634^cellular_component^nucleus`GO:0005886^cellular_component^plasma membrane`GO:0005524^molecular_function^ATP binding`GO:0030332^molecular_function^cyclin binding`GO:0004693^mole…	GO:0005737^cellular_component^cytoplasm`GO:0000308^cellular_component^cytoplasmic cyclin-dependent protein kinase holoenzyme complex`GO:0005829^cellular_component^cytosol`GO:0005654^cellular_component^nucleoplasm`GO:0005634^cellular_component^nucleus`GO:0005886^cellular_component^plasma membrane`GO:0005524^molecular_function^ATP binding`GO:0030332^molecular_function^cyclin binding`GO:0004693^mole…	GO:0004672^molecular_function^protein kinase activity`GO:0005524^molecular_function^ATP binding`GO:0006468^biological_process^protein phosphorylation	termites^1.8799999999999995e-138^Eukaryota^Cryptotermes secundus^Cryptotermes secundus^cyclin-dependent kinase 14 isoform X4 [Cryptotermes secundus]	46.36414882	cyclin-dependent kinase 14 isoform x4 (cluster_1528_pilon)	3548	90.389	7.17334	58.3991	1.48816
cluster_25151_pilon	cyclin-dependent kinase 4	cdk6	Animal	CDK6_MOUSE^CDK6_MOUSE^Q:132-911,H:1-262^37.079%ID^E:4.73e-53^RecName: Full=Cyclin-dependent kinase 6;^Eukaryota; Metazoa; Chordata; Craniata; Vertebrata; Euteleostomi; Mammalia; Eutheria; Euarchontoglires; Glires; Rodentia; Myomorpha; Muroidea; Muridae; Murinae; Mus; Mus	CDK6_MOUSE^CDK6_MOUSE^Q:2-266,H:3-264^35.955%ID^E:8.98e-62^RecName: Full=Cyclin-dependent kinase 6;^Eukaryota; Metazoa; Chordata; Craniata; Vertebrata; Euteleostomi; Mammalia; Eutheria; Euarchontoglires; Glires; Rodentia; Myomorpha; Muroidea; Muridae; Murinae; Mus; Mus	PF00069.26^Pkinase^Protein kinase domain^12-238^E:7.9e-53`PF07714.18^PK_Tyr_Ser-Thr^Protein tyrosine and serine/threonine kinase^14-234^E:1.2e-30	sigP:0.143^25^0.117^0.119	KEGG:mmu:12571`KO:K02091	GO:0005813^cellular_component^centrosome`GO:0097132^cellular_component^cyclin D2-CDK6 complex`GO:0000307^cellular_component^cyclin-dependent protein kinase holoenzyme complex`GO:0005737^cellular_component^cytoplasm`GO:0005829^cellular_component^cytosol`GO:0005654^cellular_component^nucleoplasm`GO:0005634^cellular_component^nucleus`GO:0001726^cellular_component^ruffle`GO:0005524^molecular_function…	GO:0005813^cellular_component^centrosome`GO:0097132^cellular_component^cyclin D2-CDK6 complex`GO:0000307^cellular_component^cyclin-dependent protein kinase holoenzyme complex`GO:0005737^cellular_component^cytoplasm`GO:0005829^cellular_component^cytosol`GO:0005654^cellular_component^nucleoplasm`GO:0005634^cellular_component^nucleus`GO:0001726^cellular_component^ruffle`GO:0005524^molecular_function…	GO:0004672^molecular_function^protein kinase activity`GO:0005524^molecular_function^ATP binding`GO:0006468^biological_process^protein phosphorylation	bony fishes^7.18e-58^Eukaryota^Sphaeramia orbicularis^orbiculate cardinalfish^cyclin-dependent kinase 4 [Sphaeramia orbicularis]	40.16824395	cyclin-dependent kinase 4 (cluster_25151_pilon)	951	97.4763	8.27024	21.9769	0.219769
cluster_11228_pilon	cyclin-dependent kinase-like 5 isoform x3	cdkl5	Animal	CDKL5_MOUSE^CDKL5_MOUSE^Q:137-1036,H:9-304^49.508%ID^E:4.19e-102^RecName: Full=Cyclin-dependent kinase-like 5 {ECO:0000305};^Eukaryota; Metazoa; Chordata; Craniata; Vertebrata; Euteleostomi; Mammalia; Eutheria; Euarchontoglires; Glires; Rodentia; Myomorpha; Muroidea; Muridae; Murinae; Mus; Mus	CDKL5_MOUSE^CDKL5_MOUSE^Q:1-351,H:10-363^45.179%ID^E:2.66e-104^RecName: Full=Cyclin-dependent kinase-like 5 {ECO:0000305};^Eukaryota; Metazoa; Chordata; Craniata; Vertebrata; Euteleostomi; Mammalia; Eutheria; Euarchontoglires; Glires; Rodentia; Myomorpha; Muroidea; Muridae; Murinae; Mus; Mus	PF00069.26^Pkinase^Protein kinase domain^4-292^E:1.8e-60`PF07714.18^PK_Tyr_Ser-Thr^Protein tyrosine and serine/threonine kinase^7-210^E:8.3e-29	sigP:0.116^12^0.155^0.114	KEGG:mmu:382253`KO:K08824	GO:0005813^cellular_component^centrosome`GO:0036064^cellular_component^ciliary basal body`GO:0097542^cellular_component^ciliary tip`GO:0032839^cellular_component^dendrite cytoplasm`GO:0044294^cellular_component^dendritic growth cone`GO:0098978^cellular_component^glutamatergic synapse`GO:0005634^cellular_component^nucleus`GO:0048471^cellular_component^perinuclear region of cytoplasm`GO:0099092^cel…	GO:0005813^cellular_component^centrosome`GO:0036064^cellular_component^ciliary basal body`GO:0097542^cellular_component^ciliary tip`GO:0032839^cellular_component^dendrite cytoplasm`GO:0044294^cellular_component^dendritic growth cone`GO:0098978^cellular_component^glutamatergic synapse`GO:0005634^cellular_component^nucleus`GO:0048471^cellular_component^perinuclear region of cytoplasm`GO:0099092^cel…	GO:0004672^molecular_function^protein kinase activity`GO:0005524^molecular_function^ATP binding`GO:0006468^biological_process^protein phosphorylation	even-toed ungulates^1.11e-104^Eukaryota^Sus scrofa^pig^cyclin-dependent kinase-like 5 isoform X3 [Sus scrofa]	45.90488771	cyclin-dependent kinase-like 5 isoform x3 (cluster_11228_pilon)	1514	89.8943	2.66513	50.5945	0.731836
cluster_9574_pilon	serine/threonine-protein kinase chk2-like isoform x1	chk2	Animal	CHK2_MOUSE^CHK2_MOUSE^Q:218-1567,H:97-531^41.85%ID^E:8.03e-108^RecName: Full=Serine/threonine-protein kinase Chk2;^Eukaryota; Metazoa; Chordata; Craniata; Vertebrata; Euteleostomi; Mammalia; Eutheria; Euarchontoglires; Glires; Rodentia; Myomorpha; Muroidea; Muridae; Murinae; Mus; Mus	CHK2_MOUSE^CHK2_MOUSE^Q:21-482,H:85-531^41.845%ID^E:7.85e-114^RecName: Full=Serine/threonine-protein kinase Chk2;^Eukaryota; Metazoa; Chordata; Craniata; Vertebrata; Euteleostomi; Mammalia; Eutheria; Euarchontoglires; Glires; Rodentia; Myomorpha; Muroidea; Muridae; Murinae; Mus; Mus	PF00498.27^FHA^FHA domain^55-135^E:7.2e-12`PF00069.26^Pkinase^Protein kinase domain^167-444^E:4.8e-68`PF07714.18^PK_Tyr_Ser-Thr^Protein tyrosine and serine/threonine kinase^168-406^E:2e-29	sigP:0.22^50^0.167^0.158	KEGG:mmu:50883`KO:K06641	GO:0000781^cellular_component^chromosome, telomeric region`GO:0005737^cellular_component^cytoplasm`GO:0005794^cellular_component^Golgi apparatus`GO:0005654^cellular_component^nucleoplasm`GO:0005634^cellular_component^nucleus`GO:0016605^cellular_component^PML body`GO:0005524^molecular_function^ATP binding`GO:0042802^molecular_function^identical protein binding`GO:0016301^molecular_function^kinase …	GO:0000781^cellular_component^chromosome, telomeric region`GO:0005737^cellular_component^cytoplasm`GO:0005794^cellular_component^Golgi apparatus`GO:0005654^cellular_component^nucleoplasm`GO:0005634^cellular_component^nucleus`GO:0016605^cellular_component^PML body`GO:0005524^molecular_function^ATP binding`GO:0042802^molecular_function^identical protein binding`GO:0016301^molecular_function^kinase …	GO:0005515^molecular_function^protein binding`GO:0004672^molecular_function^protein kinase activity`GO:0005524^molecular_function^ATP binding`GO:0006468^biological_process^protein phosphorylation	scorpions^2.7999999999999995e-133^Eukaryota^Centruroides sculpturatus^bark scorpion^serine/threonine-protein kinase Chk2-like isoform X1 [Centruroides sculpturatus]	42.05513784	serine/threonine-protein kinase chk2-like isoform x1 (cluster_9574_pilon)	1995	85.2632	3.45564	16.792	0.349373
cluster_15253_pilon	chlorophyll synthetase	chlg	Algae	CHLG_AVESA^CHLG_AVESA^Q:327-1103,H:39-298^56.929%ID^E:3.78e-91^RecName: Full=Chlorophyll synthase, chloroplastic;^Eukaryota; Viridiplantae; Streptophyta; Embryophyta; Tracheophyta; Spermatophyta; Magnoliopsida; Liliopsida; Poales; Poaceae; BOP clade; Pooideae; Poodae; Poeae; Aveninae; Avena`CHLG_AVESA^CHLG_AVESA^Q:1082-1345,H:292-378^57.955%ID^E:3.78e-91^RecName: Full=Chlorophyll synthase, chloro…	CHLG_ORYSJ^CHLG_ORYSJ^Q:46-304,H:40-296^56.818%ID^E:1.29e-93^RecName: Full=Chlorophyll synthase, chloroplastic;^Eukaryota; Viridiplantae; Streptophyta; Embryophyta; Tracheophyta; Spermatophyta; Magnoliopsida; Liliopsida; Poales; Poaceae; BOP clade; Oryzoideae; Oryzeae; Oryzinae; Oryza; Oryza sativa	PF01040.19^UbiA^UbiA prenyltransferase family^101-308^E:1.4e-31	sigP:0.124^39^0.151^0.121	KEGG:osa:4338498`KO:K04040	GO:0031969^cellular_component^chloroplast membrane`GO:0016021^cellular_component^integral component of membrane`GO:0046408^molecular_function^chlorophyll synthetase activity`GO:0015995^biological_process^chlorophyll biosynthetic process	GO:0031969^cellular_component^chloroplast membrane`GO:0009534^cellular_component^chloroplast thylakoid`GO:0016021^cellular_component^integral component of membrane`GO:0046408^molecular_function^chlorophyll synthetase activity`GO:0015995^biological_process^chlorophyll biosynthetic process	GO:0016765^molecular_function^transferase activity, transferring alkyl or aryl (other than methyl) groups`GO:0016021^cellular_component^integral component of membrane	green algae^7.189999999999999e-110^Eukaryota^Micromonas commoda^Micromonas commoda^chlorophyll synthetase [Micromonas commoda]	62.78280543	chlorophyll synthetase (cluster_15253_pilon)	1768	0	0	94.3439	9.67647
cluster_678_pilon	magnesium chelatase subunit h	chlh-1	Algae	CHLH_ARATH^CHLH_ARATH^Q:337-978,H:57-271^58.14%ID^E:6.23e-69^RecName: Full=Magnesium-chelatase subunit ChlH, chloroplastic;^Eukaryota; Viridiplantae; Streptophyta; Embryophyta; Tracheophyta; Spermatophyta; Magnoliopsida; eudicotyledons; Gunneridae; Pentapetalae; rosids; malvids; Brassicales; Brassicaceae; Camelineae; Arabidopsis	CHLH_ARATH^CHLH_ARATH^Q:104-326,H:52-271^57.143%ID^E:7.61e-78^RecName: Full=Magnesium-chelatase subunit ChlH, chloroplastic;^Eukaryota; Viridiplantae; Streptophyta; Embryophyta; Tracheophyta; Spermatophyta; Magnoliopsida; eudicotyledons; Gunneridae; Pentapetalae; rosids; malvids; Brassicales; Brassicaceae; Camelineae; Arabidopsis	PF11965.9^DUF3479^Domain of unknown function (DUF3479)^134-294^E:8.3e-46	sigP:0.147^50^0.184^0.138	KEGG:ath:AT5G13630`KO:K03403	GO:0009507^cellular_component^chloroplast`GO:0009706^cellular_component^chloroplast inner membrane`GO:0009570^cellular_component^chloroplast stroma`GO:0010007^cellular_component^magnesium chelatase complex`GO:0005739^cellular_component^mitochondrion`GO:0009536^cellular_component^plastid`GO:0005524^molecular_function^ATP binding`GO:0016851^molecular_function^magnesium chelatase activity`GO:0015995…	GO:0009507^cellular_component^chloroplast`GO:0009706^cellular_component^chloroplast inner membrane`GO:0009570^cellular_component^chloroplast stroma`GO:0010007^cellular_component^magnesium chelatase complex`GO:0005739^cellular_component^mitochondrion`GO:0009536^cellular_component^plastid`GO:0005524^molecular_function^ATP binding`GO:0016851^molecular_function^magnesium chelatase activity`GO:0015995…	GO:0016851^molecular_function^magnesium chelatase activity	green algae^2.1799999999999996e-101^Eukaryota^Monoraphidium neglectum^Monoraphidium neglectum^magnesium chelatase subunit H [Monoraphidium neglectum]	61.8756371	magnesium chelatase subunit h (cluster_678_pilon)	981	0	0	77.2681	3.50459
cluster_7_pilon	magnesium chelatase subunit h	chlh-2	Algae	CHLH_ARATH^CHLH_ARATH^Q:317-4288,H:57-1380^67.118%ID^E:0^RecName: Full=Magnesium-chelatase subunit ChlH, chloroplastic;^Eukaryota; Viridiplantae; Streptophyta; Embryophyta; Tracheophyta; Spermatophyta; Magnoliopsida; eudicotyledons; Gunneridae; Pentapetalae; rosids; malvids; Brassicales; Brassicaceae; Camelineae; Arabidopsis	CHLH_ARATH^CHLH_ARATH^Q:92-1429,H:47-1380^66.716%ID^E:0^RecName: Full=Magnesium-chelatase subunit ChlH, chloroplastic;^Eukaryota; Viridiplantae; Streptophyta; Embryophyta; Tracheophyta; Spermatophyta; Magnoliopsida; eudicotyledons; Gunneridae; Pentapetalae; rosids; malvids; Brassicales; Brassicaceae; Camelineae; Arabidopsis	PF11965.9^DUF3479^Domain of unknown function (DUF3479)^127-287^E:1.2e-44`PF02514.17^CobN-Mg_chel^CobN/Magnesium Chelatase^292-1410^E:0	sigP:0.168^42^0.248^0.170	KEGG:ath:AT5G13630`KO:K03403	GO:0009507^cellular_component^chloroplast`GO:0009706^cellular_component^chloroplast inner membrane`GO:0009570^cellular_component^chloroplast stroma`GO:0010007^cellular_component^magnesium chelatase complex`GO:0005739^cellular_component^mitochondrion`GO:0009536^cellular_component^plastid`GO:0005524^molecular_function^ATP binding`GO:0016851^molecular_function^magnesium chelatase activity`GO:0015995…	GO:0009507^cellular_component^chloroplast`GO:0009706^cellular_component^chloroplast inner membrane`GO:0009570^cellular_component^chloroplast stroma`GO:0010007^cellular_component^magnesium chelatase complex`GO:0005739^cellular_component^mitochondrion`GO:0009536^cellular_component^plastid`GO:0005524^molecular_function^ATP binding`GO:0016851^molecular_function^magnesium chelatase activity`GO:0015995…	GO:0016851^molecular_function^magnesium chelatase activity`GO:0009058^biological_process^biosynthetic process	green algae^0.0^Eukaryota^Coccomyxa subellipsoidea C-169^Coccomyxa subellipsoidea C-169^magnesium chelatase subunit H [Coccomyxa subellipsoidea C-169]	62.98260501	magnesium chelatase subunit h (cluster_7_pilon)	4714	0	0	96.818	13.7817
cluster_14403_pilon	magnesium chelatase subunit i	chli	Algae	CHLI_NEPOL^CHLI_NEPOL^Q:301-1311,H:10-346^61.424%ID^E:2.83e-132^RecName: Full=Magnesium-chelatase subunit ChlI;^Eukaryota; Viridiplantae; Chlorophyta; Nephroselmidophyceae; Nephroselmidales; Nephroselmidaceae; Nephroselmis	CHLI_NEPOL^CHLI_NEPOL^Q:72-408,H:10-346^61.424%ID^E:2.27e-152^RecName: Full=Magnesium-chelatase subunit ChlI;^Eukaryota; Viridiplantae; Chlorophyta; Nephroselmidophyceae; Nephroselmidales; Nephroselmidaceae; Nephroselmis	PF01078.22^Mg_chelatase^Magnesium chelatase, subunit ChlI^189-260^E:1.6e-05`PF17863.2^AAA_lid_2^AAA lid domain^339-402^E:1.2e-14	sigP:0.134^18^0.183^0.128	.	GO:0009507^cellular_component^chloroplast`GO:0005524^molecular_function^ATP binding`GO:0016851^molecular_function^magnesium chelatase activity`GO:0015995^biological_process^chlorophyll biosynthetic process`GO:0015979^biological_process^photosynthesis	GO:0009507^cellular_component^chloroplast`GO:0005524^molecular_function^ATP binding`GO:0016851^molecular_function^magnesium chelatase activity`GO:0015995^biological_process^chlorophyll biosynthetic process`GO:0015979^biological_process^photosynthesis	.	green algae^2.2399999999999993e-155^Eukaryota^Chlamydomonas reinhardtii^Chlamydomonas reinhardtii^magnesium chelatase subunit I [Chlamydomonas reinhardtii]	57.63546798	magnesium chelatase subunit i (cluster_14403_pilon)	1827	0	0	87.0279	7.78435
cluster_469_pilon	hypothetical protein chlncdraft_27668, partial	chlm	Algae	CHLM_ARATH^CHLM_ARATH^Q:390-1121,H:72-310^64.344%ID^E:9.79e-107^RecName: Full=Magnesium protoporphyrin IX methyltransferase, chloroplastic;^Eukaryota; Viridiplantae; Streptophyta; Embryophyta; Tracheophyta; Spermatophyta; Magnoliopsida; eudicotyledons; Gunneridae; Pentapetalae; rosids; malvids; Brassicales; Brassicaceae; Camelineae; Arabidopsis	CHLM_ARATH^CHLM_ARATH^Q:83-344,H:54-310^62.977%ID^E:1.07e-114^RecName: Full=Magnesium protoporphyrin IX methyltransferase, chloroplastic;^Eukaryota; Viridiplantae; Streptophyta; Embryophyta; Tracheophyta; Spermatophyta; Magnoliopsida; eudicotyledons; Gunneridae; Pentapetalae; rosids; malvids; Brassicales; Brassicaceae; Camelineae; Arabidopsis	PF05175.15^MTS^Methyltransferase small domain^79-127^E:2000`PF13489.7^Methyltransf_23^Methyltransferase domain^171-326^E:1.5e-09`PF05175.15^MTS^Methyltransferase small domain^174-217^E:0.061`PF13649.7^Methyltransf_25^Methyltransferase domain^177-270^E:4e-10`PF08242.13^Methyltransf_12^Methyltransferase domain^179-264^E:1e-07`PF08241.13^Methyltransf_11^Methyltransferase domain^179-253^E:2.3e-05`PF0…	sigP:0.125^17^0.195^0.124	KEGG:ath:AT4G25080`KO:K03428	GO:0009507^cellular_component^chloroplast`GO:0009941^cellular_component^chloroplast envelope`GO:0031969^cellular_component^chloroplast membrane`GO:0009534^cellular_component^chloroplast thylakoid`GO:0009535^cellular_component^chloroplast thylakoid membrane`GO:0005829^cellular_component^cytosol`GO:0046406^molecular_function^magnesium protoporphyrin IX methyltransferase activity`GO:0008168^molecula…	GO:0009507^cellular_component^chloroplast`GO:0009941^cellular_component^chloroplast envelope`GO:0031969^cellular_component^chloroplast membrane`GO:0009534^cellular_component^chloroplast thylakoid`GO:0009535^cellular_component^chloroplast thylakoid membrane`GO:0005829^cellular_component^cytosol`GO:0046406^molecular_function^magnesium protoporphyrin IX methyltransferase activity`GO:0008168^molecula…	GO:0008168^molecular_function^methyltransferase activity`GO:0046406^molecular_function^magnesium protoporphyrin IX methyltransferase activity`GO:0015995^biological_process^chlorophyll biosynthetic process	green algae^1.2999999999999998e-133^Eukaryota^Chlorella variabilis^Chlorella variabilis^hypothetical protein CHLNCDRAFT_27668, partial [Chlorella variabilis]	59.63364993	hypothetical protein chlncdraft_27668, partial (cluster_469_pilon)	1474	0	0	88.2632	4.50746
cluster_6415_pilon	hypothetical protein volcadraft_77841	chlp	Algae	CHLP_ARATH^CHLP_ARATH^Q:307-1521,H:53-459^71.99%ID^E:0^RecName: Full=Geranylgeranyl diphosphate reductase, chloroplastic;^Eukaryota; Viridiplantae; Streptophyta; Embryophyta; Tracheophyta; Spermatophyta; Magnoliopsida; eudicotyledons; Gunneridae; Pentapetalae; rosids; malvids; Brassicales; Brassicaceae; Camelineae; Arabidopsis	CHLP_ARATH^CHLP_ARATH^Q:68-488,H:36-459^70.991%ID^E:0^RecName: Full=Geranylgeranyl diphosphate reductase, chloroplastic;^Eukaryota; Viridiplantae; Streptophyta; Embryophyta; Tracheophyta; Spermatophyta; Magnoliopsida; eudicotyledons; Gunneridae; Pentapetalae; rosids; malvids; Brassicales; Brassicaceae; Camelineae; Arabidopsis	PF01494.20^FAD_binding_3^FAD binding domain^87-408^E:3.6e-11`PF07992.15^Pyr_redox_2^Pyridine nucleotide-disulphide oxidoreductase^88-179^E:3.5e-06`PF01134.23^GIDA^Glucose inhibited division protein A^89-123^E:1.4e-05	sigP:0.169^22^0.224^0.161	KEGG:ath:AT1G74470`KO:K10960	GO:0009507^cellular_component^chloroplast`GO:0009941^cellular_component^chloroplast envelope`GO:0031969^cellular_component^chloroplast membrane`GO:0009534^cellular_component^chloroplast thylakoid`GO:0009535^cellular_component^chloroplast thylakoid membrane`GO:0005739^cellular_component^mitochondrion`GO:0102067^molecular_function^geranylgeranyl diphosphate reductase activity`GO:0045550^molecular_f…	GO:0009507^cellular_component^chloroplast`GO:0009941^cellular_component^chloroplast envelope`GO:0031969^cellular_component^chloroplast membrane`GO:0009534^cellular_component^chloroplast thylakoid`GO:0009535^cellular_component^chloroplast thylakoid membrane`GO:0005739^cellular_component^mitochondrion`GO:0102067^molecular_function^geranylgeranyl diphosphate reductase activity`GO:0045550^molecular_f…	GO:0071949^molecular_function^FAD binding`GO:0016491^molecular_function^oxidoreductase activity`GO:0055114^biological_process^oxidation-reduction process	green algae^0.0^Eukaryota^Volvox carteri f. nagariensis^Volvox carteri f. nagariensis^hypothetical protein VOLCADRAFT_77841 [Volvox carteri f. nagariensis]	58.60724234	hypothetical protein volcadraft_77841 (cluster_6415_pilon)	1795	0	0	98.3287	15.5259
cluster_10815_pilon	regulator of co2-responsive genes	cia5-1	Algae	.	.	.	sigP:0.108^40^0.127^0.104	.	.	.	.	green algae^8.9e-16^Eukaryota^Chlamydomonas reinhardtii^Chlamydomonas reinhardtii^regulator of CO2-responsive genes [Chlamydomonas reinhardtii]	57.44680851	regulator of co2-responsive genes (cluster_10815_pilon)	1833	0	0	99.6727	8.8898
cluster_15089_pilon	regulator of co2-responsive genes	cia5-2	Algae	.	.	.	sigP:0.109^45^0.123^0.105	.	.	.	.	green algae^2.3799999999999997e-16^Eukaryota^Chlamydomonas reinhardtii^Chlamydomonas reinhardtii^regulator of CO2-responsive genes [Chlamydomonas reinhardtii]	60.88686754	regulator of co2-responsive genes (cluster_15089_pilon)	1759	16.9414	0.169414	98.2945	9.23024
cluster_6903_pilon	regulator of co2-responsive genes	cia5-3	Algae	.	.	.	.	.	.	.	.	green algae^2.03e-14^Eukaryota^Chlamydomonas reinhardtii^Chlamydomonas reinhardtii^regulator of CO2-responsive genes [Chlamydomonas reinhardtii]	56.75675676	regulator of co2-responsive genes (cluster_6903_pilon)	1036	0	0	99.7104	14.4247
cluster_14388_pilon	h(+)/cl(-) exchange transporter 5 isoform x2	clcn3	Animal	CLCN3_PONAB^CLCN3_PONAB^Q:394-1275,H:40-314^49.158%ID^E:2.43e-82^RecName: Full=H(+)/Cl(-) exchange transporter 3;^Eukaryota; Metazoa; Chordata; Craniata; Vertebrata; Euteleostomi; Mammalia; Eutheria; Euarchontoglires; Primates; Haplorrhini; Catarrhini; Hominidae; Pongo	CLCN3_PONAB^CLCN3_PONAB^Q:115-408,H:40-314^49.158%ID^E:9.51e-83^RecName: Full=H(+)/Cl(-) exchange transporter 3;^Eukaryota; Metazoa; Chordata; Craniata; Vertebrata; Euteleostomi; Mammalia; Eutheria; Euarchontoglires; Primates; Haplorrhini; Catarrhini; Hominidae; Pongo	PF00654.21^Voltage_CLC^Voltage gated chloride channel^315-405^E:1.4e-20	sigP:0.105^62^0.115^0.103	KEGG:pon:100174300`KO:K05012	GO:0005769^cellular_component^early endosome`GO:0031901^cellular_component^early endosome membrane`GO:0010008^cellular_component^endosome membrane`GO:0005794^cellular_component^Golgi apparatus`GO:0016021^cellular_component^integral component of membrane`GO:0005770^cellular_component^late endosome`GO:0031902^cellular_component^late endosome membrane`GO:0005765^cellular_component^lysosomal membrane…	GO:0005769^cellular_component^early endosome`GO:0031901^cellular_component^early endosome membrane`GO:0010008^cellular_component^endosome membrane`GO:0005794^cellular_component^Golgi apparatus`GO:0016021^cellular_component^integral component of membrane`GO:0005770^cellular_component^late endosome`GO:0031902^cellular_component^late endosome membrane`GO:0005765^cellular_component^lysosomal membrane…	GO:0005247^molecular_function^voltage-gated chloride channel activity`GO:0006821^biological_process^chloride transport`GO:0055085^biological_process^transmembrane transport`GO:0016020^cellular_component^membrane	bugs^2.899999999999999e-93^Eukaryota^Halyomorpha halys^brown marmorated stink bug^H(+)/Cl(-) exchange transporter 5 isoform X2 [Halyomorpha halys]	44.71417384	h(+)/cl(-) exchange transporter 5 isoform x2 (cluster_14388_pilon)	1277	93.8136	6.01958	33.5161	0.501958
cluster_6107_pilon	duf21-domain-containing protein	cnnm2	Algae	CNNM2_MOUSE^CNNM2_MOUSE^Q:370-1944,H:253-719^35.171%ID^E:1.13e-94^RecName: Full=Metal transporter CNNM2;^Eukaryota; Metazoa; Chordata; Craniata; Vertebrata; Euteleostomi; Mammalia; Eutheria; Euarchontoglires; Glires; Rodentia; Myomorpha; Muroidea; Muridae; Murinae; Mus; Mus	CNNM2_MOUSE^CNNM2_MOUSE^Q:12-536,H:253-719^35.171%ID^E:5.1e-97^RecName: Full=Metal transporter CNNM2;^Eukaryota; Metazoa; Chordata; Craniata; Vertebrata; Euteleostomi; Mammalia; Eutheria; Euarchontoglires; Glires; Rodentia; Myomorpha; Muroidea; Muridae; Murinae; Mus; Mus	PF01595.21^DUF21^Cyclin M transmembrane N-terminal domain^20-182^E:6.7e-38	sigP:0.184^15^0.399^0.241	KEGG:mmu:94219`KO:K16302	GO:0016323^cellular_component^basolateral plasma membrane`GO:0016021^cellular_component^integral component of membrane`GO:0043231^cellular_component^intracellular membrane-bounded organelle`GO:0005886^cellular_component^plasma membrane`GO:0005524^molecular_function^ATP binding`GO:0015095^molecular_function^magnesium ion transmembrane transporter activity`GO:0022857^molecular_function^transmembran…	GO:0016323^cellular_component^basolateral plasma membrane`GO:0016021^cellular_component^integral component of membrane`GO:0043231^cellular_component^intracellular membrane-bounded organelle`GO:0005886^cellular_component^plasma membrane`GO:0005524^molecular_function^ATP binding`GO:0015095^molecular_function^magnesium ion transmembrane transporter activity`GO:0022857^molecular_function^transmembran…	.	green algae^1.0399999999999997e-153^Eukaryota^Coccomyxa subellipsoidea C-169^Coccomyxa subellipsoidea C-169^DUF21-domain-containing protein [Coccomyxa subellipsoidea C-169]	58.36646187	duf21-domain-containing protein (cluster_6107_pilon)	2767	0	0	94.7597	4.236
cluster_18106_pilon	coproporphyrinogen iii oxidase	cpo	Algae	HEM6_SOYBN^HEM6_SOYBN^Q:300-1256,H:63-385^65.031%ID^E:2.78e-152^RecName: Full=Oxygen-dependent coproporphyrinogen-III oxidase, chloroplastic;^Eukaryota; Viridiplantae; Streptophyta; Embryophyta; Tracheophyta; Spermatophyta; Magnoliopsida; eudicotyledons; Gunneridae; Pentapetalae; rosids; fabids; Fabales; Fabaceae; Papilionoideae; 50 kb inversion clade; NPAAA clade; indigoferoid/millettioid clade;…	HEM6_SOYBN^HEM6_SOYBN^Q:57-397,H:43-385^62.644%ID^E:4.03e-155^RecName: Full=Oxygen-dependent coproporphyrinogen-III oxidase, chloroplastic;^Eukaryota; Viridiplantae; Streptophyta; Embryophyta; Tracheophyta; Spermatophyta; Magnoliopsida; eudicotyledons; Gunneridae; Pentapetalae; rosids; fabids; Fabales; Fabaceae; Papilionoideae; 50 kb inversion clade; NPAAA clade; indigoferoid/millettioid clade; P…	PF01218.19^Coprogen_oxidas^Coproporphyrinogen III oxidase^98-397^E:6.5e-136	sigP:0.181^20^0.236^0.176	.	GO:0009570^cellular_component^chloroplast stroma`GO:0005737^cellular_component^cytoplasm`GO:0004109^molecular_function^coproporphyrinogen oxidase activity`GO:0042803^molecular_function^protein homodimerization activity`GO:0015995^biological_process^chlorophyll biosynthetic process`GO:0006782^biological_process^protoporphyrinogen IX biosynthetic process	GO:0009570^cellular_component^chloroplast stroma`GO:0005737^cellular_component^cytoplasm`GO:0004109^molecular_function^coproporphyrinogen oxidase activity`GO:0042803^molecular_function^protein homodimerization activity`GO:0015995^biological_process^chlorophyll biosynthetic process`GO:0006782^biological_process^protoporphyrinogen IX biosynthetic process	GO:0004109^molecular_function^coproporphyrinogen oxidase activity`GO:0006779^biological_process^porphyrin-containing compound biosynthetic process`GO:0055114^biological_process^oxidation-reduction process	green algae^2.539999999999999e-180^Eukaryota^Chlamydomonas reinhardtii^Chlamydomonas reinhardtii^coproporphyrinogen III oxidase [Chlamydomonas reinhardtii]	62.20238095	coproporphyrinogen iii oxidase (cluster_18106_pilon)	1344	0	0	95.0893	6.27381
cluster_3319_pilon	copper target 1 protein	crd1	Algae	CRD1_CHLRE^CRD1_CHLRE^Q:191-1273,H:35-398^72.253%ID^E:0^RecName: Full=Magnesium-protoporphyrin IX monomethyl ester [oxidative] cyclase 1, chloroplastic;^Eukaryota; Viridiplantae; Chlorophyta; core chlorophytes; Chlorophyceae; Chlamydomonadales; Chlamydomonadaceae; Chlamydomonas	CTH1_CHLRE^CTH1_CHLRE^Q:17-401,H:11-401^69.309%ID^E:0^RecName: Full=Magnesium-protoporphyrin IX monomethyl ester [oxidative] cyclase 2, chloroplastic;^Eukaryota; Viridiplantae; Chlorophyta; core chlorophytes; Chlorophyceae; Chlamydomonadales; Chlamydomonadaceae; Chlamydomonas	PF02915.18^Rubrerythrin^Rubrerythrin^137-269^E:9.6e-39	sigP:0.149^13^0.265^0.165	KEGG:cre:CHLREDRAFT_205856`KO:K04035	GO:0009535^cellular_component^chloroplast thylakoid membrane`GO:0048529^molecular_function^magnesium-protoporphyrin IX monomethyl ester (oxidative) cyclase activity`GO:0046872^molecular_function^metal ion binding`GO:0015995^biological_process^chlorophyll biosynthetic process`GO:0015979^biological_process^photosynthesis	GO:0009507^cellular_component^chloroplast`GO:0048529^molecular_function^magnesium-protoporphyrin IX monomethyl ester (oxidative) cyclase activity`GO:0046872^molecular_function^metal ion binding`GO:0015995^biological_process^chlorophyll biosynthetic process`GO:0015979^biological_process^photosynthesis	GO:0016491^molecular_function^oxidoreductase activity`GO:0046872^molecular_function^metal ion binding`GO:0055114^biological_process^oxidation-reduction process	green algae^0.0^Eukaryota^Volvox carteri f. nagariensis^Volvox carteri f. nagariensis^copper target 1 protein [Volvox carteri f. nagariensis]	57.53333333	copper target 1 protein (cluster_3319_pilon)	1500	0	0	98.2667	14.1113
cluster_3229_pilon	carotenoid isomerase	crtiso	Algae	CRTSO_DAUCA^CRTSO_DAUCA^Q:348-2003,H:75-615^57.401%ID^E:0^RecName: Full=Prolycopene isomerase, chloroplastic;^Eukaryota; Viridiplantae; Streptophyta; Embryophyta; Tracheophyta; Spermatophyta; Magnoliopsida; eudicotyledons; Gunneridae; Pentapetalae; asterids; campanulids; Apiales; Apiaceae; Apioideae; Scandiceae; Daucinae; Daucus; Daucus sect. Daucus	CRTSO_DAUCA^CRTSO_DAUCA^Q:58-620,H:67-615^56.991%ID^E:0^RecName: Full=Prolycopene isomerase, chloroplastic;^Eukaryota; Viridiplantae; Streptophyta; Embryophyta; Tracheophyta; Spermatophyta; Magnoliopsida; eudicotyledons; Gunneridae; Pentapetalae; asterids; campanulids; Apiales; Apiaceae; Apioideae; Scandiceae; Daucinae; Daucus; Daucus sect. Daucus	PF00890.25^FAD_binding_2^FAD binding domain^96-125^E:4e-05`PF13450.7^NAD_binding_8^NAD(P)-binding Rossmann-like domain^99-156^E:1.4e-11`PF01593.25^Amino_oxidase^Flavin containing amine oxidoreductase^104-593^E:3.3e-14	sigP:0.107^17^0.115^0.101	.	GO:0031969^cellular_component^chloroplast membrane`GO:0046608^molecular_function^carotenoid isomerase activity`GO:0016491^molecular_function^oxidoreductase activity`GO:0016117^biological_process^carotenoid biosynthetic process	GO:0031969^cellular_component^chloroplast membrane`GO:0046608^molecular_function^carotenoid isomerase activity`GO:0016491^molecular_function^oxidoreductase activity`GO:0016117^biological_process^carotenoid biosynthetic process	GO:0016491^molecular_function^oxidoreductase activity`GO:0055114^biological_process^oxidation-reduction process	green algae^0.0^Eukaryota^Coccomyxa subellipsoidea C-169^Coccomyxa subellipsoidea C-169^carotenoid isomerase [Coccomyxa subellipsoidea C-169]	60.59928444	carotenoid isomerase (cluster_3229_pilon)	2236	0	0	88.8193	6.86762
cluster_1151_pilon	cold shock domain-containing protein e1-like	csde1	Animal	CSDE1_MOUSE^CSDE1_MOUSE^Q:116-580,H:645-795^34.395%ID^E:3.49e-17^RecName: Full=Cold shock domain-containing protein E1 {ECO:0000305};^Eukaryota; Metazoa; Chordata; Craniata; Vertebrata; Euteleostomi; Mammalia; Eutheria; Euarchontoglires; Glires; Rodentia; Myomorpha; Muroidea; Muridae; Murinae; Mus; Mus	CSDE1_MOUSE^CSDE1_MOUSE^Q:39-193,H:645-795^34.395%ID^E:3.74e-19^RecName: Full=Cold shock domain-containing protein E1 {ECO:0000305};^Eukaryota; Metazoa; Chordata; Craniata; Vertebrata; Euteleostomi; Mammalia; Eutheria; Euarchontoglires; Glires; Rodentia; Myomorpha; Muroidea; Muridae; Murinae; Mus; Mus`CSDE1_MOUSE^CSDE1_MOUSE^Q:41-137,H:484-581^38.835%ID^E:1.77e-06^RecName: Full=Cold shock domain-…	PF00313.23^CSD^'Cold-shock' DNA-binding domain^77-137^E:3e-10	sigP:0.109^57^0.177^0.104	KEGG:mmu:229663	GO:0070937^cellular_component^CRD-mediated mRNA stability complex`GO:0010494^cellular_component^cytoplasmic stress granule`GO:0005829^cellular_component^cytosol`GO:0005794^cellular_component^Golgi apparatus`GO:0005743^cellular_component^mitochondrial inner membrane`GO:0005886^cellular_component^plasma membrane`GO:0003723^molecular_function^RNA binding`GO:0070966^biological_process^nuclear-transcr…	GO:0070937^cellular_component^CRD-mediated mRNA stability complex`GO:0010494^cellular_component^cytoplasmic stress granule`GO:0005829^cellular_component^cytosol`GO:0005794^cellular_component^Golgi apparatus`GO:0005743^cellular_component^mitochondrial inner membrane`GO:0005886^cellular_component^plasma membrane`GO:0003723^molecular_function^RNA binding`GO:0070966^biological_process^nuclear-transcr…	GO:0003676^molecular_function^nucleic acid binding	stony corals^8.34e-26^Eukaryota^Pocillopora damicornis^Pocillopora damicornis^cold shock domain-containing protein E1-like [Pocillopora damicornis]	39.76793249	cold shock domain-containing protein e1-like (cluster_1151_pilon)	2844	97.7496	8.76125	67.2996	1.64733
cluster_5737_pilon	choline transporter-like protein 2 isoform x2	ctl4	Animal	CTL4_XENLA^CTL4_XENLA^Q:1067-1756,H:461-695^53.191%ID^E:9.65e-90^RecName: Full=Choline transporter-like protein 4;^Eukaryota; Metazoa; Chordata; Craniata; Vertebrata; Euteleostomi; Amphibia; Batrachia; Anura; Pipoidea; Pipidae; Xenopodinae; Xenopus; Xenopus`CTL4_XENLA^CTL4_XENLA^Q:297-1076,H:211-463^30.189%ID^E:9.65e-90^RecName: Full=Choline transporter-like protein 4;^Eukaryota; Metazoa; Chordat…	CTL2_MOUSE^CTL2_MOUSE^Q:23-380,H:155-492^27.473%ID^E:1.47e-32^RecName: Full=Choline transporter-like protein 2;^Eukaryota; Metazoa; Chordata; Craniata; Vertebrata; Euteleostomi; Mammalia; Eutheria; Euarchontoglires; Glires; Rodentia; Myomorpha; Muroidea; Muridae; Murinae; Mus; Mus	PF04515.13^Choline_transpo^Plasma-membrane choline transporter^201-358^E:1.5e-21	sigP:0.146^21^0.248^0.147	KEGG:mmu:68682`KO:K15377	GO:0016324^cellular_component^apical plasma membrane`GO:0016021^cellular_component^integral component of membrane`GO:0015220^molecular_function^choline transmembrane transporter activity`GO:0008292^biological_process^acetylcholine biosynthetic process`GO:0061526^biological_process^acetylcholine secretion`GO:0015871^biological_process^choline transport`GO:0035675^biological_process^neuromast hair …	GO:0016021^cellular_component^integral component of membrane`GO:0016020^cellular_component^membrane`GO:0005739^cellular_component^mitochondrion`GO:0005886^cellular_component^plasma membrane`GO:0015220^molecular_function^choline transmembrane transporter activity`GO:0022857^molecular_function^transmembrane transporter activity`GO:0015871^biological_process^choline transport`GO:0055085^biological_p…	.	bony fishes^1.1399999999999997e-92^Eukaryota^Nothobranchius furzeri^turquoise killifish^PREDICTED: choline transporter-like protein 2 isoform X2 [Nothobranchius furzeri]	45.374677	choline transporter-like protein 2 isoform x2 (cluster_5737_pilon)	1935	76.7959	3.24961	12.1447	0.302842
cluster_18294_pilon	hypothetical protein volcadraft_76013	dcvr	Algae	DCVR_CUCSA^DCVR_CUCSA^Q:235-1329,H:47-419^60.428%ID^E:1e-153^RecName: Full=Divinyl chlorophyllide a 8-vinyl-reductase, chloroplastic;^Eukaryota; Viridiplantae; Streptophyta; Embryophyta; Tracheophyta; Spermatophyta; Magnoliopsida; eudicotyledons; Gunneridae; Pentapetalae; rosids; fabids; Cucurbitales; Cucurbitaceae; Benincaseae; Cucumis	DCVR_CUCSA^DCVR_CUCSA^Q:79-443,H:47-419^60.428%ID^E:2.32e-154^RecName: Full=Divinyl chlorophyllide a 8-vinyl-reductase, chloroplastic;^Eukaryota; Viridiplantae; Streptophyta; Embryophyta; Tracheophyta; Spermatophyta; Magnoliopsida; eudicotyledons; Gunneridae; Pentapetalae; rosids; fabids; Cucurbitales; Cucurbitaceae; Benincaseae; Cucumis	PF05368.14^NmrA^NmrA-like family^117-351^E:4.2e-13`PF01370.22^Epimerase^NAD dependent epimerase/dehydratase family^117-237^E:3.7e-12`PF01073.20^3Beta_HSD^3-beta hydroxysteroid dehydrogenase/isomerase family^118-237^E:3e-06`PF13460.7^NAD_binding_10^NAD(P)H-binding^121-315^E:1e-22	sigP:0.146^12^0.248^0.179	KEGG:csv:101218189`KO:K19073	GO:0009507^cellular_component^chloroplast`GO:0033728^molecular_function^divinyl chlorophyllide a 8-vinyl-reductase activity`GO:0015995^biological_process^chlorophyll biosynthetic process	GO:0009507^cellular_component^chloroplast`GO:0033728^molecular_function^divinyl chlorophyllide a 8-vinyl-reductase activity`GO:0015995^biological_process^chlorophyll biosynthetic process	GO:0003824^molecular_function^catalytic activity`GO:0050662^molecular_function^obsolete coenzyme binding`GO:0003854^molecular_function^3-beta-hydroxy-delta5-steroid dehydrogenase activity`GO:0016616^molecular_function^oxidoreductase activity, acting on the CH-OH group of donors, NAD or NADP as acceptor`GO:0006694^biological_process^steroid biosynthetic process`GO:0055114^biological_process^oxidat…	green algae^1.3599999999999994e-179^Eukaryota^Volvox carteri f. nagariensis^Volvox carteri f. nagariensis^hypothetical protein VOLCADRAFT_76013 [Volvox carteri f. nagariensis]	53.73443983	hypothetical protein volcadraft_76013 (cluster_18294_pilon)	1446	0	0	97.8562	11.9509
cluster_10358_pilon	putative urea active transporter 1	dur3	Algae	DUR3_ARATH^DUR3_ARATH^Q:156-2006,H:11-649^56.075%ID^E:0^RecName: Full=Urea-proton symporter DUR3;^Eukaryota; Viridiplantae; Streptophyta; Embryophyta; Tracheophyta; Spermatophyta; Magnoliopsida; eudicotyledons; Gunneridae; Pentapetalae; rosids; malvids; Brassicales; Brassicaceae; Camelineae; Arabidopsis	DUR3_ORYSJ^DUR3_ORYSJ^Q:19-648,H:8-655^55.896%ID^E:0^RecName: Full=Urea-proton symporter DUR3;^Eukaryota; Viridiplantae; Streptophyta; Embryophyta; Tracheophyta; Spermatophyta; Magnoliopsida; Liliopsida; Poales; Poaceae; BOP clade; Oryzoideae; Oryzeae; Oryzinae; Oryza; Oryza sativa	PF00474.18^SSF^Sodium:solute symporter family^82-491^E:3.4e-15	sigP:0.105^41^0.115^0.098	KEGG:osa:4349520`KO:K20989	GO:0016021^cellular_component^integral component of membrane`GO:0005886^cellular_component^plasma membrane`GO:0015293^molecular_function^symporter activity`GO:0015204^molecular_function^urea transmembrane transporter activity`GO:0006995^biological_process^cellular response to nitrogen starvation`GO:0071918^biological_process^urea transmembrane transport	GO:0016021^cellular_component^integral component of membrane`GO:0005886^cellular_component^plasma membrane`GO:0015293^molecular_function^symporter activity`GO:0015204^molecular_function^urea transmembrane transporter activity`GO:0071918^biological_process^urea transmembrane transport	GO:0022857^molecular_function^transmembrane transporter activity`GO:0055085^biological_process^transmembrane transport`GO:0016020^cellular_component^membrane	green algae^0.0^Eukaryota^Monoraphidium neglectum^Monoraphidium neglectum^putative urea active transporter 1 [Monoraphidium neglectum]	56.68706294	putative urea active transporter 1 (cluster_10358_pilon)	2288	0	0	98.7325	13.7168
cluster_15390_pilon	1-deoxy-d-xylulose 5-phosphate reductoisomerase, chloroplastic	dxr	Algae	DXR_MENPI^DXR_MENPI^Q:215-1543,H:29-469^69.575%ID^E:0^RecName: Full=1-deoxy-D-xylulose 5-phosphate reductoisomerase, chloroplastic;^Eukaryota; Viridiplantae; Streptophyta; Embryophyta; Tracheophyta; Spermatophyta; Magnoliopsida; eudicotyledons; Gunneridae; Pentapetalae; asterids; lamiids; Lamiales; Lamiaceae; Nepetoideae; Mentheae; Mentha	DXR_MENPI^DXR_MENPI^Q:72-514,H:29-469^69.575%ID^E:0^RecName: Full=1-deoxy-D-xylulose 5-phosphate reductoisomerase, chloroplastic;^Eukaryota; Viridiplantae; Streptophyta; Embryophyta; Tracheophyta; Spermatophyta; Magnoliopsida; eudicotyledons; Gunneridae; Pentapetalae; asterids; lamiids; Lamiales; Lamiaceae; Nepetoideae; Mentheae; Mentha	PF02670.17^DXP_reductoisom^1-deoxy-D-xylulose 5-phosphate reductoisomerase^123-249^E:7.7e-47`PF08436.13^DXP_redisom_C^1-deoxy-D-xylulose 5-phosphate reductoisomerase C-terminal domain^263-346^E:4.8e-38`PF13288.7^DXPR_C^DXP reductoisomerase C-terminal domain^378-499^E:6.6e-38	sigP:0.154^38^0.244^0.131	.	GO:0009507^cellular_component^chloroplast`GO:0030604^molecular_function^1-deoxy-D-xylulose-5-phosphate reductoisomerase activity`GO:0046872^molecular_function^metal ion binding`GO:0070402^molecular_function^NADPH binding`GO:0019288^biological_process^isopentenyl diphosphate biosynthetic process, methylerythritol 4-phosphate pathway	GO:0009507^cellular_component^chloroplast`GO:0030604^molecular_function^1-deoxy-D-xylulose-5-phosphate reductoisomerase activity`GO:0046872^molecular_function^metal ion binding`GO:0070402^molecular_function^NADPH binding`GO:0019288^biological_process^isopentenyl diphosphate biosynthetic process, methylerythritol 4-phosphate pathway	GO:0070402^molecular_function^NADPH binding`GO:0055114^biological_process^oxidation-reduction process`GO:0005515^molecular_function^protein binding	eudicots^0.0^Eukaryota^Manihot esculenta^cassava^1-deoxy-D-xylulose 5-phosphate reductoisomerase, chloroplastic [Manihot esculenta]	60.45977011	1-deoxy-d-xylulose 5-phosphate reductoisomerase, chloroplastic (cluster_15390_pilon)	1740	26.0345	0.297701	98.2759	7.58966
cluster_120_pilon	hypothetical protein chlncdraft_59788	dxs1	Algae	DXS1_ORYSJ^DXS1_ORYSJ^Q:359-2299,H:66-707^68.624%ID^E:0^RecName: Full=1-deoxy-D-xylulose-5-phosphate synthase 1, chloroplastic;^Eukaryota; Viridiplantae; Streptophyta; Embryophyta; Tracheophyta; Spermatophyta; Magnoliopsida; Liliopsida; Poales; Poaceae; BOP clade; Oryzoideae; Oryzeae; Oryzinae; Oryza; Oryza sativa	DXS1_ORYSJ^DXS1_ORYSJ^Q:120-766,H:66-707^68.624%ID^E:0^RecName: Full=1-deoxy-D-xylulose-5-phosphate synthase 1, chloroplastic;^Eukaryota; Viridiplantae; Streptophyta; Embryophyta; Tracheophyta; Spermatophyta; Magnoliopsida; Liliopsida; Poales; Poaceae; BOP clade; Oryzoideae; Oryzeae; Oryzinae; Oryza; Oryza sativa	PF13292.7^DXP_synthase_N^1-deoxy-D-xylulose-5-phosphate synthase^127-412^E:3.8e-106`PF02775.22^TPP_enzyme_C^Thiamine pyrophosphate enzyme, C-terminal TPP binding domain^229-324^E:9.8e-05`PF00676.21^E1_dh^Dehydrogenase E1 component^238-298^E:6.8e-06`PF02779.25^Transket_pyr^Transketolase, pyrimidine binding domain^448-610^E:2.5e-39`PF02780.21^Transketolase_C^Transketolase, C-terminal domain^633-754…	sigP:0.436^44^0.708^0.424	KEGG:osa:4338768`KO:K01662	GO:0009507^cellular_component^chloroplast`GO:0009570^cellular_component^chloroplast stroma`GO:0008661^molecular_function^1-deoxy-D-xylulose-5-phosphate synthase activity`GO:0046872^molecular_function^metal ion binding`GO:0016744^molecular_function^transferase activity, transferring aldehyde or ketonic groups`GO:0052865^biological_process^1-deoxy-D-xylulose 5-phosphate biosynthetic process`GO:0015…	GO:0009507^cellular_component^chloroplast`GO:0009570^cellular_component^chloroplast stroma`GO:0008661^molecular_function^1-deoxy-D-xylulose-5-phosphate synthase activity`GO:0046872^molecular_function^metal ion binding`GO:0016744^molecular_function^transferase activity, transferring aldehyde or ketonic groups`GO:0052865^biological_process^1-deoxy-D-xylulose 5-phosphate biosynthetic process`GO:0015…	GO:0008661^molecular_function^1-deoxy-D-xylulose-5-phosphate synthase activity`GO:0016114^biological_process^terpenoid biosynthetic process`GO:0003824^molecular_function^catalytic activity`GO:0030976^molecular_function^thiamine pyrophosphate binding`GO:0016624^molecular_function^oxidoreductase activity, acting on the aldehyde or oxo group of donors, disulfide as acceptor	green algae^0.0^Eukaryota^Chlorella variabilis^Chlorella variabilis^hypothetical protein CHLNCDRAFT_59788 [Chlorella variabilis]	59.32075472	hypothetical protein chlncdraft_59788 (cluster_120_pilon)	2650	0	0	93.8491	7.45094
cluster_8897_pilon	excitatory amino acid transporter 4-like isoform x2	eaat1	Animal	EAA1_CAEEL^EAA1_CAEEL^Q:206-1762,H:14-464^45.665%ID^E:9.64e-115^RecName: Full=Excitatory amino acid transporter;^Eukaryota; Metazoa; Ecdysozoa; Nematoda; Chromadorea; Rhabditida; Rhabditina; Rhabditomorpha; Rhabditoidea; Rhabditidae; Peloderinae; Caenorhabditis	EAA1_CAEEL^EAA1_CAEEL^Q:13-564,H:14-503^43.548%ID^E:5.86e-146^RecName: Full=Excitatory amino acid transporter;^Eukaryota; Metazoa; Ecdysozoa; Nematoda; Chromadorea; Rhabditida; Rhabditina; Rhabditomorpha; Rhabditoidea; Rhabditidae; Peloderinae; Caenorhabditis	PF00375.19^SDF^Sodium:dicarboxylate symporter family^27-525^E:4.6e-124	sigP:0.138^38^0.19^0.132	KEGG:cel:CELE_C12D12.2`KO:K05613	GO:0042995^cellular_component^cell projection`GO:0016021^cellular_component^integral component of membrane`GO:0005886^cellular_component^plasma membrane`GO:0005313^molecular_function^L-glutamate transmembrane transporter activity`GO:0015293^molecular_function^symporter activity	GO:0042995^cellular_component^cell projection`GO:0016021^cellular_component^integral component of membrane`GO:0005886^cellular_component^plasma membrane`GO:0005313^molecular_function^L-glutamate transmembrane transporter activity`GO:0015293^molecular_function^symporter activity	GO:0015293^molecular_function^symporter activity`GO:0016021^cellular_component^integral component of membrane	monotremes^3.989999999999999e-117^Eukaryota^Ornithorhynchus anatinus^platypus^excitatory amino acid transporter 4-like isoform X2 [Ornithorhynchus anatinus]	39.94053518	excitatory amino acid transporter 4-like isoform x2 (cluster_8897_pilon)	2018	100	6.37562	38.999	0.933102
cluster_5618_pilon	early growth response protein 1-like isoform x2	egr	Animal	EGR1_XENTR^EGR1_XENTR^Q:1256-1630,H:271-397^57.812%ID^E:1.48e-41^RecName: Full=Early growth response protein 1 {ECO:0000250|UniProtKB:P08046};^Eukaryota; Metazoa; Chordata; Craniata; Vertebrata; Euteleostomi; Amphibia; Batrachia; Anura; Pipoidea; Pipidae; Xenopodinae; Xenopus; Silurana	EGR2_HUMAN^EGR2_HUMAN^Q:432-558,H:320-442^59.055%ID^E:1.31e-43^RecName: Full=E3 SUMO-protein ligase EGR2;^Eukaryota; Metazoa; Chordata; Craniata; Vertebrata; Euteleostomi; Mammalia; Eutheria; Euarchontoglires; Primates; Haplorrhini; Catarrhini; Hominidae; Homo	PF00096.27^zf-C2H2^Zinc finger, C2H2 type^453-476^E:0.0025`PF00096.27^zf-C2H2^Zinc finger, C2H2 type^482-504^E:5.6e-06`PF13894.7^zf-C2H2_4^C2H2-type zinc finger^482-504^E:0.00033`PF13912.7^zf-C2H2_6^C2H2-type zinc finger^482-504^E:0.00045`PF12874.8^zf-met^Zinc-finger of C2H2 type^482-503^E:0.0066`PF00096.27^zf-C2H2^Zinc finger, C2H2 type^510-532^E:0.01	sigP:0.124^20^0.145^0.119	KEGG:hsa:1959`KO:K12496	GO:0005737^cellular_component^cytoplasm`GO:0005634^cellular_component^nucleus`GO:0003700^molecular_function^DNA-binding transcription factor activity`GO:0000981^molecular_function^DNA-binding transcription factor activity, RNA polymerase II-specific`GO:0010385^molecular_function^double-stranded methylated DNA binding`GO:0044729^molecular_function^hemi-methylated DNA-binding`GO:1990841^molecular_f…	GO:0005737^cellular_component^cytoplasm`GO:0043231^cellular_component^intracellular membrane-bounded organelle`GO:0000790^cellular_component^nuclear chromatin`GO:0005654^cellular_component^nucleoplasm`GO:0005634^cellular_component^nucleus`GO:0003682^molecular_function^chromatin binding`GO:0001228^molecular_function^DNA-binding transcription activator activity, RNA polymerase II-specific`GO:000370…	GO:0003676^molecular_function^nucleic acid binding	horseshoe crabs^2.94e-45^Eukaryota^Limulus polyphemus^Atlantic horseshoe crab^early growth response protein 1-like isoform X2 [Limulus polyphemus]	39.30348259	early growth response protein 1-like isoform x2 (cluster_5618_pilon)	2613	98.8519	11.3639	76.3873	1.37773
cluster_19583_pilon	early light-inducible protein	elip-1	Algae	ELIP2_ARATH^ELIP2_ARATH^Q:550-807,H:84-172^47.253%ID^E:3.84e-15^RecName: Full=Early light-induced protein 2, chloroplastic {ECO:0000305};^Eukaryota; Viridiplantae; Streptophyta; Embryophyta; Tracheophyta; Spermatophyta; Magnoliopsida; eudicotyledons; Gunneridae; Pentapetalae; rosids; malvids; Brassicales; Brassicaceae; Camelineae; Arabidopsis	CBR_DUNSA^CBR_DUNSA^Q:103-207,H:69-172^43.81%ID^E:1.85e-19^RecName: Full=Carotene biosynthesis-related protein CBR, chloroplastic;^Eukaryota; Viridiplantae; Chlorophyta; core chlorophytes; Chlorophyceae; Chlamydomonadales; Dunaliellaceae; Dunaliella	PF00504.22^Chloroa_b-bind^Chlorophyll A-B binding protein^109-147^E:5e-05	sigP:0.14^17^0.169^0.140	KEGG:ath:AT4G14690	GO:0009535^cellular_component^chloroplast thylakoid membrane`GO:0016021^cellular_component^integral component of membrane`GO:0009522^cellular_component^photosystem I`GO:0009523^cellular_component^photosystem II`GO:0071483^biological_process^cellular response to blue light`GO:0071490^biological_process^cellular response to far red light`GO:0034605^biological_process^cellular response to heat`GO:00…	GO:0031969^cellular_component^chloroplast membrane`GO:0016021^cellular_component^integral component of membrane	.	green algae^4.320000000000001e-29^Eukaryota^Chlamydomonas reinhardtii^Chlamydomonas reinhardtii^early light-inducible protein [Chlamydomonas reinhardtii]	59.2808552	early light-inducible protein (cluster_19583_pilon)	1029	0	0	84.5481	2.90962
cluster_26755_pilon	hypothetical protein cocsudraft_59463	elip-2	Algae	CBR_DUNSA^CBR_DUNSA^Q:366-668,H:71-171^65.686%ID^E:2.84e-35^RecName: Full=Carotene biosynthesis-related protein CBR, chloroplastic;^Eukaryota; Viridiplantae; Chlorophyta; core chlorophytes; Chlorophyceae; Chlamydomonadales; Dunaliellaceae; Dunaliella	CBR_DUNSA^CBR_DUNSA^Q:120-222,H:69-171^64.423%ID^E:8.33e-37^RecName: Full=Carotene biosynthesis-related protein CBR, chloroplastic;^Eukaryota; Viridiplantae; Chlorophyta; core chlorophytes; Chlorophyceae; Chlamydomonadales; Dunaliellaceae; Dunaliella	PF00504.22^Chloroa_b-bind^Chlorophyll A-B binding protein^103-175^E:2.1e-06	sigP:0.127^41^0.195^0.131	.	GO:0031969^cellular_component^chloroplast membrane`GO:0016021^cellular_component^integral component of membrane	GO:0031969^cellular_component^chloroplast membrane`GO:0016021^cellular_component^integral component of membrane	.	green algae^3.2199999999999997e-46^Eukaryota^Coccomyxa subellipsoidea C-169^Coccomyxa subellipsoidea C-169^hypothetical protein COCSUDRAFT_59463 [Coccomyxa subellipsoidea C-169]	57.125	hypothetical protein cocsudraft_59463 (cluster_26755_pilon)	800	0	0	96.875	20.265
cluster_11537_pilon	ferrochelatase-2, chloroplastic-like	fc2	Algae	HEMH2_ARATH^HEMH2_ARATH^Q:574-1782,H:96-503^68.46%ID^E:0^RecName: Full=Ferrochelatase-2, chloroplastic {ECO:0000305};^Eukaryota; Viridiplantae; Streptophyta; Embryophyta; Tracheophyta; Spermatophyta; Magnoliopsida; eudicotyledons; Gunneridae; Pentapetalae; rosids; malvids; Brassicales; Brassicaceae; Camelineae; Arabidopsis	HEMH2_ARATH^HEMH2_ARATH^Q:98-500,H:96-503^68.46%ID^E:0^RecName: Full=Ferrochelatase-2, chloroplastic {ECO:0000305};^Eukaryota; Viridiplantae; Streptophyta; Embryophyta; Tracheophyta; Spermatophyta; Magnoliopsida; eudicotyledons; Gunneridae; Pentapetalae; rosids; malvids; Brassicales; Brassicaceae; Camelineae; Arabidopsis	PF00762.20^Ferrochelatase^Ferrochelatase^101-423^E:3.4e-114	sigP:0.162^17^0.21^0.163	KEGG:ath:AT2G30390`KO:K01772	GO:0031969^cellular_component^chloroplast membrane`GO:0009535^cellular_component^chloroplast thylakoid membrane`GO:0005739^cellular_component^mitochondrion`GO:0055035^cellular_component^plastid thylakoid membrane`GO:0004325^molecular_function^ferrochelatase activity`GO:0006783^biological_process^heme biosynthetic process`GO:0006779^biological_process^porphyrin-containing compound biosynthetic pro…	GO:0031969^cellular_component^chloroplast membrane`GO:0009535^cellular_component^chloroplast thylakoid membrane`GO:0005739^cellular_component^mitochondrion`GO:0055035^cellular_component^plastid thylakoid membrane`GO:0004325^molecular_function^ferrochelatase activity`GO:0006783^biological_process^heme biosynthetic process`GO:0006779^biological_process^porphyrin-containing compound biosynthetic pro…	GO:0004325^molecular_function^ferrochelatase activity`GO:0006783^biological_process^heme biosynthetic process	mosses^0.0^Eukaryota^Physcomitrella patens^Physcomitrella patens^ferrochelatase-2, chloroplastic-like [Physcomitrium patens]	57.75902485	ferrochelatase-2, chloroplastic-like (cluster_11537_pilon)	2133	0	0	98.9217	5.17768
cluster_872_pilon	predicted protein	flva	Algae	DFA6_NOSS1^DFA6_NOSS1^Q:464-2233,H:14-570^47.039%ID^E:1.12e-175^RecName: Full=Putative diflavin flavoprotein A 6;^Bacteria; Cyanobacteria; Nostocales; Nostocaceae; Nostoc	DFA6_NOSS1^DFA6_NOSS1^Q:3-562,H:44-570^47.594%ID^E:1.07e-178^RecName: Full=Putative diflavin flavoprotein A 6;^Bacteria; Cyanobacteria; Nostocales; Nostocaceae; Nostoc	PF00258.26^Flavodoxin_1^Flavodoxin^246-379^E:3.2e-09`PF01613.19^Flavin_Reduct^Flavin reductase like domain^417-556^E:4e-18	sigP:0.139^25^0.146^0.124	KEGG:ana:all3891	GO:0009055^molecular_function^electron transfer activity`GO:0010181^molecular_function^FMN binding	GO:0009055^molecular_function^electron transfer activity`GO:0010181^molecular_function^FMN binding	GO:0010181^molecular_function^FMN binding	green algae^0.0^Eukaryota^Micromonas commoda^Micromonas commoda^predicted protein [Micromonas commoda]	61.74749164	predicted protein (cluster_872_pilon)	2392	0	0	90.2592	5.25502
cluster_11952_pilon	uncharacterized protein loc112284006	flvb	Algae	DFA1_SYNY3^DFA1_SYNY3^Q:321-2006,H:10-573^58.053%ID^E:0^RecName: Full=Diflavin flavoprotein A 1;^Bacteria; Cyanobacteria; Synechococcales; Merismopediaceae; Synechocystis; unclassified Synechocystis	DFA3_NOSS1^DFA3_NOSS1^Q:72-640,H:2-574^58.362%ID^E:0^RecName: Full=Putative diflavin flavoprotein A 3;^Bacteria; Cyanobacteria; Nostocales; Nostocaceae; Nostoc	PF00753.28^Lactamase_B^Metallo-beta-lactamase superfamily^117-305^E:2.4e-09`PF01613.19^Flavin_Reduct^Flavin reductase like domain^492-634^E:2.5e-20	sigP:0.356^19^0.414^0.328	KEGG:ana:all3895	GO:0010181^molecular_function^FMN binding`GO:0046872^molecular_function^metal ion binding`GO:0016491^molecular_function^oxidoreductase activity	GO:0010181^molecular_function^FMN binding`GO:0046872^molecular_function^metal ion binding`GO:0016491^molecular_function^oxidoreductase activity	GO:0010181^molecular_function^FMN binding	mosses^0.0^Eukaryota^Physcomitrella patens^Physcomitrella patens^uncharacterized protein LOC112284006 [Physcomitrium patens]	61.08747045	uncharacterized protein loc112284006 (cluster_11952_pilon)	2115	0	0	70.9693	4.74846
cluster_4474_pilon	fos-related antigen 2	fosl2	Animal	.	FOSL_DROER^FOSL_DROER^Q:268-338,H:202-278^35.065%ID^E:1.95e-06^RecName: Full=Transcription factor kayak {ECO:0000250|UniProtKB:P21525};^Eukaryota; Metazoa; Ecdysozoa; Arthropoda; Hexapoda; Insecta; Pterygota; Neoptera; Holometabola; Diptera; Brachycera; Muscomorpha; Ephydroidea; Drosophilidae; Drosophila; Sophophora	PF00170.22^bZIP_1^bZIP transcription factor^275-329^E:2.6e-09`PF07716.16^bZIP_2^Basic region leucine zipper^275-323^E:3.7e-09`PF03131.18^bZIP_Maf^bZIP Maf transcription factor^275-328^E:4.3e-05	sigP:0.106^13^0.121^0.103	KEGG:der:6554552`KO:K09031	.	GO:0005634^cellular_component^nucleus`GO:0003677^molecular_function^DNA binding`GO:0003700^molecular_function^DNA-binding transcription factor activity`GO:0009792^biological_process^embryo development ending in birth or egg hatching`GO:0006357^biological_process^regulation of transcription by RNA polymerase II	GO:0003700^molecular_function^DNA-binding transcription factor activity`GO:0006355^biological_process^regulation of transcription, DNA-templated`GO:0003677^molecular_function^DNA binding`GO:0005634^cellular_component^nucleus	bony fishes^4.9e-06^Eukaryota^Cottoperca gobio^Cottoperca gobio^fos-related antigen 2 [Cottoperca gobio]	44.82359746	fos-related antigen 2 (cluster_4474_pilon)	1729	91.9607	7.84558	51.764	1.06767
cluster_18849_pilon	glyceraldehyde-3-phosphate dehydrogenase gapcp1, chloroplastic-like	ga3p	Algae	G3P_CANAW^G3P_CANAW^Q:320-1291,H:3-326^70.988%ID^E:1.88e-165^RecName: Full=Glyceraldehyde-3-phosphate dehydrogenase;^Eukaryota; Fungi; Dikarya; Ascomycota; Saccharomycotina; Saccharomycetes; Saccharomycetales; Debaryomycetaceae; Candida/Lodderomyces clade; Candida	G3P_CANAW^G3P_CANAW^Q:78-409,H:3-334^70.482%ID^E:1.24e-180^RecName: Full=Glyceraldehyde-3-phosphate dehydrogenase;^Eukaryota; Fungi; Dikarya; Ascomycota; Saccharomycotina; Saccharomycetes; Saccharomycetales; Debaryomycetaceae; Candida/Lodderomyces clade; Candida	PF00044.25^Gp_dh_N^Glyceraldehyde 3-phosphate dehydrogenase, NAD binding domain^78-178^E:1.5e-38`PF02800.21^Gp_dh_C^Glyceraldehyde 3-phosphate dehydrogenase, C-terminal domain^231-388^E:2e-66	sigP:0.18^20^0.336^0.214	.	GO:0005618^cellular_component^cell wall`GO:0005737^cellular_component^cytoplasm`GO:0005576^cellular_component^extracellular region`GO:0004365^molecular_function^glyceraldehyde-3-phosphate dehydrogenase (NAD+) (phosphorylating) activity`GO:0051287^molecular_function^NAD binding`GO:0050661^molecular_function^NADP binding`GO:0071555^biological_process^cell wall organization`GO:0006006^biological_pro…	GO:0005618^cellular_component^cell wall`GO:0005737^cellular_component^cytoplasm`GO:0005576^cellular_component^extracellular region`GO:0004365^molecular_function^glyceraldehyde-3-phosphate dehydrogenase (NAD+) (phosphorylating) activity`GO:0051287^molecular_function^NAD binding`GO:0050661^molecular_function^NADP binding`GO:0071555^biological_process^cell wall organization`GO:0006006^biological_pro…	GO:0016620^molecular_function^oxidoreductase activity, acting on the aldehyde or oxo group of donors, NAD or NADP as acceptor`GO:0055114^biological_process^oxidation-reduction process	eudicots^3.929999999999998e-166^Eukaryota^Lactuca sativa^Lactuca sativa^glyceraldehyde-3-phosphate dehydrogenase GAPCP1, chloroplastic-like [Lactuca sativa]	57.22183829	glyceraldehyde-3-phosphate dehydrogenase gapcp1, chloroplastic-like (cluster_18849_pilon)	1447	0	0	96.821	10.6406
cluster_15899_pilon	gata transcription factor 12-like	gata	Algae	GATA5_ARATH^GATA5_ARATH^Q:965-1129,H:249-295^65.455%ID^E:5.35e-15^RecName: Full=GATA transcription factor 5;^Eukaryota; Viridiplantae; Streptophyta; Embryophyta; Tracheophyta; Spermatophyta; Magnoliopsida; eudicotyledons; Gunneridae; Pentapetalae; rosids; malvids; Brassicales; Brassicaceae; Camelineae; Arabidopsis	GATA9_ARATH^GATA9_ARATH^Q:145-345,H:8-235^33.913%ID^E:2.17e-17^RecName: Full=GATA transcription factor 9;^Eukaryota; Viridiplantae; Streptophyta; Embryophyta; Tracheophyta; Spermatophyta; Magnoliopsida; eudicotyledons; Gunneridae; Pentapetalae; rosids; malvids; Brassicales; Brassicaceae; Camelineae; Arabidopsis	PF00320.28^GATA^GATA zinc finger^309-342^E:1.1e-16	sigP:0.166^35^0.297^0.181	KEGG:ath:AT4G32890	GO:0005634^cellular_component^nucleus`GO:0003700^molecular_function^DNA-binding transcription factor activity`GO:0043565^molecular_function^sequence-specific DNA binding`GO:0008270^molecular_function^zinc ion binding`GO:0030154^biological_process^cell differentiation`GO:0045893^biological_process^positive regulation of transcription, DNA-templated	GO:0005634^cellular_component^nucleus`GO:0003700^molecular_function^DNA-binding transcription factor activity`GO:0043565^molecular_function^sequence-specific DNA binding`GO:0008270^molecular_function^zinc ion binding`GO:0030154^biological_process^cell differentiation`GO:0007623^biological_process^circadian rhythm`GO:0045893^biological_process^positive regulation of transcription, DNA-templated`GO…	GO:0008270^molecular_function^zinc ion binding`GO:0043565^molecular_function^sequence-specific DNA binding`GO:0006355^biological_process^regulation of transcription, DNA-templated	eudicots^3.2299999999999996e-17^Eukaryota^Capsicum annuum^Capsicum annuum^PREDICTED: GATA transcription factor 12-like [Capsicum annuum]	55.95757954	gata transcription factor 12-like (cluster_15899_pilon)	1603	0	0	91.204	13.4442
cluster_14212_pilon	glutamate dehydrogenase	gdh	Algae	DHE3_VITVI^DHE3_VITVI^Q:473-1711,H:1-410^51.332%ID^E:2.81e-143^RecName: Full=Glutamate dehydrogenase;^Eukaryota; Viridiplantae; Streptophyta; Embryophyta; Tracheophyta; Spermatophyta; Magnoliopsida; eudicotyledons; Gunneridae; Pentapetalae; rosids; Vitales; Vitaceae; Viteae; Vitis	DHE3_VITVI^DHE3_VITVI^Q:52-464,H:1-410^51.332%ID^E:6.42e-146^RecName: Full=Glutamate dehydrogenase;^Eukaryota; Viridiplantae; Streptophyta; Embryophyta; Tracheophyta; Spermatophyta; Magnoliopsida; eudicotyledons; Gunneridae; Pentapetalae; rosids; Vitales; Vitaceae; Viteae; Vitis	PF02812.19^ELFV_dehydrog_N^Glu/Leu/Phe/Val dehydrogenase, dimerisation domain^86-211^E:1.4e-52`PF00208.22^ELFV_dehydrog^Glutamate/Leucine/Phenylalanine/Valine dehydrogenase^230-462^E:2.8e-64	sigP:0.229^21^0.392^0.268	KEGG:vvi:100257914`KO:K00261	GO:0004353^molecular_function^glutamate dehydrogenase [NAD(P)+] activity`GO:0006520^biological_process^cellular amino acid metabolic process	GO:0004353^molecular_function^glutamate dehydrogenase [NAD(P)+] activity`GO:0006520^biological_process^cellular amino acid metabolic process	GO:0016491^molecular_function^oxidoreductase activity`GO:0006520^biological_process^cellular amino acid metabolic process`GO:0055114^biological_process^oxidation-reduction process	green algae^0.0^Eukaryota^Chlamydomonas reinhardtii^Chlamydomonas reinhardtii^glutamate dehydrogenase [Chlamydomonas reinhardtii]	59.39004815	glutamate dehydrogenase (cluster_14212_pilon)	1869	0	0	97.6458	6.91546
cluster_18084_pilon	geranylgeranyl diphosphate synthase	ggpps	Algae	GGPPS_HEVBR^GGPPS_HEVBR^Q:436-1323,H:77-370^62.162%ID^E:1.37e-110^RecName: Full=Geranylgeranyl pyrophosphate synthase, chloroplastic;^Eukaryota; Viridiplantae; Streptophyta; Embryophyta; Tracheophyta; Spermatophyta; Magnoliopsida; eudicotyledons; Gunneridae; Pentapetalae; rosids; fabids; Malpighiales; Euphorbiaceae; Crotonoideae; Micrandreae; Hevea	GGPPS_HEVBR^GGPPS_HEVBR^Q:70-365,H:77-370^62.838%ID^E:5.14e-135^RecName: Full=Geranylgeranyl pyrophosphate synthase, chloroplastic;^Eukaryota; Viridiplantae; Streptophyta; Embryophyta; Tracheophyta; Spermatophyta; Magnoliopsida; eudicotyledons; Gunneridae; Pentapetalae; rosids; fabids; Malpighiales; Euphorbiaceae; Crotonoideae; Micrandreae; Hevea	PF00348.18^polyprenyl_synt^Polyprenyl synthetase^97-337^E:3.3e-58	sigP:0.16^22^0.191^0.148	.	GO:0009507^cellular_component^chloroplast`GO:0004161^molecular_function^dimethylallyltranstransferase activity`GO:0004311^molecular_function^farnesyltranstransferase activity`GO:0004337^molecular_function^geranyltranstransferase activity`GO:0046872^molecular_function^metal ion binding`GO:0016117^biological_process^carotenoid biosynthetic process`GO:0045337^biological_process^farnesyl diphosphate …	GO:0009507^cellular_component^chloroplast`GO:0004161^molecular_function^dimethylallyltranstransferase activity`GO:0004311^molecular_function^farnesyltranstransferase activity`GO:0004337^molecular_function^geranyltranstransferase activity`GO:0046872^molecular_function^metal ion binding`GO:0016117^biological_process^carotenoid biosynthetic process`GO:0045337^biological_process^farnesyl diphosphate …	GO:0008299^biological_process^isoprenoid biosynthetic process	green algae^8.539999999999999e-127^Eukaryota^Chlamydomonas reinhardtii^Chlamydomonas reinhardtii^geranylgeranyl diphosphate synthase [Chlamydomonas reinhardtii]	61.22311828	geranylgeranyl diphosphate synthase (cluster_18084_pilon)	1488	0	0	85.7527	5.58804
cluster_9256_pilon	probable transcription factor glk1	glk1	Algae	GLK1_ARATH^GLK1_ARATH^Q:1146-1382,H:133-208^58.75%ID^E:1.02e-15^RecName: Full=Transcription activator GLK1;^Eukaryota; Viridiplantae; Streptophyta; Embryophyta; Tracheophyta; Spermatophyta; Magnoliopsida; eudicotyledons; Gunneridae; Pentapetalae; rosids; malvids; Brassicales; Brassicaceae; Camelineae; Arabidopsis	APRR2_ARATH^APRR2_ARATH^Q:10-352,H:15-351^25.613%ID^E:1.54e-16^RecName: Full=Two-component response regulator-like APRR2;^Eukaryota; Viridiplantae; Streptophyta; Embryophyta; Tracheophyta; Spermatophyta; Magnoliopsida; eudicotyledons; Gunneridae; Pentapetalae; rosids; malvids; Brassicales; Brassicaceae; Camelineae; Arabidopsis	PF00249.32^Myb_DNA-binding^Myb-like DNA-binding domain^298-350^E:1.3e-07	sigP:0.124^11^0.17^0.122	KEGG:ath:AT4G18020	GO:0005634^cellular_component^nucleus`GO:0003700^molecular_function^DNA-binding transcription factor activity`GO:0000976^molecular_function^transcription regulatory region sequence-specific DNA binding`GO:1900056^biological_process^negative regulation of leaf senescence`GO:0045893^biological_process^positive regulation of transcription, DNA-templated	GO:0005634^cellular_component^nucleus`GO:0003700^molecular_function^DNA-binding transcription factor activity`GO:0000976^molecular_function^transcription regulatory region sequence-specific DNA binding`GO:0000160^biological_process^phosphorelay signal transduction system`GO:0045893^biological_process^positive regulation of transcription, DNA-templated	.	monocots^1.8499999999999998e-18^Eukaryota^Phoenix dactylifera^date palm^probable transcription factor GLK1 [Phoenix dactylifera]	55.29935275	probable transcription factor glk1 (cluster_9256_pilon)	2472	0	0	97.8155	13.0425
cluster_12821_pilon	glutamyl-trna(gln) amidotransferase subunit a, chloroplastic/mitochondrial	glu-adt	Algae	GATA_MAIZE^GATA_MAIZE^Q:2-940,H:216-527^63.898%ID^E:1.05e-128^RecName: Full=Glutamyl-tRNA(Gln) amidotransferase subunit A, chloroplastic/mitochondrial {ECO:0000255|HAMAP-Rule:MF_03150};^Eukaryota; Viridiplantae; Streptophyta; Embryophyta; Tracheophyta; Spermatophyta; Magnoliopsida; Liliopsida; Poales; Poaceae; PACMAD clade; Panicoideae; Andropogonodae; Andropogoneae; Tripsacinae; Zea	GATA_ORYSI^GATA_ORYSI^Q:1-313,H:218-529^63.898%ID^E:1.29e-138^RecName: Full=Glutamyl-tRNA(Gln) amidotransferase subunit A, chloroplastic/mitochondrial {ECO:0000255|HAMAP-Rule:MF_03150};^Eukaryota; Viridiplantae; Streptophyta; Embryophyta; Tracheophyta; Spermatophyta; Magnoliopsida; Liliopsida; Poales; Poaceae; BOP clade; Oryzoideae; Oryzeae; Oryzinae; Oryza; Oryza sativa	PF01425.22^Amidase^Amidase^1-304^E:1.4e-85	sigP:0.132^12^0.213^0.130	KEGG:zma:100280064`KO:K02433	GO:0009570^cellular_component^chloroplast stroma`GO:0030956^cellular_component^glutamyl-tRNA(Gln) amidotransferase complex`GO:0005739^cellular_component^mitochondrion`GO:0005524^molecular_function^ATP binding`GO:0050567^molecular_function^glutaminyl-tRNA synthase (glutamine-hydrolyzing) activity`GO:0016787^molecular_function^hydrolase activity`GO:0070681^biological_process^glutaminyl-tRNAGln bios…	GO:0009570^cellular_component^chloroplast stroma`GO:0030956^cellular_component^glutamyl-tRNA(Gln) amidotransferase complex`GO:0005739^cellular_component^mitochondrion`GO:0005524^molecular_function^ATP binding`GO:0050567^molecular_function^glutaminyl-tRNA synthase (glutamine-hydrolyzing) activity`GO:0016787^molecular_function^hydrolase activity`GO:0070681^biological_process^glutaminyl-tRNAGln bios…	.	monocots^7.149999999999999e-133^Eukaryota^Setaria viridis^Setaria viridis^glutamyl-tRNA(Gln) amidotransferase subunit A, chloroplastic/mitochondrial [Setaria viridis]	58.58668858	glutamyl-trna(gln) amidotransferase subunit a, chloroplastic/mitochondrial (cluster_12821_pilon)	1217	0	0	85.7847	4.66639
cluster_11880_pilon	predicted protein	glubp-1	Algae	GLUBP_ARATH^GLUBP_ARATH^Q:644-1294,H:52-250^25.114%ID^E:4.05e-06^RecName: Full=Glutamyl-tRNA reductase-binding protein, chloroplastic {ECO:0000303|PubMed:22180625};^Eukaryota; Viridiplantae; Streptophyta; Embryophyta; Tracheophyta; Spermatophyta; Magnoliopsida; eudicotyledons; Gunneridae; Pentapetalae; rosids; malvids; Brassicales; Brassicaceae; Camelineae; Arabidopsis	GLUBP_ARATH^GLUBP_ARATH^Q:111-327,H:52-250^25.114%ID^E:2.09e-06^RecName: Full=Glutamyl-tRNA reductase-binding protein, chloroplastic {ECO:0000303|PubMed:22180625};^Eukaryota; Viridiplantae; Streptophyta; Embryophyta; Tracheophyta; Spermatophyta; Magnoliopsida; eudicotyledons; Gunneridae; Pentapetalae; rosids; malvids; Brassicales; Brassicaceae; Camelineae; Arabidopsis	PF13883.7^Pyrid_oxidase_2^Pyridoxamine 5'-phosphate oxidase^121-269^E:5e-16`PF01243.21^Putative_PNPOx^Pyridoxamine 5'-phosphate oxidase^123-209^E:5.3e-08	sigP:0.142^24^0.222^0.149	KEGG:ath:AT3G21200	GO:0009507^cellular_component^chloroplast`GO:0009570^cellular_component^chloroplast stroma`GO:0009534^cellular_component^chloroplast thylakoid`GO:0043495^molecular_function^protein-membrane adaptor activity`GO:0015995^biological_process^chlorophyll biosynthetic process`GO:0006783^biological_process^heme biosynthetic process`GO:0009767^biological_process^photosynthetic electron transport chain`GO:…	GO:0009507^cellular_component^chloroplast`GO:0009570^cellular_component^chloroplast stroma`GO:0009534^cellular_component^chloroplast thylakoid`GO:0043495^molecular_function^protein-membrane adaptor activity`GO:0015995^biological_process^chlorophyll biosynthetic process`GO:0006783^biological_process^heme biosynthetic process`GO:0009767^biological_process^photosynthetic electron transport chain`GO:…	.	green algae^8.409999999999997e-108^Eukaryota^Chlamydomonas reinhardtii^Chlamydomonas reinhardtii^predicted protein [Chlamydomonas reinhardtii]	58.93271462	predicted protein (cluster_11880_pilon)	1724	0	0	94.6056	9.10789
cluster_22424_pilon	hypothetical protein chlncdraft_52852	glubp-2	Algae	GLUBP_ARATH^GLUBP_ARATH^Q:387-1028,H:91-288^25.551%ID^E:2.35e-06^RecName: Full=Glutamyl-tRNA reductase-binding protein, chloroplastic {ECO:0000303|PubMed:22180625};^Eukaryota; Viridiplantae; Streptophyta; Embryophyta; Tracheophyta; Spermatophyta; Magnoliopsida; eudicotyledons; Gunneridae; Pentapetalae; rosids; malvids; Brassicales; Brassicaceae; Camelineae; Arabidopsis	GLUBP_ARATH^GLUBP_ARATH^Q:61-322,H:41-288^29.603%ID^E:5.89e-20^RecName: Full=Glutamyl-tRNA reductase-binding protein, chloroplastic {ECO:0000303|PubMed:22180625};^Eukaryota; Viridiplantae; Streptophyta; Embryophyta; Tracheophyta; Spermatophyta; Magnoliopsida; eudicotyledons; Gunneridae; Pentapetalae; rosids; malvids; Brassicales; Brassicaceae; Camelineae; Arabidopsis	PF13883.7^Pyrid_oxidase_2^Pyridoxamine 5'-phosphate oxidase^80-225^E:6.5e-16`PF01243.21^Putative_PNPOx^Pyridoxamine 5'-phosphate oxidase^83-169^E:4.2e-07	sigP:0.124^19^0.209^0.128	KEGG:ath:AT3G21200	GO:0009507^cellular_component^chloroplast`GO:0009570^cellular_component^chloroplast stroma`GO:0009534^cellular_component^chloroplast thylakoid`GO:0043495^molecular_function^protein-membrane adaptor activity`GO:0015995^biological_process^chlorophyll biosynthetic process`GO:0006783^biological_process^heme biosynthetic process`GO:0009767^biological_process^photosynthetic electron transport chain`GO:…	GO:0009507^cellular_component^chloroplast`GO:0009570^cellular_component^chloroplast stroma`GO:0009534^cellular_component^chloroplast thylakoid`GO:0043495^molecular_function^protein-membrane adaptor activity`GO:0015995^biological_process^chlorophyll biosynthetic process`GO:0006783^biological_process^heme biosynthetic process`GO:0009767^biological_process^photosynthetic electron transport chain`GO:…	.	green algae^2.2299999999999997e-64^Eukaryota^Chlorella variabilis^Chlorella variabilis^hypothetical protein CHLNCDRAFT_52852 [Chlorella variabilis]	56.35407537	hypothetical protein chlncdraft_52852 (cluster_22424_pilon)	1141	0	0	94.6538	5.20771
cluster_3423_pilon	non-discriminatory gln-glu-trna synthetase	glurs	Algae	SYE_HORVU^SYE_HORVU^Q:250-1722,H:8-502^60.606%ID^E:0^RecName: Full=Glutamate--tRNA ligase, chloroplastic/mitochondrial;^Eukaryota; Viridiplantae; Streptophyta; Embryophyta; Tracheophyta; Spermatophyta; Magnoliopsida; Liliopsida; Poales; Poaceae; BOP clade; Pooideae; Triticodae; Triticeae; Hordeinae; Hordeum	SYEM_ARATH^SYEM_ARATH^Q:53-610,H:1-553^56.184%ID^E:0^RecName: Full=Glutamate--tRNA ligase, chloroplastic/mitochondrial {ECO:0000305};^Eukaryota; Viridiplantae; Streptophyta; Embryophyta; Tracheophyta; Spermatophyta; Magnoliopsida; eudicotyledons; Gunneridae; Pentapetalae; rosids; malvids; Brassicales; Brassicaceae; Camelineae; Arabidopsis	PF00749.22^tRNA-synt_1c^tRNA synthetases class I (E and Q), catalytic domain^117-434^E:5.9e-102	sigP:0.171^12^0.36^0.188	KEGG:ath:AT5G64050`KO:K01885	GO:0009570^cellular_component^chloroplast stroma`GO:0005739^cellular_component^mitochondrion`GO:0005524^molecular_function^ATP binding`GO:0004818^molecular_function^glutamate-tRNA ligase activity`GO:0000049^molecular_function^tRNA binding`GO:0008270^molecular_function^zinc ion binding`GO:0006424^biological_process^glutamyl-tRNA aminoacylation`GO:0048481^biological_process^plant ovule development	GO:0009507^cellular_component^chloroplast`GO:0009570^cellular_component^chloroplast stroma`GO:0005739^cellular_component^mitochondrion`GO:0009536^cellular_component^plastid`GO:0005524^molecular_function^ATP binding`GO:0004818^molecular_function^glutamate-tRNA ligase activity`GO:0000049^molecular_function^tRNA binding`GO:0008270^molecular_function^zinc ion binding`GO:0009658^biological_process^chl…	GO:0004812^molecular_function^aminoacyl-tRNA ligase activity`GO:0005524^molecular_function^ATP binding`GO:0043039^biological_process^tRNA aminoacylation	green algae^0.0^Eukaryota^Chlamydomonas reinhardtii^Chlamydomonas reinhardtii^non-discriminatory gln-glu-trna synthetase [Chlamydomonas reinhardtii]	59.52262556	non-discriminatory gln-glu-trna synthetase (cluster_3423_pilon)	2011	0	0	97.4142	7.17454
cluster_7276_pilon	solute carrier family 2 (facilitated glucose transporter), member 1	glut1	Animal	GTR1_PIG^GTR1_PIG^Q:771-1676,H:171-469^42.105%ID^E:2.13e-103^RecName: Full=Solute carrier family 2, facilitated glucose transporter member 1 {ECO:0000305};^Eukaryota; Metazoa; Chordata; Craniata; Vertebrata; Euteleostomi; Mammalia; Eutheria; Laurasiatheria; Artiodactyla; Suina; Suidae; Sus`GTR1_PIG^GTR1_PIG^Q:257-769,H:7-170^43.275%ID^E:2.13e-103^RecName: Full=Solute carrier family 2, facilitated…	GTR3_CHICK^GTR3_CHICK^Q:2-304,H:178-475^42.244%ID^E:1.67e-84^RecName: Full=Solute carrier family 2, facilitated glucose transporter member 3 {ECO:0000305};^Eukaryota; Metazoa; Chordata; Craniata; Vertebrata; Euteleostomi; Archelosauria; Archosauria; Dinosauria; Saurischia; Theropoda; Coelurosauria; Aves; Neognathae; Galloanserae; Galliformes; Phasianidae; Phasianinae; Gallus	PF00083.25^Sugar_tr^Sugar (and other) transporter^5-292^E:1.2e-69`PF07690.17^MFS_1^Major Facilitator Superfamily^110-287^E:5.4e-11	sigP:0.214^24^0.431^0.254	KEGG:gga:396517`KO:K08142	GO:0030864^cellular_component^cortical actin cytoskeleton`GO:0005887^cellular_component^integral component of plasma membrane`GO:0005886^cellular_component^plasma membrane`GO:0005355^molecular_function^glucose transmembrane transporter activity`GO:0043621^molecular_function^protein self-association`GO:1904659^biological_process^glucose transmembrane transport`GO:0065003^biological_process^protein…	GO:0005623^cellular_component^obsolete cell`GO:0042995^cellular_component^cell projection`GO:0005615^cellular_component^extracellular space`GO:0016021^cellular_component^integral component of membrane`GO:0005887^cellular_component^integral component of plasma membrane`GO:0043204^cellular_component^perikaryon`GO:0005886^cellular_component^plasma membrane`GO:0005536^molecular_function^glucose bindi…	GO:0022857^molecular_function^transmembrane transporter activity`GO:0055085^biological_process^transmembrane transport`GO:0016021^cellular_component^integral component of membrane	frogs & toads^2.4499999999999992e-105^Eukaryota^Xenopus tropicalis^tropical clawed frog^solute carrier family 2 (facilitated glucose transporter), member 1 [Xenopus tropicalis]	45.5159982	solute carrier family 2 (facilitated glucose transporter), member 1 (cluster_7276_pilon)	2219	66.4714	2.44705	7.48085	0.0752591
cluster_2934_pilon	solute carrier family 2, facilitated glucose transporter member 3-like	glut3	Animal	GTR1_PIG^GTR1_PIG^Q:736-1692,H:154-469^42.679%ID^E:4.39e-103^RecName: Full=Solute carrier family 2, facilitated glucose transporter member 1 {ECO:0000305};^Eukaryota; Metazoa; Chordata; Craniata; Vertebrata; Euteleostomi; Mammalia; Eutheria; Laurasiatheria; Artiodactyla; Suina; Suidae; Sus`GTR1_PIG^GTR1_PIG^Q:273-737,H:6-153^41.29%ID^E:4.39e-103^RecName: Full=Solute carrier family 2, facilitated …	GTR3_CHICK^GTR3_CHICK^Q:2-304,H:178-475^42.244%ID^E:1.67e-84^RecName: Full=Solute carrier family 2, facilitated glucose transporter member 3 {ECO:0000305};^Eukaryota; Metazoa; Chordata; Craniata; Vertebrata; Euteleostomi; Archelosauria; Archosauria; Dinosauria; Saurischia; Theropoda; Coelurosauria; Aves; Neognathae; Galloanserae; Galliformes; Phasianidae; Phasianinae; Gallus	PF00083.25^Sugar_tr^Sugar (and other) transporter^5-292^E:1.2e-69`PF07690.17^MFS_1^Major Facilitator Superfamily^110-287^E:5.4e-11	sigP:0.214^24^0.431^0.254	KEGG:gga:396517`KO:K08142	GO:0030864^cellular_component^cortical actin cytoskeleton`GO:0005887^cellular_component^integral component of plasma membrane`GO:0005886^cellular_component^plasma membrane`GO:0005355^molecular_function^glucose transmembrane transporter activity`GO:0043621^molecular_function^protein self-association`GO:1904659^biological_process^glucose transmembrane transport`GO:0065003^biological_process^protein…	GO:0005623^cellular_component^obsolete cell`GO:0042995^cellular_component^cell projection`GO:0005615^cellular_component^extracellular space`GO:0016021^cellular_component^integral component of membrane`GO:0005887^cellular_component^integral component of plasma membrane`GO:0043204^cellular_component^perikaryon`GO:0005886^cellular_component^plasma membrane`GO:0005536^molecular_function^glucose bindi…	GO:0022857^molecular_function^transmembrane transporter activity`GO:0055085^biological_process^transmembrane transport`GO:0016021^cellular_component^integral component of membrane	bony fishes^4.439999999999999e-105^Eukaryota^Acanthochromis polyacanthus^spiny chromis^solute carrier family 2, facilitated glucose transporter member 3-like [Acanthochromis polyacanthus]	46.03246168	solute carrier family 2, facilitated glucose transporter member 3-like (cluster_2934_pilon)	2218	67.5834	2.13886	13.4355	0.135708
cluster_3603_pilon	glutamate synthase	gogat-1	Animal	GLSN_MEDSA^GLSN_MEDSA^Q:1-2745,H:101-1025^47.418%ID^E:0^RecName: Full=Glutamate synthase [NADH], amyloplastic;^Eukaryota; Viridiplantae; Streptophyta; Embryophyta; Tracheophyta; Spermatophyta; Magnoliopsida; eudicotyledons; Gunneridae; Pentapetalae; rosids; fabids; Fabales; Fabaceae; Papilionoideae; 50 kb inversion clade; NPAAA clade; Hologalegina; IRL clade; Trifolieae; Medicago	GLSN_MEDSA^GLSN_MEDSA^Q:5-855,H:161-1025^47.571%ID^E:0^RecName: Full=Glutamate synthase [NADH], amyloplastic;^Eukaryota; Viridiplantae; Streptophyta; Embryophyta; Tracheophyta; Spermatophyta; Magnoliopsida; eudicotyledons; Gunneridae; Pentapetalae; rosids; fabids; Fabales; Fabaceae; Papilionoideae; 50 kb inversion clade; NPAAA clade; Hologalegina; IRL clade; Trifolieae; Medicago	PF00310.22^GATase_2^Glutamine amidotransferases class-II^2-364^E:1e-138`PF04898.15^Glu_syn_central^Glutamate synthase central domain^417-696^E:1.8e-108`PF01645.18^Glu_synthase^Conserved region in glutamate synthase^761-855^E:5.1e-10	sigP:0.118^11^0.144^0.119	.	GO:0009501^cellular_component^amyloplast`GO:0051538^molecular_function^3 iron, 4 sulfur cluster binding`GO:0050660^molecular_function^flavin adenine dinucleotide binding`GO:0010181^molecular_function^FMN binding`GO:0016040^molecular_function^glutamate synthase (NADH) activity`GO:0005506^molecular_function^iron ion binding`GO:0006541^biological_process^glutamine metabolic process`GO:0097054^biolog…	GO:0009501^cellular_component^amyloplast`GO:0051538^molecular_function^3 iron, 4 sulfur cluster binding`GO:0050660^molecular_function^flavin adenine dinucleotide binding`GO:0010181^molecular_function^FMN binding`GO:0016040^molecular_function^glutamate synthase (NADH) activity`GO:0005506^molecular_function^iron ion binding`GO:0006541^biological_process^glutamine metabolic process`GO:0097054^biolog…	GO:0015930^molecular_function^glutamate synthase activity`GO:0006807^biological_process^nitrogen compound metabolic process`GO:0055114^biological_process^oxidation-reduction process`GO:0016638^molecular_function^oxidoreductase activity, acting on the CH-NH2 group of donors`GO:0006537^biological_process^glutamate biosynthetic process	springtails^0.0^Eukaryota^Folsomia candida^Folsomia candida^glutamate synthase [NADH], amyloplastic [Folsomia candida]	44.98181818	glutamate synthase (cluster_3603_pilon)	2750	99.2727	9.22255	48.4364	0.813455
cluster_3326_pilon	putative glutamate synthase	gogat-2	Animal	GLT1_SCHPO^GLT1_SCHPO^Q:14-2449,H:928-1732^56.196%ID^E:0^RecName: Full=Putative glutamate synthase [NADPH];^Eukaryota; Fungi; Dikarya; Ascomycota; Taphrinomycotina; Schizosaccharomycetes; Schizosaccharomycetales; Schizosaccharomycetaceae; Schizosaccharomyces	GLT1_SCHPO^GLT1_SCHPO^Q:5-816,H:928-1732^56.442%ID^E:0^RecName: Full=Putative glutamate synthase [NADPH];^Eukaryota; Fungi; Dikarya; Ascomycota; Taphrinomycotina; Schizosaccharomycetes; Schizosaccharomycetales; Schizosaccharomycetaceae; Schizosaccharomyces	PF01645.18^Glu_synthase^Conserved region in glutamate synthase^5-323^E:4.6e-141`PF01493.20^GXGXG^GXGXG motif^403-590^E:4.6e-78`PF14691.7^Fer4_20^Dihydroprymidine dehydrogenase domain II, 4Fe-4S cluster^717-816^E:2.3e-21	sigP:0.116^40^0.138^0.110	KEGG:spo:SPAPB1E7.07`KO:K00264	GO:0005829^cellular_component^cytosol`GO:0005739^cellular_component^mitochondrion`GO:0051538^molecular_function^3 iron, 4 sulfur cluster binding`GO:0050660^molecular_function^flavin adenine dinucleotide binding`GO:0010181^molecular_function^FMN binding`GO:0016040^molecular_function^glutamate synthase (NADH) activity`GO:0004355^molecular_function^glutamate synthase (NADPH) activity`GO:0015930^mole…	GO:0005829^cellular_component^cytosol`GO:0005739^cellular_component^mitochondrion`GO:0051538^molecular_function^3 iron, 4 sulfur cluster binding`GO:0050660^molecular_function^flavin adenine dinucleotide binding`GO:0010181^molecular_function^FMN binding`GO:0016040^molecular_function^glutamate synthase (NADH) activity`GO:0004355^molecular_function^glutamate synthase (NADPH) activity`GO:0015930^mole…	GO:0015930^molecular_function^glutamate synthase activity`GO:0016638^molecular_function^oxidoreductase activity, acting on the CH-NH2 group of donors`GO:0006537^biological_process^glutamate biosynthetic process`GO:0055114^biological_process^oxidation-reduction process`GO:0016491^molecular_function^oxidoreductase activity	bivalves^0.0^Eukaryota^Pecten maximus^Pecten maximus^putative glutamate synthase [NADPH] [Pecten maximus]	46.18523052	putative glutamate synthase (cluster_3326_pilon)	2451	100	11.5945	88.4129	2.15912
cluster_24176_pilon	glutathione peroxidase	gpx	Algae	GPX3_ARATH^GPX3_ARATH^Q:346-804,H:49-203^57.419%ID^E:8.79e-56^RecName: Full=Probable glutathione peroxidase 3, mitochondrial;^Eukaryota; Viridiplantae; Streptophyta; Embryophyta; Tracheophyta; Spermatophyta; Magnoliopsida; eudicotyledons; Gunneridae; Pentapetalae; rosids; malvids; Brassicales; Brassicaceae; Camelineae; Arabidopsis	GPX3_ARATH^GPX3_ARATH^Q:80-232,H:49-203^57.419%ID^E:4.25e-57^RecName: Full=Probable glutathione peroxidase 3, mitochondrial;^Eukaryota; Viridiplantae; Streptophyta; Embryophyta; Tracheophyta; Spermatophyta; Magnoliopsida; eudicotyledons; Gunneridae; Pentapetalae; rosids; malvids; Brassicales; Brassicaceae; Camelineae; Arabidopsis	PF00255.20^GSHPx^Glutathione peroxidase^79-185^E:1.4e-38`PF00578.22^AhpC-TSA^AhpC/TSA family^82-212^E:2.8e-07	sigP:0.158^48^0.19^0.150	KEGG:ath:AT2G43350`KO:K00432	GO:0005829^cellular_component^cytosol`GO:0005783^cellular_component^endoplasmic reticulum`GO:0005768^cellular_component^endosome`GO:0005794^cellular_component^Golgi apparatus`GO:0005739^cellular_component^mitochondrion`GO:0005802^cellular_component^trans-Golgi network`GO:0004602^molecular_function^glutathione peroxidase activity`GO:0004601^molecular_function^peroxidase activity`GO:0009738^biologi…	GO:0005829^cellular_component^cytosol`GO:0005783^cellular_component^endoplasmic reticulum`GO:0005768^cellular_component^endosome`GO:0005794^cellular_component^Golgi apparatus`GO:0005739^cellular_component^mitochondrion`GO:0005802^cellular_component^trans-Golgi network`GO:0004602^molecular_function^glutathione peroxidase activity`GO:0004601^molecular_function^peroxidase activity`GO:0009738^biologi…	GO:0004602^molecular_function^glutathione peroxidase activity`GO:0006979^biological_process^response to oxidative stress`GO:0055114^biological_process^oxidation-reduction process`GO:0016209^molecular_function^antioxidant activity`GO:0016491^molecular_function^oxidoreductase activity	green algae^1.4399999999999998e-65^Eukaryota^Chlamydomonas reinhardtii^Chlamydomonas reinhardtii^glutathione peroxidase [Chlamydomonas reinhardtii]	55.42916236	glutathione peroxidase (cluster_24176_pilon)	967	0	0	96.8976	19.4178
cluster_21728_pilon	glutathione peroxidase 2-like	gpx2	Algae	GPX1_BOVIN^GPX1_BOVIN^Q:232-933,H:35-205^39.149%ID^E:7.02e-39^RecName: Full=Glutathione peroxidase 1 {ECO:0000305};^Eukaryota; Metazoa; Chordata; Craniata; Vertebrata; Euteleostomi; Mammalia; Eutheria; Laurasiatheria; Artiodactyla; Ruminantia; Pecora; Bovidae; Bovinae; Bos	GPX1_BOVIN^GPX1_BOVIN^Q:1-207,H:62-205^36.538%ID^E:4.34e-28^RecName: Full=Glutathione peroxidase 1 {ECO:0000305};^Eukaryota; Metazoa; Chordata; Craniata; Vertebrata; Euteleostomi; Mammalia; Eutheria; Laurasiatheria; Artiodactyla; Ruminantia; Pecora; Bovidae; Bovinae; Bos	PF00255.20^GSHPx^Glutathione peroxidase^2-71^E:1.3e-14	sigP:0.112^46^0.124^0.110	KEGG:bta:281209`KO:K00432	GO:0005829^cellular_component^cytosol`GO:0097413^cellular_component^Lewy body`GO:0005739^cellular_component^mitochondrion`GO:0004602^molecular_function^glutathione peroxidase activity`GO:0004601^molecular_function^peroxidase activity`GO:0047066^molecular_function^phospholipid-hydroperoxide glutathione peroxidase activity`GO:0017124^molecular_function^SH3 domain binding`GO:0060055^biological_proce…	GO:0005829^cellular_component^cytosol`GO:0097413^cellular_component^Lewy body`GO:0005739^cellular_component^mitochondrion`GO:0004602^molecular_function^glutathione peroxidase activity`GO:0004601^molecular_function^peroxidase activity`GO:0047066^molecular_function^phospholipid-hydroperoxide glutathione peroxidase activity`GO:0017124^molecular_function^SH3 domain binding`GO:0060055^biological_proce…	GO:0004602^molecular_function^glutathione peroxidase activity`GO:0006979^biological_process^response to oxidative stress`GO:0055114^biological_process^oxidation-reduction process	crustaceans^2.83e-32^Eukaryota^Eurytemora affinis^Eurytemora affinis^glutathione peroxidase 2-like [Eurytemora affinis]	57.97448166	glutathione peroxidase 2-like (cluster_21728_pilon)	1254	0	0	87.8788	5.88437
cluster_453_pilon	glutamate-1-semialdehyde 2,1-aminomutase	gsam	Algae	GSA_CHLRE^GSA_CHLRE^Q:195-1478,H:36-463^78.505%ID^E:0^RecName: Full=Glutamate-1-semialdehyde 2,1-aminomutase, chloroplastic;^Eukaryota; Viridiplantae; Chlorophyta; core chlorophytes; Chlorophyceae; Chlamydomonadales; Chlamydomonadaceae; Chlamydomonas	GSA_CHLRE^GSA_CHLRE^Q:45-492,H:16-463^76.339%ID^E:0^RecName: Full=Glutamate-1-semialdehyde 2,1-aminomutase, chloroplastic;^Eukaryota; Viridiplantae; Chlorophyta; core chlorophytes; Chlorophyceae; Chlamydomonadales; Chlamydomonadaceae; Chlamydomonas	PF00202.22^Aminotran_3^Aminotransferase class-III^100-409^E:3.2e-67	sigP:0.133^42^0.232^0.134	KEGG:cre:CHLREDRAFT_138524`KO:K01845	GO:0009507^cellular_component^chloroplast`GO:0042286^molecular_function^glutamate-1-semialdehyde 2,1-aminomutase activity`GO:0030170^molecular_function^pyridoxal phosphate binding`GO:0008483^molecular_function^transaminase activity`GO:0015995^biological_process^chlorophyll biosynthetic process`GO:0006782^biological_process^protoporphyrinogen IX biosynthetic process	GO:0009507^cellular_component^chloroplast`GO:0042286^molecular_function^glutamate-1-semialdehyde 2,1-aminomutase activity`GO:0030170^molecular_function^pyridoxal phosphate binding`GO:0008483^molecular_function^transaminase activity`GO:0015995^biological_process^chlorophyll biosynthetic process`GO:0006782^biological_process^protoporphyrinogen IX biosynthetic process	GO:0008483^molecular_function^transaminase activity`GO:0030170^molecular_function^pyridoxal phosphate binding	green algae^0.0^Eukaryota^Micromonas commoda^Micromonas commoda^glutamate-1-semialdehyde 2,1-aminomutase [Micromonas commoda]	63.25237592	glutamate-1-semialdehyde 2,1-aminomutase (cluster_453_pilon)	1894	0	0	98.4688	7.72334
cluster_24880_pilon	glutathione s-transferase, n-terminal	gst	Algae	GST_PLAVI^GST_PLAVI^Q:239-736,H:7-160^29.762%ID^E:3.09e-13^RecName: Full=Glutathione S-transferase;^Eukaryota; Sar; Alveolata; Apicomplexa; Aconoidasida; Haemosporida; Plasmodiidae; Plasmodium; Plasmodium (Plasmodium)	GST_PLAVI^GST_PLAVI^Q:80-293,H:7-205^26.389%ID^E:4.87e-15^RecName: Full=Glutathione S-transferase;^Eukaryota; Sar; Alveolata; Apicomplexa; Aconoidasida; Haemosporida; Plasmodiidae; Plasmodium; Plasmodium (Plasmodium)	PF14497.7^GST_C_3^Glutathione S-transferase, C-terminal domain^188-288^E:6.3e-10	sigP:0.118^33^0.175^0.110	KEGG:pvx:PVX_085515`KO:K00799	GO:0004364^molecular_function^glutathione transferase activity	GO:0004364^molecular_function^glutathione transferase activity	.	green algae^1.8899999999999998e-66^Eukaryota^Ostreococcus tauri^Ostreococcus tauri^Glutathione S-transferase, N-terminal [Ostreococcus tauri]	56.96594427	glutathione s-transferase, n-terminal (cluster_24880_pilon)	969	0	0	96.4912	7.34365
cluster_20863_pilon	glutathione s-transferase omega-like 2-like	gsto	Algae	YQJG_ECOLI^YQJG_ECOLI^Q:228-1139,H:21-313^37.46%ID^E:2.67e-62^RecName: Full=Glutathionyl-hydroquinone reductase YqjG;^Bacteria; Proteobacteria; Gammaproteobacteria; Enterobacterales; Enterobacteriaceae; Escherichia	YQJG_ECOLI^YQJG_ECOLI^Q:76-379,H:21-313^37.46%ID^E:7.52e-63^RecName: Full=Glutathionyl-hydroquinone reductase YqjG;^Bacteria; Proteobacteria; Gammaproteobacteria; Enterobacterales; Enterobacteriaceae; Escherichia	PF13409.7^GST_N_2^Glutathione S-transferase, N-terminal domain^113-224^E:4e-14`PF14497.7^GST_C_3^Glutathione S-transferase, C-terminal domain^266-350^E:1e-06`PF00043.26^GST_C^Glutathione S-transferase, C-terminal domain^267-346^E:1.4e-10`PF13410.7^GST_C_2^Glutathione S-transferase, C-terminal domain^271-343^E:7.7e-14	sigP:0.19^11^0.488^0.294	KEGG:ecj:JW3073`KEGG:eco:b3102`KO:K07393	GO:0005737^cellular_component^cytoplasm`GO:0004364^molecular_function^glutathione transferase activity`GO:0016672^molecular_function^oxidoreductase activity, acting on a sulfur group of donors, quinone or similar compound as acceptor	GO:0005737^cellular_component^cytoplasm`GO:0004364^molecular_function^glutathione transferase activity`GO:0016672^molecular_function^oxidoreductase activity, acting on a sulfur group of donors, quinone or similar compound as acceptor	GO:0005515^molecular_function^protein binding	hemichordates^1.6299999999999996e-104^Eukaryota^Saccoglossus kowalevskii^Saccoglossus kowalevskii^PREDICTED: glutathione S-transferase omega-like 2-like [Saccoglossus kowalevskii]	55.04587156	glutathione s-transferase omega-like 2-like (cluster_20863_pilon)	1308	0	0	98.0887	16.4962
cluster_4086_pilon	uncharacterized protein loc580373	gulo	Animal	ALO_ASHGO^ALO_ASHGO^Q:443-1105,H:21-202^25.676%ID^E:7.12e-09^RecName: Full=D-arabinono-1,4-lactone oxidase;^Eukaryota; Fungi; Dikarya; Ascomycota; Saccharomycotina; Saccharomycetes; Saccharomycetales; Saccharomycetaceae; Eremothecium	ALO_ASHGO^ALO_ASHGO^Q:68-288,H:21-202^26.126%ID^E:1.11e-09^RecName: Full=D-arabinono-1,4-lactone oxidase;^Eukaryota; Fungi; Dikarya; Ascomycota; Saccharomycotina; Saccharomycetes; Saccharomycetales; Saccharomycetaceae; Eremothecium	PF01565.24^FAD_binding_4^FAD binding domain^85-217^E:7.9e-15`PF04030.15^ALO^D-arabinono-1,4-lactone oxidase^418-614^E:2.3e-15	sigP:0.107^16^0.11^0.101	KEGG:ago:AGOS_AFR440C`KO:K00107	GO:0031307^cellular_component^integral component of mitochondrial outer membrane`GO:0003885^molecular_function^D-arabinono-1,4-lactone oxidase activity`GO:0071949^molecular_function^FAD binding`GO:0034599^biological_process^cellular response to oxidative stress`GO:0070485^biological_process^dehydro-D-arabinono-1,4-lactone biosynthetic process	GO:0031307^cellular_component^integral component of mitochondrial outer membrane`GO:0003885^molecular_function^D-arabinono-1,4-lactone oxidase activity`GO:0071949^molecular_function^FAD binding`GO:0034599^biological_process^cellular response to oxidative stress`GO:0070485^biological_process^dehydro-D-arabinono-1,4-lactone biosynthetic process	GO:0016491^molecular_function^oxidoreductase activity`GO:0050660^molecular_function^flavin adenine dinucleotide binding`GO:0055114^biological_process^oxidation-reduction process`GO:0003885^molecular_function^D-arabinono-1,4-lactone oxidase activity`GO:0016020^cellular_component^membrane	sea urchins^5.1999999999999996e-101^Eukaryota^Strongylocentrotus purpuratus^purple sea urchin^uncharacterized protein LOC580373 [Strongylocentrotus purpuratus]	40.47427653	uncharacterized protein loc580373 (cluster_4086_pilon)	2488	98.9148	10.756	66.6399	1.10691
cluster_6163_pilon	gdnf-inducible zinc finger protein 1-like	gzf1	Animal	.	.	PF00096.27^zf-C2H2^Zinc finger, C2H2 type^333-356^E:0.002`PF00096.27^zf-C2H2^Zinc finger, C2H2 type^361-381^E:0.0091`PF12874.8^zf-met^Zinc-finger of C2H2 type^361-380^E:0.025	sigP:0.116^52^0.151^0.112	.	.	.	GO:0003676^molecular_function^nucleic acid binding	bony fishes^2.0399999999999997e-07^Eukaryota^Acipenser ruthenus^sterlet^GDNF-inducible zinc finger protein 1-like [Acipenser ruthenus]	38.8817755	gdnf-inducible zinc finger protein 1-like (cluster_6163_pilon)	2343	98.805	12.0619	64.9168	1.33077
cluster_25747_pilon	core histone macro-h2a.1	h2ay	Animal	H2AY_MOUSE^H2AY_MOUSE^Q:189-872,H:44-267^42.857%ID^E:2.64e-42^RecName: Full=Core histone macro-H2A.1;^Eukaryota; Metazoa; Chordata; Craniata; Vertebrata; Euteleostomi; Mammalia; Eutheria; Euarchontoglires; Glires; Rodentia; Myomorpha; Muroidea; Muridae; Murinae; Mus; Mus	H2AY_RAT^H2AY_RAT^Q:1-219,H:53-266^41.921%ID^E:5.81e-46^RecName: Full=Core histone macro-H2A.1;^Eukaryota; Metazoa; Chordata; Craniata; Vertebrata; Euteleostomi; Mammalia; Eutheria; Euarchontoglires; Glires; Rodentia; Myomorpha; Muroidea; Muridae; Murinae; Rattus	PF16211.6^Histone_H2A_C^C-terminus of histone H2A^37-70^E:1.9e-14	sigP:0.114^29^0.177^0.114	KEGG:rno:29384`KO:K11251	GO:0001740^cellular_component^Barr body`GO:0005813^cellular_component^centrosome`GO:0000785^cellular_component^chromatin`GO:0000793^cellular_component^condensed chromosome`GO:0000790^cellular_component^nuclear chromatin`GO:0000228^cellular_component^nuclear chromosome`GO:0005730^cellular_component^nucleolus`GO:0005654^cellular_component^nucleoplasm`GO:0000786^cellular_component^nucleosome`GO:0005…	GO:0001740^cellular_component^Barr body`GO:0000785^cellular_component^chromatin`GO:0000793^cellular_component^condensed chromosome`GO:0000790^cellular_component^nuclear chromatin`GO:0000228^cellular_component^nuclear chromosome`GO:0005730^cellular_component^nucleolus`GO:0005654^cellular_component^nucleoplasm`GO:0000786^cellular_component^nucleosome`GO:0005634^cellular_component^nucleus`GO:0005721…	.	sea anemones^3.1199999999999998e-49^Eukaryota^Nematostella vectensis^starlet sea anemone^core histone macro-H2A.1 [Nematostella vectensis]	48.74141876	core histone macro-h2a.1 (cluster_25747_pilon)	874	87.2998	4.19565	67.7346	1.4016
cluster_25580_pilon	late histone h2b.l4-like	h2b	Animal	H2BL2_PSAMI^H2BL2_PSAMI^Q:126-386,H:34-120^88.506%ID^E:1.53e-50^RecName: Full=Late histone H2B.2.2;^Eukaryota; Metazoa; Echinodermata; Eleutherozoa; Echinozoa; Echinoidea; Euechinoidea; Echinacea; Echinoida; Echinidae; Psammechinus	H2BE1_PSAMI^H2BE1_PSAMI^Q:1-123,H:1-123^73.81%ID^E:7.02e-60^RecName: Full=Histone H2B.1, embryonic;^Eukaryota; Metazoa; Echinodermata; Eleutherozoa; Echinozoa; Echinoidea; Euechinoidea; Echinacea; Echinoida; Echinidae; Psammechinus	PF00125.25^Histone^Core histone H2A/H2B/H3/H4^21-98^E:4e-22`PF00808.24^CBFD_NFYB_HMF^Histone-like transcription factor (CBF/NF-Y) and archaeal histone^39-96^E:3.2e-06	sigP:0.106^36^0.116^0.102	.	GO:0000786^cellular_component^nucleosome`GO:0005634^cellular_component^nucleus`GO:0003677^molecular_function^DNA binding`GO:0046982^molecular_function^protein heterodimerization activity`GO:0044877^molecular_function^protein-containing complex binding	GO:0000786^cellular_component^nucleosome`GO:0005634^cellular_component^nucleus`GO:0003677^molecular_function^DNA binding`GO:0046982^molecular_function^protein heterodimerization activity	GO:0003677^molecular_function^DNA binding`GO:0000786^cellular_component^nucleosome	bony fishes^3.629999999999999e-51^Eukaryota^Clupea harengus^Atlantic herring^late histone H2B.L4-like [Clupea harengus]	36.91639522	late histone h2b.l4-like (cluster_25580_pilon)	921	95.0054	10.2573	73.5071	2.66015
cluster_18003_pilon	photosystem ii stability/assembly factor hcf136, chloroplastic	hcf136	Algae	P2SAF_ARATH^P2SAF_ARATH^Q:310-1299,H:75-402^63.554%ID^E:3.72e-144^RecName: Full=Photosystem II stability/assembly factor HCF136, chloroplastic;^Eukaryota; Viridiplantae; Streptophyta; Embryophyta; Tracheophyta; Spermatophyta; Magnoliopsida; eudicotyledons; Gunneridae; Pentapetalae; rosids; malvids; Brassicales; Brassicaceae; Camelineae; Arabidopsis	P2SAF_ARATH^P2SAF_ARATH^Q:75-404,H:75-402^63.554%ID^E:6.23e-146^RecName: Full=Photosystem II stability/assembly factor HCF136, chloroplastic;^Eukaryota; Viridiplantae; Streptophyta; Embryophyta; Tracheophyta; Spermatophyta; Magnoliopsida; eudicotyledons; Gunneridae; Pentapetalae; rosids; malvids; Brassicales; Brassicaceae; Camelineae; Arabidopsis	PF14870.7^PSII_BNR^Photosynthesis system II assembly factor YCF48^80-404^E:6.1e-119	sigP:0.143^18^0.134^0.131	KEGG:ath:AT5G23120	GO:0009507^cellular_component^chloroplast`GO:0009941^cellular_component^chloroplast envelope`GO:0009570^cellular_component^chloroplast stroma`GO:0009533^cellular_component^chloroplast stromal thylakoid`GO:0009534^cellular_component^chloroplast thylakoid`GO:0009535^cellular_component^chloroplast thylakoid membrane`GO:0009523^cellular_component^photosystem II`GO:0009536^cellular_component^plastid`G…	GO:0009507^cellular_component^chloroplast`GO:0009941^cellular_component^chloroplast envelope`GO:0009570^cellular_component^chloroplast stroma`GO:0009533^cellular_component^chloroplast stromal thylakoid`GO:0009534^cellular_component^chloroplast thylakoid`GO:0009535^cellular_component^chloroplast thylakoid membrane`GO:0009523^cellular_component^photosystem II`GO:0009536^cellular_component^plastid`G…	.	monocots^7.289999999999999e-151^Eukaryota^Zea mays^Zea mays^photosystem II stability/assembly factor HCF136, chloroplastic [Zea mays]	59.566787	photosystem ii stability/assembly factor hcf136, chloroplastic (cluster_18003_pilon)	1385	0	0	96.1011	5.71697
cluster_10459_pilon	hypothetical protein chlncdraft_34953	hem4	Algae	HEM4_ARATH^HEM4_ARATH^Q:354-1046,H:71-308^48.739%ID^E:5.69e-68^RecName: Full=Uroporphyrinogen-III synthase, chloroplastic;^Eukaryota; Viridiplantae; Streptophyta; Embryophyta; Tracheophyta; Spermatophyta; Magnoliopsida; eudicotyledons; Gunneridae; Pentapetalae; rosids; malvids; Brassicales; Brassicaceae; Camelineae; Arabidopsis	HEM4_ARATH^HEM4_ARATH^Q:114-348,H:67-308^49.587%ID^E:1.13e-72^RecName: Full=Uroporphyrinogen-III synthase, chloroplastic;^Eukaryota; Viridiplantae; Streptophyta; Embryophyta; Tracheophyta; Spermatophyta; Magnoliopsida; eudicotyledons; Gunneridae; Pentapetalae; rosids; malvids; Brassicales; Brassicaceae; Camelineae; Arabidopsis	PF02602.16^HEM4^Uroporphyrinogen-III synthase HemD^125-341^E:4e-42	sigP:0.179^19^0.215^0.144	KEGG:ath:AT2G26540`KO:K01719	GO:0009507^cellular_component^chloroplast`GO:0005777^cellular_component^peroxisome`GO:0004852^molecular_function^uroporphyrinogen-III synthase activity`GO:0015995^biological_process^chlorophyll biosynthetic process`GO:0006782^biological_process^protoporphyrinogen IX biosynthetic process`GO:0006780^biological_process^uroporphyrinogen III biosynthetic process	GO:0009507^cellular_component^chloroplast`GO:0005777^cellular_component^peroxisome`GO:0004852^molecular_function^uroporphyrinogen-III synthase activity`GO:0015995^biological_process^chlorophyll biosynthetic process`GO:0006782^biological_process^protoporphyrinogen IX biosynthetic process`GO:0006780^biological_process^uroporphyrinogen III biosynthetic process	GO:0004852^molecular_function^uroporphyrinogen-III synthase activity`GO:0033014^biological_process^tetrapyrrole biosynthetic process	green algae^1.4199999999999997e-80^Eukaryota^Chlorella variabilis^Chlorella variabilis^hypothetical protein CHLNCDRAFT_34953 [Chlorella variabilis]	55.7956778	hypothetical protein chlncdraft_34953 (cluster_10459_pilon)	1527	0	0	96.7256	8.90963
cluster_1032_pilon	multidrug resistance-associated protein 1	hla3-1	Algae	ABCC3_DICDI^ABCC3_DICDI^Q:2-2518,H:494-1297^42.773%ID^E:0^RecName: Full=ABC transporter C family member 3;^Eukaryota; Amoebozoa; Evosea; Eumycetozoa; Dictyostelia; Dictyosteliales; Dictyosteliaceae; Dictyostelium`ABCC3_DICDI^ABCC3_DICDI^Q:1835-2617,H:450-701^23.596%ID^E:7.68e-06^RecName: Full=ABC transporter C family member 3;^Eukaryota; Amoebozoa; Evosea; Eumycetozoa; Dictyostelia; Dictyostelial…	ABCCA_DICDI^ABCCA_DICDI^Q:1-840,H:479-1289^42.037%ID^E:0^RecName: Full=ABC transporter C family member 10;^Eukaryota; Amoebozoa; Evosea; Eumycetozoa; Dictyostelia; Dictyosteliales; Dictyosteliaceae; Dictyostelium`ABCCA_DICDI^ABCCA_DICDI^Q:619-829,H:442-638^29.907%ID^E:4.25e-13^RecName: Full=ABC transporter C family member 10;^Eukaryota; Amoebozoa; Evosea; Eumycetozoa; Dictyostelia; Dictyosteliale…	PF00005.28^ABC_tran^ABC transporter^10-98^E:8.1e-08`PF00664.24^ABC_membrane^ABC transporter transmembrane region^287-550^E:2.6e-38`PF00005.28^ABC_tran^ABC transporter^619-769^E:1.1e-30	sigP:0.119^17^0.142^0.120	KEGG:ddi:DDB_G0280977	GO:0016021^cellular_component^integral component of membrane`GO:0016020^cellular_component^membrane`GO:0005524^molecular_function^ATP binding`GO:0016887^molecular_function^ATPase activity`GO:0042626^molecular_function^ATPase-coupled transmembrane transporter activity`GO:0031154^biological_process^culmination involved in sorocarp development`GO:0055085^biological_process^transmembrane transport	GO:0016021^cellular_component^integral component of membrane`GO:0016020^cellular_component^membrane`GO:0005524^molecular_function^ATP binding`GO:0016887^molecular_function^ATPase activity`GO:0042626^molecular_function^ATPase-coupled transmembrane transporter activity`GO:0055085^biological_process^transmembrane transport	GO:0005524^molecular_function^ATP binding`GO:0016887^molecular_function^ATPase activity`GO:0042626^molecular_function^ATPase-coupled transmembrane transporter activity`GO:0055085^biological_process^transmembrane transport`GO:0016021^cellular_component^integral component of membrane	green algae^0.0^Eukaryota^Auxenochlorella protothecoides^Auxenochlorella protothecoides^Multidrug resistance-associated protein 1 [Auxenochlorella protothecoides]	59.10832463	multidrug resistance-associated protein 1 (cluster_1032_pilon)	2871	0	0	98.3629	7.81574
cluster_1100_pilon	abc transporter b family member 4-like isoform x1	hla3-2	Algae	AB4B_ARATH^AB4B_ARATH^Q:215-3937,H:45-1286^46.129%ID^E:0^RecName: Full=ABC transporter B family member 4;^Eukaryota; Viridiplantae; Streptophyta; Embryophyta; Tracheophyta; Spermatophyta; Magnoliopsida; eudicotyledons; Gunneridae; Pentapetalae; rosids; malvids; Brassicales; Brassicaceae; Camelineae; Arabidopsis`AB4B_ARATH^AB4B_ARATH^Q:2222-4006,H:59-654^40.902%ID^E:1.88e-110^RecName: Full=ABC tra…	AB4B_ARATH^AB4B_ARATH^Q:2-1187,H:100-1286^46.077%ID^E:0^RecName: Full=ABC transporter B family member 4;^Eukaryota; Viridiplantae; Streptophyta; Embryophyta; Tracheophyta; Spermatophyta; Magnoliopsida; eudicotyledons; Gunneridae; Pentapetalae; rosids; malvids; Brassicales; Brassicaceae; Camelineae; Arabidopsis`AB4B_ARATH^AB4B_ARATH^Q:616-1183,H:59-623^41.901%ID^E:2.96e-128^RecName: Full=ABC trans…	PF00664.24^ABC_membrane^ABC transporter transmembrane region^3-236^E:5.3e-54`PF00005.28^ABC_tran^ABC transporter^304-452^E:6.2e-33`PF00664.24^ABC_membrane^ABC transporter transmembrane region^621-894^E:7.7e-64`PF00005.28^ABC_tran^ABC transporter^961-1110^E:5.2e-33	sigP:0.218^18^0.48^0.247	KEGG:ath:AT2G47000`KO:K05658	GO:0005829^cellular_component^cytosol`GO:0016021^cellular_component^integral component of membrane`GO:0016020^cellular_component^membrane`GO:0005886^cellular_component^plasma membrane`GO:0009506^cellular_component^plasmodesma`GO:0005524^molecular_function^ATP binding`GO:0016887^molecular_function^ATPase activity`GO:0042626^molecular_function^ATPase-coupled transmembrane transporter activity`GO:00…	GO:0005829^cellular_component^cytosol`GO:0016021^cellular_component^integral component of membrane`GO:0016020^cellular_component^membrane`GO:0005886^cellular_component^plasma membrane`GO:0009506^cellular_component^plasmodesma`GO:0005524^molecular_function^ATP binding`GO:0016887^molecular_function^ATPase activity`GO:0042626^molecular_function^ATPase-coupled transmembrane transporter activity`GO:00…	GO:0005524^molecular_function^ATP binding`GO:0042626^molecular_function^ATPase-coupled transmembrane transporter activity`GO:0055085^biological_process^transmembrane transport`GO:0016021^cellular_component^integral component of membrane`GO:0016887^molecular_function^ATPase activity	mosses^0.0^Eukaryota^Physcomitrella patens^Physcomitrella patens^ABC transporter B family member 4-like isoform X1 [Physcomitrium patens]	60.80239797	abc transporter b family member 4-like isoform x1 (cluster_1100_pilon)	4337	0	0	96.0572	9.15448
cluster_1574_pilon	abc transporter	hla3-3	Algae	ABCC3_DICDI^ABCC3_DICDI^Q:2615-4087,H:813-1304^45.732%ID^E:0^RecName: Full=ABC transporter C family member 3;^Eukaryota; Amoebozoa; Evosea; Eumycetozoa; Dictyostelia; Dictyosteliales; Dictyosteliaceae; Dictyostelium`ABCC3_DICDI^ABCC3_DICDI^Q:1230-2597,H:381-806^34.11%ID^E:0^RecName: Full=ABC transporter C family member 3;^Eukaryota; Amoebozoa; Evosea; Eumycetozoa; Dictyostelia; Dictyosteliales; D…	MRP2_RAT^MRP2_RAT^Q:10-500,H:1042-1531^48.374%ID^E:4.22e-160^RecName: Full=Canalicular multispecific organic anion transporter 1 {ECO:0000305};^Eukaryota; Metazoa; Chordata; Craniata; Vertebrata; Euteleostomi; Mammalia; Eutheria; Euarchontoglires; Glires; Rodentia; Myomorpha; Muroidea; Muridae; Murinae; Rattus`MRP2_RAT^MRP2_RAT^Q:272-515,H:641-877^27.092%ID^E:1.57e-17^RecName: Full=Canalicular mu…	PF00664.24^ABC_membrane^ABC transporter transmembrane region^15-213^E:1.9e-34`PF00005.28^ABC_tran^ABC transporter^281-429^E:4.8e-30	sigP:0.178^31^0.353^0.193	KEGG:rno:25303`KO:K05666	GO:0016021^cellular_component^integral component of membrane`GO:0016020^cellular_component^membrane`GO:0005524^molecular_function^ATP binding`GO:0016887^molecular_function^ATPase activity`GO:0042626^molecular_function^ATPase-coupled transmembrane transporter activity`GO:0031154^biological_process^culmination involved in sorocarp development`GO:0055085^biological_process^transmembrane transport	GO:0016324^cellular_component^apical plasma membrane`GO:0031526^cellular_component^brush border membrane`GO:0009986^cellular_component^cell surface`GO:0005887^cellular_component^integral component of plasma membrane`GO:0046581^cellular_component^intercellular canaliculus`GO:0016020^cellular_component^membrane`GO:0005524^molecular_function^ATP binding`GO:0016887^molecular_function^ATPase activity`…	GO:0005524^molecular_function^ATP binding`GO:0042626^molecular_function^ATPase-coupled transmembrane transporter activity`GO:0055085^biological_process^transmembrane transport`GO:0016021^cellular_component^integral component of membrane`GO:0016887^molecular_function^ATPase activity	green algae^0.0^Eukaryota^Volvox carteri f. nagariensis^Volvox carteri f. nagariensis^ABC transporter [Volvox carteri f. nagariensis]	60.44226044	abc transporter (cluster_1574_pilon)	4477	2.38999	0.954657	94.0809	5.47778
cluster_418_pilon	hypothetical protein cocsudraft_46284	hla3-4	Algae	AB1C_ARATH^AB1C_ARATH^Q:1-1209,H:1078-1486^49.389%ID^E:3.67e-118^RecName: Full=ABC transporter C family member 1;^Eukaryota; Viridiplantae; Streptophyta; Embryophyta; Tracheophyta; Spermatophyta; Magnoliopsida; eudicotyledons; Gunneridae; Pentapetalae; rosids; malvids; Brassicales; Brassicaceae; Camelineae; Arabidopsis`AB1C_ARATH^AB1C_ARATH^Q:511-1125,H:632-825^29.524%ID^E:3.59e-15^RecName: Full=…	AB1C_ARATH^AB1C_ARATH^Q:1-403,H:1078-1486^49.389%ID^E:1.47e-119^RecName: Full=ABC transporter C family member 1;^Eukaryota; Viridiplantae; Streptophyta; Embryophyta; Tracheophyta; Spermatophyta; Magnoliopsida; eudicotyledons; Gunneridae; Pentapetalae; rosids; malvids; Brassicales; Brassicaceae; Camelineae; Arabidopsis`AB1C_ARATH^AB1C_ARATH^Q:171-375,H:632-825^29.524%ID^E:2.18e-15^RecName: Full=AB…	PF00664.24^ABC_membrane^ABC transporter transmembrane region^2-89^E:2.2e-05`PF00005.28^ABC_tran^ABC transporter^171-319^E:8.5e-29	sigP:0.13^21^0.133^0.113	KEGG:ath:AT1G30400	GO:0016021^cellular_component^integral component of membrane`GO:0016020^cellular_component^membrane`GO:0000325^cellular_component^plant-type vacuole`GO:0009506^cellular_component^plasmodesma`GO:0005774^cellular_component^vacuolar membrane`GO:0005773^cellular_component^vacuole`GO:1902417^molecular_function^(+)-abscisic acid D-glucopyranosyl ester transmembrane transporter activity`GO:0005524^molec…	GO:0016021^cellular_component^integral component of membrane`GO:0016020^cellular_component^membrane`GO:0000325^cellular_component^plant-type vacuole`GO:0009506^cellular_component^plasmodesma`GO:0005774^cellular_component^vacuolar membrane`GO:0005773^cellular_component^vacuole`GO:1902417^molecular_function^(+)-abscisic acid D-glucopyranosyl ester transmembrane transporter activity`GO:0005524^molec…	GO:0005524^molecular_function^ATP binding`GO:0042626^molecular_function^ATPase-coupled transmembrane transporter activity`GO:0055085^biological_process^transmembrane transport`GO:0016021^cellular_component^integral component of membrane`GO:0016887^molecular_function^ATPase activity	green algae^3.949999999999999e-159^Eukaryota^Coccomyxa subellipsoidea C-169^Coccomyxa subellipsoidea C-169^hypothetical protein COCSUDRAFT_46284 [Coccomyxa subellipsoidea C-169]	56.95889054	hypothetical protein cocsudraft_46284 (cluster_418_pilon)	2019	0	0	98.5141	11.477
cluster_21102_pilon	heme oxygenase 2-like	ho-2	Algae	HO1_NOSS1^HO1_NOSS1^Q:285-902,H:4-210^42.512%ID^E:4.46e-56^RecName: Full=Heme oxygenase 1;^Bacteria; Cyanobacteria; Nostocales; Nostocaceae; Nostoc	HO1_NOSS1^HO1_NOSS1^Q:95-300,H:4-210^42.512%ID^E:2.22e-57^RecName: Full=Heme oxygenase 1;^Bacteria; Cyanobacteria; Nostocales; Nostocaceae; Nostoc	PF01126.21^Heme_oxygenase^Heme oxygenase^97-295^E:4.1e-59	sigP:0.299^24^0.685^0.457	KEGG:ana:all1897`KO:K21480	GO:0004392^molecular_function^heme oxygenase (decyclizing) activity`GO:0046872^molecular_function^metal ion binding`GO:0006788^biological_process^heme oxidation`GO:0015979^biological_process^photosynthesis	GO:0004392^molecular_function^heme oxygenase (decyclizing) activity`GO:0046872^molecular_function^metal ion binding`GO:0006788^biological_process^heme oxidation`GO:0015979^biological_process^photosynthesis	GO:0004392^molecular_function^heme oxygenase (decyclizing) activity`GO:0006788^biological_process^heme oxidation`GO:0055114^biological_process^oxidation-reduction process	bony fishes^1.04e-54^Eukaryota^Oryzias melastigma^Indian medaka^heme oxygenase 2-like [Oryzias melastigma]	55.19937451	heme oxygenase 2-like (cluster_21102_pilon)	1279	0	0	97.3417	8.00469
cluster_5501_pilon	potassium voltage-gated channel subfamily a member 3-like	kcna5	Animal	KCNA2_RABIT^KCNA2_RABIT^Q:1725-2417,H:205-429^65.801%ID^E:1.74e-116^RecName: Full=Potassium voltage-gated channel subfamily A member 2;^Eukaryota; Metazoa; Chordata; Craniata; Vertebrata; Euteleostomi; Mammalia; Eutheria; Euarchontoglires; Glires; Lagomorpha; Leporidae; Oryctolagus`KCNA2_RABIT^KCNA2_RABIT^Q:1279-1749,H:33-189^64.331%ID^E:1.74e-116^RecName: Full=Potassium voltage-gated channel sub…	KCNAS_DROME^KCNAS_DROME^Q:424-586,H:94-256^63.804%ID^E:7.3e-66^RecName: Full=Potassium voltage-gated channel protein Shaker;^Eukaryota; Metazoa; Ecdysozoa; Arthropoda; Hexapoda; Insecta; Pterygota; Neoptera; Holometabola; Diptera; Brachycera; Muscomorpha; Ephydroidea; Drosophilidae; Drosophila; Sophophora	PF02214.23^BTB_2^BTB/POZ domain^430-519^E:1.4e-26	sigP:0.105^57^0.112^0.102	KEGG:dme:Dmel_CG12348`KO:K04874	GO:0030424^cellular_component^axon`GO:0043679^cellular_component^axon terminus`GO:0030425^cellular_component^dendrite`GO:0005789^cellular_component^endoplasmic reticulum membrane`GO:0005887^cellular_component^integral component of plasma membrane`GO:0044224^cellular_component^juxtaparanode region of axon`GO:0030027^cellular_component^lamellipodium`GO:0031258^cellular_component^lamellipodium membr…	GO:0016021^cellular_component^integral component of membrane`GO:0008076^cellular_component^voltage-gated potassium channel complex`GO:0005251^molecular_function^delayed rectifier potassium channel activity`GO:0022843^molecular_function^voltage-gated cation channel activity`GO:0005249^molecular_function^voltage-gated potassium channel activity`GO:0001508^biological_process^action potential`GO:0048…	GO:0051260^biological_process^protein homooligomerization	bony fishes^1.2399999999999999e-116^Eukaryota^Poecilia mexicana^Poecilia mexicana^PREDICTED: potassium voltage-gated channel subfamily A member 3-like [Poecilia mexicana]	40.64771976	potassium voltage-gated channel subfamily a member 3-like (cluster_5501_pilon)	3026	99.1738	10.3506	90.6808	2.2419
cluster_2568_pilon	potassium voltage-gated channel subfamily c member 1 isoform x1	kcnc1	Animal	KCNC1_HUMAN^KCNC1_HUMAN^Q:62-1465,H:6-448^44.581%ID^E:1.86e-132^RecName: Full=Potassium voltage-gated channel subfamily C member 1;^Eukaryota; Metazoa; Chordata; Craniata; Vertebrata; Euteleostomi; Mammalia; Eutheria; Euarchontoglires; Primates; Haplorrhini; Catarrhini; Hominidae; Homo	KCNC1_HUMAN^KCNC1_HUMAN^Q:21-488,H:6-448^44.581%ID^E:1.16e-132^RecName: Full=Potassium voltage-gated channel subfamily C member 1;^Eukaryota; Metazoa; Chordata; Craniata; Vertebrata; Euteleostomi; Mammalia; Eutheria; Euarchontoglires; Primates; Haplorrhini; Catarrhini; Hominidae; Homo	PF02214.23^BTB_2^BTB/POZ domain^27-119^E:1.4e-26`PF00520.32^Ion_trans^Ion transport protein^201-485^E:4.6e-38`PF07885.17^Ion_trans_2^Ion channel^390-477^E:7.1e-12	sigP:0.105^67^0.15^0.103	KEGG:hsa:3746`KO:K04887	GO:0030673^cellular_component^axolemma`GO:0030424^cellular_component^axon`GO:0044305^cellular_component^calyx of Held`GO:0009986^cellular_component^cell surface`GO:0032590^cellular_component^dendrite membrane`GO:0016021^cellular_component^integral component of membrane`GO:0099055^cellular_component^integral component of postsynaptic membrane`GO:0099056^cellular_component^integral component of pre…	GO:0030673^cellular_component^axolemma`GO:0030424^cellular_component^axon`GO:0044305^cellular_component^calyx of Held`GO:0009986^cellular_component^cell surface`GO:0032590^cellular_component^dendrite membrane`GO:0016021^cellular_component^integral component of membrane`GO:0099055^cellular_component^integral component of postsynaptic membrane`GO:0099056^cellular_component^integral component of pre…	GO:0051260^biological_process^protein homooligomerization`GO:0005216^molecular_function^ion channel activity`GO:0006811^biological_process^ion transport`GO:0055085^biological_process^transmembrane transport`GO:0016020^cellular_component^membrane	bony fishes^4.759999999999999e-140^Eukaryota^Denticeps clupeoides^denticle herring^potassium voltage-gated channel subfamily C member 1 isoform X1 [Denticeps clupeoides]	43.38672769	potassium voltage-gated channel subfamily c member 1 isoform x1 (cluster_2568_pilon)	2185	97.8032	6.42426	42.6087	0.717162
cluster_2078_pilon	potassium channel subfamily t member 2	kcnt2	Animal	KCNT2_RAT^KCNT2_RAT^Q:415-1785,H:28-468^47.186%ID^E:4.4e-126^RecName: Full=Potassium channel subfamily T member 2;^Eukaryota; Metazoa; Chordata; Craniata; Vertebrata; Euteleostomi; Mammalia; Eutheria; Euarchontoglires; Glires; Rodentia; Myomorpha; Muroidea; Muridae; Murinae; Rattus	KCNT2_RAT^KCNT2_RAT^Q:77-533,H:28-468^47.403%ID^E:3.19e-132^RecName: Full=Potassium channel subfamily T member 2;^Eukaryota; Metazoa; Chordata; Craniata; Vertebrata; Euteleostomi; Mammalia; Eutheria; Euarchontoglires; Glires; Rodentia; Myomorpha; Muroidea; Muridae; Murinae; Rattus	PF07885.17^Ion_trans_2^Ion channel^268-339^E:2.1e-12`PF03493.19^BK_channel_a^Calcium-activated BK potassium channel alpha subunit^496-531^E:2.9e-07	sigP:0.108^32^0.12^0.106	KEGG:rno:304827`KO:K04947	GO:0016021^cellular_component^integral component of membrane`GO:0005886^cellular_component^plasma membrane`GO:0005524^molecular_function^ATP binding`GO:0070089^molecular_function^chloride-activated potassium channel activity`GO:0005228^molecular_function^intracellular sodium activated potassium channel activity`GO:0015271^molecular_function^outward rectifier potassium channel activity`GO:0005267^…	GO:0016021^cellular_component^integral component of membrane`GO:0005886^cellular_component^plasma membrane`GO:0005524^molecular_function^ATP binding`GO:0070089^molecular_function^chloride-activated potassium channel activity`GO:0005228^molecular_function^intracellular sodium activated potassium channel activity`GO:0015271^molecular_function^outward rectifier potassium channel activity`GO:0005267^…	GO:0006813^biological_process^potassium ion transport`GO:0016020^cellular_component^membrane	primates^2.5699999999999995e-133^Eukaryota^Mandrillus leucophaeus^drill^PREDICTED: potassium channel subfamily T member 2 [Mandrillus leucophaeus]	43.12080537	potassium channel subfamily t member 2 (cluster_2078_pilon)	1788	71.8121	3.13423	35.3468	0.521253
cluster_78_pilon	krueppel-like factor 16	klf-16	Animal	KLF16_MOUSE^KLF16_MOUSE^Q:651-938,H:124-219^67.708%ID^E:5.67e-41^RecName: Full=Krueppel-like factor 16;^Eukaryota; Metazoa; Chordata; Craniata; Vertebrata; Euteleostomi; Mammalia; Eutheria; Euarchontoglires; Glires; Rodentia; Myomorpha; Muroidea; Muridae; Murinae; Mus; Mus	KLF16_MOUSE^KLF16_MOUSE^Q:217-312,H:124-219^67.708%ID^E:6.66e-43^RecName: Full=Krueppel-like factor 16;^Eukaryota; Metazoa; Chordata; Craniata; Vertebrata; Euteleostomi; Mammalia; Eutheria; Euarchontoglires; Glires; Rodentia; Myomorpha; Muroidea; Muridae; Murinae; Mus; Mus	PF00096.27^zf-C2H2^Zinc finger, C2H2 type^219-243^E:0.00062`PF00096.27^zf-C2H2^Zinc finger, C2H2 type^249-273^E:0.00016`PF00096.27^zf-C2H2^Zinc finger, C2H2 type^279-301^E:3e-05	sigP:0.103^27^0.116^0.100	KEGG:mmu:118445`KO:K09208	GO:0005634^cellular_component^nucleus`GO:0003677^molecular_function^DNA binding`GO:0003700^molecular_function^DNA-binding transcription factor activity`GO:0000981^molecular_function^DNA-binding transcription factor activity, RNA polymerase II-specific`GO:0001227^molecular_function^DNA-binding transcription repressor activity, RNA polymerase II-specific`GO:0046872^molecular_function^metal ion bind…	GO:0005634^cellular_component^nucleus`GO:0003677^molecular_function^DNA binding`GO:0003700^molecular_function^DNA-binding transcription factor activity`GO:0000981^molecular_function^DNA-binding transcription factor activity, RNA polymerase II-specific`GO:0001227^molecular_function^DNA-binding transcription repressor activity, RNA polymerase II-specific`GO:0046872^molecular_function^metal ion bind…	GO:0003676^molecular_function^nucleic acid binding	rodents^2.1299999999999997e-42^Eukaryota^Rattus norvegicus;Rattus rattus^Norway rat;black rat^Krueppel-like factor 16 [Rattus norvegicus]	41.2763466	krueppel-like factor 16 (cluster_78_pilon)	1708	98.3607	7.60597	77.459	0.99356
cluster_3071_pilon	hypothetical protein chlncdraft_53648	lcib-1	Algae	.	.	PF18599.2^LCIB_C_CA^Limiting CO2-inducible proteins B/C beta carbonyic anhydrases^138-371^E:3e-66	sigP:0.145^35^0.271^0.154	.	.	.	.	green algae^1.1699999999999998e-85^Eukaryota^Chlorella variabilis^Chlorella variabilis^hypothetical protein CHLNCDRAFT_53648 [Chlorella variabilis]	59.2033796	hypothetical protein chlncdraft_53648 (cluster_3071_pilon)	1657	0	0	98.5516	10.0591
cluster_7749_pilon	hypothetical protein chlncdraft_53648	lcib-2	Algae	.	.	PF18599.2^LCIB_C_CA^Limiting CO2-inducible proteins B/C beta carbonyic anhydrases^334-564^E:3.4e-66	sigP:0.129^39^0.237^0.121	.	.	.	.	green algae^2.38e-93^Eukaryota^Chlorella variabilis^Chlorella variabilis^hypothetical protein CHLNCDRAFT_53648 [Chlorella variabilis]	59.38730853	hypothetical protein chlncdraft_53648 (cluster_7749_pilon)	2285	0	0	98.512	13.1597
cluster_10404_pilon	hypothetical protein chlncdraft_53648	lcib-3	Algae	.	.	PF18599.2^LCIB_C_CA^Limiting CO2-inducible proteins B/C beta carbonyic anhydrases^316-549^E:4.5e-66	sigP:0.19^18^0.317^0.223	.	.	.	.	green algae^7.789999999999998e-94^Eukaryota^Chlorella variabilis^Chlorella variabilis^hypothetical protein CHLNCDRAFT_53648 [Chlorella variabilis]	57.43727599	hypothetical protein chlncdraft_53648 (cluster_10404_pilon)	2232	8.33333	0.129928	98.6559	14.461
cluster_19461_pilon	hypothetical protein chlncdraft_53648	lcib-4	Algae	.	.	PF18599.2^LCIB_C_CA^Limiting CO2-inducible proteins B/C beta carbonyic anhydrases^97-265^E:8.4e-50	sigP:0.163^55^0.218^0.150	.	.	.	.	green algae^7.469999999999999e-66^Eukaryota^Chlorella variabilis^Chlorella variabilis^hypothetical protein CHLNCDRAFT_53648 [Chlorella variabilis]	57.17360115	hypothetical protein chlncdraft_53648 (cluster_19461_pilon)	1394	0	0	95.7676	12.967
cluster_13497_pilon	hypothetical protein chlncdraft_145145	lcib-5	Algae	.	.	PF18599.2^LCIB_C_CA^Limiting CO2-inducible proteins B/C beta carbonyic anhydrases^150-386^E:3.4e-66	sigP:0.276^11^0.779^0.453	.	.	.	.	green algae^2.3299999999999997e-86^Eukaryota^Chlorella variabilis^Chlorella variabilis^hypothetical protein CHLNCDRAFT_145145 [Chlorella variabilis]	62.10526316	hypothetical protein chlncdraft_145145 (cluster_13497_pilon)	1900	0	0	98.2105	7.19316
cluster_22062_pilon	light harvesting complex protein i-20	lhca1	Algae	CB121_HORVU^CB121_HORVU^Q:138-710,H:39-230^49.744%ID^E:5.97e-54^RecName: Full=Chlorophyll a-b binding protein 1B-21, chloroplastic;^Eukaryota; Viridiplantae; Streptophyta; Embryophyta; Tracheophyta; Spermatophyta; Magnoliopsida; Liliopsida; Poales; Poaceae; BOP clade; Pooideae; Triticodae; Triticeae; Hordeinae; Hordeum	CAB6_ARATH^CAB6_ARATH^Q:42-236,H:34-230^48.241%ID^E:3.55e-54^RecName: Full=Chlorophyll a-b binding protein 6, chloroplastic;^Eukaryota; Viridiplantae; Streptophyta; Embryophyta; Tracheophyta; Spermatophyta; Magnoliopsida; eudicotyledons; Gunneridae; Pentapetalae; rosids; malvids; Brassicales; Brassicaceae; Camelineae; Arabidopsis	PF00504.22^Chloroa_b-bind^Chlorophyll A-B binding protein^65-216^E:2.4e-46	sigP:0.171^37^0.446^0.171	KEGG:ath:AT3G54890`KO:K08907	GO:0009535^cellular_component^chloroplast thylakoid membrane`GO:0016021^cellular_component^integral component of membrane`GO:0009522^cellular_component^photosystem I`GO:0009523^cellular_component^photosystem II`GO:0016168^molecular_function^chlorophyll binding`GO:0046872^molecular_function^metal ion binding`GO:0009765^biological_process^photosynthesis, light harvesting`GO:0018298^biological_proce…	GO:0009507^cellular_component^chloroplast`GO:0009941^cellular_component^chloroplast envelope`GO:0009534^cellular_component^chloroplast thylakoid`GO:0009535^cellular_component^chloroplast thylakoid membrane`GO:0016021^cellular_component^integral component of membrane`GO:0009522^cellular_component^photosystem I`GO:0010287^cellular_component^plastoglobule`GO:0009579^cellular_component^thylakoid`GO:0…	.	green algae^3.8099999999999995e-75^Eukaryota^Coccomyxa subellipsoidea C-169^Coccomyxa subellipsoidea C-169^light harvesting complex protein I-20 [Coccomyxa subellipsoidea C-169]	61.07784431	light harvesting complex protein i-20 (cluster_22062_pilon)	835	0	0	96.5269	11.0132
cluster_18156_pilon	light harvesting complex a protein	lhca-1	Algae	LHCA5_ARATH^LHCA5_ARATH^Q:187-783,H:43-243^50.739%ID^E:9.85e-62^RecName: Full=Photosystem I chlorophyll a/b-binding protein 5, chloroplastic {ECO:0000303|PubMed:10366881};^Eukaryota; Viridiplantae; Streptophyta; Embryophyta; Tracheophyta; Spermatophyta; Magnoliopsida; eudicotyledons; Gunneridae; Pentapetalae; rosids; malvids; Brassicales; Brassicaceae; Camelineae; Arabidopsis	LHCA5_ARATH^LHCA5_ARATH^Q:63-261,H:43-243^50.739%ID^E:2.51e-62^RecName: Full=Photosystem I chlorophyll a/b-binding protein 5, chloroplastic {ECO:0000303|PubMed:10366881};^Eukaryota; Viridiplantae; Streptophyta; Embryophyta; Tracheophyta; Spermatophyta; Magnoliopsida; eudicotyledons; Gunneridae; Pentapetalae; rosids; malvids; Brassicales; Brassicaceae; Camelineae; Arabidopsis	PF00504.22^Chloroa_b-bind^Chlorophyll A-B binding protein^76-243^E:1e-47	sigP:0.269^33^0.612^0.303	KEGG:ath:AT1G45474`KO:K08911	GO:0009507^cellular_component^chloroplast`GO:0009535^cellular_component^chloroplast thylakoid membrane`GO:0016021^cellular_component^integral component of membrane`GO:0009782^cellular_component^photosystem I antenna complex`GO:0016168^molecular_function^chlorophyll binding`GO:0046872^molecular_function^metal ion binding`GO:0031409^molecular_function^pigment binding`GO:0042803^molecular_function^p…	GO:0009507^cellular_component^chloroplast`GO:0009535^cellular_component^chloroplast thylakoid membrane`GO:0016021^cellular_component^integral component of membrane`GO:0009782^cellular_component^photosystem I antenna complex`GO:0016168^molecular_function^chlorophyll binding`GO:0046872^molecular_function^metal ion binding`GO:0031409^molecular_function^pigment binding`GO:0042803^molecular_function^p…	.	green algae^3.3399999999999996e-79^Eukaryota^Volvox carteri f. nagariensis^Volvox carteri f. nagariensis^light harvesting complex a protein [Volvox carteri f. nagariensis]	58.46994536	light harvesting complex a protein (cluster_18156_pilon)	915	0	0	92.6776	10.1301
cluster_24375_pilon	light harvesting complex a protein	lhca-2	Algae	LHCA5_ARATH^LHCA5_ARATH^Q:182-706,H:49-252^42.157%ID^E:2.96e-41^RecName: Full=Photosystem I chlorophyll a/b-binding protein 5, chloroplastic {ECO:0000303|PubMed:10366881};^Eukaryota; Viridiplantae; Streptophyta; Embryophyta; Tracheophyta; Spermatophyta; Magnoliopsida; eudicotyledons; Gunneridae; Pentapetalae; rosids; malvids; Brassicales; Brassicaceae; Camelineae; Arabidopsis	LHCA5_ARATH^LHCA5_ARATH^Q:55-235,H:43-252^41.905%ID^E:2.91e-44^RecName: Full=Photosystem I chlorophyll a/b-binding protein 5, chloroplastic {ECO:0000303|PubMed:10366881};^Eukaryota; Viridiplantae; Streptophyta; Embryophyta; Tracheophyta; Spermatophyta; Magnoliopsida; eudicotyledons; Gunneridae; Pentapetalae; rosids; malvids; Brassicales; Brassicaceae; Camelineae; Arabidopsis	PF00504.22^Chloroa_b-bind^Chlorophyll A-B binding protein^67-207^E:5.1e-42	sigP:0.22^32^0.602^0.240	KEGG:ath:AT1G45474`KO:K08911	GO:0009507^cellular_component^chloroplast`GO:0009535^cellular_component^chloroplast thylakoid membrane`GO:0016021^cellular_component^integral component of membrane`GO:0009782^cellular_component^photosystem I antenna complex`GO:0016168^molecular_function^chlorophyll binding`GO:0046872^molecular_function^metal ion binding`GO:0031409^molecular_function^pigment binding`GO:0042803^molecular_function^p…	GO:0009507^cellular_component^chloroplast`GO:0009535^cellular_component^chloroplast thylakoid membrane`GO:0016021^cellular_component^integral component of membrane`GO:0009782^cellular_component^photosystem I antenna complex`GO:0016168^molecular_function^chlorophyll binding`GO:0046872^molecular_function^metal ion binding`GO:0031409^molecular_function^pigment binding`GO:0042803^molecular_function^p…	.	green algae^3.06e-76^Eukaryota^Volvox carteri f. nagariensis^Volvox carteri f. nagariensis^light harvesting complex a protein [Volvox carteri f. nagariensis]	55.24752475	light harvesting complex a protein (cluster_24375_pilon)	1010	0	0	97.2277	13.1604
cluster_21574_pilon	hypothetical protein chlncdraft_31627	lhca5	Algae	LHCA6_ARATH^LHCA6_ARATH^Q:203-727,H:64-266^37.438%ID^E:1.13e-38^RecName: Full=Photosystem I chlorophyll a/b-binding protein 6, chloroplastic {ECO:0000303|PubMed:10366881};^Eukaryota; Viridiplantae; Streptophyta; Embryophyta; Tracheophyta; Spermatophyta; Magnoliopsida; eudicotyledons; Gunneridae; Pentapetalae; rosids; malvids; Brassicales; Brassicaceae; Camelineae; Arabidopsis	CA4_ARATH^CA4_ARATH^Q:8-208,H:17-246^38.961%ID^E:8.57e-41^RecName: Full=Chlorophyll a-b binding protein 4, chloroplastic {ECO:0000303|PubMed:10366881};^Eukaryota; Viridiplantae; Streptophyta; Embryophyta; Tracheophyta; Spermatophyta; Magnoliopsida; eudicotyledons; Gunneridae; Pentapetalae; rosids; malvids; Brassicales; Brassicaceae; Camelineae; Arabidopsis	PF00504.22^Chloroa_b-bind^Chlorophyll A-B binding protein^47-185^E:9.6e-39	sigP:0.148^19^0.264^0.169	KEGG:ath:AT3G47470`KO:K08910	GO:0009507^cellular_component^chloroplast`GO:0009535^cellular_component^chloroplast thylakoid membrane`GO:0016021^cellular_component^integral component of membrane`GO:0009522^cellular_component^photosystem I`GO:0016168^molecular_function^chlorophyll binding`GO:0046872^molecular_function^metal ion binding`GO:0009768^biological_process^photosynthesis, light harvesting in photosystem I`GO:0018298^bi…	GO:0009507^cellular_component^chloroplast`GO:0009941^cellular_component^chloroplast envelope`GO:0009534^cellular_component^chloroplast thylakoid`GO:0009535^cellular_component^chloroplast thylakoid membrane`GO:0005829^cellular_component^cytosol`GO:0016021^cellular_component^integral component of membrane`GO:0009522^cellular_component^photosystem I`GO:0010287^cellular_component^plastoglobule`GO:000…	.	green algae^2.2599999999999996e-89^Eukaryota^Chlorella variabilis^Chlorella variabilis^hypothetical protein CHLNCDRAFT_31627 [Chlorella variabilis]	60.44303797	hypothetical protein chlncdraft_31627 (cluster_21574_pilon)	948	0	0	93.038	7.99684
cluster_15345_pilon	major light-harvesting complex ii protein m10	lhcb-1	Algae	CB2_CHLRE^CB2_CHLRE^Q:138-800,H:32-251^80.09%ID^E:5.36e-128^RecName: Full=Chlorophyll a-b binding protein of LHCII type I, chloroplastic;^Eukaryota; Viridiplantae; Chlorophyta; core chlorophytes; Chlorophyceae; Chlamydomonadales; Chlamydomonadaceae; Chlamydomonas	CB2_CHLRE^CB2_CHLRE^Q:30-250,H:32-251^80.09%ID^E:6.16e-130^RecName: Full=Chlorophyll a-b binding protein of LHCII type I, chloroplastic;^Eukaryota; Viridiplantae; Chlorophyta; core chlorophytes; Chlorophyceae; Chlamydomonadales; Chlamydomonadaceae; Chlamydomonas	PF00504.22^Chloroa_b-bind^Chlorophyll A-B binding protein^52-218^E:1.9e-51	sigP:0.192^16^0.345^0.219	.	GO:0009535^cellular_component^chloroplast thylakoid membrane`GO:0016021^cellular_component^integral component of membrane`GO:0009522^cellular_component^photosystem I`GO:0009523^cellular_component^photosystem II`GO:0016168^molecular_function^chlorophyll binding`GO:0046872^molecular_function^metal ion binding`GO:0009765^biological_process^photosynthesis, light harvesting`GO:0018298^biological_proce…	GO:0009535^cellular_component^chloroplast thylakoid membrane`GO:0016021^cellular_component^integral component of membrane`GO:0009522^cellular_component^photosystem I`GO:0009523^cellular_component^photosystem II`GO:0016168^molecular_function^chlorophyll binding`GO:0046872^molecular_function^metal ion binding`GO:0009765^biological_process^photosynthesis, light harvesting`GO:0018298^biological_proce…	.	green algae^2.0899999999999992e-135^Eukaryota^Coccomyxa subellipsoidea C-169^Coccomyxa subellipsoidea C-169^major light-harvesting complex II protein m10 [Coccomyxa subellipsoidea C-169]	60.20408163	major light-harvesting complex ii protein m10 (cluster_15345_pilon)	980	0	0	97.0408	18.6786
cluster_13763_pilon	hypothetical protein volcadraft_77072	lhcb-2	Algae	CB2_DUNTE^CB2_DUNTE^Q:818-129,H:18-251^75.214%ID^E:4.17e-124^RecName: Full=Chlorophyll a-b binding protein of LHCII type I, chloroplastic;^Eukaryota; Viridiplantae; Chlorophyta; core chlorophytes; Chlorophyceae; Chlamydomonadales; Dunaliellaceae; Dunaliella	CB2_DUNTE^CB2_DUNTE^Q:1-250,H:1-251^71.654%ID^E:1.76e-126^RecName: Full=Chlorophyll a-b binding protein of LHCII type I, chloroplastic;^Eukaryota; Viridiplantae; Chlorophyta; core chlorophytes; Chlorophyceae; Chlamydomonadales; Dunaliellaceae; Dunaliella	PF00504.22^Chloroa_b-bind^Chlorophyll A-B binding protein^52-218^E:2.5e-49	sigP:0.196^16^0.325^0.212	.	GO:0009535^cellular_component^chloroplast thylakoid membrane`GO:0016021^cellular_component^integral component of membrane`GO:0009522^cellular_component^photosystem I`GO:0009523^cellular_component^photosystem II`GO:0016168^molecular_function^chlorophyll binding`GO:0046872^molecular_function^metal ion binding`GO:0009765^biological_process^photosynthesis, light harvesting`GO:0018298^biological_proce…	GO:0009535^cellular_component^chloroplast thylakoid membrane`GO:0016021^cellular_component^integral component of membrane`GO:0009522^cellular_component^photosystem I`GO:0009523^cellular_component^photosystem II`GO:0016168^molecular_function^chlorophyll binding`GO:0046872^molecular_function^metal ion binding`GO:0009765^biological_process^photosynthesis, light harvesting`GO:0018298^biological_proce…	.	green algae^5.599999999999999e-137^Eukaryota^Volvox carteri f. nagariensis^Volvox carteri f. nagariensis^hypothetical protein VOLCADRAFT_77072 [Volvox carteri f. nagariensis]	64.65163934	hypothetical protein volcadraft_77072 (cluster_13763_pilon)	976	0	0	94.1598	7.23668
cluster_3048_pilon	prasinophyte specific chlorophyll a/b-binding protein, chloroplast precursor	lhcb3	Chloroplast	CB23_SOLLC^CB23_SOLLC^Q:300-890,H:87-261^34.466%ID^E:1.49e-21^RecName: Full=Chlorophyll a-b binding protein 13, chloroplastic;^Eukaryota; Viridiplantae; Streptophyta; Embryophyta; Tracheophyta; Spermatophyta; Magnoliopsida; eudicotyledons; Gunneridae; Pentapetalae; asterids; lamiids; Solanales; Solanaceae; Solanoideae; Solaneae; Solanum; Solanum subgen. Lycopersicon	CB23_SOLLC^CB23_SOLLC^Q:100-296,H:87-261^34.466%ID^E:2.74e-22^RecName: Full=Chlorophyll a-b binding protein 13, chloroplastic;^Eukaryota; Viridiplantae; Streptophyta; Embryophyta; Tracheophyta; Spermatophyta; Magnoliopsida; eudicotyledons; Gunneridae; Pentapetalae; asterids; lamiids; Solanales; Solanaceae; Solanoideae; Solaneae; Solanum; Solanum subgen. Lycopersicon	PF00504.22^Chloroa_b-bind^Chlorophyll A-B binding protein^96-247^E:6.8e-25	sigP:0.25^43^0.383^0.250	KEGG:sly:101243766`KO:K08914	GO:0009941^cellular_component^chloroplast envelope`GO:0009535^cellular_component^chloroplast thylakoid membrane`GO:0016021^cellular_component^integral component of membrane`GO:0009522^cellular_component^photosystem I`GO:0009523^cellular_component^photosystem II`GO:0010287^cellular_component^plastoglobule`GO:0016168^molecular_function^chlorophyll binding`GO:0046872^molecular_function^metal ion bin…	GO:0009941^cellular_component^chloroplast envelope`GO:0009535^cellular_component^chloroplast thylakoid membrane`GO:0016021^cellular_component^integral component of membrane`GO:0009522^cellular_component^photosystem I`GO:0009523^cellular_component^photosystem II`GO:0010287^cellular_component^plastoglobule`GO:0016168^molecular_function^chlorophyll binding`GO:0046872^molecular_function^metal ion bin…	.	green algae^8.999999999999999e-60^Eukaryota^Micromonas pusilla CCMP1545^Micromonas pusilla CCMP1545^prasinophyte specific chlorophyll a/b-binding protein, chloroplast precursor [Micromonas pusilla CCMP1545]	60.71094481	prasinophyte specific chlorophyll a/b-binding protein, chloroplast precursor (cluster_3048_pilon)	1069	0	0	91.4874	41.8943
cluster_4246_pilon	chlorophyll a/b-binding protein of photosystem ii	lhcb4	Algae	CB29_CHLRE^CB29_CHLRE^Q:344-991,H:53-269^64.516%ID^E:1.93e-98^RecName: Full=Chlorophyll a-b binding protein CP29;^Eukaryota; Viridiplantae; Chlorophyta; core chlorophytes; Chlorophyceae; Chlamydomonadales; Chlamydomonadaceae; Chlamydomonas	CB29_CHLRE^CB29_CHLRE^Q:1-124,H:145-269^67.2%ID^E:1.71e-55^RecName: Full=Chlorophyll a-b binding protein CP29;^Eukaryota; Viridiplantae; Chlorophyta; core chlorophytes; Chlorophyceae; Chlamydomonadales; Chlamydomonadaceae; Chlamydomonas	PF00504.22^Chloroa_b-bind^Chlorophyll A-B binding protein^1-111^E:1.6e-28	sigP:0.269^22^0.509^0.294	KEGG:cre:CHLREDRAFT_184810`KO:K08915	GO:0016021^cellular_component^integral component of membrane`GO:0009522^cellular_component^photosystem I`GO:0009523^cellular_component^photosystem II`GO:0009503^cellular_component^thylakoid light-harvesting complex`GO:0016168^molecular_function^chlorophyll binding`GO:0046872^molecular_function^metal ion binding`GO:0009765^biological_process^photosynthesis, light harvesting`GO:0018298^biological_p…	GO:0016021^cellular_component^integral component of membrane`GO:0009522^cellular_component^photosystem I`GO:0009523^cellular_component^photosystem II`GO:0009503^cellular_component^thylakoid light-harvesting complex`GO:0016168^molecular_function^chlorophyll binding`GO:0046872^molecular_function^metal ion binding`GO:0009765^biological_process^photosynthesis, light harvesting`GO:0018298^biological_p…	.	green algae^4.989999999999999e-103^Eukaryota^Volvox carteri f. nagariensis^Volvox carteri f. nagariensis^chlorophyll a/b-binding protein of photosystem II [Volvox carteri f. nagariensis]	59.78161965	chlorophyll a/b-binding protein of photosystem ii (cluster_4246_pilon)	1099	0	0	94.8135	11.1056
cluster_23283_pilon	chlorophyll a/b-binding protein	lhcb5	Algae	CB5_ARATH^CB5_ARATH^Q:162-902,H:53-280^49.801%ID^E:1.19e-66^RecName: Full=Chlorophyll a-b binding protein CP26, chloroplastic;^Eukaryota; Viridiplantae; Streptophyta; Embryophyta; Tracheophyta; Spermatophyta; Magnoliopsida; eudicotyledons; Gunneridae; Pentapetalae; rosids; malvids; Brassicales; Brassicaceae; Camelineae; Arabidopsis	CB5_ARATH^CB5_ARATH^Q:54-300,H:53-280^51.004%ID^E:3.64e-68^RecName: Full=Chlorophyll a-b binding protein CP26, chloroplastic;^Eukaryota; Viridiplantae; Streptophyta; Embryophyta; Tracheophyta; Spermatophyta; Magnoliopsida; eudicotyledons; Gunneridae; Pentapetalae; rosids; malvids; Brassicales; Brassicaceae; Camelineae; Arabidopsis	PF00504.22^Chloroa_b-bind^Chlorophyll A-B binding protein^83-264^E:5.5e-43	sigP:0.185^16^0.302^0.212	KEGG:ath:AT4G10340`KO:K08916	GO:0009507^cellular_component^chloroplast`GO:0009534^cellular_component^chloroplast thylakoid`GO:0009535^cellular_component^chloroplast thylakoid membrane`GO:0005829^cellular_component^cytosol`GO:0016021^cellular_component^integral component of membrane`GO:0009522^cellular_component^photosystem I`GO:0009783^cellular_component^photosystem II antenna complex`GO:0010287^cellular_component^plastoglob…	GO:0009507^cellular_component^chloroplast`GO:0009534^cellular_component^chloroplast thylakoid`GO:0009535^cellular_component^chloroplast thylakoid membrane`GO:0005829^cellular_component^cytosol`GO:0016021^cellular_component^integral component of membrane`GO:0009522^cellular_component^photosystem I`GO:0009783^cellular_component^photosystem II antenna complex`GO:0010287^cellular_component^plastoglob…	.	green algae^3.569999999999999e-126^Eukaryota^Coccomyxa subellipsoidea C-169^Coccomyxa subellipsoidea C-169^chlorophyll a/b-binding protein [Coccomyxa subellipsoidea C-169]	59.23753666	chlorophyll a/b-binding protein (cluster_23283_pilon)	1023	0	0	94.7214	9.67546
cluster_14418_pilon	light-harvesting chlorophyll-a/b protein of photosystem i	lhcsr1	Algae	CB13_SOLLC^CB13_SOLLC^Q:217-867,H:55-270^63.594%ID^E:1.32e-88^RecName: Full=Chlorophyll a-b binding protein 8, chloroplastic;^Eukaryota; Viridiplantae; Streptophyta; Embryophyta; Tracheophyta; Spermatophyta; Magnoliopsida; eudicotyledons; Gunneridae; Pentapetalae; asterids; lamiids; Solanales; Solanaceae; Solanoideae; Solaneae; Solanum; Solanum subgen. Lycopersicon	CB13_SOLLC^CB13_SOLLC^Q:33-289,H:19-270^58.366%ID^E:3.25e-101^RecName: Full=Chlorophyll a-b binding protein 8, chloroplastic;^Eukaryota; Viridiplantae; Streptophyta; Embryophyta; Tracheophyta; Spermatophyta; Magnoliopsida; eudicotyledons; Gunneridae; Pentapetalae; asterids; lamiids; Solanales; Solanaceae; Solanoideae; Solaneae; Solanum; Solanum subgen. Lycopersicon	PF00504.22^Chloroa_b-bind^Chlorophyll A-B binding protein^82-262^E:3.1e-49	sigP:0.153^32^0.426^0.180	.	GO:0009535^cellular_component^chloroplast thylakoid membrane`GO:0016021^cellular_component^integral component of membrane`GO:0009522^cellular_component^photosystem I`GO:0009523^cellular_component^photosystem II`GO:0010287^cellular_component^plastoglobule`GO:0016168^molecular_function^chlorophyll binding`GO:0046872^molecular_function^metal ion binding`GO:0009768^biological_process^photosynthesis, …	GO:0009535^cellular_component^chloroplast thylakoid membrane`GO:0016021^cellular_component^integral component of membrane`GO:0009522^cellular_component^photosystem I`GO:0009523^cellular_component^photosystem II`GO:0010287^cellular_component^plastoglobule`GO:0016168^molecular_function^chlorophyll binding`GO:0046872^molecular_function^metal ion binding`GO:0009768^biological_process^photosynthesis, …	.	green algae^1.6599999999999997e-103^Eukaryota^Volvox carteri f. nagariensis^Volvox carteri f. nagariensis^light-harvesting chlorophyll-a/b protein of photosystem I [Volvox carteri f. nagariensis]	62.0795107	light-harvesting chlorophyll-a/b protein of photosystem i (cluster_14418_pilon)	981	0	0	85.7288	6.04077
cluster_689_pilon	prasinophyte specific chlorophyll a/b-binding protein, chloroplast precursor	lhcsr2	Algae	CB23_HORVU^CB23_HORVU^Q:90-872,H:27-266^29.964%ID^E:4.33e-24^RecName: Full=Chlorophyll a-b binding protein of LHCII type III, chloroplastic;^Eukaryota; Viridiplantae; Streptophyta; Embryophyta; Tracheophyta; Spermatophyta; Magnoliopsida; Liliopsida; Poales; Poaceae; BOP clade; Pooideae; Triticodae; Triticeae; Hordeinae; Hordeum	CB23_HORVU^CB23_HORVU^Q:30-290,H:27-266^29.964%ID^E:1.43e-24^RecName: Full=Chlorophyll a-b binding protein of LHCII type III, chloroplastic;^Eukaryota; Viridiplantae; Streptophyta; Embryophyta; Tracheophyta; Spermatophyta; Magnoliopsida; Liliopsida; Poales; Poaceae; BOP clade; Pooideae; Triticodae; Triticeae; Hordeinae; Hordeum	PF00504.22^Chloroa_b-bind^Chlorophyll A-B binding protein^74-239^E:9.2e-29	sigP:0.528^35^0.727^0.521	.	GO:0009535^cellular_component^chloroplast thylakoid membrane`GO:0016021^cellular_component^integral component of membrane`GO:0009522^cellular_component^photosystem I`GO:0009523^cellular_component^photosystem II`GO:0016168^molecular_function^chlorophyll binding`GO:0046872^molecular_function^metal ion binding`GO:0009765^biological_process^photosynthesis, light harvesting`GO:0018298^biological_proce…	GO:0009535^cellular_component^chloroplast thylakoid membrane`GO:0016021^cellular_component^integral component of membrane`GO:0009522^cellular_component^photosystem I`GO:0009523^cellular_component^photosystem II`GO:0016168^molecular_function^chlorophyll binding`GO:0046872^molecular_function^metal ion binding`GO:0009765^biological_process^photosynthesis, light harvesting`GO:0018298^biological_proce…	.	green algae^3.4899999999999993e-63^Eukaryota^Micromonas pusilla CCMP1545^Micromonas pusilla CCMP1545^prasinophyte specific chlorophyll a/b-binding protein, chloroplast precursor [Micromonas pusilla CCMP1545]	59.63566635	prasinophyte specific chlorophyll a/b-binding protein, chloroplast precursor (cluster_689_pilon)	1043	3.16395	0.0536913	89.6453	5.90412
cluster_9204_pilon	chlorophyll a/b-binding protein	lhcsr3-1	Algae	LHSR1_CHLRE^LHSR1_CHLRE^Q:193-801,H:45-243^59.709%ID^E:1.8e-64^RecName: Full=Light-harvesting complex stress-related protein 1, chloroplastic {ECO:0000303|PubMed:19940928};^Eukaryota; Viridiplantae; Chlorophyta; core chlorophytes; Chlorophyceae; Chlamydomonadales; Chlamydomonadaceae; Chlamydomonas	LHR32_CHLRE^LHR32_CHLRE^Q:2-240,H:18-249^54.132%ID^E:2.76e-75^RecName: Full=Light-harvesting complex stress-related protein 3.2, chloroplastic {ECO:0000303|PubMed:19940928};^Eukaryota; Viridiplantae; Chlorophyta; core chlorophytes; Chlorophyceae; Chlamydomonadales; Chlamydomonadaceae; Chlamydomonas	PF00504.22^Chloroa_b-bind^Chlorophyll A-B binding protein^41-200^E:1.2e-37	sigP:0.227^23^0.223^0.197	KEGG:cre:CHLREDRAFT_184730`KEGG:cre:CHLREDRAFT_184731`KO:K08907	GO:0009535^cellular_component^chloroplast thylakoid membrane`GO:0016021^cellular_component^integral component of membrane`GO:0009522^cellular_component^photosystem I`GO:0009523^cellular_component^photosystem II`GO:0042651^cellular_component^thylakoid membrane`GO:0016168^molecular_function^chlorophyll binding`GO:0046872^molecular_function^metal ion binding`GO:0010196^biological_process^nonphotoche…	GO:0009535^cellular_component^chloroplast thylakoid membrane`GO:0016021^cellular_component^integral component of membrane`GO:0009522^cellular_component^photosystem I`GO:0009523^cellular_component^photosystem II`GO:0016168^molecular_function^chlorophyll binding`GO:0046872^molecular_function^metal ion binding`GO:0010196^biological_process^nonphotochemical quenching`GO:0009765^biological_process^pho…	.	green algae^2.1299999999999996e-65^Eukaryota^Volvox carteri f. nagariensis^Volvox carteri f. nagariensis^chlorophyll a/b-binding protein [Volvox carteri f. nagariensis]	57.66738661	chlorophyll a/b-binding protein (cluster_9204_pilon)	926	0	0	93.6285	7.43413
cluster_19095_pilon	light-harvesting complex i protein	lhcsr3-2	Algae	CB12_PETHY^CB12_PETHY^Q:162-815,H:51-263^50.673%ID^E:3.3e-64^RecName: Full=Chlorophyll a-b binding protein, chloroplastic;^Eukaryota; Viridiplantae; Streptophyta; Embryophyta; Tracheophyta; Spermatophyta; Magnoliopsida; eudicotyledons; Gunneridae; Pentapetalae; asterids; lamiids; Solanales; Solanaceae; Petunioideae; Petunia	CB12_PETHY^CB12_PETHY^Q:41-271,H:29-263^48.571%ID^E:4.96e-66^RecName: Full=Chlorophyll a-b binding protein, chloroplastic;^Eukaryota; Viridiplantae; Streptophyta; Embryophyta; Tracheophyta; Spermatophyta; Magnoliopsida; eudicotyledons; Gunneridae; Pentapetalae; asterids; lamiids; Solanales; Solanaceae; Petunioideae; Petunia	PF00504.22^Chloroa_b-bind^Chlorophyll A-B binding protein^78-248^E:2.8e-48	sigP:0.206^30^0.369^0.226	.	GO:0009535^cellular_component^chloroplast thylakoid membrane`GO:0016021^cellular_component^integral component of membrane`GO:0009522^cellular_component^photosystem I`GO:0009523^cellular_component^photosystem II`GO:0016168^molecular_function^chlorophyll binding`GO:0046872^molecular_function^metal ion binding`GO:0009765^biological_process^photosynthesis, light harvesting`GO:0018298^biological_proce…	GO:0009535^cellular_component^chloroplast thylakoid membrane`GO:0016021^cellular_component^integral component of membrane`GO:0009522^cellular_component^photosystem I`GO:0009523^cellular_component^photosystem II`GO:0016168^molecular_function^chlorophyll binding`GO:0046872^molecular_function^metal ion binding`GO:0009765^biological_process^photosynthesis, light harvesting`GO:0018298^biological_proce…	.	green algae^2.2099999999999995e-90^Eukaryota^Coccomyxa subellipsoidea C-169^Coccomyxa subellipsoidea C-169^light-harvesting complex I protein [Coccomyxa subellipsoidea C-169]	59.86984816	light-harvesting complex i protein (cluster_19095_pilon)	922	0	0	94.577	11.0716
cluster_21187_pilon	low molecular mass early light-induced protein	lil3	Algae	LIL31_ARATH^LIL31_ARATH^Q:301-756,H:101-251^58.553%ID^E:8.87e-59^RecName: Full=Light-harvesting complex-like protein 3 isotype 1, chloroplastic {ECO:0000305};^Eukaryota; Viridiplantae; Streptophyta; Embryophyta; Tracheophyta; Spermatophyta; Magnoliopsida; eudicotyledons; Gunneridae; Pentapetalae; rosids; malvids; Brassicales; Brassicaceae; Camelineae; Arabidopsis	LIL31_ARATH^LIL31_ARATH^Q:76-252,H:74-251^52.514%ID^E:5.34e-63^RecName: Full=Light-harvesting complex-like protein 3 isotype 1, chloroplastic {ECO:0000305};^Eukaryota; Viridiplantae; Streptophyta; Embryophyta; Tracheophyta; Spermatophyta; Magnoliopsida; eudicotyledons; Gunneridae; Pentapetalae; rosids; malvids; Brassicales; Brassicaceae; Camelineae; Arabidopsis	.	sigP:0.127^36^0.168^0.125	KEGG:ath:AT4G17600	GO:0009507^cellular_component^chloroplast`GO:0009535^cellular_component^chloroplast thylakoid membrane`GO:0005829^cellular_component^cytosol`GO:0016021^cellular_component^integral component of membrane`GO:0009523^cellular_component^photosystem II`GO:0042651^cellular_component^thylakoid membrane`GO:0016168^molecular_function^chlorophyll binding`GO:0003700^molecular_function^DNA-binding transcripti…	GO:0009507^cellular_component^chloroplast`GO:0009535^cellular_component^chloroplast thylakoid membrane`GO:0005829^cellular_component^cytosol`GO:0016021^cellular_component^integral component of membrane`GO:0009523^cellular_component^photosystem II`GO:0042651^cellular_component^thylakoid membrane`GO:0016168^molecular_function^chlorophyll binding`GO:0003700^molecular_function^DNA-binding transcripti…	.	green algae^1.1299999999999998e-85^Eukaryota^Volvox carteri f. nagariensis^Volvox carteri f. nagariensis^low molecular mass early light-induced protein [Volvox carteri f. nagariensis]	61.23727486	low molecular mass early light-induced protein (cluster_21187_pilon)	1277	0	0	97.7291	6.6296
cluster_3579_pilon	mitogen-activated protein kinase kinase kinase 1-like	m3k1	Animal	M3K1_HUMAN^M3K1_HUMAN^Q:2523-3425,H:1211-1508^37.255%ID^E:4.11e-61^RecName: Full=Mitogen-activated protein kinase kinase kinase 1;^Eukaryota; Metazoa; Chordata; Craniata; Vertebrata; Euteleostomi; Mammalia; Eutheria; Euarchontoglires; Primates; Haplorrhini; Catarrhini; Hominidae; Homo`M3K1_HUMAN^M3K1_HUMAN^Q:1374-1523,H:443-492^42%ID^E:2.34e-07^RecName: Full=Mitogen-activated protein kinase kinas…	M3K1_MOUSE^M3K1_MOUSE^Q:429-729,H:1192-1489^37.255%ID^E:1.57e-63^RecName: Full=Mitogen-activated protein kinase kinase kinase 1;^Eukaryota; Metazoa; Chordata; Craniata; Vertebrata; Euteleostomi; Mammalia; Eutheria; Euarchontoglires; Glires; Rodentia; Myomorpha; Muroidea; Muridae; Murinae; Mus; Mus`M3K1_MOUSE^M3K1_MOUSE^Q:46-98,H:438-490^39.623%ID^E:6.51e-08^RecName: Full=Mitogen-activated protein…	PF00069.26^Pkinase^Protein kinase domain^461-729^E:3e-57`PF07714.18^PK_Tyr_Ser-Thr^Protein tyrosine and serine/threonine kinase^483-723^E:1.8e-25	sigP:0.158^12^0.4^0.206	KEGG:hsa:4214`KO:K04416	GO:0005737^cellular_component^cytoplasm`GO:0005829^cellular_component^cytosol`GO:0005524^molecular_function^ATP binding`GO:0004709^molecular_function^MAP kinase kinase kinase activity`GO:0004672^molecular_function^protein kinase activity`GO:0019901^molecular_function^protein kinase binding`GO:0004674^molecular_function^protein serine/threonine kinase activity`GO:0008270^molecular_function^zinc io…	GO:0030054^cellular_component^cell junction`GO:0005737^cellular_component^cytoplasm`GO:0005829^cellular_component^cytosol`GO:0031941^cellular_component^filamentous actin`GO:0016020^cellular_component^membrane`GO:0005524^molecular_function^ATP binding`GO:0008092^molecular_function^cytoskeletal protein binding`GO:0008432^molecular_function^JUN kinase binding`GO:0004706^molecular_function^JUN kinase…	GO:0004672^molecular_function^protein kinase activity`GO:0005524^molecular_function^ATP binding`GO:0006468^biological_process^protein phosphorylation	stony corals^1.0899999999999999e-66^Eukaryota^Pocillopora damicornis^Pocillopora damicornis^mitogen-activated protein kinase kinase kinase 1-like [Pocillopora damicornis]	43.47222222	mitogen-activated protein kinase kinase kinase 1-like (cluster_3579_pilon)	3600	95.4167	5.5575	27	0.454444
cluster_18526_pilon	mitogen-activated protein kinase kinase kinase 11-like	m3k11	Animal	M3K11_HUMAN^M3K11_HUMAN^Q:203-1234,H:60-393^40.169%ID^E:1.02e-64^RecName: Full=Mitogen-activated protein kinase kinase kinase 11;^Eukaryota; Metazoa; Chordata; Craniata; Vertebrata; Euteleostomi; Mammalia; Eutheria; Euarchontoglires; Primates; Haplorrhini; Catarrhini; Hominidae; Homo	M3K11_HUMAN^M3K11_HUMAN^Q:52-395,H:60-393^40.896%ID^E:2.34e-68^RecName: Full=Mitogen-activated protein kinase kinase kinase 11;^Eukaryota; Metazoa; Chordata; Craniata; Vertebrata; Euteleostomi; Mammalia; Eutheria; Euarchontoglires; Primates; Haplorrhini; Catarrhini; Hominidae; Homo	PF07653.18^SH3_2^Variant SH3 domain^50-94^E:3.5e-06`PF07714.18^PK_Tyr_Ser-Thr^Protein tyrosine and serine/threonine kinase^121-383^E:1.7e-56`PF00069.26^Pkinase^Protein kinase domain^121-381^E:4.8e-51	sigP:0.106^32^0.112^0.104	KEGG:hsa:4296`KO:K04419	GO:0005813^cellular_component^centrosome`GO:0005737^cellular_component^cytoplasm`GO:0016020^cellular_component^membrane`GO:0005874^cellular_component^microtubule`GO:0005524^molecular_function^ATP binding`GO:0042802^molecular_function^identical protein binding`GO:0004706^molecular_function^JUN kinase kinase kinase activity`GO:0031434^molecular_function^mitogen-activated protein kinase kinase bindi…	GO:0005813^cellular_component^centrosome`GO:0005737^cellular_component^cytoplasm`GO:0016020^cellular_component^membrane`GO:0005874^cellular_component^microtubule`GO:0005524^molecular_function^ATP binding`GO:0042802^molecular_function^identical protein binding`GO:0004706^molecular_function^JUN kinase kinase kinase activity`GO:0031434^molecular_function^mitogen-activated protein kinase kinase bindi…	GO:0005515^molecular_function^protein binding`GO:0004672^molecular_function^protein kinase activity`GO:0006468^biological_process^protein phosphorylation`GO:0005524^molecular_function^ATP binding	soft corals^9.92e-72^Eukaryota^Dendronephthya gigantea^Dendronephthya gigantea^mitogen-activated protein kinase kinase kinase 11-like [Dendronephthya gigantea]	41.21037464	mitogen-activated protein kinase kinase kinase 11-like (cluster_18526_pilon)	1388	94.7406	6.87824	78.17	1.01225
cluster_4252_pilon	mitogen-activated protein kinase kinase kinase 13-a-like	m3k12	Animal	M3K12_RAT^M3K12_RAT^Q:1051-2208,H:119-498^47.938%ID^E:1.9e-113^RecName: Full=Mitogen-activated protein kinase kinase kinase 12;^Eukaryota; Metazoa; Chordata; Craniata; Vertebrata; Euteleostomi; Mammalia; Eutheria; Euarchontoglires; Glires; Rodentia; Myomorpha; Muroidea; Muridae; Murinae; Rattus	M3K12_RAT^M3K12_RAT^Q:145-530,H:119-498^47.938%ID^E:1.19e-116^RecName: Full=Mitogen-activated protein kinase kinase kinase 12;^Eukaryota; Metazoa; Chordata; Craniata; Vertebrata; Euteleostomi; Mammalia; Eutheria; Euarchontoglires; Glires; Rodentia; Myomorpha; Muroidea; Muridae; Murinae; Rattus	PF07714.18^PK_Tyr_Ser-Thr^Protein tyrosine and serine/threonine kinase^191-423^E:1.3e-57`PF00069.26^Pkinase^Protein kinase domain^192-425^E:4.4e-51	sigP:0.124^50^0.121^0.112	KEGG:rno:25579`KO:K04423	GO:0030424^cellular_component^axon`GO:0005829^cellular_component^cytosol`GO:0030426^cellular_component^growth cone`GO:0005886^cellular_component^plasma membrane`GO:0005524^molecular_function^ATP binding`GO:0004706^molecular_function^JUN kinase kinase kinase activity`GO:0042803^molecular_function^protein homodimerization activity`GO:0004672^molecular_function^protein kinase activity`GO:0019901^mol…	GO:0030424^cellular_component^axon`GO:0005829^cellular_component^cytosol`GO:0030426^cellular_component^growth cone`GO:0005886^cellular_component^plasma membrane`GO:0005524^molecular_function^ATP binding`GO:0004706^molecular_function^JUN kinase kinase kinase activity`GO:0042803^molecular_function^protein homodimerization activity`GO:0004672^molecular_function^protein kinase activity`GO:0019901^mol…	GO:0004672^molecular_function^protein kinase activity`GO:0006468^biological_process^protein phosphorylation`GO:0005524^molecular_function^ATP binding	crinoids^2.0799999999999996e-126^Eukaryota^Anneissia japonica^Anneissia japonica^mitogen-activated protein kinase kinase kinase 13-A-like [Anneissia japonica]	41.42701129	mitogen-activated protein kinase kinase kinase 13-a-like (cluster_4252_pilon)	2747	97.0513	7.07135	46.9603	0.844558
cluster_283_pilon	map kinase-activating death domain protein-like, partial	madd	Animal	MADD_RAT^MADD_RAT^Q:118-2127,H:6-615^52.276%ID^E:0^RecName: Full=MAP kinase-activating death domain protein;^Eukaryota; Metazoa; Chordata; Craniata; Vertebrata; Euteleostomi; Mammalia; Eutheria; Euarchontoglires; Glires; Rodentia; Myomorpha; Muroidea; Muridae; Murinae; Rattus	MADD_MOUSE^MADD_MOUSE^Q:11-680,H:6-615^53.028%ID^E:0^RecName: Full=MAP kinase-activating death domain protein;^Eukaryota; Metazoa; Chordata; Craniata; Vertebrata; Euteleostomi; Mammalia; Eutheria; Euarchontoglires; Glires; Rodentia; Myomorpha; Muroidea; Muridae; Murinae; Mus; Mus	PF03456.19^uDENN^uDENN domain^36-101^E:1.6e-16`PF02141.22^DENN^DENN (AEX-3) domain^304-467^E:4.5e-29	sigP:0.159^25^0.284^0.155	KEGG:mmu:228355	GO:1904115^cellular_component^axon cytoplasm`GO:0005829^cellular_component^cytosol`GO:0016021^cellular_component^integral component of membrane`GO:0005634^cellular_component^nucleus`GO:0045202^cellular_component^synapse`GO:0008021^cellular_component^synaptic vesicle`GO:0017112^molecular_function^Rab guanyl-nucleotide exchange factor activity`GO:0000187^biological_process^activation of MAPK activi…	GO:1904115^cellular_component^axon cytoplasm`GO:0005829^cellular_component^cytosol`GO:0016021^cellular_component^integral component of membrane`GO:0005634^cellular_component^nucleus`GO:0005886^cellular_component^plasma membrane`GO:0045202^cellular_component^synapse`GO:0008021^cellular_component^synaptic vesicle`GO:0017112^molecular_function^Rab guanyl-nucleotide exchange factor activity`GO:000018…	.	cephalopods^5.499999999999998e-175^Eukaryota^Octopus bimaculoides^Octopus bimaculoides^PREDICTED: MAP kinase-activating death domain protein-like, partial [Octopus bimaculoides]	47.48134328	map kinase-activating death domain protein-like, partial (cluster_283_pilon)	2144	92.3041	5.48881	7.04291	0.0830224
cluster_3546_pilon	monocarboxylate transporter 13-like	mct2	Animal	MOT2_HUMAN^MOT2_HUMAN^Q:962-1540,H:200-394^27.551%ID^E:2.85e-16^RecName: Full=Monocarboxylate transporter 2;^Eukaryota; Metazoa; Chordata; Craniata; Vertebrata; Euteleostomi; Mammalia; Eutheria; Euarchontoglires; Primates; Haplorrhini; Catarrhini; Hominidae; Homo`MOT2_HUMAN^MOT2_HUMAN^Q:2-337,H:100-211^31.25%ID^E:2.63e-07^RecName: Full=Monocarboxylate transporter 2;^Eukaryota; Metazoa; Chordata; …	MOT2_HUMAN^MOT2_HUMAN^Q:321-561,H:200-437^25.82%ID^E:1.16e-16^RecName: Full=Monocarboxylate transporter 2;^Eukaryota; Metazoa; Chordata; Craniata; Vertebrata; Euteleostomi; Mammalia; Eutheria; Euarchontoglires; Primates; Haplorrhini; Catarrhini; Hominidae; Homo`MOT2_HUMAN^MOT2_HUMAN^Q:1-112,H:100-211^31.25%ID^E:1.67e-08^RecName: Full=Monocarboxylate transporter 2;^Eukaryota; Metazoa; Chordata; Cr…	PF07690.17^MFS_1^Major Facilitator Superfamily^3-117^E:4.5e-17	sigP:0.229^11^0.636^0.316	KEGG:hsa:9194`KO:K08184	GO:0016021^cellular_component^integral component of membrane`GO:0005887^cellular_component^integral component of plasma membrane`GO:0005886^cellular_component^plasma membrane`GO:0015129^molecular_function^lactate transmembrane transporter activity`GO:0008028^molecular_function^monocarboxylic acid transmembrane transporter activity`GO:0005477^molecular_function^pyruvate secondary active transmembr…	GO:0016021^cellular_component^integral component of membrane`GO:0005887^cellular_component^integral component of plasma membrane`GO:0005886^cellular_component^plasma membrane`GO:0015129^molecular_function^lactate transmembrane transporter activity`GO:0008028^molecular_function^monocarboxylic acid transmembrane transporter activity`GO:0005477^molecular_function^pyruvate secondary active transmembr…	GO:0055085^biological_process^transmembrane transport`GO:0016021^cellular_component^integral component of membrane	priapulids^1.62e-42^Eukaryota^Priapulus caudatus^Priapulus caudatus^PREDICTED: monocarboxylate transporter 13-like [Priapulus caudatus]	42.80254777	monocarboxylate transporter 13-like (cluster_3546_pilon)	2355	92.1444	7.48875	40.4671	0.680679
cluster_8345_pilon	major facilitator superfamily protein	mct3	Animal	MOT3_CHICK^MOT3_CHICK^Q:367-1038,H:7-222^32.895%ID^E:7.69e-29^RecName: Full=Monocarboxylate transporter 3;^Eukaryota; Metazoa; Chordata; Craniata; Vertebrata; Euteleostomi; Archelosauria; Archosauria; Dinosauria; Saurischia; Theropoda; Coelurosauria; Aves; Neognathae; Galloanserae; Galliformes; Phasianidae; Phasianinae; Gallus	MOT12_XENTR^MOT12_XENTR^Q:95-282,H:10-197^34.043%ID^E:1.6e-30^RecName: Full=Monocarboxylate transporter 12 {ECO:0000305};^Eukaryota; Metazoa; Chordata; Craniata; Vertebrata; Euteleostomi; Amphibia; Batrachia; Anura; Pipoidea; Pipidae; Xenopodinae; Xenopus; Silurana	PF07690.17^MFS_1^Major Facilitator Superfamily^110-300^E:3.7e-29	sigP:0.107^42^0.117^0.104	KEGG:xtr:394932`KO:K11810	GO:0016021^cellular_component^integral component of membrane`GO:0005887^cellular_component^integral component of plasma membrane`GO:0015129^molecular_function^lactate transmembrane transporter activity`GO:0008028^molecular_function^monocarboxylic acid transmembrane transporter activity`GO:0015293^molecular_function^symporter activity`GO:0015718^biological_process^monocarboxylic acid transport	GO:0016021^cellular_component^integral component of membrane`GO:0005887^cellular_component^integral component of plasma membrane`GO:0005308^molecular_function^creatine transmembrane transporter activity`GO:0008028^molecular_function^monocarboxylic acid transmembrane transporter activity`GO:0015293^molecular_function^symporter activity`GO:0015881^biological_process^creatine transmembrane transport…	GO:0055085^biological_process^transmembrane transport`GO:0016021^cellular_component^integral component of membrane	nematodes^3.21e-53^Eukaryota^Brugia malayi^Brugia malayi^Major Facilitator Superfamily protein [Brugia malayi]	47.80966767	major facilitator superfamily protein (cluster_8345_pilon)	1324	97.0544	6.36103	17.0695	0.34139
cluster_651_pilon	msx2-interacting protein-like	mint	Animal	MINT_MOUSE^MINT_MOUSE^Q:800-1297,H:3474-3643^36.628%ID^E:9.7e-24^RecName: Full=Msx2-interacting protein;^Eukaryota; Metazoa; Chordata; Craniata; Vertebrata; Euteleostomi; Mammalia; Eutheria; Euarchontoglires; Glires; Rodentia; Myomorpha; Muroidea; Muridae; Murinae; Mus; Mus	MINT_MOUSE^MINT_MOUSE^Q:267-432,H:3474-3643^36.628%ID^E:5.03e-25^RecName: Full=Msx2-interacting protein;^Eukaryota; Metazoa; Chordata; Craniata; Vertebrata; Euteleostomi; Mammalia; Eutheria; Euarchontoglires; Glires; Rodentia; Myomorpha; Muroidea; Muridae; Murinae; Mus; Mus	PF07744.14^SPOC^SPOC domain^276-431^E:1.5e-23	sigP:0.113^28^0.116^0.104	KEGG:mmu:56381	GO:0005654^cellular_component^nucleoplasm`GO:0005634^cellular_component^nucleus`GO:0017053^cellular_component^transcription repressor complex`GO:0003700^molecular_function^DNA-binding transcription factor activity`GO:0003723^molecular_function^RNA binding`GO:0001085^molecular_function^RNA polymerase II transcription factor binding`GO:0003697^molecular_function^single-stranded DNA binding`GO:00037…	GO:0005654^cellular_component^nucleoplasm`GO:0005634^cellular_component^nucleus`GO:0017053^cellular_component^transcription repressor complex`GO:0003700^molecular_function^DNA-binding transcription factor activity`GO:0003723^molecular_function^RNA binding`GO:0001085^molecular_function^RNA polymerase II transcription factor binding`GO:0003697^molecular_function^single-stranded DNA binding`GO:00037…	.	stony corals^1.2300000000000002e-25^Eukaryota^Pocillopora damicornis^Pocillopora damicornis^msx2-interacting protein-like [Pocillopora damicornis]	44.82964734	msx2-interacting protein-like (cluster_651_pilon)	1673	92.4686	8.27017	68.9181	1.11596
cluster_6482_pilon	mitogen-activated protein kinase 1-like	mk01	Animal	MK01_BOVIN^MK01_BOVIN^Q:14-1048,H:18-355^62.248%ID^E:9.08e-150^RecName: Full=Mitogen-activated protein kinase 1;^Eukaryota; Metazoa; Chordata; Craniata; Vertebrata; Euteleostomi; Mammalia; Eutheria; Laurasiatheria; Artiodactyla; Ruminantia; Pecora; Bovidae; Bovinae; Bos	MK01_BOVIN^MK01_BOVIN^Q:2-346,H:18-355^62.248%ID^E:2.37e-155^RecName: Full=Mitogen-activated protein kinase 1;^Eukaryota; Metazoa; Chordata; Craniata; Vertebrata; Euteleostomi; Mammalia; Eutheria; Laurasiatheria; Artiodactyla; Ruminantia; Pecora; Bovidae; Bovinae; Bos	PF00069.26^Pkinase^Protein kinase domain^9-301^E:2.7e-68`PF07714.18^PK_Tyr_Ser-Thr^Protein tyrosine and serine/threonine kinase^12-208^E:7.6e-35	sigP:0.104^45^0.127^0.100	KEGG:bta:327672`KO:K04371	GO:0005901^cellular_component^caveola`GO:0005737^cellular_component^cytoplasm`GO:0005829^cellular_component^cytosol`GO:0005815^cellular_component^microtubule organizing center`GO:0005739^cellular_component^mitochondrion`GO:0072686^cellular_component^mitotic spindle`GO:0005634^cellular_component^nucleus`GO:0005886^cellular_component^plasma membrane`GO:0031143^cellular_component^pseudopodium`GO:000…	GO:0005901^cellular_component^caveola`GO:0005737^cellular_component^cytoplasm`GO:0005829^cellular_component^cytosol`GO:0005815^cellular_component^microtubule organizing center`GO:0005739^cellular_component^mitochondrion`GO:0072686^cellular_component^mitotic spindle`GO:0005634^cellular_component^nucleus`GO:0005886^cellular_component^plasma membrane`GO:0031143^cellular_component^pseudopodium`GO:000…	GO:0004672^molecular_function^protein kinase activity`GO:0005524^molecular_function^ATP binding`GO:0006468^biological_process^protein phosphorylation	sea anemones^1.6799999999999995e-156^Eukaryota^Actinia tenebrosa^Australian red waratah sea anemone^mitogen-activated protein kinase 1-like [Actinia tenebrosa]	40.82892416	mitogen-activated protein kinase 1-like (cluster_6482_pilon)	2268	92.1517	9	49.6914	1.56878
cluster_380_pilon	map kinase-interacting serine/threonine-protein kinase 1-like isoform x4	mknk1	Animal	MKNK1_XENTR^MKNK1_XENTR^Q:123-977,H:63-340^49.826%ID^E:6.96e-82^RecName: Full=MAP kinase-interacting serine/threonine-protein kinase 1;^Eukaryota; Metazoa; Chordata; Craniata; Vertebrata; Euteleostomi; Amphibia; Batrachia; Anura; Pipoidea; Pipidae; Xenopodinae; Xenopus; Silurana	MKNK2_HUMAN^MKNK2_HUMAN^Q:1-234,H:162-387^50.638%ID^E:7.27e-73^RecName: Full=MAP kinase-interacting serine/threonine-protein kinase 2;^Eukaryota; Metazoa; Chordata; Craniata; Vertebrata; Euteleostomi; Mammalia; Eutheria; Euarchontoglires; Primates; Haplorrhini; Catarrhini; Hominidae; Homo	PF00069.26^Pkinase^Protein kinase domain^1-215^E:1.5e-37`PF07714.18^PK_Tyr_Ser-Thr^Protein tyrosine and serine/threonine kinase^1-142^E:3.5e-11	sigP:0.109^41^0.157^0.106	KEGG:hsa:2872`KO:K04372	GO:0005737^cellular_component^cytoplasm`GO:0005634^cellular_component^nucleus`GO:0005524^molecular_function^ATP binding`GO:0009931^molecular_function^calcium-dependent protein serine/threonine kinase activity`GO:0005516^molecular_function^calmodulin binding`GO:0046872^molecular_function^metal ion binding`GO:0035556^biological_process^intracellular signal transduction`GO:0018105^biological_process…	GO:0005737^cellular_component^cytoplasm`GO:0016604^cellular_component^nuclear body`GO:0005654^cellular_component^nucleoplasm`GO:0005634^cellular_component^nucleus`GO:0016605^cellular_component^PML body`GO:0005524^molecular_function^ATP binding`GO:0009931^molecular_function^calcium-dependent protein serine/threonine kinase activity`GO:0005516^molecular_function^calmodulin binding`GO:0046872^molecu…	GO:0004672^molecular_function^protein kinase activity`GO:0005524^molecular_function^ATP binding`GO:0006468^biological_process^protein phosphorylation	beetles^2.3999999999999998e-89^Eukaryota^Diabrotica virgifera virgifera^western corn rootworm^MAP kinase-interacting serine/threonine-protein kinase 1-like isoform X4 [Diabrotica virgifera virgifera]	42.78145695	map kinase-interacting serine/threonine-protein kinase 1-like isoform x4 (cluster_380_pilon)	3020	95.3974	7.74503	36.8874	0.91457
cluster_20006_pilon	dual specificity mitogen-activated protein kinase kinase 1	mp2k1	Animal	MP2K1_SERCA^MP2K1_SERCA^Q:83-1171,H:3-371^54.865%ID^E:1.98e-132^RecName: Full=Dual specificity mitogen-activated protein kinase kinase 1;^Eukaryota; Metazoa; Chordata; Craniata; Vertebrata; Euteleostomi; Archelosauria; Archosauria; Dinosauria; Saurischia; Theropoda; Coelurosauria; Aves; Neognathae; Passeriformes; Passeroidea; Fringillidae; Carduelinae; Serinus	MP2K1_SERCA^MP2K1_SERCA^Q:19-381,H:3-371^54.865%ID^E:2.78e-144^RecName: Full=Dual specificity mitogen-activated protein kinase kinase 1;^Eukaryota; Metazoa; Chordata; Craniata; Vertebrata; Euteleostomi; Archelosauria; Archosauria; Dinosauria; Saurischia; Theropoda; Coelurosauria; Aves; Neognathae; Passeriformes; Passeroidea; Fringillidae; Carduelinae; Serinus	PF00069.26^Pkinase^Protein kinase domain^76-364^E:2.9e-64`PF07714.18^PK_Tyr_Ser-Thr^Protein tyrosine and serine/threonine kinase^76-295^E:1.1e-37	sigP:0.107^11^0.123^0.108	.	GO:0005737^cellular_component^cytoplasm`GO:0005815^cellular_component^microtubule organizing center`GO:0005634^cellular_component^nucleus`GO:0005524^molecular_function^ATP binding`GO:0004708^molecular_function^MAP kinase kinase activity`GO:0004674^molecular_function^protein serine/threonine kinase activity`GO:0004713^molecular_function^protein tyrosine kinase activity	GO:0005737^cellular_component^cytoplasm`GO:0005815^cellular_component^microtubule organizing center`GO:0005634^cellular_component^nucleus`GO:0005524^molecular_function^ATP binding`GO:0004708^molecular_function^MAP kinase kinase activity`GO:0004674^molecular_function^protein serine/threonine kinase activity`GO:0004713^molecular_function^protein tyrosine kinase activity	GO:0004672^molecular_function^protein kinase activity`GO:0005524^molecular_function^ATP binding`GO:0006468^biological_process^protein phosphorylation	sea anemones^7.729999999999998e-141^Eukaryota^Nematostella vectensis^starlet sea anemone^dual specificity mitogen-activated protein kinase kinase 1 [Nematostella vectensis]	43.31306991	dual specificity mitogen-activated protein kinase kinase 1 (cluster_20006_pilon)	1316	94.6809	5.30167	27.8875	0.5
cluster_10609_pilon	sugar carrier protein c isoform x2	mst7	Algae	MST7_ORYSJ^MST7_ORYSJ^Q:659-2026,H:73-495^29.258%ID^E:4.56e-39^RecName: Full=Sugar transport protein MST7 {ECO:0000305};^Eukaryota; Viridiplantae; Streptophyta; Embryophyta; Tracheophyta; Spermatophyta; Magnoliopsida; Liliopsida; Poales; Poaceae; BOP clade; Oryzoideae; Oryzeae; Oryzinae; Oryza; Oryza sativa	STP13_ARATH^STP13_ARATH^Q:92-610,H:12-495^30.667%ID^E:1.78e-56^RecName: Full=Sugar transport protein 13;^Eukaryota; Viridiplantae; Streptophyta; Embryophyta; Tracheophyta; Spermatophyta; Magnoliopsida; eudicotyledons; Gunneridae; Pentapetalae; rosids; malvids; Brassicales; Brassicaceae; Camelineae; Arabidopsis	PF00083.25^Sugar_tr^Sugar (and other) transporter^108-604^E:5.3e-65`PF07690.17^MFS_1^Major Facilitator Superfamily^176-554^E:2.4e-14	sigP:0.106^11^0.115^0.104	KEGG:ath:AT5G26340	GO:0005887^cellular_component^integral component of plasma membrane`GO:0005351^molecular_function^carbohydrate:proton symporter activity`GO:0046323^biological_process^glucose import	GO:0005887^cellular_component^integral component of plasma membrane`GO:0005886^cellular_component^plasma membrane`GO:0009506^cellular_component^plasmodesma`GO:0009536^cellular_component^plastid`GO:0005351^molecular_function^carbohydrate:proton symporter activity`GO:0009679^molecular_function^hexose:proton symporter activity`GO:0005358^molecular_function^high-affinity glucose:proton symporter acti…	GO:0022857^molecular_function^transmembrane transporter activity`GO:0055085^biological_process^transmembrane transport`GO:0016021^cellular_component^integral component of membrane	eudicots^5.34e-45^Eukaryota^Medicago truncatula^barrel medic^sugar carrier protein C isoform X2 [Medicago truncatula]	59.51526032	sugar carrier protein c isoform x2 (cluster_10609_pilon)	2228	0	0	100	12.6701
cluster_11156_pilon	proton myo-inositol cotransporter-like isoform x2	myct	Animal	MYCT_HUMAN^MYCT_HUMAN^Q:295-1878,H:97-628^41.45%ID^E:1.25e-122^RecName: Full=Proton myo-inositol cotransporter {ECO:0000305};^Eukaryota; Metazoa; Chordata; Craniata; Vertebrata; Euteleostomi; Mammalia; Eutheria; Euarchontoglires; Primates; Haplorrhini; Catarrhini; Hominidae; Homo	MYCT_HUMAN^MYCT_HUMAN^Q:6-550,H:80-628^41.982%ID^E:7.3e-151^RecName: Full=Proton myo-inositol cotransporter {ECO:0000305};^Eukaryota; Metazoa; Chordata; Craniata; Vertebrata; Euteleostomi; Mammalia; Eutheria; Euarchontoglires; Primates; Haplorrhini; Catarrhini; Hominidae; Homo	PF00083.25^Sugar_tr^Sugar (and other) transporter^12-339^E:4.6e-76`PF07690.17^MFS_1^Major Facilitator Superfamily^15-257^E:5.5e-21`PF00083.25^Sugar_tr^Sugar (and other) transporter^430-534^E:1.3e-20	sigP:0.41^19^0.723^0.453	KEGG:hsa:114134`KO:K08150	GO:0097450^cellular_component^astrocyte end-foot`GO:0044297^cellular_component^cell body`GO:0071944^cellular_component^cell periphery`GO:0042995^cellular_component^cell projection`GO:0005737^cellular_component^cytoplasm`GO:0030426^cellular_component^growth cone`GO:0005887^cellular_component^integral component of plasma membrane`GO:0043231^cellular_component^intracellular membrane-bounded organell…	GO:0097450^cellular_component^astrocyte end-foot`GO:0044297^cellular_component^cell body`GO:0071944^cellular_component^cell periphery`GO:0042995^cellular_component^cell projection`GO:0005737^cellular_component^cytoplasm`GO:0030426^cellular_component^growth cone`GO:0005887^cellular_component^integral component of plasma membrane`GO:0043231^cellular_component^intracellular membrane-bounded organell…	GO:0022857^molecular_function^transmembrane transporter activity`GO:0055085^biological_process^transmembrane transport`GO:0016021^cellular_component^integral component of membrane	bony fishes^8.879999999999999e-132^Eukaryota^Thalassophryne amazonica^Thalassophryne amazonica^proton myo-inositol cotransporter-like isoform X2 [Thalassophryne amazonica]	41.71990172	proton myo-inositol cotransporter-like isoform x2 (cluster_11156_pilon)	2035	93.7592	4.36216	34.6437	0.563145
cluster_7133_pilon	homeobox protein nkx-6.1-like, partial	nkx-6	Animal	NKX61_MESAU^NKX61_MESAU^Q:1976-2191,H:234-305^83.333%ID^E:5.43e-33^RecName: Full=Homeobox protein Nkx-6.1;^Eukaryota; Metazoa; Chordata; Craniata; Vertebrata; Euteleostomi; Mammalia; Eutheria; Euarchontoglires; Glires; Rodentia; Myomorpha; Muroidea; Cricetidae; Cricetinae; Mesocricetus	.	.	sigP:0.109^18^0.125^0.105	.	GO:0005634^cellular_component^nucleus`GO:0003700^molecular_function^DNA-binding transcription factor activity`GO:0043565^molecular_function^sequence-specific DNA binding`GO:0051594^biological_process^detection of glucose`GO:0000122^biological_process^negative regulation of transcription by RNA polymerase II`GO:0001764^biological_process^neuron migration`GO:0031016^biological_process^pancreas deve…	.	.	cephalopods^2.26e-37^Eukaryota^Octopus bimaculoides^Octopus bimaculoides^PREDICTED: homeobox protein Nkx-6.1-like, partial [Octopus bimaculoides]	42.12	homeobox protein nkx-6.1-like, partial (cluster_7133_pilon)	2500	99.08	7.962	55.52	0.9572
cluster_18814_pilon	porphobilinogen deaminase, chloroplastic	pbgd	Algae	HEM3_PEA^HEM3_PEA^Q:164-1108,H:44-367^64.815%ID^E:1.2e-142^RecName: Full=Porphobilinogen deaminase, chloroplastic;^Eukaryota; Viridiplantae; Streptophyta; Embryophyta; Tracheophyta; Spermatophyta; Magnoliopsida; eudicotyledons; Gunneridae; Pentapetalae; rosids; fabids; Fabales; Fabaceae; Papilionoideae; 50 kb inversion clade; NPAAA clade; Hologalegina; IRL clade; Fabeae; Pisum	HEM3_PEA^HEM3_PEA^Q:55-369,H:44-367^64.815%ID^E:2.47e-144^RecName: Full=Porphobilinogen deaminase, chloroplastic;^Eukaryota; Viridiplantae; Streptophyta; Embryophyta; Tracheophyta; Spermatophyta; Magnoliopsida; eudicotyledons; Gunneridae; Pentapetalae; rosids; fabids; Fabales; Fabaceae; Papilionoideae; 50 kb inversion clade; NPAAA clade; Hologalegina; IRL clade; Fabeae; Pisum	PF01379.21^Porphobil_deam^Porphobilinogen deaminase, dipyromethane cofactor binding domain^67-275^E:3.2e-78`PF03900.16^Porphobil_deamC^Porphobilinogen deaminase, C-terminal domain^290-361^E:1.1e-14	sigP:0.113^19^0.132^0.109	.	GO:0009507^cellular_component^chloroplast`GO:0004418^molecular_function^hydroxymethylbilane synthase activity`GO:0015995^biological_process^chlorophyll biosynthetic process`GO:0018160^biological_process^peptidyl-pyrromethane cofactor linkage`GO:0006782^biological_process^protoporphyrinogen IX biosynthetic process	GO:0009507^cellular_component^chloroplast`GO:0004418^molecular_function^hydroxymethylbilane synthase activity`GO:0015995^biological_process^chlorophyll biosynthetic process`GO:0018160^biological_process^peptidyl-pyrromethane cofactor linkage`GO:0006782^biological_process^protoporphyrinogen IX biosynthetic process	GO:0004418^molecular_function^hydroxymethylbilane synthase activity`GO:0033014^biological_process^tetrapyrrole biosynthetic process	green algae^9.539999999999996e-168^Eukaryota^Auxenochlorella protothecoides^Auxenochlorella protothecoides^Porphobilinogen deaminase, chloroplastic [Auxenochlorella protothecoides]	53.38504937	porphobilinogen deaminase, chloroplastic (cluster_18814_pilon)	1418	0	0	98.4485	19.8724
cluster_10936_pilon	phytoene desaturase	pds	Algae	PDS_NARPS^PDS_NARPS^Q:247-1752,H:56-548^56.461%ID^E:0^RecName: Full=15-cis-phytoene desaturase, chloroplastic/chromoplastic {ECO:0000305};^Eukaryota; Viridiplantae; Streptophyta; Embryophyta; Tracheophyta; Spermatophyta; Magnoliopsida; Liliopsida; Asparagales; Amaryllidaceae; Amaryllidoideae; Narcissus	PDS_NARPS^PDS_NARPS^Q:83-584,H:56-548^56.461%ID^E:0^RecName: Full=15-cis-phytoene desaturase, chloroplastic/chromoplastic {ECO:0000305};^Eukaryota; Viridiplantae; Streptophyta; Embryophyta; Tracheophyta; Spermatophyta; Magnoliopsida; Liliopsida; Asparagales; Amaryllidaceae; Amaryllidoideae; Narcissus	PF01266.25^DAO^FAD dependent oxidoreductase^128-394^E:8.9e-08`PF13450.7^NAD_binding_8^NAD(P)-binding Rossmann-like domain^130-196^E:2.4e-15`PF01593.25^Amino_oxidase^Flavin containing amine oxidoreductase^135-584^E:8.7e-66	sigP:0.297^35^0.737^0.377	.	GO:0009507^cellular_component^chloroplast`GO:0009509^cellular_component^chromoplast`GO:0016020^cellular_component^membrane`GO:0016166^molecular_function^phytoene dehydrogenase activity`GO:0016117^biological_process^carotenoid biosynthetic process	GO:0009507^cellular_component^chloroplast`GO:0009509^cellular_component^chromoplast`GO:0016020^cellular_component^membrane`GO:0016166^molecular_function^phytoene dehydrogenase activity`GO:0016117^biological_process^carotenoid biosynthetic process	GO:0016491^molecular_function^oxidoreductase activity`GO:0055114^biological_process^oxidation-reduction process	green algae^0.0^Eukaryota^Micromonas commoda^Micromonas commoda^phytoene desaturase [Micromonas commoda]	58.57078245	phytoene desaturase (cluster_10936_pilon)	2211	0	0	95.5224	6.23066
cluster_23164_pilon	cytochrome b6 (iss)	petb	Algae	.	.	.	sigP:0.213^14^0.337^0.201	.	.	.	.	green algae^5.7e-13^Eukaryota^Bathycoccus prasinos^Bathycoccus prasinos^cytochrome b6 (ISS) [Bathycoccus prasinos]	55.40935673	cytochrome b6 (iss) (cluster_23164_pilon)	684	0	0	92.2515	10.7675
cluster_16926_pilon	hypothetical protein volcadraft_72905	pete-1	Algae	PLAS_CHLRE^PLAS_CHLRE^Q:187-552,H:23-145^65.854%ID^E:7.11e-54^RecName: Full=Plastocyanin, chloroplastic;^Eukaryota; Viridiplantae; Chlorophyta; core chlorophytes; Chlorophyceae; Chlamydomonadales; Chlamydomonadaceae; Chlamydomonas	PLAS_TETOB^PLAS_TETOB^Q:42-184,H:5-145^62.238%ID^E:2.65e-55^RecName: Full=Plastocyanin, chloroplastic;^Eukaryota; Viridiplantae; Chlorophyta; core chlorophytes; Chlorophyceae; Sphaeropleales; Scenedesmaceae; Tetradesmus	PF13473.7^Cupredoxin_1^Cupredoxin-like domain^86-183^E:4.3e-08`PF00127.21^Copper-bind^Copper binding proteins, plastocyanin/azurin family^89-184^E:2.7e-34	sigP:0.157^21^0.309^0.156	KEGG:cre:CHLREDRAFT_185915`KO:K02638	GO:0009535^cellular_component^chloroplast thylakoid membrane`GO:0005507^molecular_function^copper ion binding`GO:0009055^molecular_function^electron transfer activity	GO:0009535^cellular_component^chloroplast thylakoid membrane`GO:0005507^molecular_function^copper ion binding`GO:0009055^molecular_function^electron transfer activity	GO:0005507^molecular_function^copper ion binding`GO:0009055^molecular_function^electron transfer activity	green algae^5.3299999999999994e-59^Eukaryota^Volvox carteri f. nagariensis^Volvox carteri f. nagariensis^hypothetical protein VOLCADRAFT_72905 [Volvox carteri f. nagariensis]	58.76436782	hypothetical protein volcadraft_72905 (cluster_16926_pilon)	696	0	0	86.7816	10.9899
cluster_26619_pilon	plastocyanin, chloroplastic	pete-2	Algae	PLAS_CHLRE^PLAS_CHLRE^Q:145-360,H:23-95^63.014%ID^E:3.86e-24^RecName: Full=Plastocyanin, chloroplastic;^Eukaryota; Viridiplantae; Chlorophyta; core chlorophytes; Chlorophyceae; Chlamydomonadales; Chlamydomonadaceae; Chlamydomonas	PLAS_CHLRE^PLAS_CHLRE^Q:30-120,H:2-95^57.447%ID^E:1.28e-24^RecName: Full=Plastocyanin, chloroplastic;^Eukaryota; Viridiplantae; Chlorophyta; core chlorophytes; Chlorophyceae; Chlamydomonadales; Chlamydomonadaceae; Chlamydomonas	PF00127.21^Copper-bind^Copper binding proteins, plastocyanin/azurin family^75-120^E:1.5e-11	sigP:0.135^58^0.157^0.128	KEGG:cre:CHLREDRAFT_185915`KO:K02638	GO:0009535^cellular_component^chloroplast thylakoid membrane`GO:0005507^molecular_function^copper ion binding`GO:0009055^molecular_function^electron transfer activity	GO:0009535^cellular_component^chloroplast thylakoid membrane`GO:0005507^molecular_function^copper ion binding`GO:0009055^molecular_function^electron transfer activity	GO:0005507^molecular_function^copper ion binding`GO:0009055^molecular_function^electron transfer activity	green algae^6.520000000000001e-27^Eukaryota^Auxenochlorella protothecoides^Auxenochlorella protothecoides^Plastocyanin, chloroplastic [Auxenochlorella protothecoides]	65.84699454	plastocyanin, chloroplastic (cluster_26619_pilon)	366	0	0	100	2.68852
cluster_21094_pilon	hypothetical protein chlncdraft_145238	petf-1	Algae	FER_CHLRE^FER_CHLRE^Q:283-564,H:34-122^47.872%ID^E:3.37e-22^RecName: Full=Ferredoxin, chloroplastic;^Eukaryota; Viridiplantae; Chlorophyta; core chlorophytes; Chlorophyceae; Chlamydomonadales; Chlamydomonadaceae; Chlamydomonas	FER_CHLRE^FER_CHLRE^Q:63-156,H:34-122^47.872%ID^E:4.43e-23^RecName: Full=Ferredoxin, chloroplastic;^Eukaryota; Viridiplantae; Chlorophyta; core chlorophytes; Chlorophyceae; Chlamydomonadales; Chlamydomonadaceae; Chlamydomonas	PF00111.28^Fer2^2Fe-2S iron-sulfur cluster binding domain^69-145^E:1.5e-15	sigP:0.181^27^0.233^0.148	KEGG:cre:CHLREDRAFT_147787`KO:K02639	GO:0009507^cellular_component^chloroplast`GO:0051537^molecular_function^2 iron, 2 sulfur cluster binding`GO:0009055^molecular_function^electron transfer activity`GO:0046872^molecular_function^metal ion binding	GO:0009507^cellular_component^chloroplast`GO:0051537^molecular_function^2 iron, 2 sulfur cluster binding`GO:0009055^molecular_function^electron transfer activity`GO:0046872^molecular_function^metal ion binding	GO:0009055^molecular_function^electron transfer activity`GO:0051536^molecular_function^iron-sulfur cluster binding	green algae^1.2299999999999999e-55^Eukaryota^Chlorella variabilis^Chlorella variabilis^hypothetical protein CHLNCDRAFT_145238 [Chlorella variabilis]	51.05328377	hypothetical protein chlncdraft_145238 (cluster_21094_pilon)	807	0	0	96.2825	8.91574
cluster_20910_pilon	apoferredoxin	petf-2	Algae	FDC2_ARATH^FDC2_ARATH^Q:811-1158,H:73-181^56.034%ID^E:3.4e-34^RecName: Full=Ferredoxin C 2, chloroplastic {ECO:0000303|PubMed:20966083};^Eukaryota; Viridiplantae; Streptophyta; Embryophyta; Tracheophyta; Spermatophyta; Magnoliopsida; eudicotyledons; Gunneridae; Pentapetalae; rosids; malvids; Brassicales; Brassicaceae; Camelineae; Arabidopsis	FDC2_ARATH^FDC2_ARATH^Q:240-355,H:73-181^56.034%ID^E:4.22e-35^RecName: Full=Ferredoxin C 2, chloroplastic {ECO:0000303|PubMed:20966083};^Eukaryota; Viridiplantae; Streptophyta; Embryophyta; Tracheophyta; Spermatophyta; Magnoliopsida; eudicotyledons; Gunneridae; Pentapetalae; rosids; malvids; Brassicales; Brassicaceae; Camelineae; Arabidopsis	PF00111.28^Fer2^2Fe-2S iron-sulfur cluster binding domain^233-306^E:9.1e-15	sigP:0.18^27^0.297^0.188	KEGG:ath:AT1G32550`KO:K02639	GO:0009507^cellular_component^chloroplast`GO:0051537^molecular_function^2 iron, 2 sulfur cluster binding`GO:0009055^molecular_function^electron transfer activity`GO:0046872^molecular_function^metal ion binding	GO:0009507^cellular_component^chloroplast`GO:0051537^molecular_function^2 iron, 2 sulfur cluster binding`GO:0009055^molecular_function^electron transfer activity`GO:0046872^molecular_function^metal ion binding	GO:0009055^molecular_function^electron transfer activity`GO:0051536^molecular_function^iron-sulfur cluster binding	green algae^2.669999999999999e-94^Eukaryota^Chlamydomonas reinhardtii^Chlamydomonas reinhardtii^apoferredoxin [Chlamydomonas reinhardtii]	61.62701458	apoferredoxin (cluster_20910_pilon)	1303	0	0	79.5856	5.89409
cluster_27836_pilon	apoferredoxin	petf-3	Algae	FER_SCEQU^FER_SCEQU^Q:157-438,H:3-96^85.106%ID^E:8.38e-45^RecName: Full=Ferredoxin;^Eukaryota; Viridiplantae; Chlorophyta; core chlorophytes; Chlorophyceae; Sphaeropleales; Scenedesmaceae; Scenedesmus	FER_CHLRE^FER_CHLRE^Q:3-128,H:2-126^70.543%ID^E:8.91e-58^RecName: Full=Ferredoxin, chloroplastic;^Eukaryota; Viridiplantae; Chlorophyta; core chlorophytes; Chlorophyceae; Chlamydomonadales; Chlamydomonadaceae; Chlamydomonas	PF00111.28^Fer2^2Fe-2S iron-sulfur cluster binding domain^45-114^E:1.4e-20	sigP:0.161^18^0.197^0.152	KEGG:cre:CHLREDRAFT_147787`KO:K02639	GO:0009507^cellular_component^chloroplast`GO:0051537^molecular_function^2 iron, 2 sulfur cluster binding`GO:0009055^molecular_function^electron transfer activity`GO:0046872^molecular_function^metal ion binding	GO:0009507^cellular_component^chloroplast`GO:0051537^molecular_function^2 iron, 2 sulfur cluster binding`GO:0009055^molecular_function^electron transfer activity`GO:0046872^molecular_function^metal ion binding	GO:0009055^molecular_function^electron transfer activity`GO:0051536^molecular_function^iron-sulfur cluster binding	green algae^1.4199999999999999e-42^Eukaryota^Chlamydomonas reinhardtii^Chlamydomonas reinhardtii^apoferredoxin [Chlamydomonas reinhardtii]	58.46153846	apoferredoxin (cluster_27836_pilon)	585	0	0	94.8718	4.56752
cluster_12154_pilon	ferredoxin-nadp reductase	peth	Algae	FENR_CHLRE^FENR_CHLRE^Q:4-915,H:52-354^75.329%ID^E:1.62e-175^RecName: Full=Ferredoxin--NADP reductase, chloroplastic;^Eukaryota; Viridiplantae; Chlorophyta; core chlorophytes; Chlorophyceae; Chlamydomonadales; Chlamydomonadaceae; Chlamydomonas	FENR_CHLRE^FENR_CHLRE^Q:2-305,H:52-354^75.329%ID^E:4.8e-177^RecName: Full=Ferredoxin--NADP reductase, chloroplastic;^Eukaryota; Viridiplantae; Chlorophyta; core chlorophytes; Chlorophyceae; Chlamydomonadales; Chlamydomonadaceae; Chlamydomonas	PF00175.22^NAD_binding_1^Oxidoreductase NAD-binding domain^160-272^E:5.4e-25	sigP:0.109^40^0.127^0.103	.	GO:0009570^cellular_component^chloroplast stroma`GO:0009535^cellular_component^chloroplast thylakoid membrane`GO:0004324^molecular_function^ferredoxin-NADP+ reductase activity`GO:0015979^biological_process^photosynthesis	GO:0009570^cellular_component^chloroplast stroma`GO:0009535^cellular_component^chloroplast thylakoid membrane`GO:0004324^molecular_function^ferredoxin-NADP+ reductase activity`GO:0015979^biological_process^photosynthesis	GO:0016491^molecular_function^oxidoreductase activity`GO:0055114^biological_process^oxidation-reduction process	green algae^0.0^Eukaryota^Chlamydomonas reinhardtii^Chlamydomonas reinhardtii^ferredoxin-nadp reductase [Chlamydomonas reinhardtii]	60.40609137	ferredoxin-nadp reductase (cluster_12154_pilon)	1182	0	0	97.2081	5.05245
cluster_22659_pilon	protein proton gradient regulation 5, chloroplastic-like	pgr5	Algae	PGR5_ARATH^PGR5_ARATH^Q:206-541,H:18-133^47.863%ID^E:5.64e-23^RecName: Full=Protein PROTON GRADIENT REGULATION 5, chloroplastic;^Eukaryota; Viridiplantae; Streptophyta; Embryophyta; Tracheophyta; Spermatophyta; Magnoliopsida; eudicotyledons; Gunneridae; Pentapetalae; rosids; malvids; Brassicales; Brassicaceae; Camelineae; Arabidopsis	PGR5_ARATH^PGR5_ARATH^Q:42-153,H:18-133^47.863%ID^E:3.18e-24^RecName: Full=Protein PROTON GRADIENT REGULATION 5, chloroplastic;^Eukaryota; Viridiplantae; Streptophyta; Embryophyta; Tracheophyta; Spermatophyta; Magnoliopsida; eudicotyledons; Gunneridae; Pentapetalae; rosids; malvids; Brassicales; Brassicaceae; Camelineae; Arabidopsis	.	sigP:0.122^19^0.191^0.128	KEGG:ath:AT2G05620	GO:0009507^cellular_component^chloroplast`GO:0009534^cellular_component^chloroplast thylakoid`GO:0009535^cellular_component^chloroplast thylakoid membrane`GO:0009055^molecular_function^electron transfer activity`GO:0071484^biological_process^cellular response to light intensity`GO:0010117^biological_process^photoprotection`GO:0009773^biological_process^photosynthetic electron transport in photosy…	GO:0009507^cellular_component^chloroplast`GO:0009534^cellular_component^chloroplast thylakoid`GO:0009535^cellular_component^chloroplast thylakoid membrane`GO:0009055^molecular_function^electron transfer activity`GO:0071484^biological_process^cellular response to light intensity`GO:0010117^biological_process^photoprotection`GO:0009773^biological_process^photosynthetic electron transport in photosy…	.	eudicots^2.5e-28^Eukaryota^Cynara cardunculus var. scolymus^Cynara cardunculus var. scolymus^protein PROTON GRADIENT REGULATION 5, chloroplastic-like [Cynara cardunculus var. scolymus]	58.17655572	protein proton gradient regulation 5, chloroplastic-like (cluster_22659_pilon)	691	0	0	91.0275	4.78582
cluster_12939_pilon	pgr5-like protein 1b, chloroplastic	pgrl1	Algae	PGL1A_ARATH^PGL1A_ARATH^Q:2-562,H:126-322^30.808%ID^E:7.19e-23^RecName: Full=PGR5-like protein 1A, chloroplastic;^Eukaryota; Viridiplantae; Streptophyta; Embryophyta; Tracheophyta; Spermatophyta; Magnoliopsida; eudicotyledons; Gunneridae; Pentapetalae; rosids; malvids; Brassicales; Brassicaceae; Camelineae; Arabidopsis	PGL1A_ARATH^PGL1A_ARATH^Q:1-187,H:126-322^30.808%ID^E:9.31e-24^RecName: Full=PGR5-like protein 1A, chloroplastic;^Eukaryota; Viridiplantae; Streptophyta; Embryophyta; Tracheophyta; Spermatophyta; Magnoliopsida; eudicotyledons; Gunneridae; Pentapetalae; rosids; malvids; Brassicales; Brassicaceae; Camelineae; Arabidopsis	.	sigP:0.172^12^0.43^0.199	KEGG:ath:AT4G22890	GO:0009507^cellular_component^chloroplast`GO:0009534^cellular_component^chloroplast thylakoid`GO:0009535^cellular_component^chloroplast thylakoid membrane`GO:0005829^cellular_component^cytosol`GO:0016021^cellular_component^integral component of membrane`GO:0009579^cellular_component^thylakoid`GO:0042802^molecular_function^identical protein binding`GO:0016730^molecular_function^oxidoreductase acti…	GO:0009507^cellular_component^chloroplast`GO:0009534^cellular_component^chloroplast thylakoid`GO:0009535^cellular_component^chloroplast thylakoid membrane`GO:0005829^cellular_component^cytosol`GO:0016021^cellular_component^integral component of membrane`GO:0009579^cellular_component^thylakoid`GO:0042802^molecular_function^identical protein binding`GO:0016730^molecular_function^oxidoreductase acti…	.	eudicots^8.640000000000001e-25^Eukaryota^Arachis hypogaea;Arachis ipaensis^peanut;Arachis ipaensis^PGR5-like protein 1B, chloroplastic [Arachis ipaensis]	54.76804124	pgr5-like protein 1b, chloroplastic (cluster_12939_pilon)	776	0	0	96.3918	10.4021
cluster_18795_pilon	piwi-like protein ago3	piwi	Animal	PIWL1_CHICK^PIWL1_CHICK^Q:18-458,H:722-867^44.295%ID^E:1.34e-32^RecName: Full=Piwi-like protein 1;^Eukaryota; Metazoa; Chordata; Craniata; Vertebrata; Euteleostomi; Archelosauria; Archosauria; Dinosauria; Saurischia; Theropoda; Coelurosauria; Aves; Neognathae; Galloanserae; Galliformes; Phasianidae; Phasianinae; Gallus	PIWL1_CHICK^PIWL1_CHICK^Q:6-152,H:722-867^44.295%ID^E:2.19e-35^RecName: Full=Piwi-like protein 1;^Eukaryota; Metazoa; Chordata; Craniata; Vertebrata; Euteleostomi; Archelosauria; Archosauria; Dinosauria; Saurischia; Theropoda; Coelurosauria; Aves; Neognathae; Galloanserae; Galliformes; Phasianidae; Phasianinae; Gallus	PF02171.18^Piwi^Piwi domain^1-135^E:2.9e-35	sigP:0.107^58^0.136^0.103	KEGG:gga:416804`KO:K02156	GO:0033391^cellular_component^chromatoid body`GO:0005737^cellular_component^cytoplasm`GO:0097433^cellular_component^dense body`GO:0005634^cellular_component^nucleus`GO:0043186^cellular_component^P granule`GO:0004521^molecular_function^endoribonuclease activity`GO:0046872^molecular_function^metal ion binding`GO:0003729^molecular_function^mRNA binding`GO:0140262^molecular_function^mRNA cap binding …	GO:0033391^cellular_component^chromatoid body`GO:0005737^cellular_component^cytoplasm`GO:0097433^cellular_component^dense body`GO:0005634^cellular_component^nucleus`GO:0043186^cellular_component^P granule`GO:0004521^molecular_function^endoribonuclease activity`GO:0046872^molecular_function^metal ion binding`GO:0003729^molecular_function^mRNA binding`GO:0140262^molecular_function^mRNA cap binding …	GO:0003676^molecular_function^nucleic acid binding	beetles^3.039999999999999e-39^Eukaryota^Leptinotarsa decemlineata^Colorado potato beetle^piwi-like protein Ago3 [Leptinotarsa decemlineata]	38.26714801	piwi-like protein ago3 (cluster_18795_pilon)	1108	98.1949	6.66606	62.8159	1.72653
cluster_35_pilon	protochlorophyllide reductase	por	Algae	POR_MARPA^POR_MARPA^Q:370-1350,H:145-456^45.509%ID^E:3.02e-90^RecName: Full=Protochlorophyllide reductase, chloroplastic;^Eukaryota; Viridiplantae; Streptophyta; Embryophyta; Marchantiophyta; Marchantiopsida; Marchantiidae; Marchantiales; Marchantiaceae; Marchantia	PORA_ARATH^PORA_ARATH^Q:85-452,H:54-405^44.149%ID^E:4.8e-104^RecName: Full=Protochlorophyllide reductase A, chloroplastic;^Eukaryota; Viridiplantae; Streptophyta; Embryophyta; Tracheophyta; Spermatophyta; Magnoliopsida; eudicotyledons; Gunneridae; Pentapetalae; rosids; malvids; Brassicales; Brassicaceae; Camelineae; Arabidopsis	PF00106.26^adh_short^short chain dehydrogenase^125-270^E:2.4e-16	sigP:0.464^39^0.72^0.402	KEGG:ath:AT5G54190`KO:K00218	GO:0009507^cellular_component^chloroplast`GO:0016630^molecular_function^protochlorophyllide reductase activity`GO:0015995^biological_process^chlorophyll biosynthetic process`GO:0015979^biological_process^photosynthesis	GO:0009507^cellular_component^chloroplast`GO:0009941^cellular_component^chloroplast envelope`GO:0009534^cellular_component^chloroplast thylakoid`GO:0016630^molecular_function^protochlorophyllide reductase activity`GO:0015995^biological_process^chlorophyll biosynthetic process`GO:0009640^biological_process^photomorphogenesis`GO:0015979^biological_process^photosynthesis`GO:0009723^biological_proces…	.	eudicots^8.439999999999998e-96^Eukaryota^Momordica charantia^bitter melon^protochlorophyllide reductase [Momordica charantia]	59.17759237	protochlorophyllide reductase (cluster_35_pilon)	1678	0	0	93.2658	12.5066
cluster_21616_pilon	hypothetical protein volcadraft_119932, partial	ppl1-1	Algae	PPL1_ARATH^PPL1_ARATH^Q:736-1080,H:119-229^32.203%ID^E:1.37e-07^RecName: Full=PsbP-like protein 1, chloroplastic;^Eukaryota; Viridiplantae; Streptophyta; Embryophyta; Tracheophyta; Spermatophyta; Magnoliopsida; eudicotyledons; Gunneridae; Pentapetalae; rosids; malvids; Brassicales; Brassicaceae; Camelineae; Arabidopsis	PPL1_ARATH^PPL1_ARATH^Q:157-272,H:119-230^31.933%ID^E:8.45e-08^RecName: Full=PsbP-like protein 1, chloroplastic;^Eukaryota; Viridiplantae; Streptophyta; Embryophyta; Tracheophyta; Spermatophyta; Magnoliopsida; eudicotyledons; Gunneridae; Pentapetalae; rosids; malvids; Brassicales; Brassicaceae; Camelineae; Arabidopsis	PF01789.17^PsbP^PsbP^125-270^E:7.2e-11	sigP:0.238^48^0.228^0.190	KEGG:ath:AT3G55330`KO:K02717	GO:0009507^cellular_component^chloroplast`GO:0009543^cellular_component^chloroplast thylakoid lumen`GO:0005829^cellular_component^cytosol`GO:0019898^cellular_component^extrinsic component of membrane`GO:0009654^cellular_component^photosystem II oxygen evolving complex`GO:0009579^cellular_component^thylakoid`GO:0031977^cellular_component^thylakoid lumen`GO:0005509^molecular_function^calcium ion bi…	GO:0009507^cellular_component^chloroplast`GO:0009543^cellular_component^chloroplast thylakoid lumen`GO:0005829^cellular_component^cytosol`GO:0019898^cellular_component^extrinsic component of membrane`GO:0009654^cellular_component^photosystem II oxygen evolving complex`GO:0009579^cellular_component^thylakoid`GO:0031977^cellular_component^thylakoid lumen`GO:0005509^molecular_function^calcium ion bi…	GO:0005509^molecular_function^calcium ion binding`GO:0015979^biological_process^photosynthesis`GO:0009523^cellular_component^photosystem II`GO:0009654^cellular_component^photosystem II oxygen evolving complex`GO:0019898^cellular_component^extrinsic component of membrane	green algae^1.25e-18^Eukaryota^Volvox carteri f. nagariensis^Volvox carteri f. nagariensis^hypothetical protein VOLCADRAFT_119932, partial [Volvox carteri f. nagariensis]	60.60100167	hypothetical protein volcadraft_119932, partial (cluster_21616_pilon)	1198	0	0	99.6661	8.9591
cluster_20216_pilon	mog1p/psbp-like protein	ppl1-2	Algae	PPD7_ARATH^PPD7_ARATH^Q:498-1175,H:48-276^35.217%ID^E:1.4e-36^RecName: Full=PsbP domain-containing protein 7, chloroplastic;^Eukaryota; Viridiplantae; Streptophyta; Embryophyta; Tracheophyta; Spermatophyta; Magnoliopsida; eudicotyledons; Gunneridae; Pentapetalae; rosids; malvids; Brassicales; Brassicaceae; Camelineae; Arabidopsis	PPD7_ARATH^PPD7_ARATH^Q:117-344,H:48-278^39.485%ID^E:1.2e-53^RecName: Full=PsbP domain-containing protein 7, chloroplastic;^Eukaryota; Viridiplantae; Streptophyta; Embryophyta; Tracheophyta; Spermatophyta; Magnoliopsida; eudicotyledons; Gunneridae; Pentapetalae; rosids; malvids; Brassicales; Brassicaceae; Camelineae; Arabidopsis	PF01789.17^PsbP^PsbP^165-344^E:7.7e-25	sigP:0.156^13^0.288^0.168	KEGG:ath:AT3G05410	GO:0009507^cellular_component^chloroplast`GO:0019898^cellular_component^extrinsic component of membrane`GO:0009654^cellular_component^photosystem II oxygen evolving complex`GO:0005509^molecular_function^calcium ion binding`GO:0015979^biological_process^photosynthesis	GO:0009507^cellular_component^chloroplast`GO:0019898^cellular_component^extrinsic component of membrane`GO:0009654^cellular_component^photosystem II oxygen evolving complex`GO:0005509^molecular_function^calcium ion binding`GO:0015979^biological_process^photosynthesis	GO:0005509^molecular_function^calcium ion binding`GO:0015979^biological_process^photosynthesis`GO:0009523^cellular_component^photosystem II`GO:0009654^cellular_component^photosystem II oxygen evolving complex`GO:0019898^cellular_component^extrinsic component of membrane	green algae^3.35e-54^Eukaryota^Coccomyxa subellipsoidea C-169^Coccomyxa subellipsoidea C-169^Mog1p/PsbP-like protein [Coccomyxa subellipsoidea C-169]	59.98526161	mog1p/psbp-like protein (cluster_20216_pilon)	1357	0	0	96.4628	6.51953
cluster_12853_pilon	psbp-like protein 1, chloroplastic	ppl1-3	Algae	PPL1_ARATH^PPL1_ARATH^Q:306-767,H:73-226^53.247%ID^E:2.4e-52^RecName: Full=PsbP-like protein 1, chloroplastic;^Eukaryota; Viridiplantae; Streptophyta; Embryophyta; Tracheophyta; Spermatophyta; Magnoliopsida; eudicotyledons; Gunneridae; Pentapetalae; rosids; malvids; Brassicales; Brassicaceae; Camelineae; Arabidopsis	PPL1_ARATH^PPL1_ARATH^Q:66-229,H:64-226^53.049%ID^E:5.78e-56^RecName: Full=PsbP-like protein 1, chloroplastic;^Eukaryota; Viridiplantae; Streptophyta; Embryophyta; Tracheophyta; Spermatophyta; Magnoliopsida; eudicotyledons; Gunneridae; Pentapetalae; rosids; malvids; Brassicales; Brassicaceae; Camelineae; Arabidopsis	PF01789.17^PsbP^PsbP^83-230^E:1.9e-44	sigP:0.232^17^0.405^0.284	KEGG:ath:AT3G55330`KO:K02717	GO:0009507^cellular_component^chloroplast`GO:0009543^cellular_component^chloroplast thylakoid lumen`GO:0005829^cellular_component^cytosol`GO:0019898^cellular_component^extrinsic component of membrane`GO:0009654^cellular_component^photosystem II oxygen evolving complex`GO:0009579^cellular_component^thylakoid`GO:0031977^cellular_component^thylakoid lumen`GO:0005509^molecular_function^calcium ion bi…	GO:0009507^cellular_component^chloroplast`GO:0009543^cellular_component^chloroplast thylakoid lumen`GO:0005829^cellular_component^cytosol`GO:0019898^cellular_component^extrinsic component of membrane`GO:0009654^cellular_component^photosystem II oxygen evolving complex`GO:0009579^cellular_component^thylakoid`GO:0031977^cellular_component^thylakoid lumen`GO:0005509^molecular_function^calcium ion bi…	GO:0005509^molecular_function^calcium ion binding`GO:0015979^biological_process^photosynthesis`GO:0009523^cellular_component^photosystem II`GO:0009654^cellular_component^photosystem II oxygen evolving complex`GO:0019898^cellular_component^extrinsic component of membrane	mosses^2.7300000000000002e-61^Eukaryota^Physcomitrella patens^Physcomitrella patens^psbP-like protein 1, chloroplastic [Physcomitrium patens]	60.52123552	psbp-like protein 1, chloroplastic (cluster_12853_pilon)	1036	0	0	97.3938	10.0376
cluster_790_pilon	hypothetical protein volcadraft_83109	ppoc	Algae	PPOC_ORYSJ^PPOC_ORYSJ^Q:1014-1802,H:272-532^53.03%ID^E:5.95e-148^RecName: Full=Protoporphyrinogen oxidase, chloroplastic;^Eukaryota; Viridiplantae; Streptophyta; Embryophyta; Tracheophyta; Spermatophyta; Magnoliopsida; Liliopsida; Poales; Poaceae; BOP clade; Oryzoideae; Oryzeae; Oryzinae; Oryza; Oryza sativa`PPOC_ORYSJ^PPOC_ORYSJ^Q:367-972,H:57-258^66.341%ID^E:5.95e-148^RecName: Full=Protoporphyr…	PPOC_SPIOL^PPOC_SPIOL^Q:123-334,H:83-294^65.728%ID^E:2.56e-94^RecName: Full=Protoporphyrinogen oxidase 1, chloroplastic {ECO:0000305};^Eukaryota; Viridiplantae; Streptophyta; Embryophyta; Tracheophyta; Spermatophyta; Magnoliopsida; eudicotyledons; Gunneridae; Pentapetalae; Caryophyllales; Chenopodiaceae; Chenopodioideae; Anserineae; Spinacia	PF13450.7^NAD_binding_8^NAD(P)-binding Rossmann-like domain^126-186^E:1.7e-09`PF01593.25^Amino_oxidase^Flavin containing amine oxidoreductase^131-313^E:1.1e-36	sigP:0.163^40^0.458^0.151	KEGG:ag:BAA96808`KO:K00231	GO:0009941^cellular_component^chloroplast envelope`GO:0009534^cellular_component^chloroplast thylakoid`GO:0016491^molecular_function^oxidoreductase activity`GO:0004729^molecular_function^oxygen-dependent protoporphyrinogen oxidase activity`GO:0015995^biological_process^chlorophyll biosynthetic process`GO:0006783^biological_process^heme biosynthetic process`GO:0006782^biological_process^protoporph…	GO:0009706^cellular_component^chloroplast inner membrane`GO:0009535^cellular_component^chloroplast thylakoid membrane`GO:0055035^cellular_component^plastid thylakoid membrane`GO:0004729^molecular_function^oxygen-dependent protoporphyrinogen oxidase activity`GO:0015995^biological_process^chlorophyll biosynthetic process`GO:0006782^biological_process^protoporphyrinogen IX biosynthetic process	GO:0016491^molecular_function^oxidoreductase activity`GO:0055114^biological_process^oxidation-reduction process	green algae^5.249999999999998e-175^Eukaryota^Volvox carteri f. nagariensis^Volvox carteri f. nagariensis^hypothetical protein VOLCADRAFT_83109 [Volvox carteri f. nagariensis]	58.97187197	hypothetical protein volcadraft_83109 (cluster_790_pilon)	2062	0	0	95.0048	7.07226
cluster_22661_pilon	psi-d1 precursor	psad	Algae	PSAD_CHLRE^PSAD_CHLRE^Q:294-695,H:56-189^81.343%ID^E:1.03e-76^RecName: Full=Photosystem I reaction center subunit II, chloroplastic;^Eukaryota; Viridiplantae; Chlorophyta; core chlorophytes; Chlorophyceae; Chlamydomonadales; Chlamydomonadaceae; Chlamydomonas	PSAD_CHLRE^PSAD_CHLRE^Q:98-231,H:56-189^81.343%ID^E:4.6e-77^RecName: Full=Photosystem I reaction center subunit II, chloroplastic;^Eukaryota; Viridiplantae; Chlorophyta; core chlorophytes; Chlorophyceae; Chlamydomonadales; Chlamydomonadaceae; Chlamydomonas	PF02531.17^PsaD^PsaD^103-234^E:2.2e-66	sigP:0.125^48^0.363^0.122	KEGG:cre:CHLREDRAFT_184971`KO:K02692	GO:0009535^cellular_component^chloroplast thylakoid membrane`GO:0009538^cellular_component^photosystem I reaction center`GO:0015979^biological_process^photosynthesis	GO:0009535^cellular_component^chloroplast thylakoid membrane`GO:0009538^cellular_component^photosystem I reaction center`GO:0015979^biological_process^photosynthesis	GO:0015979^biological_process^photosynthesis`GO:0009522^cellular_component^photosystem I`GO:0009538^cellular_component^photosystem I reaction center	green algae^1.0599999999999997e-81^Eukaryota^Coccomyxa subellipsoidea C-169^Coccomyxa subellipsoidea C-169^PSI-D1 precursor [Coccomyxa subellipsoidea C-169]	59.42720764	psi-d1 precursor (cluster_22661_pilon)	838	0	0	75.2983	3.94033
cluster_8357_pilon	photosystem i subunit xi, chloroplast precursor	psal	Algae	PSAL_HORVU^PSAL_HORVU^Q:236-700,H:50-207^60.759%ID^E:2.58e-53^RecName: Full=Photosystem I reaction center subunit XI, chloroplastic;^Eukaryota; Viridiplantae; Streptophyta; Embryophyta; Tracheophyta; Spermatophyta; Magnoliopsida; Liliopsida; Poales; Poaceae; BOP clade; Pooideae; Triticodae; Triticeae; Hordeinae; Hordeum	PSAL_HORVU^PSAL_HORVU^Q:6-203,H:2-207^52.913%ID^E:1.49e-55^RecName: Full=Photosystem I reaction center subunit XI, chloroplastic;^Eukaryota; Viridiplantae; Streptophyta; Embryophyta; Tracheophyta; Spermatophyta; Magnoliopsida; Liliopsida; Poales; Poaceae; BOP clade; Pooideae; Triticodae; Triticeae; Hordeinae; Hordeum	PF02605.16^PsaL^Photosystem I reaction centre subunit XI^51-199^E:6.9e-56	sigP:0.149^22^0.222^0.148	.	GO:0009535^cellular_component^chloroplast thylakoid membrane`GO:0016021^cellular_component^integral component of membrane`GO:0009538^cellular_component^photosystem I reaction center`GO:0015979^biological_process^photosynthesis	GO:0009535^cellular_component^chloroplast thylakoid membrane`GO:0016021^cellular_component^integral component of membrane`GO:0009538^cellular_component^photosystem I reaction center`GO:0015979^biological_process^photosynthesis	GO:0015979^biological_process^photosynthesis`GO:0009522^cellular_component^photosystem I`GO:0009538^cellular_component^photosystem I reaction center	green algae^4.529999999999999e-84^Eukaryota^Micromonas pusilla CCMP1545^Micromonas pusilla CCMP1545^photosystem I subunit XI, chloroplast precursor [Micromonas pusilla CCMP1545]	60.78947368	photosystem i subunit xi, chloroplast precursor (cluster_8357_pilon)	760	0	0	95.5263	12.2658
cluster_24646_pilon	hypothetical protein chlncdraft_19726	psb28	Algae	PSB28_ORYSJ^PSB28_ORYSJ^Q:172-576,H:41-177^54.015%ID^E:1.23e-45^RecName: Full=Photosystem II reaction center PSB28 protein, chloroplastic;^Eukaryota; Viridiplantae; Streptophyta; Embryophyta; Tracheophyta; Spermatophyta; Magnoliopsida; Liliopsida; Poales; Poaceae; BOP clade; Oryzoideae; Oryzeae; Oryzinae; Oryza; Oryza sativa	PSB28_ORYSJ^PSB28_ORYSJ^Q:58-192,H:41-177^54.015%ID^E:2.22e-47^RecName: Full=Photosystem II reaction center PSB28 protein, chloroplastic;^Eukaryota; Viridiplantae; Streptophyta; Embryophyta; Tracheophyta; Spermatophyta; Magnoliopsida; Liliopsida; Poales; Poaceae; BOP clade; Oryzoideae; Oryzeae; Oryzinae; Oryza; Oryza sativa	PF03912.15^Psb28^Psb28 protein^87-192^E:4.3e-42	sigP:0.182^15^0.394^0.232	KEGG:osa:4326537`KO:K08903	GO:0009570^cellular_component^chloroplast stroma`GO:0009535^cellular_component^chloroplast thylakoid membrane`GO:0009654^cellular_component^photosystem II oxygen evolving complex`GO:0015979^biological_process^photosynthesis	GO:0009570^cellular_component^chloroplast stroma`GO:0009535^cellular_component^chloroplast thylakoid membrane`GO:0009654^cellular_component^photosystem II oxygen evolving complex`GO:0015979^biological_process^photosynthesis	GO:0015979^biological_process^photosynthesis`GO:0009523^cellular_component^photosystem II`GO:0009654^cellular_component^photosystem II oxygen evolving complex`GO:0016020^cellular_component^membrane	green algae^1.1699999999999999e-55^Eukaryota^Chlorella variabilis^Chlorella variabilis^hypothetical protein CHLNCDRAFT_19726 [Chlorella variabilis]	57.26141079	hypothetical protein chlncdraft_19726 (cluster_24646_pilon)	964	0	0	87.5519	4.67635
cluster_7981_pilon	putative psbm, psii-m, photosystem ii polypeptide, typically encoded in the chloroplast genome	psbm	Algae	PSBM_NEPOL^PSBM_NEPOL^Q:304-405,H:1-34^70.588%ID^E:6.06e-10^RecName: Full=Photosystem II reaction center protein M {ECO:0000255|HAMAP-Rule:MF_00438};^Eukaryota; Viridiplantae; Chlorophyta; Nephroselmidophyceae; Nephroselmidales; Nephroselmidaceae; Nephroselmis	PSBM_NEPOL^PSBM_NEPOL^Q:102-135,H:1-34^70.588%ID^E:1.32e-10^RecName: Full=Photosystem II reaction center protein M {ECO:0000255|HAMAP-Rule:MF_00438};^Eukaryota; Viridiplantae; Chlorophyta; Nephroselmidophyceae; Nephroselmidales; Nephroselmidaceae; Nephroselmis	PF05151.13^PsbM^Photosystem II reaction centre M protein (PsbM)^103-132^E:5e-15	sigP:0.207^28^0.376^0.222	.	GO:0009535^cellular_component^chloroplast thylakoid membrane`GO:0016021^cellular_component^integral component of membrane`GO:0009523^cellular_component^photosystem II`GO:0019684^biological_process^photosynthesis, light reaction	GO:0009535^cellular_component^chloroplast thylakoid membrane`GO:0016021^cellular_component^integral component of membrane`GO:0009523^cellular_component^photosystem II`GO:0019684^biological_process^photosynthesis, light reaction	GO:0015979^biological_process^photosynthesis`GO:0019684^biological_process^photosynthesis, light reaction`GO:0009523^cellular_component^photosystem II`GO:0016021^cellular_component^integral component of membrane	green algae^8.140000000000001e-27^Eukaryota^Ostreococcus lucimarinus CCE9901^Ostreococcus lucimarinus CCE9901^putative psbM, PSII-M, photosystem II polypeptide, typically encoded in the chloroplast genome [Ostreococcus lucimarinus CCE9901]	55.07487521	putative psbm, psii-m, photosystem ii polypeptide, typically encoded in the chloroplast genome (cluster_7981_pilon)	601	0	0	95.1747	5.78037
cluster_3914_pilon	33kda oxygen evolving protein of photosystem ii	psbo	Algae	PSBO_VOLCA^PSBO_VOLCA^Q:287-1006,H:54-293^75.417%ID^E:4.13e-130^RecName: Full=Oxygen-evolving enhancer protein 1, chloroplastic;^Eukaryota; Viridiplantae; Chlorophyta; core chlorophytes; Chlorophyceae; Chlamydomonadales; Volvocaceae; Volvox	PSBO_VOLCA^PSBO_VOLCA^Q:92-335,H:50-293^75.41%ID^E:4.29e-134^RecName: Full=Oxygen-evolving enhancer protein 1, chloroplastic;^Eukaryota; Viridiplantae; Chlorophyta; core chlorophytes; Chlorophyceae; Chlamydomonadales; Volvocaceae; Volvox	PF01716.19^MSP^Manganese-stabilising protein / photosystem II polypeptide^102-333^E:5.5e-98	sigP:0.307^34^0.645^0.352	.	GO:0009535^cellular_component^chloroplast thylakoid membrane`GO:0009654^cellular_component^photosystem II oxygen evolving complex`GO:0010242^molecular_function^oxygen evolving activity`GO:0010207^biological_process^photosystem II assembly`GO:0042549^biological_process^photosystem II stabilization	GO:0009535^cellular_component^chloroplast thylakoid membrane`GO:0009654^cellular_component^photosystem II oxygen evolving complex`GO:0010242^molecular_function^oxygen evolving activity`GO:0010207^biological_process^photosystem II assembly`GO:0042549^biological_process^photosystem II stabilization	GO:0010242^molecular_function^oxygen evolving activity`GO:0010207^biological_process^photosystem II assembly`GO:0042549^biological_process^photosystem II stabilization`GO:0009654^cellular_component^photosystem II oxygen evolving complex	green algae^1.1799999999999998e-138^Eukaryota^Coccomyxa subellipsoidea C-169^Coccomyxa subellipsoidea C-169^33kDa oxygen evolving protein of photosystem II [Coccomyxa subellipsoidea C-169]	58.996139	33kda oxygen evolving protein of photosystem ii (cluster_3914_pilon)	1295	0	0	97.6834	15.1089
cluster_22642_pilon	photosystem ii thylakoid lumenal 29.8 kda protein psbp	psbp-1	Algae	PPD4_ARATH^PPD4_ARATH^Q:393-1049,H:46-259^46.606%ID^E:1.79e-57^RecName: Full=PsbP domain-containing protein 4, chloroplastic;^Eukaryota; Viridiplantae; Streptophyta; Embryophyta; Tracheophyta; Spermatophyta; Magnoliopsida; eudicotyledons; Gunneridae; Pentapetalae; rosids; malvids; Brassicales; Brassicaceae; Camelineae; Arabidopsis	PPD4_ARATH^PPD4_ARATH^Q:131-349,H:46-259^46.606%ID^E:6.13e-58^RecName: Full=PsbP domain-containing protein 4, chloroplastic;^Eukaryota; Viridiplantae; Streptophyta; Embryophyta; Tracheophyta; Spermatophyta; Magnoliopsida; eudicotyledons; Gunneridae; Pentapetalae; rosids; malvids; Brassicales; Brassicaceae; Camelineae; Arabidopsis	PF01789.17^PsbP^PsbP^199-349^E:4.9e-12	sigP:0.119^11^0.171^0.123	KEGG:ath:AT1G77090	GO:0009507^cellular_component^chloroplast`GO:0009570^cellular_component^chloroplast stroma`GO:0009534^cellular_component^chloroplast thylakoid`GO:0009543^cellular_component^chloroplast thylakoid lumen`GO:0005829^cellular_component^cytosol`GO:0019898^cellular_component^extrinsic component of membrane`GO:0005739^cellular_component^mitochondrion`GO:0009654^cellular_component^photosystem II oxygen ev…	GO:0009507^cellular_component^chloroplast`GO:0009570^cellular_component^chloroplast stroma`GO:0009534^cellular_component^chloroplast thylakoid`GO:0009543^cellular_component^chloroplast thylakoid lumen`GO:0005829^cellular_component^cytosol`GO:0019898^cellular_component^extrinsic component of membrane`GO:0005739^cellular_component^mitochondrion`GO:0009654^cellular_component^photosystem II oxygen ev…	GO:0005509^molecular_function^calcium ion binding`GO:0015979^biological_process^photosynthesis`GO:0009523^cellular_component^photosystem II`GO:0009654^cellular_component^photosystem II oxygen evolving complex`GO:0019898^cellular_component^extrinsic component of membrane	green algae^8.829999999999999e-87^Eukaryota^Chlamydomonas reinhardtii^Chlamydomonas reinhardtii^photosystem II thylakoid lumenal 29.8 kDa protein PsbP [Chlamydomonas reinhardtii]	59.48275862	photosystem ii thylakoid lumenal 29.8 kda protein psbp (cluster_22642_pilon)	1160	0	0	81.8103	4.23017
cluster_23338_pilon	oxygen-evolving enhancer protein 2, chloroplastic	psbp-2	Algae	PSBP_CHLRE^PSBP_CHLRE^Q:239-817,H:51-244^50.256%ID^E:3.8e-57^RecName: Full=Oxygen-evolving enhancer protein 2, chloroplastic;^Eukaryota; Viridiplantae; Chlorophyta; core chlorophytes; Chlorophyceae; Chlamydomonadales; Chlamydomonadaceae; Chlamydomonas	PSBP_SOLTU^PSBP_SOLTU^Q:12-273,H:1-260^42.045%ID^E:2.83e-59^RecName: Full=Oxygen-evolving enhancer protein 2, chloroplastic;^Eukaryota; Viridiplantae; Streptophyta; Embryophyta; Tracheophyta; Spermatophyta; Magnoliopsida; eudicotyledons; Gunneridae; Pentapetalae; asterids; lamiids; Solanales; Solanaceae; Solanoideae; Solaneae; Solanum	PF01789.17^PsbP^PsbP^102-271^E:1.2e-23	sigP:0.164^31^0.312^0.182	KEGG:sot:102603839`KO:K02717	GO:0009535^cellular_component^chloroplast thylakoid membrane`GO:0019898^cellular_component^extrinsic component of membrane`GO:0009654^cellular_component^photosystem II oxygen evolving complex`GO:0005509^molecular_function^calcium ion binding`GO:0015979^biological_process^photosynthesis	GO:0009535^cellular_component^chloroplast thylakoid membrane`GO:0019898^cellular_component^extrinsic component of membrane`GO:0009654^cellular_component^photosystem II oxygen evolving complex`GO:0005509^molecular_function^calcium ion binding`GO:0015979^biological_process^photosynthesis	GO:0005509^molecular_function^calcium ion binding`GO:0015979^biological_process^photosynthesis`GO:0009523^cellular_component^photosystem II`GO:0009654^cellular_component^photosystem II oxygen evolving complex`GO:0019898^cellular_component^extrinsic component of membrane	eudicots^7.6799999999999985e-59^Eukaryota^Brassica napus^rape^oxygen-evolving enhancer protein 2, chloroplastic [Brassica napus]	58.24693685	oxygen-evolving enhancer protein 2, chloroplastic (cluster_23338_pilon)	1061	0	0	97.0782	9.22337
cluster_22817_pilon	predicted protein	psbp-3	Algae	PPD3_ARATH^PPD3_ARATH^Q:380-997,H:54-245^34.742%ID^E:3.68e-23^RecName: Full=PsbP domain-containing protein 3, chloroplastic;^Eukaryota; Viridiplantae; Streptophyta; Embryophyta; Tracheophyta; Spermatophyta; Magnoliopsida; eudicotyledons; Gunneridae; Pentapetalae; rosids; malvids; Brassicales; Brassicaceae; Camelineae; Arabidopsis	PPD3_ARATH^PPD3_ARATH^Q:127-332,H:54-245^34.742%ID^E:2.96e-24^RecName: Full=PsbP domain-containing protein 3, chloroplastic;^Eukaryota; Viridiplantae; Streptophyta; Embryophyta; Tracheophyta; Spermatophyta; Magnoliopsida; eudicotyledons; Gunneridae; Pentapetalae; rosids; malvids; Brassicales; Brassicaceae; Camelineae; Arabidopsis	PF01789.17^PsbP^PsbP^155-332^E:1.7e-21	sigP:0.151^25^0.214^0.161	KEGG:ath:AT1G76450	GO:0009507^cellular_component^chloroplast`GO:0009543^cellular_component^chloroplast thylakoid lumen`GO:0009535^cellular_component^chloroplast thylakoid membrane`GO:0019898^cellular_component^extrinsic component of membrane`GO:0005739^cellular_component^mitochondrion`GO:0009654^cellular_component^photosystem II oxygen evolving complex`GO:0009579^cellular_component^thylakoid`GO:0031977^cellular_com…	GO:0009507^cellular_component^chloroplast`GO:0009543^cellular_component^chloroplast thylakoid lumen`GO:0009535^cellular_component^chloroplast thylakoid membrane`GO:0019898^cellular_component^extrinsic component of membrane`GO:0005739^cellular_component^mitochondrion`GO:0009654^cellular_component^photosystem II oxygen evolving complex`GO:0009579^cellular_component^thylakoid`GO:0031977^cellular_com…	GO:0005509^molecular_function^calcium ion binding`GO:0015979^biological_process^photosynthesis`GO:0009523^cellular_component^photosystem II`GO:0009654^cellular_component^photosystem II oxygen evolving complex`GO:0019898^cellular_component^extrinsic component of membrane	green algae^1.3999999999999998e-44^Eukaryota^Chlamydomonas reinhardtii^Chlamydomonas reinhardtii^predicted protein [Chlamydomonas reinhardtii]	57.29349736	predicted protein (cluster_22817_pilon)	1138	0	0	71.9684	5.52724
cluster_23877_pilon	hypothetical protein chlncdraft_141958	psbp-4	Algae	PPD1_ARATH^PPD1_ARATH^Q:375-902,H:109-284^46.023%ID^E:2.31e-48^RecName: Full=PsbP domain-containing protein 1, chloroplastic;^Eukaryota; Viridiplantae; Streptophyta; Embryophyta; Tracheophyta; Spermatophyta; Magnoliopsida; eudicotyledons; Gunneridae; Pentapetalae; rosids; malvids; Brassicales; Brassicaceae; Camelineae; Arabidopsis	PPD1_ARATH^PPD1_ARATH^Q:73-300,H:59-284^41.921%ID^E:3.07e-54^RecName: Full=PsbP domain-containing protein 1, chloroplastic;^Eukaryota; Viridiplantae; Streptophyta; Embryophyta; Tracheophyta; Spermatophyta; Magnoliopsida; eudicotyledons; Gunneridae; Pentapetalae; rosids; malvids; Brassicales; Brassicaceae; Camelineae; Arabidopsis	PF01789.17^PsbP^PsbP^124-299^E:2.3e-36	sigP:0.135^60^0.168^0.117	KEGG:ath:AT4G15510	GO:0009507^cellular_component^chloroplast`GO:0009570^cellular_component^chloroplast stroma`GO:0009543^cellular_component^chloroplast thylakoid lumen`GO:0009535^cellular_component^chloroplast thylakoid membrane`GO:0019898^cellular_component^extrinsic component of membrane`GO:0009654^cellular_component^photosystem II oxygen evolving complex`GO:0009579^cellular_component^thylakoid`GO:0031977^cellula…	GO:0009507^cellular_component^chloroplast`GO:0009570^cellular_component^chloroplast stroma`GO:0009543^cellular_component^chloroplast thylakoid lumen`GO:0009535^cellular_component^chloroplast thylakoid membrane`GO:0019898^cellular_component^extrinsic component of membrane`GO:0009654^cellular_component^photosystem II oxygen evolving complex`GO:0009579^cellular_component^thylakoid`GO:0031977^cellula…	GO:0005509^molecular_function^calcium ion binding`GO:0015979^biological_process^photosynthesis`GO:0009523^cellular_component^photosystem II`GO:0009654^cellular_component^photosystem II oxygen evolving complex`GO:0019898^cellular_component^extrinsic component of membrane	green algae^1.0599999999999998e-70^Eukaryota^Chlorella variabilis^Chlorella variabilis^hypothetical protein CHLNCDRAFT_141958 [Chlorella variabilis]	55.47877591	hypothetical protein chlncdraft_141958 (cluster_23877_pilon)	1013	0	0	97.1372	10.9427
cluster_8410_pilon	psbp domain-containing protein 6	psbp-5	Algae	PPD6_ARATH^PPD6_ARATH^Q:509-1090,H:71-262^47.179%ID^E:4.3e-59^RecName: Full=PsbP domain-containing protein 6, chloroplastic;^Eukaryota; Viridiplantae; Streptophyta; Embryophyta; Tracheophyta; Spermatophyta; Magnoliopsida; eudicotyledons; Gunneridae; Pentapetalae; rosids; malvids; Brassicales; Brassicaceae; Camelineae; Arabidopsis	PPD6_ARATH^PPD6_ARATH^Q:67-287,H:42-262^45.536%ID^E:1.16e-65^RecName: Full=PsbP domain-containing protein 6, chloroplastic;^Eukaryota; Viridiplantae; Streptophyta; Embryophyta; Tracheophyta; Spermatophyta; Magnoliopsida; eudicotyledons; Gunneridae; Pentapetalae; rosids; malvids; Brassicales; Brassicaceae; Camelineae; Arabidopsis	PF01789.17^PsbP^PsbP^131-287^E:1.5e-11	sigP:0.121^16^0.151^0.120	KEGG:ath:AT3G56650	GO:0009507^cellular_component^chloroplast`GO:0009570^cellular_component^chloroplast stroma`GO:0009534^cellular_component^chloroplast thylakoid`GO:0009543^cellular_component^chloroplast thylakoid lumen`GO:0005829^cellular_component^cytosol`GO:0019898^cellular_component^extrinsic component of membrane`GO:0009654^cellular_component^photosystem II oxygen evolving complex`GO:0009579^cellular_component…	GO:0009507^cellular_component^chloroplast`GO:0009570^cellular_component^chloroplast stroma`GO:0009534^cellular_component^chloroplast thylakoid`GO:0009543^cellular_component^chloroplast thylakoid lumen`GO:0005829^cellular_component^cytosol`GO:0019898^cellular_component^extrinsic component of membrane`GO:0009654^cellular_component^photosystem II oxygen evolving complex`GO:0009579^cellular_component…	GO:0005509^molecular_function^calcium ion binding`GO:0015979^biological_process^photosynthesis`GO:0009523^cellular_component^photosystem II`GO:0009654^cellular_component^photosystem II oxygen evolving complex`GO:0019898^cellular_component^extrinsic component of membrane	green algae^3.89e-73^Eukaryota^Monoraphidium neglectum^Monoraphidium neglectum^PsbP domain-containing protein 6 [Monoraphidium neglectum]	62.45210728	psbp domain-containing protein 6 (cluster_8410_pilon)	1566	0	0	96.6156	8.29119
cluster_25037_pilon	oxygen-evolving enhancer protein 3	psbq	Algae	PSBQ_VOLCA^PSBQ_VOLCA^Q:241-693,H:33-186^56.494%ID^E:2.11e-39^RecName: Full=Oxygen-evolving enhancer protein 3, chloroplastic;^Eukaryota; Viridiplantae; Chlorophyta; core chlorophytes; Chlorophyceae; Chlamydomonadales; Volvocaceae; Volvox	PSBQ_VOLCA^PSBQ_VOLCA^Q:57-242,H:8-197^55.263%ID^E:9.41e-54^RecName: Full=Oxygen-evolving enhancer protein 3, chloroplastic;^Eukaryota; Viridiplantae; Chlorophyta; core chlorophytes; Chlorophyceae; Chlamydomonadales; Volvocaceae; Volvox	PF05757.12^PsbQ^Oxygen evolving enhancer protein 3 (PsbQ)^58-241^E:3.7e-37	sigP:0.817^22^0.949^0.865	.	GO:0009535^cellular_component^chloroplast thylakoid membrane`GO:0019898^cellular_component^extrinsic component of membrane`GO:0009654^cellular_component^photosystem II oxygen evolving complex`GO:0005509^molecular_function^calcium ion binding`GO:0015979^biological_process^photosynthesis	GO:0009535^cellular_component^chloroplast thylakoid membrane`GO:0019898^cellular_component^extrinsic component of membrane`GO:0009654^cellular_component^photosystem II oxygen evolving complex`GO:0005509^molecular_function^calcium ion binding`GO:0015979^biological_process^photosynthesis	GO:0005509^molecular_function^calcium ion binding`GO:0015979^biological_process^photosynthesis`GO:0009523^cellular_component^photosystem II`GO:0009654^cellular_component^photosystem II oxygen evolving complex`GO:0019898^cellular_component^extrinsic component of membrane	green algae^3.39e-39^Eukaryota^Volvox carteri f. nagariensis^Volvox carteri f. nagariensis^oxygen-evolving enhancer protein 3 [Volvox carteri f. nagariensis]	61.04060914	oxygen-evolving enhancer protein 3 (cluster_25037_pilon)	788	0	0	91.8782	9.86802
cluster_25837_pilon	hypothetical protein chlncdraft_35273	psbr	Algae	PSBR_CHLRE^PSBR_CHLRE^Q:93-359,H:2-98^54.639%ID^E:1.28e-23^RecName: Full=Photosystem II protein PSBR, chloroplastic {ECO:0000305};^Eukaryota; Viridiplantae; Chlorophyta; core chlorophytes; Chlorophyceae; Chlamydomonadales; Chlamydomonadaceae; Chlamydomonas	PSBR_CHLRE^PSBR_CHLRE^Q:44-119,H:23-98^59.211%ID^E:3.01e-24^RecName: Full=Photosystem II protein PSBR, chloroplastic {ECO:0000305};^Eukaryota; Viridiplantae; Chlorophyta; core chlorophytes; Chlorophyceae; Chlamydomonadales; Chlamydomonadaceae; Chlamydomonas	PF04725.13^PsbR^Photosystem II 10 kDa polypeptide PsbR^52-120^E:2.7e-21	sigP:0.353^26^0.635^0.396	.	GO:0009535^cellular_component^chloroplast thylakoid membrane`GO:0016021^cellular_component^integral component of membrane`GO:0009654^cellular_component^photosystem II oxygen evolving complex`GO:0015979^biological_process^photosynthesis	GO:0009535^cellular_component^chloroplast thylakoid membrane`GO:0016021^cellular_component^integral component of membrane`GO:0009654^cellular_component^photosystem II oxygen evolving complex`GO:0015979^biological_process^photosynthesis	GO:0015979^biological_process^photosynthesis`GO:0009523^cellular_component^photosystem II`GO:0009654^cellular_component^photosystem II oxygen evolving complex`GO:0042651^cellular_component^thylakoid membrane	green algae^4.729999999999999e-37^Eukaryota^Chlorella variabilis^Chlorella variabilis^hypothetical protein CHLNCDRAFT_35273 [Chlorella variabilis]	57.77777778	hypothetical protein chlncdraft_35273 (cluster_25837_pilon)	585	0	0	94.7009	10.559
cluster_21920_pilon	hypothetical protein cocsudraft_32166	psbs-1	Algae	PSBS1_CHLRE^PSBS1_CHLRE^Q:393-848,H:53-227^31.844%ID^E:7.79e-07^RecName: Full=Photosystem II protein PSBS1 {ECO:0000305};^Eukaryota; Viridiplantae; Chlorophyta; core chlorophytes; Chlorophyceae; Chlamydomonadales; Chlamydomonadaceae; Chlamydomonas	PSBS1_CHLRE^PSBS1_CHLRE^Q:98-249,H:53-227^32.768%ID^E:3.32e-09^RecName: Full=Photosystem II protein PSBS1 {ECO:0000305};^Eukaryota; Viridiplantae; Chlorophyta; core chlorophytes; Chlorophyceae; Chlamydomonadales; Chlamydomonadaceae; Chlamydomonas	.	sigP:0.124^22^0.151^0.126	KEGG:cre:CHLREDRAFT_196341`KO:K03542	GO:0009535^cellular_component^chloroplast thylakoid membrane`GO:0016021^cellular_component^integral component of membrane`GO:0009523^cellular_component^photosystem II`GO:0010196^biological_process^nonphotochemical quenching`GO:0015979^biological_process^photosynthesis	GO:0009535^cellular_component^chloroplast thylakoid membrane`GO:0016021^cellular_component^integral component of membrane`GO:0009523^cellular_component^photosystem II`GO:0010196^biological_process^nonphotochemical quenching`GO:0015979^biological_process^photosynthesis	.	green algae^2.65e-12^Eukaryota^Coccomyxa subellipsoidea C-169^Coccomyxa subellipsoidea C-169^hypothetical protein COCSUDRAFT_32166 [Coccomyxa subellipsoidea C-169]	58.62966175	hypothetical protein cocsudraft_32166 (cluster_21920_pilon)	1153	0	0	97.9185	6.34432
cluster_21206_pilon	hypothetical protein cocsudraft_19247, partial	psbs-2	Algae	PSBS1_CHLRE^PSBS1_CHLRE^Q:408-1007,H:43-241^39.901%ID^E:7.42e-32^RecName: Full=Photosystem II protein PSBS1 {ECO:0000305};^Eukaryota; Viridiplantae; Chlorophyta; core chlorophytes; Chlorophyceae; Chlamydomonadales; Chlamydomonadaceae; Chlamydomonas	PSBS2_CHLRE^PSBS2_CHLRE^Q:42-241,H:43-241^39.901%ID^E:7.06e-34^RecName: Full=Photosystem II protein PSBS2 {ECO:0000305};^Eukaryota; Viridiplantae; Chlorophyta; core chlorophytes; Chlorophyceae; Chlamydomonadales; Chlamydomonadaceae; Chlamydomonas	.	sigP:0.176^14^0.304^0.214	KEGG:cre:CHLREDRAFT_171516`KO:K03542	GO:0009535^cellular_component^chloroplast thylakoid membrane`GO:0016021^cellular_component^integral component of membrane`GO:0009523^cellular_component^photosystem II`GO:0010196^biological_process^nonphotochemical quenching`GO:0015979^biological_process^photosynthesis	GO:0009535^cellular_component^chloroplast thylakoid membrane`GO:0016021^cellular_component^integral component of membrane`GO:0009523^cellular_component^photosystem II`GO:0010196^biological_process^nonphotochemical quenching`GO:0015979^biological_process^photosynthesis	.	green algae^2.29e-32^Eukaryota^Coccomyxa subellipsoidea C-169^Coccomyxa subellipsoidea C-169^hypothetical protein COCSUDRAFT_19247, partial [Coccomyxa subellipsoidea C-169]	59.18686474	hypothetical protein cocsudraft_19247, partial (cluster_21206_pilon)	1279	0	0	97.9672	12.6388
cluster_22397_pilon	hypothetical protein volcadraft_83375	psbs-3	Algae	PSBS2_CHLRE^PSBS2_CHLRE^Q:183-788,H:8-217^49.296%ID^E:4.59e-49^RecName: Full=Photosystem II protein PSBS2 {ECO:0000305};^Eukaryota; Viridiplantae; Chlorophyta; core chlorophytes; Chlorophyceae; Chlamydomonadales; Chlamydomonadaceae; Chlamydomonas`PSBS2_CHLRE^PSBS2_CHLRE^Q:360-581,H:169-242^56.757%ID^E:1.62e-17^RecName: Full=Photosystem II protein PSBS2 {ECO:0000305};^Eukaryota; Viridiplantae; Chl…	PSBS2_CHLRE^PSBS2_CHLRE^Q:34-247,H:8-236^46.983%ID^E:1.16e-50^RecName: Full=Photosystem II protein PSBS2 {ECO:0000305};^Eukaryota; Viridiplantae; Chlorophyta; core chlorophytes; Chlorophyceae; Chlamydomonadales; Chlamydomonadaceae; Chlamydomonas`PSBS2_CHLRE^PSBS2_CHLRE^Q:93-166,H:169-242^56.757%ID^E:1.32e-18^RecName: Full=Photosystem II protein PSBS2 {ECO:0000305};^Eukaryota; Viridiplantae; Chlor…	PF00504.22^Chloroa_b-bind^Chlorophyll A-B binding protein^91-210^E:2.6e-06	sigP:0.118^19^0.149^0.115	KEGG:cre:CHLREDRAFT_171516`KO:K03542	GO:0009535^cellular_component^chloroplast thylakoid membrane`GO:0016021^cellular_component^integral component of membrane`GO:0009523^cellular_component^photosystem II`GO:0010196^biological_process^nonphotochemical quenching`GO:0015979^biological_process^photosynthesis	GO:0009535^cellular_component^chloroplast thylakoid membrane`GO:0016021^cellular_component^integral component of membrane`GO:0009523^cellular_component^photosystem II`GO:0010196^biological_process^nonphotochemical quenching`GO:0015979^biological_process^photosynthesis	.	green algae^1.32e-51^Eukaryota^Volvox carteri f. nagariensis^Volvox carteri f. nagariensis^hypothetical protein VOLCADRAFT_83375 [Volvox carteri f. nagariensis]	57.24381625	hypothetical protein volcadraft_83375 (cluster_22397_pilon)	1132	0	0	96.8198	17.5459
cluster_21938_pilon	hypothetical protein cocsudraft_63572	psbs-4	Algae	PSBS_SPIOL^PSBS_SPIOL^Q:267-449,H:177-235^49.18%ID^E:1.75e-07^RecName: Full=Photosystem II 22 kDa protein, chloroplastic;^Eukaryota; Viridiplantae; Streptophyta; Embryophyta; Tracheophyta; Spermatophyta; Magnoliopsida; eudicotyledons; Gunneridae; Pentapetalae; Caryophyllales; Chenopodiaceae; Chenopodioideae; Anserineae; Spinacia	PSBS_SPIOL^PSBS_SPIOL^Q:89-149,H:177-235^49.18%ID^E:1.13e-07^RecName: Full=Photosystem II 22 kDa protein, chloroplastic;^Eukaryota; Viridiplantae; Streptophyta; Embryophyta; Tracheophyta; Spermatophyta; Magnoliopsida; eudicotyledons; Gunneridae; Pentapetalae; Caryophyllales; Chenopodiaceae; Chenopodioideae; Anserineae; Spinacia	PF00504.22^Chloroa_b-bind^Chlorophyll A-B binding protein^283-323^E:6.2e-07	sigP:0.248^30^0.468^0.198	.	GO:0009535^cellular_component^chloroplast thylakoid membrane`GO:0016021^cellular_component^integral component of membrane`GO:0009523^cellular_component^photosystem II`GO:0042802^molecular_function^identical protein binding`GO:0051219^molecular_function^phosphoprotein binding`GO:0015979^biological_process^photosynthesis	GO:0009535^cellular_component^chloroplast thylakoid membrane`GO:0016021^cellular_component^integral component of membrane`GO:0009523^cellular_component^photosystem II`GO:0042802^molecular_function^identical protein binding`GO:0051219^molecular_function^phosphoprotein binding`GO:0015979^biological_process^photosynthesis	.	green algae^2.5799999999999996e-52^Eukaryota^Coccomyxa subellipsoidea C-169^Coccomyxa subellipsoidea C-169^hypothetical protein COCSUDRAFT_63572 [Coccomyxa subellipsoidea C-169]	56.7018684	hypothetical protein cocsudraft_63572 (cluster_21938_pilon)	1231	0	0	97.8879	18.5223
cluster_28571_pilon	photosystem ii reaction center w protein	psbw	Algae	PSBW_CHLRE^PSBW_CHLRE^Q:235-375,H:55-101^63.83%ID^E:3.81e-17^RecName: Full=Photosystem II reaction center W protein, chloroplastic;^Eukaryota; Viridiplantae; Chlorophyta; core chlorophytes; Chlorophyceae; Chlamydomonadales; Chlamydomonadaceae; Chlamydomonas	PSBW_CHLRE^PSBW_CHLRE^Q:35-141,H:10-115^47.222%ID^E:6.21e-27^RecName: Full=Photosystem II reaction center W protein, chloroplastic;^Eukaryota; Viridiplantae; Chlorophyta; core chlorophytes; Chlorophyceae; Chlamydomonadales; Chlamydomonadaceae; Chlamydomonas	PF07123.13^PsbW^Photosystem II reaction centre W protein (PsbW)^24-141^E:4.7e-25	sigP:0.316^22^0.666^0.402	KEGG:cre:CHLREDRAFT_155150`KO:K02721	GO:0009535^cellular_component^chloroplast thylakoid membrane`GO:0016021^cellular_component^integral component of membrane`GO:0009523^cellular_component^photosystem II`GO:0015979^biological_process^photosynthesis	GO:0009535^cellular_component^chloroplast thylakoid membrane`GO:0016021^cellular_component^integral component of membrane`GO:0009523^cellular_component^photosystem II`GO:0015979^biological_process^photosynthesis	GO:0015979^biological_process^photosynthesis`GO:0009507^cellular_component^chloroplast`GO:0009523^cellular_component^photosystem II	green algae^4.67e-16^Eukaryota^Chlamydomonas reinhardtii^Chlamydomonas reinhardtii^photosystem II reaction center W protein [Chlamydomonas reinhardtii]	61.44578313	photosystem ii reaction center w protein (cluster_28571_pilon)	498	0	0	94.5783	5.79719
cluster_4276_pilon	rna-binding protein 25-like	rbm25	Animal	RBM25_HUMAN^RBM25_HUMAN^Q:2488-2838,H:725-841^59.829%ID^E:4.38e-37^RecName: Full=RNA-binding protein 25;^Eukaryota; Metazoa; Chordata; Craniata; Vertebrata; Euteleostomi; Mammalia; Eutheria; Euarchontoglires; Primates; Haplorrhini; Catarrhini; Hominidae; Homo`RBM25_HUMAN^RBM25_HUMAN^Q:187-786,H:87-288^34.615%ID^E:6.6e-27^RecName: Full=RNA-binding protein 25;^Eukaryota; Metazoa; Chordata; Craniata…	RBM25_MOUSE^RBM25_MOUSE^Q:730-935,H:626-836^44.954%ID^E:1.22e-45^RecName: Full=RNA-binding protein 25;^Eukaryota; Metazoa; Chordata; Craniata; Vertebrata; Euteleostomi; Mammalia; Eutheria; Euarchontoglires; Glires; Rodentia; Myomorpha; Muroidea; Muridae; Murinae; Mus; Mus`RBM25_MOUSE^RBM25_MOUSE^Q:400-528,H:437-565^62.791%ID^E:1.41e-21^RecName: Full=RNA-binding protein 25;^Eukaryota; Metazoa; Cho…	PF00076.23^RRM_1^RNA recognition motif. (a.k.a. RRM, RBD, or RNP domain)^54-122^E:1.2e-09`PF01480.18^PWI^PWI domain^864-929^E:8.1e-14	sigP:0.113^19^0.125^0.107	KEGG:mmu:67039`KO:K12822	GO:0005737^cellular_component^cytoplasm`GO:0016607^cellular_component^nuclear speck`GO:0003729^molecular_function^mRNA binding`GO:0003723^molecular_function^RNA binding`GO:0006397^biological_process^mRNA processing`GO:0000381^biological_process^regulation of alternative mRNA splicing, via spliceosome`GO:0042981^biological_process^regulation of apoptotic process`GO:0008380^biological_process^RNA s…	GO:0005737^cellular_component^cytoplasm`GO:0016607^cellular_component^nuclear speck`GO:0003729^molecular_function^mRNA binding`GO:0006915^biological_process^apoptotic process`GO:0006397^biological_process^mRNA processing`GO:0000381^biological_process^regulation of alternative mRNA splicing, via spliceosome`GO:0042981^biological_process^regulation of apoptotic process`GO:0008380^biological_process…	GO:0003676^molecular_function^nucleic acid binding`GO:0006397^biological_process^mRNA processing	gastropods^2.02e-43^Eukaryota^Biomphalaria glabrata^Biomphalaria glabrata^PREDICTED: RNA-binding protein 25-like [Biomphalaria glabrata]	45.84954604	rna-binding protein 25-like (cluster_4276_pilon)	3084	75.7782	5.07036	34.5979	0.461089
cluster_4314_pilon	runt-related transcription factor 2-like	runt	Animal	RUNX3_MOUSE^RUNX3_MOUSE^Q:80-460,H:66-183^57.48%ID^E:3.03e-34^RecName: Full=Runt-related transcription factor 3;^Eukaryota; Metazoa; Chordata; Craniata; Vertebrata; Euteleostomi; Mammalia; Eutheria; Euarchontoglires; Glires; Rodentia; Myomorpha; Muroidea; Muridae; Murinae; Mus; Mus	RUNX3_MOUSE^RUNX3_MOUSE^Q:27-153,H:66-183^57.48%ID^E:2.99e-35^RecName: Full=Runt-related transcription factor 3;^Eukaryota; Metazoa; Chordata; Craniata; Vertebrata; Euteleostomi; Mammalia; Eutheria; Euarchontoglires; Glires; Rodentia; Myomorpha; Muroidea; Muridae; Murinae; Mus; Mus	PF00853.20^Runt^Runt domain^26-153^E:1.7e-44	sigP:0.118^11^0.14^0.119	.	GO:0016513^cellular_component^core-binding factor complex`GO:0005737^cellular_component^cytoplasm`GO:0005829^cellular_component^cytosol`GO:0043231^cellular_component^intracellular membrane-bounded organelle`GO:0000790^cellular_component^nuclear chromatin`GO:0005730^cellular_component^nucleolus`GO:0005654^cellular_component^nucleoplasm`GO:0005634^cellular_component^nucleus`GO:0005524^molecular_fun…	GO:0016513^cellular_component^core-binding factor complex`GO:0005737^cellular_component^cytoplasm`GO:0005829^cellular_component^cytosol`GO:0043231^cellular_component^intracellular membrane-bounded organelle`GO:0000790^cellular_component^nuclear chromatin`GO:0005730^cellular_component^nucleolus`GO:0005654^cellular_component^nucleoplasm`GO:0005634^cellular_component^nucleus`GO:0005524^molecular_fun…	GO:0003677^molecular_function^DNA binding`GO:0003700^molecular_function^DNA-binding transcription factor activity`GO:0006355^biological_process^regulation of transcription, DNA-templated	bony fishes^2.73e-35^Eukaryota^Cyprinus carpio^common carp^PREDICTED: runt-related transcription factor 2-like [Cyprinus carpio]	43.81584081	runt-related transcription factor 2-like (cluster_4314_pilon)	2563	97.659	9.35037	61.1393	1.44986
cluster_12534_pilon	hypothetical protein cocsudraft_4914, partial	s35f6	Algae	S35F6_HUMAN^S35F6_HUMAN^Q:114-1259,H:18-354^32.737%ID^E:2.42e-48^RecName: Full=Solute carrier family 35 member F6;^Eukaryota; Metazoa; Chordata; Craniata; Vertebrata; Euteleostomi; Mammalia; Eutheria; Euarchontoglires; Primates; Haplorrhini; Catarrhini; Hominidae; Homo	S35F6_HUMAN^S35F6_HUMAN^Q:30-419,H:10-354^32.581%ID^E:9.77e-50^RecName: Full=Solute carrier family 35 member F6;^Eukaryota; Metazoa; Chordata; Craniata; Vertebrata; Euteleostomi; Mammalia; Eutheria; Euarchontoglires; Primates; Haplorrhini; Catarrhini; Hominidae; Homo	.	sigP:0.388^21^0.574^0.332	KEGG:hsa:54978	GO:0005829^cellular_component^cytosol`GO:0070062^cellular_component^extracellular exosome`GO:0016021^cellular_component^integral component of membrane`GO:0043231^cellular_component^intracellular membrane-bounded organelle`GO:0005765^cellular_component^lysosomal membrane`GO:0016020^cellular_component^membrane`GO:0005739^cellular_component^mitochondrion`GO:0005654^cellular_component^nucleoplasm`GO:…	GO:0005829^cellular_component^cytosol`GO:0070062^cellular_component^extracellular exosome`GO:0016021^cellular_component^integral component of membrane`GO:0043231^cellular_component^intracellular membrane-bounded organelle`GO:0005765^cellular_component^lysosomal membrane`GO:0016020^cellular_component^membrane`GO:0005739^cellular_component^mitochondrion`GO:0005654^cellular_component^nucleoplasm`GO:…	.	green algae^4.909999999999999e-78^Eukaryota^Coccomyxa subellipsoidea C-169^Coccomyxa subellipsoidea C-169^hypothetical protein COCSUDRAFT_4914, partial [Coccomyxa subellipsoidea C-169]	60.8490566	hypothetical protein cocsudraft_4914, partial (cluster_12534_pilon)	1908	0	0	81.5514	4.16824
cluster_10934_pilon	solute carrier family 40 member 1-like isoform x1	s40a1	Algae	S40A1_ARATH^S40A1_ARATH^Q:633-1904,H:41-472^29.318%ID^E:1.33e-43^RecName: Full=Solute carrier family 40 member 1;^Eukaryota; Viridiplantae; Streptophyta; Embryophyta; Tracheophyta; Spermatophyta; Magnoliopsida; eudicotyledons; Gunneridae; Pentapetalae; rosids; malvids; Brassicales; Brassicaceae; Camelineae; Arabidopsis	S40A1_ARATH^S40A1_ARATH^Q:42-494,H:41-500^29.851%ID^E:5.16e-50^RecName: Full=Solute carrier family 40 member 1;^Eukaryota; Viridiplantae; Streptophyta; Embryophyta; Tracheophyta; Spermatophyta; Magnoliopsida; eudicotyledons; Gunneridae; Pentapetalae; rosids; malvids; Brassicales; Brassicaceae; Camelineae; Arabidopsis	PF06963.13^FPN1^Ferroportin1 (FPN1)^41-476^E:8.2e-84	sigP:0.224^17^0.424^0.201	KEGG:ath:AT2G38460`KO:K14685	GO:0016021^cellular_component^integral component of membrane`GO:0005886^cellular_component^plasma membrane`GO:0005381^molecular_function^iron ion transmembrane transporter activity`GO:0006824^biological_process^cobalt ion transport`GO:0006826^biological_process^iron ion transport	GO:0016021^cellular_component^integral component of membrane`GO:0005886^cellular_component^plasma membrane`GO:0005381^molecular_function^iron ion transmembrane transporter activity`GO:0006824^biological_process^cobalt ion transport`GO:0006826^biological_process^iron ion transport	GO:0005381^molecular_function^iron ion transmembrane transporter activity`GO:0034755^biological_process^iron ion transmembrane transport`GO:0016021^cellular_component^integral component of membrane	eudicots^1.14e-55^Eukaryota^Chenopodium quinoa^quinoa^solute carrier family 40 member 1-like isoform X1 [Chenopodium quinoa]	51.31403118	solute carrier family 40 member 1-like isoform x1 (cluster_10934_pilon)	2245	0	0	98.7973	15.0258
cluster_22070_pilon	stromal ascorbate peroxidase	sapx	Algae	APX7_ORYSJ^APX7_ORYSJ^Q:208-1032,H:92-349^53.763%ID^E:1.02e-74^RecName: Full=Probable L-ascorbate peroxidase 7, chloroplastic {ECO:0000305};^Eukaryota; Viridiplantae; Streptophyta; Embryophyta; Tracheophyta; Spermatophyta; Magnoliopsida; Liliopsida; Poales; Poaceae; BOP clade; Oryzoideae; Oryzeae; Oryzinae; Oryza; Oryza sativa	APX7_ORYSJ^APX7_ORYSJ^Q:70-344,H:92-349^53.763%ID^E:1.15e-93^RecName: Full=Probable L-ascorbate peroxidase 7, chloroplastic {ECO:0000305};^Eukaryota; Viridiplantae; Streptophyta; Embryophyta; Tracheophyta; Spermatophyta; Magnoliopsida; Liliopsida; Poales; Poaceae; BOP clade; Oryzoideae; Oryzeae; Oryzinae; Oryza; Oryza sativa	PF00141.24^peroxidase^Peroxidase^78-322^E:2.7e-45	sigP:0.128^33^0.162^0.123	KEGG:osa:4335896`KO:K00434	GO:0009570^cellular_component^chloroplast stroma`GO:0020037^molecular_function^heme binding`GO:0016688^molecular_function^L-ascorbate peroxidase activity`GO:0046872^molecular_function^metal ion binding`GO:0004601^molecular_function^peroxidase activity`GO:0034599^biological_process^cellular response to oxidative stress`GO:0042744^biological_process^hydrogen peroxide catabolic process`GO:0000302^bi…	GO:0009570^cellular_component^chloroplast stroma`GO:0020037^molecular_function^heme binding`GO:0016688^molecular_function^L-ascorbate peroxidase activity`GO:0046872^molecular_function^metal ion binding`GO:0004601^molecular_function^peroxidase activity`GO:0034599^biological_process^cellular response to oxidative stress`GO:0042744^biological_process^hydrogen peroxide catabolic process`GO:0000302^bi…	GO:0004601^molecular_function^peroxidase activity`GO:0020037^molecular_function^heme binding`GO:0006979^biological_process^response to oxidative stress`GO:0055114^biological_process^oxidation-reduction process	green algae^3.4599999999999994e-79^Eukaryota^Coccomyxa subellipsoidea C-169^Coccomyxa subellipsoidea C-169^stromal ascorbate peroxidase [Coccomyxa subellipsoidea C-169]	61.30903065	stromal ascorbate peroxidase (cluster_22070_pilon)	1207	0	0	90.6379	8.14996
cluster_5073_pilon	squamosa promoter-binding-like protein 16	sbp2	Algae	SBP2_ANTMA^SBP2_ANTMA^Q:13-255,H:73-153^43.21%ID^E:2.23e-11^RecName: Full=Squamosa promoter-binding protein 2;^Eukaryota; Viridiplantae; Streptophyta; Embryophyta; Tracheophyta; Spermatophyta; Magnoliopsida; eudicotyledons; Gunneridae; Pentapetalae; asterids; lamiids; Lamiales; Plantaginaceae; Antirrhineae; Antirrhinum	SBP2_ANTMA^SBP2_ANTMA^Q:5-90,H:73-158^43.023%ID^E:1.91e-15^RecName: Full=Squamosa promoter-binding protein 2;^Eukaryota; Viridiplantae; Streptophyta; Embryophyta; Tracheophyta; Spermatophyta; Magnoliopsida; eudicotyledons; Gunneridae; Pentapetalae; asterids; lamiids; Lamiales; Plantaginaceae; Antirrhineae; Antirrhinum	PF03110.15^SBP^SBP domain^17-90^E:2.8e-19	sigP:0.212^25^0.297^0.196	.	GO:0042025^cellular_component^host cell nucleus`GO:0005634^cellular_component^nucleus`GO:0003677^molecular_function^DNA binding`GO:0003700^molecular_function^DNA-binding transcription factor activity`GO:0046872^molecular_function^metal ion binding`GO:0009908^biological_process^flower development	GO:0042025^cellular_component^host cell nucleus`GO:0005634^cellular_component^nucleus`GO:0003677^molecular_function^DNA binding`GO:0003700^molecular_function^DNA-binding transcription factor activity`GO:0046872^molecular_function^metal ion binding`GO:0009908^biological_process^flower development	GO:0003677^molecular_function^DNA binding`GO:0005634^cellular_component^nucleus	flowering plants^1.34e-13^Eukaryota^Nymphaea colorata^Nymphaea colorata^squamosa promoter-binding-like protein 16 [Nymphaea colorata]	58.19280942	squamosa promoter-binding-like protein 16 (cluster_5073_pilon)	3143	0	0	96.4683	13.0366
cluster_5972_pilon	solute:sodium symporter family	sc5a7	Algae	PUTP_HAEIN^PUTP_HAEIN^Q:333-908,H:21-218^22.388%ID^E:3.15e-07^RecName: Full=Sodium/proline symporter;^Bacteria; Proteobacteria; Gammaproteobacteria; Pasteurellales; Pasteurellaceae; Haemophilus	SC5A7_HUMAN^SC5A7_HUMAN^Q:128-568,H:44-405^23.377%ID^E:6.15e-11^RecName: Full=High affinity choline transporter 1;^Eukaryota; Metazoa; Chordata; Craniata; Vertebrata; Euteleostomi; Mammalia; Eutheria; Euarchontoglires; Primates; Haplorrhini; Catarrhini; Hominidae; Homo	PF00474.18^SSF^Sodium:solute symporter family^126-291^E:3.8e-20	sigP:0.468^51^0.656^0.386	KEGG:hsa:60482`KO:K14387	GO:0016021^cellular_component^integral component of membrane`GO:0005886^cellular_component^plasma membrane`GO:0005298^molecular_function^proline:sodium symporter activity`GO:0031402^molecular_function^sodium ion binding`GO:0035524^biological_process^proline transmembrane transport	GO:0030424^cellular_component^axon`GO:0030425^cellular_component^dendrite`GO:0016021^cellular_component^integral component of membrane`GO:0031594^cellular_component^neuromuscular junction`GO:0043204^cellular_component^perikaryon`GO:0005886^cellular_component^plasma membrane`GO:0098793^cellular_component^presynapse`GO:0045202^cellular_component^synapse`GO:0033265^molecular_function^choline binding…	GO:0022857^molecular_function^transmembrane transporter activity`GO:0055085^biological_process^transmembrane transport`GO:0016020^cellular_component^membrane	green algae^0.0^Eukaryota^Micromonas commoda^Micromonas commoda^Solute:Sodium symporter family [Micromonas commoda]	55.8626135	solute:sodium symporter family (cluster_5972_pilon)	2533	0	0	99.1709	12.9329
cluster_2276_pilon	uncharacterized protein loc111910482	scaper	Algae	SCAPE_HUMAN^SCAPE_HUMAN^Q:1056-1574,H:501-678^29.412%ID^E:2.54e-07^RecName: Full=S phase cyclin A-associated protein in the endoplasmic reticulum;^Eukaryota; Metazoa; Chordata; Craniata; Vertebrata; Euteleostomi; Mammalia; Eutheria; Euarchontoglires; Primates; Haplorrhini; Catarrhini; Hominidae; Homo	SCAPE_HUMAN^SCAPE_HUMAN^Q:266-538,H:501-768^28.873%ID^E:6.34e-12^RecName: Full=S phase cyclin A-associated protein in the endoplasmic reticulum;^Eukaryota; Metazoa; Chordata; Craniata; Vertebrata; Euteleostomi; Mammalia; Eutheria; Euarchontoglires; Primates; Haplorrhini; Catarrhini; Hominidae; Homo	PF16501.6^SCAPER_N^S phase cyclin A-associated protein in the endoplasmic reticulum^58-140^E:3.1e-07	sigP:0.108^12^0.12^0.104	KEGG:hsa:49855	GO:0005829^cellular_component^cytosol`GO:0005783^cellular_component^endoplasmic reticulum`GO:0005654^cellular_component^nucleoplasm`GO:0003676^molecular_function^nucleic acid binding`GO:0008270^molecular_function^zinc ion binding	GO:0005829^cellular_component^cytosol`GO:0005783^cellular_component^endoplasmic reticulum`GO:0005654^cellular_component^nucleoplasm`GO:0003676^molecular_function^nucleic acid binding`GO:0008270^molecular_function^zinc ion binding	.	eudicots^7.74e-27^Eukaryota^Lactuca sativa^Lactuca sativa^uncharacterized protein LOC111910482 [Lactuca sativa]	64.60890915	uncharacterized protein loc111910482 (cluster_2276_pilon)	2851	0	0	71.7292	2.9979
cluster_6115_pilon	protein transport protein sec23a isoform x2	sec23a	Animal	SC23A_HUMAN^SC23A_HUMAN^Q:44-2398,H:3-763^60.178%ID^E:0^RecName: Full=Protein transport protein Sec23A {ECO:0000305};^Eukaryota; Metazoa; Chordata; Craniata; Vertebrata; Euteleostomi; Mammalia; Eutheria; Euarchontoglires; Primates; Haplorrhini; Catarrhini; Hominidae; Homo	SC23A_HUMAN^SC23A_HUMAN^Q:6-790,H:3-763^60.178%ID^E:0^RecName: Full=Protein transport protein Sec23A {ECO:0000305};^Eukaryota; Metazoa; Chordata; Craniata; Vertebrata; Euteleostomi; Mammalia; Eutheria; Euarchontoglires; Primates; Haplorrhini; Catarrhini; Hominidae; Homo	PF04810.16^zf-Sec23_Sec24^Sec23/Sec24 zinc finger^61-101^E:2e-14`PF04811.16^Sec23_trunk^Sec23/Sec24 trunk domain^130-414^E:7.2e-66`PF08033.13^Sec23_BS^Sec23/Sec24 beta-sandwich domain^428-532^E:1.2e-30`PF04815.16^Sec23_helical^Sec23/Sec24 helical domain^546-643^E:9.8e-25`PF00626.23^Gelsolin^Gelsolin repeat^656-745^E:1.3e-10	sigP:0.119^35^0.121^0.110	KEGG:hsa:10484`KO:K14006	GO:0030127^cellular_component^COPII vesicle coat`GO:0005829^cellular_component^cytosol`GO:0070971^cellular_component^endoplasmic reticulum exit site`GO:0005789^cellular_component^endoplasmic reticulum membrane`GO:0012507^cellular_component^ER to Golgi transport vesicle membrane`GO:0019898^cellular_component^extrinsic component of membrane`GO:0000139^cellular_component^Golgi membrane`GO:0048471^ce…	GO:0030127^cellular_component^COPII vesicle coat`GO:0005829^cellular_component^cytosol`GO:0070971^cellular_component^endoplasmic reticulum exit site`GO:0005789^cellular_component^endoplasmic reticulum membrane`GO:0012507^cellular_component^ER to Golgi transport vesicle membrane`GO:0019898^cellular_component^extrinsic component of membrane`GO:0000139^cellular_component^Golgi membrane`GO:0048471^ce…	GO:0008270^molecular_function^zinc ion binding`GO:0006886^biological_process^intracellular protein transport`GO:0006888^biological_process^endoplasmic reticulum to Golgi vesicle-mediated transport`GO:0030127^cellular_component^COPII vesicle coat	flies^0.0^Eukaryota^Stomoxys calcitrans^stable fly^PREDICTED: protein transport protein Sec23A isoform X2 [Stomoxys calcitrans]	46.08534323	protein transport protein sec23a isoform x2 (cluster_6115_pilon)	2695	98.6642	12.4386	52.7273	1.10501
cluster_15072_pilon	protein transport protein sec24c-like isoform x2	sec24c	Animal	SC24C_HUMAN^SC24C_HUMAN^Q:1133-1771,H:320-528^50.704%ID^E:2.25e-65^RecName: Full=Protein transport protein Sec24C {ECO:0000305};^Eukaryota; Metazoa; Chordata; Craniata; Vertebrata; Euteleostomi; Mammalia; Eutheria; Euarchontoglires; Primates; Haplorrhini; Catarrhini; Hominidae; Homo	.	.	sigP:0.118^24^0.185^0.116	KEGG:hsa:9632`KO:K14007	GO:0030127^cellular_component^COPII vesicle coat`GO:0005829^cellular_component^cytosol`GO:0005789^cellular_component^endoplasmic reticulum membrane`GO:0012507^cellular_component^ER to Golgi transport vesicle membrane`GO:0000139^cellular_component^Golgi membrane`GO:0000149^molecular_function^SNARE binding`GO:0008270^molecular_function^zinc ion binding`GO:0019886^biological_process^antigen processi…	.	.	carnivores^5.439999999999999e-70^Eukaryota^Leptonychotes weddellii^Weddell seal^protein transport protein Sec24C-like isoform X2 [Leptonychotes weddellii]	50.05630631	protein transport protein sec24c-like isoform x2 (cluster_15072_pilon)	1776	98.705	10.5467	45.777	0.75
cluster_28354_pilon	protein transport protein sec61 subunit alpha	sec61	Animal	SC61A_PAGBO^SC61A_PAGBO^Q:25-501,H:1-159^90.566%ID^E:4.9e-102^RecName: Full=Protein transport protein Sec61 subunit alpha;^Eukaryota; Metazoa; Chordata; Craniata; Vertebrata; Euteleostomi; Actinopterygii; Neopterygii; Teleostei; Neoteleostei; Acanthomorphata; Eupercaria; Perciformes; Notothenioidei; Nototheniidae; Pagothenia	SC61A_PAGBO^SC61A_PAGBO^Q:1-171,H:1-171^90.643%ID^E:4.38e-103^RecName: Full=Protein transport protein Sec61 subunit alpha;^Eukaryota; Metazoa; Chordata; Craniata; Vertebrata; Euteleostomi; Actinopterygii; Neopterygii; Teleostei; Neoteleostei; Acanthomorphata; Eupercaria; Perciformes; Notothenioidei; Nototheniidae; Pagothenia	PF10559.10^Plug_translocon^Plug domain of Sec61p^40-74^E:1.2e-18`PF00344.21^SecY^SecY translocase^75-172^E:3.4e-20	sigP:0.17^15^0.371^0.215	.	GO:0005789^cellular_component^endoplasmic reticulum membrane`GO:0030176^cellular_component^integral component of endoplasmic reticulum membrane`GO:0039019^biological_process^pronephric nephron development`GO:0045047^biological_process^protein targeting to ER	GO:0005789^cellular_component^endoplasmic reticulum membrane`GO:0030176^cellular_component^integral component of endoplasmic reticulum membrane`GO:0039019^biological_process^pronephric nephron development`GO:0045047^biological_process^protein targeting to ER	GO:0015031^biological_process^protein transport`GO:0016020^cellular_component^membrane	mites & ticks^9.519999999999997e-104^Eukaryota^Varroa jacobsoni;Varroa destructor^Varroa jacobsoni;honeybee mite^protein transport protein Sec61 subunit alpha [Varroa destructor]	40.71428571	protein transport protein sec61 subunit alpha (cluster_28354_pilon)	560	92.8571	9.09821	39.6429	0.396429
cluster_10867_pilon	sideroflexin-1-like isoform x2	sfxn-1	Animal	SFXN1_PIG^SFXN1_PIG^Q:53-1003,H:8-322^60.883%ID^E:3.84e-131^RecName: Full=Sideroflexin-1;^Eukaryota; Metazoa; Chordata; Craniata; Vertebrata; Euteleostomi; Mammalia; Eutheria; Laurasiatheria; Artiodactyla; Suina; Suidae; Sus	SFXN1_PIG^SFXN1_PIG^Q:10-326,H:8-322^60.883%ID^E:3.95e-140^RecName: Full=Sideroflexin-1;^Eukaryota; Metazoa; Chordata; Craniata; Vertebrata; Euteleostomi; Mammalia; Eutheria; Laurasiatheria; Artiodactyla; Suina; Suidae; Sus	PF03820.18^SFXNs^Sideroflexins^12-326^E:1.4e-133	sigP:0.111^44^0.197^0.108	KEGG:ssc:100049699`KO:K23500	GO:0031305^cellular_component^integral component of mitochondrial inner membrane`GO:0042945^molecular_function^D-serine transmembrane transporter activity`GO:0015194^molecular_function^L-serine transmembrane transporter activity`GO:0022889^molecular_function^serine transmembrane transporter activity`GO:0022857^molecular_function^transmembrane transporter activity`GO:0042942^biological_process^D-s…	GO:0031305^cellular_component^integral component of mitochondrial inner membrane`GO:0042945^molecular_function^D-serine transmembrane transporter activity`GO:0015194^molecular_function^L-serine transmembrane transporter activity`GO:0022889^molecular_function^serine transmembrane transporter activity`GO:0022857^molecular_function^transmembrane transporter activity`GO:0042942^biological_process^D-s…	GO:0015075^molecular_function^ion transmembrane transporter activity`GO:0006811^biological_process^ion transport`GO:0055085^biological_process^transmembrane transport`GO:0016020^cellular_component^membrane	crustaceans^1.3199999999999995e-143^Eukaryota^Penaeus vannamei^Pacific white shrimp^sideroflexin-1-like isoform X2 [Penaeus vannamei]	44.20677362	sideroflexin-1-like isoform x2 (cluster_10867_pilon)	1122	89.4831	5.10339	25.3119	0.362745
cluster_13513_pilon	sialin-like isoform x1	sialin-1	Animal	S17A5_HUMAN^S17A5_HUMAN^Q:302-1657,H:37-485^35.165%ID^E:3.66e-75^RecName: Full=Sialin;^Eukaryota; Metazoa; Chordata; Craniata; Vertebrata; Euteleostomi; Mammalia; Eutheria; Euarchontoglires; Primates; Haplorrhini; Catarrhini; Hominidae; Homo	S17A5_HUMAN^S17A5_HUMAN^Q:29-481,H:37-486^35.088%ID^E:4.59e-90^RecName: Full=Sialin;^Eukaryota; Metazoa; Chordata; Craniata; Vertebrata; Euteleostomi; Mammalia; Eutheria; Euarchontoglires; Primates; Haplorrhini; Catarrhini; Hominidae; Homo	PF07690.17^MFS_1^Major Facilitator Superfamily^38-431^E:8.4e-35	sigP:0.109^62^0.152^0.099	KEGG:hsa:26503`KO:K12301	GO:0005829^cellular_component^cytosol`GO:0016021^cellular_component^integral component of membrane`GO:0005887^cellular_component^integral component of plasma membrane`GO:0005765^cellular_component^lysosomal membrane`GO:0005764^cellular_component^lysosome`GO:0016020^cellular_component^membrane`GO:0005886^cellular_component^plasma membrane`GO:0030672^cellular_component^synaptic vesicle membrane`GO:…	GO:0005829^cellular_component^cytosol`GO:0016021^cellular_component^integral component of membrane`GO:0005887^cellular_component^integral component of plasma membrane`GO:0005765^cellular_component^lysosomal membrane`GO:0005764^cellular_component^lysosome`GO:0016020^cellular_component^membrane`GO:0005886^cellular_component^plasma membrane`GO:0030672^cellular_component^synaptic vesicle membrane`GO:…	GO:0055085^biological_process^transmembrane transport`GO:0016021^cellular_component^integral component of membrane	sea anemones^2.4499999999999995e-86^Eukaryota^Actinia tenebrosa^Australian red waratah sea anemone^sialin-like isoform X1 [Actinia tenebrosa]	38.85983264	sialin-like isoform x1 (cluster_13513_pilon)	1912	98.6925	6.82584	95.0314	2.33368
cluster_1874_pilon	putative inorganic phosphate cotransporter	sialin-2	Animal	S17A5_HUMAN^S17A5_HUMAN^Q:148-1590,H:37-488^34.304%ID^E:9.54e-74^RecName: Full=Sialin;^Eukaryota; Metazoa; Chordata; Craniata; Vertebrata; Euteleostomi; Mammalia; Eutheria; Euarchontoglires; Primates; Haplorrhini; Catarrhini; Hominidae; Homo	S17A5_HUMAN^S17A5_HUMAN^Q:50-530,H:37-488^34.096%ID^E:2.32e-84^RecName: Full=Sialin;^Eukaryota; Metazoa; Chordata; Craniata; Vertebrata; Euteleostomi; Mammalia; Eutheria; Euarchontoglires; Primates; Haplorrhini; Catarrhini; Hominidae; Homo	PF07690.17^MFS_1^Major Facilitator Superfamily^61-481^E:9e-47`PF00083.25^Sugar_tr^Sugar (and other) transporter^110-519^E:6.2e-09	sigP:0.195^19^0.348^0.226	KEGG:hsa:26503`KO:K12301	GO:0005829^cellular_component^cytosol`GO:0016021^cellular_component^integral component of membrane`GO:0005887^cellular_component^integral component of plasma membrane`GO:0005765^cellular_component^lysosomal membrane`GO:0005764^cellular_component^lysosome`GO:0016020^cellular_component^membrane`GO:0005886^cellular_component^plasma membrane`GO:0030672^cellular_component^synaptic vesicle membrane`GO:…	GO:0005829^cellular_component^cytosol`GO:0016021^cellular_component^integral component of membrane`GO:0005887^cellular_component^integral component of plasma membrane`GO:0005765^cellular_component^lysosomal membrane`GO:0005764^cellular_component^lysosome`GO:0016020^cellular_component^membrane`GO:0005886^cellular_component^plasma membrane`GO:0030672^cellular_component^synaptic vesicle membrane`GO:…	GO:0055085^biological_process^transmembrane transport`GO:0016021^cellular_component^integral component of membrane`GO:0022857^molecular_function^transmembrane transporter activity	horseshoe crabs^4.329999999999999e-83^Eukaryota^Limulus polyphemus^Atlantic horseshoe crab^putative inorganic phosphate cotransporter [Limulus polyphemus]	43.58226371	putative inorganic phosphate cotransporter (cluster_1874_pilon)	1714	83.4889	4.98541	32.4971	0.446908
cluster_24436_pilon	sirohydrochlorin ferrochelatase, sirb	sirb	Algae	SIRB_ARATH^SIRB_ARATH^Q:378-743,H:79-200^44.262%ID^E:8.36e-29^RecName: Full=Sirohydrochlorin ferrochelatase, chloroplastic {ECO:0000303|PubMed:15545265};^Eukaryota; Viridiplantae; Streptophyta; Embryophyta; Tracheophyta; Spermatophyta; Magnoliopsida; eudicotyledons; Gunneridae; Pentapetalae; rosids; malvids; Brassicales; Brassicaceae; Camelineae; Arabidopsis	SIRB_ARATH^SIRB_ARATH^Q:126-247,H:79-200^44.262%ID^E:9.33e-30^RecName: Full=Sirohydrochlorin ferrochelatase, chloroplastic {ECO:0000303|PubMed:15545265};^Eukaryota; Viridiplantae; Streptophyta; Embryophyta; Tracheophyta; Spermatophyta; Magnoliopsida; eudicotyledons; Gunneridae; Pentapetalae; rosids; malvids; Brassicales; Brassicaceae; Camelineae; Arabidopsis	PF01903.18^CbiX^CbiX^136-240^E:9.3e-29	sigP:0.167^20^0.468^0.158	KEGG:ath:AT1G50170`KO:K03794	GO:0009507^cellular_component^chloroplast`GO:0051539^molecular_function^4 iron, 4 sulfur cluster binding`GO:0042802^molecular_function^identical protein binding`GO:0051536^molecular_function^iron-sulfur cluster binding`GO:0046872^molecular_function^metal ion binding`GO:0016852^molecular_function^sirohydrochlorin cobaltochelatase activity`GO:0051266^molecular_function^sirohydrochlorin ferrochelata…	GO:0009507^cellular_component^chloroplast`GO:0051539^molecular_function^4 iron, 4 sulfur cluster binding`GO:0042802^molecular_function^identical protein binding`GO:0051536^molecular_function^iron-sulfur cluster binding`GO:0046872^molecular_function^metal ion binding`GO:0016852^molecular_function^sirohydrochlorin cobaltochelatase activity`GO:0051266^molecular_function^sirohydrochlorin ferrochelata…	GO:0016852^molecular_function^sirohydrochlorin cobaltochelatase activity`GO:0009236^biological_process^cobalamin biosynthetic process	green algae^1.28e-48^Eukaryota^Chlamydomonas reinhardtii^Chlamydomonas reinhardtii^sirohydrochlorin ferrochelatase, SIRB [Chlamydomonas reinhardtii]	58.91089109	sirohydrochlorin ferrochelatase, sirb (cluster_24436_pilon)	1010	0	0	96.9307	11.7644
cluster_25561_pilon	solute carrier family 12 member 5-like, partial	slc12a5	Animal	S12A6_HUMAN^S12A6_HUMAN^Q:308-3,H:131-221^48.039%ID^E:2.12e-22^RecName: Full=Solute carrier family 12 member 6;^Eukaryota; Metazoa; Chordata; Craniata; Vertebrata; Euteleostomi; Mammalia; Eutheria; Euarchontoglires; Primates; Haplorrhini; Catarrhini; Hominidae; Homo	S12A6_HUMAN^S12A6_HUMAN^Q:48-149,H:131-221^48.039%ID^E:3.09e-23^RecName: Full=Solute carrier family 12 member 6;^Eukaryota; Metazoa; Chordata; Craniata; Vertebrata; Euteleostomi; Mammalia; Eutheria; Euarchontoglires; Primates; Haplorrhini; Catarrhini; Hominidae; Homo	.	sigP:0.105^68^0.116^0.100	KEGG:hsa:9990`KO:K14427	GO:0016323^cellular_component^basolateral plasma membrane`GO:0016021^cellular_component^integral component of membrane`GO:0005887^cellular_component^integral component of plasma membrane`GO:0005886^cellular_component^plasma membrane`GO:0045202^cellular_component^synapse`GO:0008519^molecular_function^ammonium transmembrane transporter activity`GO:0015079^molecular_function^potassium ion transmembr…	GO:0016323^cellular_component^basolateral plasma membrane`GO:0016021^cellular_component^integral component of membrane`GO:0005887^cellular_component^integral component of plasma membrane`GO:0005886^cellular_component^plasma membrane`GO:0045202^cellular_component^synapse`GO:0008519^molecular_function^ammonium transmembrane transporter activity`GO:0015079^molecular_function^potassium ion transmembr…	.	bony fishes^1.38e-23^Eukaryota^Sinocyclocheilus rhinocerous^Sinocyclocheilus rhinocerous^PREDICTED: solute carrier family 12 member 5-like, partial [Sinocyclocheilus rhinocerous]	43.44512195	solute carrier family 12 member 5-like, partial (cluster_25561_pilon)	656	80.0305	7.62043	68.5976	0.931402
cluster_2432_pilon	solute carrier family 12 member 6-like isoform x2	slc12a6	Animal	S12A6_MOUSE^S12A6_MOUSE^Q:91-1764,H:131-668^55.556%ID^E:0^RecName: Full=Solute carrier family 12 member 6;^Eukaryota; Metazoa; Chordata; Craniata; Vertebrata; Euteleostomi; Mammalia; Eutheria; Euarchontoglires; Glires; Rodentia; Myomorpha; Muroidea; Muridae; Murinae; Mus; Mus`S12A6_MOUSE^S12A6_MOUSE^Q:1760-2356,H:667-861^54.455%ID^E:0^RecName: Full=Solute carrier family 12 member 6;^Eukaryota; Me…	S12A6_MOUSE^S12A6_MOUSE^Q:31-588,H:131-668^55.556%ID^E:0^RecName: Full=Solute carrier family 12 member 6;^Eukaryota; Metazoa; Chordata; Craniata; Vertebrata; Euteleostomi; Mammalia; Eutheria; Euarchontoglires; Glires; Rodentia; Myomorpha; Muroidea; Muridae; Murinae; Mus; Mus	PF00324.22^AA_permease^Amino acid permease^102-277^E:1.1e-19`PF13520.7^AA_permease_2^Amino acid permease^396-583^E:5.6e-12`PF00324.22^AA_permease^Amino acid permease^401-581^E:1.2e-22	sigP:0.119^60^0.11^0.108	KEGG:mmu:107723`KO:K14427	GO:0030424^cellular_component^axon`GO:0016323^cellular_component^basolateral plasma membrane`GO:0005887^cellular_component^integral component of plasma membrane`GO:0045202^cellular_component^synapse`GO:0008519^molecular_function^ammonium transmembrane transporter activity`GO:0015079^molecular_function^potassium ion transmembrane transporter activity`GO:0015379^molecular_function^potassium:chlorid…	GO:0030424^cellular_component^axon`GO:0016323^cellular_component^basolateral plasma membrane`GO:0005887^cellular_component^integral component of plasma membrane`GO:0045202^cellular_component^synapse`GO:0008519^molecular_function^ammonium transmembrane transporter activity`GO:0015079^molecular_function^potassium ion transmembrane transporter activity`GO:0015379^molecular_function^potassium:chlorid…	GO:0055085^biological_process^transmembrane transport`GO:0016020^cellular_component^membrane`GO:0022857^molecular_function^transmembrane transporter activity	bony fishes^0.0^Eukaryota^Scleropages formosus^Asian bonytongue^solute carrier family 12 member 6-like isoform X2 [Scleropages formosus]	48.48130841	solute carrier family 12 member 6-like isoform x2 (cluster_2432_pilon)	2568	76.324	3.56075	20.9112	0.312695
cluster_14478_pilon	solute carrier family 15 member 2	slc15a1	Animal	S15A2_MOUSE^S15A2_MOUSE^Q:67-648,H:42-237^51.531%ID^E:2.7e-81^RecName: Full=Solute carrier family 15 member 2;^Eukaryota; Metazoa; Chordata; Craniata; Vertebrata; Euteleostomi; Mammalia; Eutheria; Euarchontoglires; Glires; Rodentia; Myomorpha; Muroidea; Muridae; Murinae; Mus; Mus`S15A2_MOUSE^S15A2_MOUSE^Q:713-1135,H:262-402^41.844%ID^E:2.7e-81^RecName: Full=Solute carrier family 15 member 2;^Euka…	S15A1_MOUSE^S15A1_MOUSE^Q:4-152,H:235-387^43.137%ID^E:2.84e-35^RecName: Full=Solute carrier family 15 member 1;^Eukaryota; Metazoa; Chordata; Craniata; Vertebrata; Euteleostomi; Mammalia; Eutheria; Euarchontoglires; Glires; Rodentia; Myomorpha; Muroidea; Muridae; Murinae; Mus; Mus	PF00854.22^PTR2^POT family^35-165^E:2.1e-34	sigP:0.109^20^0.125^0.105	KEGG:mmu:56643`KO:K14206	GO:0016324^cellular_component^apical plasma membrane`GO:0016021^cellular_component^integral component of membrane`GO:0005887^cellular_component^integral component of plasma membrane`GO:0016020^cellular_component^membrane`GO:0071916^molecular_function^dipeptide transmembrane transporter activity`GO:0015334^molecular_function^high-affinity oligopeptide transmembrane transporter activity`GO:0035673^…	GO:0016324^cellular_component^apical plasma membrane`GO:0005903^cellular_component^brush border`GO:0016021^cellular_component^integral component of membrane`GO:0005887^cellular_component^integral component of plasma membrane`GO:0016020^cellular_component^membrane`GO:0016248^molecular_function^channel inhibitor activity`GO:0071916^molecular_function^dipeptide transmembrane transporter activity`GO:…	GO:0022857^molecular_function^transmembrane transporter activity`GO:0055085^biological_process^transmembrane transport`GO:0016020^cellular_component^membrane	whales & dolphins^3.0999999999999997e-85^Eukaryota^Monodon monoceros^narwhal^solute carrier family 15 member 2 [Monodon monoceros]	46.59166115	solute carrier family 15 member 2 (cluster_14478_pilon)	1511	75.1158	2.98015	10.0596	0.100596
cluster_16637_pilon	mfs-type transporter slc18b1-like	slc18b1-2	Animal	S18B1_HUMAN^S18B1_HUMAN^Q:463-1134,H:100-297^27.679%ID^E:5.24e-12^RecName: Full=MFS-type transporter SLC18B1;^Eukaryota; Metazoa; Chordata; Craniata; Vertebrata; Euteleostomi; Mammalia; Eutheria; Euarchontoglires; Primates; Haplorrhini; Catarrhini; Hominidae; Homo`S18B1_HUMAN^S18B1_HUMAN^Q:314-448,H:51-94^37.778%ID^E:5.24e-12^RecName: Full=MFS-type transporter SLC18B1;^Eukaryota; Metazoa; Chordat…	S18B1_HUMAN^S18B1_HUMAN^Q:4-204,H:123-297^26.866%ID^E:2.99e-12^RecName: Full=MFS-type transporter SLC18B1;^Eukaryota; Metazoa; Chordata; Craniata; Vertebrata; Euteleostomi; Mammalia; Eutheria; Euarchontoglires; Primates; Haplorrhini; Catarrhini; Hominidae; Homo	PF07690.17^MFS_1^Major Facilitator Superfamily^16-258^E:1.8e-20	sigP:0.292^26^0.418^0.301	KEGG:hsa:116843	GO:0016021^cellular_component^integral component of membrane`GO:0022857^molecular_function^transmembrane transporter activity	GO:0016021^cellular_component^integral component of membrane`GO:0022857^molecular_function^transmembrane transporter activity	GO:0055085^biological_process^transmembrane transport`GO:0016021^cellular_component^integral component of membrane	wasps, ants, and bees^7.16e-17^Eukaryota^Fopius arisanus^Fopius arisanus^PREDICTED: MFS-type transporter SLC18B1-like [Fopius arisanus]	40.12307692	mfs-type transporter slc18b1-like (cluster_16637_pilon)	1625	98.8308	11.2911	79.6923	1.84431
cluster_14616_pilon	mfs-type transporter slc18b1	slc18b1-1	Animal	S18B1_MOUSE^S18B1_MOUSE^Q:191-631,H:31-178^28.378%ID^E:4.19e-17^RecName: Full=MFS-type transporter SLC18B1;^Eukaryota; Metazoa; Chordata; Craniata; Vertebrata; Euteleostomi; Mammalia; Eutheria; Euarchontoglires; Glires; Rodentia; Myomorpha; Muroidea; Muridae; Murinae; Mus; Mus`S18B1_MOUSE^S18B1_MOUSE^Q:624-1391,H:176-432^24.627%ID^E:4.19e-17^RecName: Full=MFS-type transporter SLC18B1;^Eukaryota; …	.	.	sigP:0.295^22^0.347^0.273	.	GO:0016021^cellular_component^integral component of membrane`GO:0022857^molecular_function^transmembrane transporter activity	.	.	frogs & toads^1.56e-21^Eukaryota^Nanorana parkeri^Nanorana parkeri^PREDICTED: MFS-type transporter SLC18B1 [Nanorana parkeri]	38.14858491	mfs-type transporter slc18b1 (cluster_14616_pilon)	1696	98.1722	8.76592	58.4316	1.13738
cluster_3299_pilon	organic cation transporter protein-like	slc22a1	Animal	OCT1_CAEEL^OCT1_CAEEL^Q:1-606,H:316-513^29.703%ID^E:1.91e-22^RecName: Full=Organic cation transporter 1;^Eukaryota; Metazoa; Ecdysozoa; Nematoda; Chromadorea; Rhabditida; Rhabditina; Rhabditomorpha; Rhabditoidea; Rhabditidae; Peloderinae; Caenorhabditis`OCT1_CAEEL^OCT1_CAEEL^Q:615-704,H:517-546^40%ID^E:1.91e-22^RecName: Full=Organic cation transporter 1;^Eukaryota; Metazoa; Ecdysozoa; Nematoda; C…	OCT1_CAEEL^OCT1_CAEEL^Q:1-202,H:316-513^29.703%ID^E:5.06e-23^RecName: Full=Organic cation transporter 1;^Eukaryota; Metazoa; Ecdysozoa; Nematoda; Chromadorea; Rhabditida; Rhabditina; Rhabditomorpha; Rhabditoidea; Rhabditidae; Peloderinae; Caenorhabditis	.	sigP:0.116^69^0.174^0.107	KEGG:cel:CELE_F52F12.1`KO:K08202	GO:0016021^cellular_component^integral component of membrane`GO:0015101^molecular_function^organic cation transmembrane transporter activity`GO:0008340^biological_process^determination of adult lifespan`GO:0015695^biological_process^organic cation transport	GO:0016021^cellular_component^integral component of membrane`GO:0015101^molecular_function^organic cation transmembrane transporter activity`GO:0008340^biological_process^determination of adult lifespan`GO:0015695^biological_process^organic cation transport	.	brachiopods^2.49e-25^Eukaryota^Lingula anatina^Lingula anatina^organic cation transporter protein-like [Lingula anatina]	40.6175772	organic cation transporter protein-like (cluster_3299_pilon)	1684	93.8836	8.61283	42.5178	0.603919
cluster_6310_pilon	solute carrier family 25 member 36-a isoform x1	slc25a36	Animal	S2536_DANRE^S2536_DANRE^Q:803-1213,H:74-215^41.259%ID^E:1.2e-38^RecName: Full=Solute carrier family 25 member 36-A;^Eukaryota; Metazoa; Chordata; Craniata; Vertebrata; Euteleostomi; Actinopterygii; Neopterygii; Teleostei; Ostariophysi; Cypriniformes; Cyprinidae; Danio`S2536_DANRE^S2536_DANRE^Q:1237-1455,H:231-303^42.466%ID^E:1.2e-38^RecName: Full=Solute carrier family 25 member 36-A;^Eukaryota; M…	S2536_DANRE^S2536_DANRE^Q:188-333,H:65-215^39.474%ID^E:3.92e-28^RecName: Full=Solute carrier family 25 member 36-A;^Eukaryota; Metazoa; Chordata; Craniata; Vertebrata; Euteleostomi; Actinopterygii; Neopterygii; Teleostei; Ostariophysi; Cypriniformes; Cyprinidae; Danio	PF00153.28^Mito_carr^Mitochondrial carrier protein^6-43^E:1.2e-07`PF00153.28^Mito_carr^Mitochondrial carrier protein^169-232^E:8.3e-12`PF00153.28^Mito_carr^Mitochondrial carrier protein^243-324^E:3.1e-14	sigP:0.29^23^0.627^0.325	KEGG:dre:436940`KO:K15116	GO:0016021^cellular_component^integral component of membrane`GO:0005743^cellular_component^mitochondrial inner membrane`GO:0005347^molecular_function^ATP transmembrane transporter activity`GO:0015218^molecular_function^pyrimidine nucleotide transmembrane transporter activity`GO:1990519^biological_process^pyrimidine nucleotide import into mitochondrion	GO:0016021^cellular_component^integral component of membrane`GO:0005743^cellular_component^mitochondrial inner membrane`GO:0005347^molecular_function^ATP transmembrane transporter activity`GO:0015218^molecular_function^pyrimidine nucleotide transmembrane transporter activity`GO:1990519^biological_process^pyrimidine nucleotide import into mitochondrion	.	hymenopterans^9.18e-40^Eukaryota^Neodiprion lecontei^redheaded pine sawfly^PREDICTED: solute carrier family 25 member 36-A isoform X1 [Neodiprion lecontei]	41.45954521	solute carrier family 25 member 36-a isoform x1 (cluster_6310_pilon)	1891	100	8.70545	48.9688	0.740349
cluster_9890_pilon	proton-coupled amino acid transporter 1 isoform x2	slc36a1	Animal	S36A1_HUMAN^S36A1_HUMAN^Q:952-1998,H:39-401^39.945%ID^E:3.59e-73^RecName: Full=Proton-coupled amino acid transporter 1;^Eukaryota; Metazoa; Chordata; Craniata; Vertebrata; Euteleostomi; Mammalia; Eutheria; Euarchontoglires; Primates; Haplorrhini; Catarrhini; Hominidae; Homo	S36A1_HUMAN^S36A1_HUMAN^Q:144-540,H:39-451^39.467%ID^E:1.36e-84^RecName: Full=Proton-coupled amino acid transporter 1;^Eukaryota; Metazoa; Chordata; Craniata; Vertebrata; Euteleostomi; Mammalia; Eutheria; Euarchontoglires; Primates; Haplorrhini; Catarrhini; Hominidae; Homo	PF01490.19^Aa_trans^Transmembrane amino acid transporter protein^151-550^E:1.1e-64	sigP:0.113^24^0.116^0.106	KEGG:hsa:206358`KO:K14209	GO:0005783^cellular_component^endoplasmic reticulum`GO:0016021^cellular_component^integral component of membrane`GO:0005765^cellular_component^lysosomal membrane`GO:0005886^cellular_component^plasma membrane`GO:0005774^cellular_component^vacuolar membrane`GO:0015171^molecular_function^amino acid transmembrane transporter activity`GO:0005280^molecular_function^amino acid:proton symporter activity`…	GO:0005783^cellular_component^endoplasmic reticulum`GO:0016021^cellular_component^integral component of membrane`GO:0005765^cellular_component^lysosomal membrane`GO:0005886^cellular_component^plasma membrane`GO:0005774^cellular_component^vacuolar membrane`GO:0015171^molecular_function^amino acid transmembrane transporter activity`GO:0005280^molecular_function^amino acid:proton symporter activity`…	.	snakes^2.98e-78^Eukaryota^Protobothrops mucrosquamatus^Protobothrops mucrosquamatus^proton-coupled amino acid transporter 1 isoform X2 [Protobothrops mucrosquamatus]	40.94588837	proton-coupled amino acid transporter 1 isoform x2 (cluster_9890_pilon)	2347	95.3558	9.67064	47.2518	1.10695
cluster_14273_pilon	putative sodium-coupled neutral amino acid transporter 7	slc38a7	Animal	S38A7_HUMAN^S38A7_HUMAN^Q:133-1191,H:6-351^27.684%ID^E:1.93e-47^RecName: Full=Putative sodium-coupled neutral amino acid transporter 7;^Eukaryota; Metazoa; Chordata; Craniata; Vertebrata; Euteleostomi; Mammalia; Eutheria; Euarchontoglires; Primates; Haplorrhini; Catarrhini; Hominidae; Homo	S38A7_HUMAN^S38A7_HUMAN^Q:33-385,H:6-351^27.684%ID^E:1.52e-47^RecName: Full=Putative sodium-coupled neutral amino acid transporter 7;^Eukaryota; Metazoa; Chordata; Craniata; Vertebrata; Euteleostomi; Mammalia; Eutheria; Euarchontoglires; Primates; Haplorrhini; Catarrhini; Hominidae; Homo	PF01490.19^Aa_trans^Transmembrane amino acid transporter protein^83-385^E:2.7e-47`PF03222.14^Trp_Tyr_perm^Tryptophan/tyrosine permease family^85-326^E:7.8e-07	sigP:0.104^70^0.111^0.102	KEGG:hsa:55238`KO:K14994	GO:0030424^cellular_component^axon`GO:0016021^cellular_component^integral component of membrane`GO:0043025^cellular_component^neuronal cell body`GO:0015171^molecular_function^amino acid transmembrane transporter activity`GO:0015180^molecular_function^L-alanine transmembrane transporter activity`GO:0015179^molecular_function^L-amino acid transmembrane transporter activity`GO:0015182^molecular_func…	GO:0030424^cellular_component^axon`GO:0016021^cellular_component^integral component of membrane`GO:0043025^cellular_component^neuronal cell body`GO:0015171^molecular_function^amino acid transmembrane transporter activity`GO:0015180^molecular_function^L-alanine transmembrane transporter activity`GO:0015179^molecular_function^L-amino acid transmembrane transporter activity`GO:0015182^molecular_func…	GO:0003333^biological_process^amino acid transmembrane transport	horseshoe crabs^1.7499999999999998e-55^Eukaryota^Limulus polyphemus^Atlantic horseshoe crab^putative sodium-coupled neutral amino acid transporter 7 [Limulus polyphemus]	45.94820384	putative sodium-coupled neutral amino acid transporter 7 (cluster_14273_pilon)	1197	100	8.44528	15.6224	0.157895
cluster_9579_pilon	solute carrier family 49 member 4-like	slc49a4	Animal	DIRC2_XENLA^DIRC2_XENLA^Q:754-1509,H:198-447^27.734%ID^E:3.04e-26^RecName: Full=Solute carrier family 49 member 4 homolog {ECO:0000305};^Eukaryota; Metazoa; Chordata; Craniata; Vertebrata; Euteleostomi; Amphibia; Batrachia; Anura; Pipoidea; Pipidae; Xenopodinae; Xenopus; Xenopus`DIRC2_XENLA^DIRC2_XENLA^Q:195-770,H:24-207^31.25%ID^E:1.94e-16^RecName: Full=Solute carrier family 49 member 4 homolog …	DIRC2_XENLA^DIRC2_XENLA^Q:17-268,H:198-447^27.734%ID^E:4.69e-28^RecName: Full=Solute carrier family 49 member 4 homolog {ECO:0000305};^Eukaryota; Metazoa; Chordata; Craniata; Vertebrata; Euteleostomi; Amphibia; Batrachia; Anura; Pipoidea; Pipidae; Xenopodinae; Xenopus; Xenopus	.	sigP:0.107^63^0.122^0.099	KEGG:xla:444251`KO:K15381	GO:0016021^cellular_component^integral component of membrane`GO:0005765^cellular_component^lysosomal membrane`GO:0022857^molecular_function^transmembrane transporter activity	GO:0016021^cellular_component^integral component of membrane`GO:0005765^cellular_component^lysosomal membrane`GO:0022857^molecular_function^transmembrane transporter activity	.	bivalves^1.3699999999999998e-58^Eukaryota^Pecten maximus^Pecten maximus^solute carrier family 49 member 4-like [Pecten maximus]	41.16719243	solute carrier family 49 member 4-like (cluster_9579_pilon)	1902	99.632	9.00683	60.7256	1.00105
cluster_8633_pilon	sodium- and chloride-dependent taurine transporter	slc6a13	Algae	S6A13_MACFA^S6A13_MACFA^Q:47-1186,H:177-554^48.691%ID^E:4.61e-110^RecName: Full=Sodium- and chloride-dependent GABA transporter 2;^Eukaryota; Metazoa; Chordata; Craniata; Vertebrata; Euteleostomi; Mammalia; Eutheria; Euarchontoglires; Primates; Haplorrhini; Catarrhini; Cercopithecidae; Cercopithecinae; Macaca	S6A13_MACFA^S6A13_MACFA^Q:16-395,H:177-554^49.485%ID^E:3.51e-123^RecName: Full=Sodium- and chloride-dependent GABA transporter 2;^Eukaryota; Metazoa; Chordata; Craniata; Vertebrata; Euteleostomi; Mammalia; Eutheria; Euarchontoglires; Primates; Haplorrhini; Catarrhini; Cercopithecidae; Cercopithecinae; Macaca	PF00209.19^SNF^Sodium:neurotransmitter symporter family^16-392^E:2.3e-131	sigP:0.12^69^0.175^0.114	.	GO:0005887^cellular_component^integral component of plasma membrane`GO:0005332^molecular_function^gamma-aminobutyric acid:sodium symporter activity	GO:0005887^cellular_component^integral component of plasma membrane`GO:0005332^molecular_function^gamma-aminobutyric acid:sodium symporter activity	GO:0016021^cellular_component^integral component of membrane	brachiopods^9.579999999999997e-136^Eukaryota^Lingula anatina^Lingula anatina^sodium- and chloride-dependent taurine transporter [Lingula anatina]	58.42438183	sodium- and chloride-dependent taurine transporter (cluster_8633_pilon)	1739	0	0	76.7108	9.12363
cluster_9385_pilon	sodium- and chloride-dependent gaba transporter 3-like	slc6a13	Animal	SC6A8_TORMA^SC6A8_TORMA^Q:178-1920,H:16-565^33.39%ID^E:4.84e-86^RecName: Full=Creatine transporter;^Eukaryota; Metazoa; Chordata; Craniata; Vertebrata; Chondrichthyes; Elasmobranchii; Batoidea; Torpediniformes; Torpedinidae; Torpedo	S6A13_MOUSE^S6A13_MOUSE^Q:1-599,H:21-600^32.201%ID^E:9.63e-104^RecName: Full=Sodium- and chloride-dependent GABA transporter 2;^Eukaryota; Metazoa; Chordata; Craniata; Vertebrata; Euteleostomi; Mammalia; Eutheria; Euarchontoglires; Glires; Rodentia; Myomorpha; Muroidea; Muridae; Murinae; Mus; Mus	PF00209.19^SNF^Sodium:neurotransmitter symporter family^21-215^E:3.5e-53`PF00209.19^SNF^Sodium:neurotransmitter symporter family^243-563^E:1.7e-69	sigP:0.126^40^0.239^0.123	KEGG:mmu:14412`KO:K05046	GO:0016021^cellular_component^integral component of membrane`GO:0015293^molecular_function^symporter activity`GO:0006814^biological_process^sodium ion transport	GO:0005887^cellular_component^integral component of plasma membrane`GO:0043005^cellular_component^neuron projection`GO:0005886^cellular_component^plasma membrane`GO:0005332^molecular_function^gamma-aminobutyric acid:sodium symporter activity`GO:0042165^molecular_function^neurotransmitter binding`GO:0006836^biological_process^neurotransmitter transport	GO:0016021^cellular_component^integral component of membrane	crinoids^4.0199999999999983e-98^Eukaryota^Anneissia japonica^Anneissia japonica^sodium- and chloride-dependent GABA transporter 3-like [Anneissia japonica]	35.964542	sodium- and chloride-dependent gaba transporter 3-like (cluster_9385_pilon)	2369	97.3407	10.0114	79.9916	2.07725
cluster_6434_pilon	sodium-dependent neutral amino acid transporter b(0)at3-like	slc6a18	Animal	S6A18_MOUSE^S6A18_MOUSE^Q:213-1823,H:12-593^36.842%ID^E:3.31e-114^RecName: Full=Sodium-dependent neutral amino acid transporter B(0)AT3 {ECO:0000303|PubMed:19478081};^Eukaryota; Metazoa; Chordata; Craniata; Vertebrata; Euteleostomi; Mammalia; Eutheria; Euarchontoglires; Glires; Rodentia; Myomorpha; Muroidea; Muridae; Murinae; Mus; Mus	S6A18_MOUSE^S6A18_MOUSE^Q:3-539,H:12-593^36.842%ID^E:6.99e-116^RecName: Full=Sodium-dependent neutral amino acid transporter B(0)AT3 {ECO:0000303|PubMed:19478081};^Eukaryota; Metazoa; Chordata; Craniata; Vertebrata; Euteleostomi; Mammalia; Eutheria; Euarchontoglires; Glires; Rodentia; Myomorpha; Muroidea; Muridae; Murinae; Mus; Mus	PF00209.19^SNF^Sodium:neurotransmitter symporter family^11-537^E:8.5e-129	sigP:0.166^28^0.303^0.172	KEGG:mmu:22598`KO:K05048	GO:0016324^cellular_component^apical plasma membrane`GO:0031526^cellular_component^brush border membrane`GO:0005887^cellular_component^integral component of plasma membrane`GO:0005886^cellular_component^plasma membrane`GO:0015175^molecular_function^neutral amino acid transmembrane transporter activity`GO:0015293^molecular_function^symporter activity`GO:0003333^biological_process^amino acid transm…	GO:0016324^cellular_component^apical plasma membrane`GO:0031526^cellular_component^brush border membrane`GO:0005887^cellular_component^integral component of plasma membrane`GO:0005886^cellular_component^plasma membrane`GO:0015175^molecular_function^neutral amino acid transmembrane transporter activity`GO:0015293^molecular_function^symporter activity`GO:0003333^biological_process^amino acid transm…	GO:0016021^cellular_component^integral component of membrane	soft corals^1.96e-121^Eukaryota^Dendronephthya gigantea^Dendronephthya gigantea^sodium-dependent neutral amino acid transporter B(0)AT3-like [Dendronephthya gigantea]	41.85739437	sodium-dependent neutral amino acid transporter b(0)at3-like (cluster_6434_pilon)	2272	98.5475	10.6857	71.3908	1.125
cluster_2041_pilon	sodium- and chloride-dependent glycine transporter 1-like	slc6a5	Animal	SC6A9_XENLA^SC6A9_XENLA^Q:579-2201,H:20-580^42.757%ID^E:1.44e-136^RecName: Full=Sodium- and chloride-dependent glycine transporter 1;^Eukaryota; Metazoa; Chordata; Craniata; Vertebrata; Euteleostomi; Amphibia; Batrachia; Anura; Pipoidea; Pipidae; Xenopodinae; Xenopus; Xenopus	SC6A9_XENLA^SC6A9_XENLA^Q:47-587,H:20-580^42.757%ID^E:8.7e-157^RecName: Full=Sodium- and chloride-dependent glycine transporter 1;^Eukaryota; Metazoa; Chordata; Craniata; Vertebrata; Euteleostomi; Amphibia; Batrachia; Anura; Pipoidea; Pipidae; Xenopodinae; Xenopus; Xenopus	PF00209.19^SNF^Sodium:neurotransmitter symporter family^49-564^E:1.3e-175	sigP:0.107^50^0.117^0.104	KEGG:xla:100126661`KO:K05038	GO:0005887^cellular_component^integral component of plasma membrane`GO:0005283^molecular_function^amino acid:sodium symporter activity`GO:0006836^biological_process^neurotransmitter transport	GO:0005887^cellular_component^integral component of plasma membrane`GO:0005283^molecular_function^amino acid:sodium symporter activity`GO:0006836^biological_process^neurotransmitter transport	GO:0016021^cellular_component^integral component of membrane	spiders^1.4299999999999998e-146^Eukaryota^Parasteatoda tepidariorum^common house spider^sodium- and chloride-dependent glycine transporter 1-like [Parasteatoda tepidariorum]	41.19336311	sodium- and chloride-dependent glycine transporter 1-like (cluster_2041_pilon)	3134	99.0428	12.4525	75.2712	1.63114
cluster_1266_pilon	sodium- and chloride-dependent creatine transporter 1-like	slc6a8	Animal	SC6A8_TORMA^SC6A8_TORMA^Q:57-1787,H:7-561^42.513%ID^E:1.36e-131^RecName: Full=Creatine transporter;^Eukaryota; Metazoa; Chordata; Craniata; Vertebrata; Chondrichthyes; Elasmobranchii; Batoidea; Torpediniformes; Torpedinidae; Torpedo	SC6A8_TORMA^SC6A8_TORMA^Q:21-595,H:36-601^42.685%ID^E:7.45e-157^RecName: Full=Creatine transporter;^Eukaryota; Metazoa; Chordata; Craniata; Vertebrata; Chondrichthyes; Elasmobranchii; Batoidea; Torpediniformes; Torpedinidae; Torpedo	PF00209.19^SNF^Sodium:neurotransmitter symporter family^21-556^E:8.9e-178	sigP:0.109^29^0.144^0.105	.	GO:0016021^cellular_component^integral component of membrane`GO:0015293^molecular_function^symporter activity`GO:0006814^biological_process^sodium ion transport	GO:0016021^cellular_component^integral component of membrane`GO:0015293^molecular_function^symporter activity`GO:0006814^biological_process^sodium ion transport	GO:0016021^cellular_component^integral component of membrane	snakes^3.279999999999999e-151^Eukaryota^Protobothrops mucrosquamatus^Protobothrops mucrosquamatus^sodium- and chloride-dependent creatine transporter 1-like [Protobothrops mucrosquamatus]	45.03597122	sodium- and chloride-dependent creatine transporter 1-like (cluster_1266_pilon)	2780	98.9568	13.3683	61.4388	1.16475
cluster_5158_pilon	sodium- and chloride-dependent gaba transporter 1-like	slca5-2	Animal	SC6A5_HUMAN^SC6A5_HUMAN^Q:251-2002,H:171-760^39.901%ID^E:3.91e-127^RecName: Full=Sodium- and chloride-dependent glycine transporter 2;^Eukaryota; Metazoa; Chordata; Craniata; Vertebrata; Euteleostomi; Mammalia; Eutheria; Euarchontoglires; Primates; Haplorrhini; Catarrhini; Hominidae; Homo	SC6A5_HUMAN^SC6A5_HUMAN^Q:12-595,H:171-760^39.901%ID^E:1.07e-150^RecName: Full=Sodium- and chloride-dependent glycine transporter 2;^Eukaryota; Metazoa; Chordata; Craniata; Vertebrata; Euteleostomi; Mammalia; Eutheria; Euarchontoglires; Primates; Haplorrhini; Catarrhini; Hominidae; Homo	PF00209.19^SNF^Sodium:neurotransmitter symporter family^46-572^E:1.5e-178	sigP:0.106^35^0.113^0.101	KEGG:hsa:9152`KO:K05038	GO:0098690^cellular_component^glycinergic synapse`GO:0016021^cellular_component^integral component of membrane`GO:0099056^cellular_component^integral component of presynaptic membrane`GO:0005886^cellular_component^plasma membrane`GO:0015375^molecular_function^glycine:sodium symporter activity`GO:0046872^molecular_function^metal ion binding`GO:0007268^biological_process^chemical synaptic transmiss…	GO:0098690^cellular_component^glycinergic synapse`GO:0016021^cellular_component^integral component of membrane`GO:0099056^cellular_component^integral component of presynaptic membrane`GO:0005886^cellular_component^plasma membrane`GO:0015375^molecular_function^glycine:sodium symporter activity`GO:0046872^molecular_function^metal ion binding`GO:0007268^biological_process^chemical synaptic transmiss…	GO:0016021^cellular_component^integral component of membrane	scorpions^1.6299999999999994e-141^Eukaryota^Centruroides sculpturatus^bark scorpion^sodium- and chloride-dependent GABA transporter 1-like [Centruroides sculpturatus]	43.99071926	sodium- and chloride-dependent gaba transporter 1-like (cluster_5158_pilon)	2155	99.9072	8.73596	77.6334	1.84223
cluster_6230_pilon	solute carrier organic anion transporter family member 4a1-like	slco4c1	Animal	SO4C1_MOUSE^SO4C1_MOUSE^Q:20-1555,H:158-669^25.66%ID^E:5.51e-47^RecName: Full=Solute carrier organic anion transporter family member 4C1;^Eukaryota; Metazoa; Chordata; Craniata; Vertebrata; Euteleostomi; Mammalia; Eutheria; Euarchontoglires; Glires; Rodentia; Myomorpha; Muroidea; Muridae; Murinae; Mus; Mus	SO4C1_MOUSE^SO4C1_MOUSE^Q:7-518,H:158-669^25.66%ID^E:1.61e-47^RecName: Full=Solute carrier organic anion transporter family member 4C1;^Eukaryota; Metazoa; Chordata; Craniata; Vertebrata; Euteleostomi; Mammalia; Eutheria; Euarchontoglires; Glires; Rodentia; Myomorpha; Muroidea; Muridae; Murinae; Mus; Mus	PF03137.21^OATP^Organic Anion Transporter Polypeptide (OATP) family^4-507^E:9e-78`PF07690.17^MFS_1^Major Facilitator Superfamily^6-341^E:3.6e-12	sigP:0.2^16^0.512^0.230	KEGG:mmu:227394`KO:K14355	GO:0016323^cellular_component^basolateral plasma membrane`GO:0016021^cellular_component^integral component of membrane`GO:0005887^cellular_component^integral component of plasma membrane`GO:0008514^molecular_function^organic anion transmembrane transporter activity`GO:0015347^molecular_function^sodium-independent organic anion transmembrane transporter activity`GO:0030154^biological_process^cell …	GO:0016323^cellular_component^basolateral plasma membrane`GO:0016021^cellular_component^integral component of membrane`GO:0005887^cellular_component^integral component of plasma membrane`GO:0008514^molecular_function^organic anion transmembrane transporter activity`GO:0015347^molecular_function^sodium-independent organic anion transmembrane transporter activity`GO:0030154^biological_process^cell …	GO:0005215^molecular_function^transporter activity`GO:0055085^biological_process^transmembrane transport`GO:0016020^cellular_component^membrane`GO:0016021^cellular_component^integral component of membrane	crinoids^1.17e-58^Eukaryota^Anneissia japonica^Anneissia japonica^solute carrier organic anion transporter family member 4A1-like [Anneissia japonica]	40.50294275	solute carrier organic anion transporter family member 4a1-like (cluster_6230_pilon)	1869	98.5019	13.1327	71.0005	0.917068
cluster_7071_pilon	superoxide dismutase	sod	Algae	SODM_CHLRE^SODM_CHLRE^Q:85-654,H:1-193^61.658%ID^E:4.95e-80^RecName: Full=Superoxide dismutase [Mn], mitochondrial;^Eukaryota; Viridiplantae; Chlorophyta; core chlorophytes; Chlorophyceae; Chlamydomonadales; Chlamydomonadaceae; Chlamydomonas	SODM_CHLRE^SODM_CHLRE^Q:29-234,H:1-209^63.158%ID^E:9.29e-94^RecName: Full=Superoxide dismutase [Mn], mitochondrial;^Eukaryota; Viridiplantae; Chlorophyta; core chlorophytes; Chlorophyceae; Chlamydomonadales; Chlamydomonadaceae; Chlamydomonas	PF00081.23^Sod_Fe_N^Iron/manganese superoxide dismutases, alpha-hairpin domain^31-118^E:1.4e-32`PF02777.19^Sod_Fe_C^Iron/manganese superoxide dismutases, C-terminal domain^126-231^E:3e-40	sigP:0.107^31^0.117^0.101	KEGG:cre:CHLREDRAFT_53941`KO:K04564	GO:0005759^cellular_component^mitochondrial matrix`GO:0046872^molecular_function^metal ion binding`GO:0004784^molecular_function^superoxide dismutase activity	GO:0005759^cellular_component^mitochondrial matrix`GO:0046872^molecular_function^metal ion binding`GO:0004784^molecular_function^superoxide dismutase activity	GO:0004784^molecular_function^superoxide dismutase activity`GO:0046872^molecular_function^metal ion binding`GO:0006801^biological_process^superoxide metabolic process`GO:0055114^biological_process^oxidation-reduction process	green algae^3.5899999999999996e-82^Eukaryota^Volvox carteri f. nagariensis^Volvox carteri f. nagariensis^superoxide dismutase [Mn] [Volvox carteri f. nagariensis]	49.51871658	superoxide dismutase (cluster_7071_pilon)	935	0	0	88.7701	8.01818
cluster_3502_pilon	hypothetical protein cocsudraft_67762	spl14	Algae	SPL14_ARATH^SPL14_ARATH^Q:781-1254,H:502-663^28.485%ID^E:8.26e-06^RecName: Full=Squamosa promoter-binding-like protein 14;^Eukaryota; Viridiplantae; Streptophyta; Embryophyta; Tracheophyta; Spermatophyta; Magnoliopsida; eudicotyledons; Gunneridae; Pentapetalae; rosids; malvids; Brassicales; Brassicaceae; Camelineae; Arabidopsis	.	.	sigP:0.148^21^0.295^0.176	KEGG:ath:AT1G20980	GO:0005737^cellular_component^cytoplasm`GO:0042025^cellular_component^host cell nucleus`GO:0005634^cellular_component^nucleus`GO:0005886^cellular_component^plasma membrane`GO:0003677^molecular_function^DNA binding`GO:0003700^molecular_function^DNA-binding transcription factor activity`GO:0046872^molecular_function^metal ion binding`GO:0042742^biological_process^defense response to bacterium`GO:00…	.	.	green algae^1.84e-09^Eukaryota^Coccomyxa subellipsoidea C-169^Coccomyxa subellipsoidea C-169^hypothetical protein COCSUDRAFT_67762 [Coccomyxa subellipsoidea C-169]	60.21864561	hypothetical protein cocsudraft_67762 (cluster_3502_pilon)	3293	0	0	92.4992	7.73763
cluster_11245_pilon	squamosa promoter-binding-like protein 13a	spl3	Algae	SPL3_ARATH^SPL3_ARATH^Q:751-984,H:45-122^46.154%ID^E:5.06e-16^RecName: Full=Squamosa promoter-binding-like protein 3;^Eukaryota; Viridiplantae; Streptophyta; Embryophyta; Tracheophyta; Spermatophyta; Magnoliopsida; eudicotyledons; Gunneridae; Pentapetalae; rosids; malvids; Brassicales; Brassicaceae; Camelineae; Arabidopsis`SPL3_ARATH^SPL3_ARATH^Q:493-699,H:54-122^42.029%ID^E:6.1e-13^RecName: Full…	SPL4_ARATH^SPL4_ARATH^Q:218-315,H:41-137^46%ID^E:1.68e-18^RecName: Full=Squamosa promoter-binding-like protein 4;^Eukaryota; Viridiplantae; Streptophyta; Embryophyta; Tracheophyta; Spermatophyta; Magnoliopsida; eudicotyledons; Gunneridae; Pentapetalae; rosids; malvids; Brassicales; Brassicaceae; Camelineae; Arabidopsis`SPL4_ARATH^SPL4_ARATH^Q:134-205,H:54-125^40.278%ID^E:1.9e-13^RecName: Full=Squ…	PF03110.15^SBP^SBP domain^43-115^E:2.6e-22`PF03110.15^SBP^SBP domain^134-205^E:3.9e-23`PF03110.15^SBP^SBP domain^229-302^E:1.2e-27	sigP:0.209^30^0.183^0.176	KEGG:ath:AT1G53160	GO:0005737^cellular_component^cytoplasm`GO:0042025^cellular_component^host cell nucleus`GO:0005634^cellular_component^nucleus`GO:0003677^molecular_function^DNA binding`GO:0003700^molecular_function^DNA-binding transcription factor activity`GO:0046872^molecular_function^metal ion binding`GO:0030154^biological_process^cell differentiation`GO:0009908^biological_process^flower development`GO:0010229^…	GO:0005737^cellular_component^cytoplasm`GO:0042025^cellular_component^host cell nucleus`GO:0005634^cellular_component^nucleus`GO:0003677^molecular_function^DNA binding`GO:0003700^molecular_function^DNA-binding transcription factor activity`GO:0046872^molecular_function^metal ion binding`GO:0009908^biological_process^flower development`GO:0006355^biological_process^regulation of transcription, DNA…	GO:0003677^molecular_function^DNA binding`GO:0005634^cellular_component^nucleus	eudicots^9.550000000000002e-20^Eukaryota^Helianthus annuus^common sunflower^squamosa promoter-binding-like protein 13A [Helianthus annuus]	57.44199208	squamosa promoter-binding-like protein 13a (cluster_11245_pilon)	1767	0	0	97.1138	7.88342
cluster_15131_pilon	squamosa promoter-binding-like protein 14	spl4	Algae	SPL4_ARATH^SPL4_ARATH^Q:939-1190,H:48-132^44.706%ID^E:1.17e-13^RecName: Full=Squamosa promoter-binding-like protein 4;^Eukaryota; Viridiplantae; Streptophyta; Embryophyta; Tracheophyta; Spermatophyta; Magnoliopsida; eudicotyledons; Gunneridae; Pentapetalae; rosids; malvids; Brassicales; Brassicaceae; Camelineae; Arabidopsis	SPL4_ARATH^SPL4_ARATH^Q:274-357,H:48-132^44.706%ID^E:1.78e-17^RecName: Full=Squamosa promoter-binding-like protein 4;^Eukaryota; Viridiplantae; Streptophyta; Embryophyta; Tracheophyta; Spermatophyta; Magnoliopsida; eudicotyledons; Gunneridae; Pentapetalae; rosids; malvids; Brassicales; Brassicaceae; Camelineae; Arabidopsis	PF03110.15^SBP^SBP domain^279-351^E:1.1e-22	sigP:0.161^24^0.273^0.186	KEGG:ath:AT1G53160	GO:0005737^cellular_component^cytoplasm`GO:0042025^cellular_component^host cell nucleus`GO:0005634^cellular_component^nucleus`GO:0003677^molecular_function^DNA binding`GO:0003700^molecular_function^DNA-binding transcription factor activity`GO:0046872^molecular_function^metal ion binding`GO:0009908^biological_process^flower development`GO:0006355^biological_process^regulation of transcription, DNA…	GO:0005737^cellular_component^cytoplasm`GO:0042025^cellular_component^host cell nucleus`GO:0005634^cellular_component^nucleus`GO:0003677^molecular_function^DNA binding`GO:0003700^molecular_function^DNA-binding transcription factor activity`GO:0046872^molecular_function^metal ion binding`GO:0009908^biological_process^flower development`GO:0006355^biological_process^regulation of transcription, DNA…	GO:0003677^molecular_function^DNA binding`GO:0005634^cellular_component^nucleus	eudicots^7.17e-16^Eukaryota^Rosa chinensis^Rosa chinensis^squamosa promoter-binding-like protein 14 [Rosa chinensis]	54.50180072	squamosa promoter-binding-like protein 14 (cluster_15131_pilon)	1666	0	0	98.3193	17.7815
cluster_12703_pilon	hypothetical protein chlncdraft_136680	spl6	Algae	SPL6_ARATH^SPL6_ARATH^Q:468-704,H:100-181^40%ID^E:2.02e-09^RecName: Full=Squamosa promoter-binding-like protein 6;^Eukaryota; Viridiplantae; Streptophyta; Embryophyta; Tracheophyta; Spermatophyta; Magnoliopsida; eudicotyledons; Gunneridae; Pentapetalae; rosids; malvids; Brassicales; Brassicaceae; Camelineae; Arabidopsis	SP13B_ARATH^SP13B_ARATH^Q:20-103,H:90-174^43.023%ID^E:8.84e-16^RecName: Full=Squamosa promoter-binding-like protein 13B;^Eukaryota; Viridiplantae; Streptophyta; Embryophyta; Tracheophyta; Spermatophyta; Magnoliopsida; eudicotyledons; Gunneridae; Pentapetalae; rosids; malvids; Brassicales; Brassicaceae; Camelineae; Arabidopsis	PF03110.15^SBP^SBP domain^29-103^E:8.1e-25	sigP:0.111^15^0.128^0.109	KEGG:ath:AT5G50570`KEGG:ath:AT5G50670	GO:0042025^cellular_component^host cell nucleus`GO:0005634^cellular_component^nucleus`GO:0003677^molecular_function^DNA binding`GO:0003700^molecular_function^DNA-binding transcription factor activity`GO:0046872^molecular_function^metal ion binding`GO:0042742^biological_process^defense response to bacterium`GO:0010468^biological_process^regulation of gene expression`GO:0006355^biological_process^r…	GO:0042025^cellular_component^host cell nucleus`GO:0005634^cellular_component^nucleus`GO:0003677^molecular_function^DNA binding`GO:0046872^molecular_function^metal ion binding`GO:0048653^biological_process^anther development	GO:0003677^molecular_function^DNA binding`GO:0005634^cellular_component^nucleus	green algae^7.82e-14^Eukaryota^Chlorella variabilis^Chlorella variabilis^hypothetical protein CHLNCDRAFT_136680 [Chlorella variabilis]	54.44717445	hypothetical protein chlncdraft_136680 (cluster_12703_pilon)	2035	0	0	98.9189	13.2113
cluster_14083_pilon	major facilitator superfamily domain, general substrate transporter	uhpt	Algae	UHPT_CHLPN^UHPT_CHLPN^Q:386-1627,H:28-446^40.143%ID^E:2.72e-75^RecName: Full=Probable hexose phosphate transport protein;^Bacteria; Chlamydiae; Chlamydiales; Chlamydiaceae; Chlamydia/Chlamydophila group; Chlamydia	UHPT_CHLPN^UHPT_CHLPN^Q:106-519,H:28-446^40.662%ID^E:8.93e-101^RecName: Full=Probable hexose phosphate transport protein;^Bacteria; Chlamydiae; Chlamydiales; Chlamydiaceae; Chlamydia/Chlamydophila group; Chlamydia	PF07690.17^MFS_1^Major Facilitator Superfamily^117-482^E:4.4e-44	sigP:0.322^17^0.368^0.305	KEGG:cpa:CP_0082`KEGG:cpj:uhpC`KEGG:cpn:CPn0665`KEGG:cpt:CpB0691`KO:K07783	GO:0016021^cellular_component^integral component of membrane`GO:0005886^cellular_component^plasma membrane`GO:0022857^molecular_function^transmembrane transporter activity`GO:0008643^biological_process^carbohydrate transport	GO:0016021^cellular_component^integral component of membrane`GO:0005886^cellular_component^plasma membrane`GO:0022857^molecular_function^transmembrane transporter activity`GO:0008643^biological_process^carbohydrate transport	GO:0055085^biological_process^transmembrane transport`GO:0016021^cellular_component^integral component of membrane	green algae^4.8999999999999985e-92^Eukaryota^Ostreococcus tauri^Ostreococcus tauri^Major facilitator superfamily domain, general substrate transporter [Ostreococcus tauri]	56.7987152	major facilitator superfamily domain, general substrate transporter (cluster_14083_pilon)	1868	1.39186	0.0556745	98.4475	12.8988
cluster_6267_pilon	uroporphyrinogen decarboxylase chloroplast precursor	urod-1	Algae	DCUP_CROS5^DCUP_CROS5^Q:245-1324,H:1-354^49.036%ID^E:2.15e-122^RecName: Full=Uroporphyrinogen decarboxylase {ECO:0000255|HAMAP-Rule:MF_00218};^Bacteria; Cyanobacteria; Oscillatoriophycideae; Chroococcales; Aphanothecaceae; Crocosphaera; Crocosphaera subtropica	DCUP_CROS5^DCUP_CROS5^Q:35-381,H:1-346^49.714%ID^E:4.36e-125^RecName: Full=Uroporphyrinogen decarboxylase {ECO:0000255|HAMAP-Rule:MF_00218};^Bacteria; Cyanobacteria; Oscillatoriophycideae; Chroococcales; Aphanothecaceae; Crocosphaera; Crocosphaera subtropica	PF01208.18^URO-D^Uroporphyrinogen decarboxylase (URO-D)^41-380^E:3.2e-114	sigP:0.14^50^0.162^0.126	KEGG:cyt:cce_2966`KO:K01599	GO:0005737^cellular_component^cytoplasm`GO:0004853^molecular_function^uroporphyrinogen decarboxylase activity`GO:0006782^biological_process^protoporphyrinogen IX biosynthetic process	GO:0005737^cellular_component^cytoplasm`GO:0004853^molecular_function^uroporphyrinogen decarboxylase activity`GO:0006782^biological_process^protoporphyrinogen IX biosynthetic process	GO:0004853^molecular_function^uroporphyrinogen decarboxylase activity`GO:0006779^biological_process^porphyrin-containing compound biosynthetic process	green algae^1.5299999999999996e-172^Eukaryota^Micromonas commoda^Micromonas commoda^uroporphyrinogen decarboxylase chloroplast precursor [Micromonas commoda]	55.27809308	uroporphyrinogen decarboxylase chloroplast precursor (cluster_6267_pilon)	1762	0	0	98.9217	10.4444
cluster_15200_pilon	uroporphyrinogen-iii decarboxylase	urod-2	Algae	DCUP_SYNSC^DCUP_SYNSC^Q:327-1373,H:6-348^58.453%ID^E:1.43e-139^RecName: Full=Uroporphyrinogen decarboxylase {ECO:0000255|HAMAP-Rule:MF_00218};^Bacteria; Cyanobacteria; Synechococcales; Synechococcaceae; Synechococcus; unclassified Synechococcus	DCUP2_ORYSJ^DCUP2_ORYSJ^Q:51-412,H:33-388^55.525%ID^E:2.91e-150^RecName: Full=Uroporphyrinogen decarboxylase 2, chloroplastic;^Eukaryota; Viridiplantae; Streptophyta; Embryophyta; Tracheophyta; Spermatophyta; Magnoliopsida; Liliopsida; Poales; Poaceae; BOP clade; Oryzoideae; Oryzeae; Oryzinae; Oryza; Oryza sativa	PF01208.18^URO-D^Uroporphyrinogen decarboxylase (URO-D)^69-410^E:4.5e-107	sigP:0.105^43^0.109^0.102	KEGG:osa:4332771`KO:K01599	GO:0005737^cellular_component^cytoplasm`GO:0004853^molecular_function^uroporphyrinogen decarboxylase activity`GO:0006782^biological_process^protoporphyrinogen IX biosynthetic process	GO:0009507^cellular_component^chloroplast`GO:0004853^molecular_function^uroporphyrinogen decarboxylase activity`GO:0015995^biological_process^chlorophyll biosynthetic process`GO:0006782^biological_process^protoporphyrinogen IX biosynthetic process	GO:0004853^molecular_function^uroporphyrinogen decarboxylase activity`GO:0006779^biological_process^porphyrin-containing compound biosynthetic process	green algae^1.4199999999999996e-152^Eukaryota^Coccomyxa subellipsoidea C-169^Coccomyxa subellipsoidea C-169^uroporphyrinogen-iii decarboxylase [Coccomyxa subellipsoidea C-169]	55.42328042	uroporphyrinogen-iii decarboxylase (cluster_15200_pilon)	1512	0	0	96.4286	7.08267
cluster_16215_pilon	uroporphyrinogen decarboxylase 1, chloroplastic-like isoform x1	urod-2	Algae	DCUP1_ARATH^DCUP1_ARATH^Q:175-1191,H:59-397^62.242%ID^E:3.21e-150^RecName: Full=Uroporphyrinogen decarboxylase 1, chloroplastic;^Eukaryota; Viridiplantae; Streptophyta; Embryophyta; Tracheophyta; Spermatophyta; Magnoliopsida; eudicotyledons; Gunneridae; Pentapetalae; rosids; malvids; Brassicales; Brassicaceae; Camelineae; Arabidopsis	DCUP1_ARATH^DCUP1_ARATH^Q:33-380,H:50-397^61.782%ID^E:1.46e-164^RecName: Full=Uroporphyrinogen decarboxylase 1, chloroplastic;^Eukaryota; Viridiplantae; Streptophyta; Embryophyta; Tracheophyta; Spermatophyta; Magnoliopsida; eudicotyledons; Gunneridae; Pentapetalae; rosids; malvids; Brassicales; Brassicaceae; Camelineae; Arabidopsis	PF01208.18^URO-D^Uroporphyrinogen decarboxylase (URO-D)^44-378^E:2.2e-106	sigP:0.146^16^0.221^0.145	KEGG:ath:AT3G14930`KO:K01599	GO:0009507^cellular_component^chloroplast`GO:0009570^cellular_component^chloroplast stroma`GO:0004853^molecular_function^uroporphyrinogen decarboxylase activity`GO:0015995^biological_process^chlorophyll biosynthetic process`GO:0006782^biological_process^protoporphyrinogen IX biosynthetic process`GO:0046686^biological_process^response to cadmium ion	GO:0009507^cellular_component^chloroplast`GO:0009570^cellular_component^chloroplast stroma`GO:0004853^molecular_function^uroporphyrinogen decarboxylase activity`GO:0015995^biological_process^chlorophyll biosynthetic process`GO:0006782^biological_process^protoporphyrinogen IX biosynthetic process`GO:0046686^biological_process^response to cadmium ion	GO:0004853^molecular_function^uroporphyrinogen decarboxylase activity`GO:0006779^biological_process^porphyrin-containing compound biosynthetic process	mosses^9.349999999999997e-168^Eukaryota^Physcomitrella patens^Physcomitrella patens^uroporphyrinogen decarboxylase 1, chloroplastic-like isoform X1 [Physcomitrium patens]	56.3190184	uroporphyrinogen decarboxylase 1, chloroplastic-like isoform x1 (cluster_16215_pilon)	1630	0	0	98.2209	15.0681
cluster_17087_pilon	uroporphyrinogen decarboxylase (uro-d)	urod-3	Algae	DCUP_SALRD^DCUP_SALRD^Q:228-1310,H:9-351^42.105%ID^E:3.93e-91^RecName: Full=Uroporphyrinogen decarboxylase {ECO:0000255|HAMAP-Rule:MF_00218};^Bacteria; Bacteroidetes; Bacteroidetes Order II. Incertae sedis; Rhodothermaceae; Salinibacter	DCUP_SALRD^DCUP_SALRD^Q:46-406,H:9-351^42.105%ID^E:1.43e-92^RecName: Full=Uroporphyrinogen decarboxylase {ECO:0000255|HAMAP-Rule:MF_00218};^Bacteria; Bacteroidetes; Bacteroidetes Order II. Incertae sedis; Rhodothermaceae; Salinibacter	PF01208.18^URO-D^Uroporphyrinogen decarboxylase (URO-D)^45-401^E:8.8e-100	sigP:0.142^19^0.24^0.156	KEGG:sru:SRU_1702`KO:K01599	GO:0005737^cellular_component^cytoplasm`GO:0004853^molecular_function^uroporphyrinogen decarboxylase activity`GO:0006782^biological_process^protoporphyrinogen IX biosynthetic process	GO:0005737^cellular_component^cytoplasm`GO:0004853^molecular_function^uroporphyrinogen decarboxylase activity`GO:0006782^biological_process^protoporphyrinogen IX biosynthetic process	GO:0004853^molecular_function^uroporphyrinogen decarboxylase activity`GO:0006779^biological_process^porphyrin-containing compound biosynthetic process	green algae^0.0^Eukaryota^Ostreococcus tauri^Ostreococcus tauri^Uroporphyrinogen decarboxylase (URO-D) [Ostreococcus tauri]	61.85010128	uroporphyrinogen decarboxylase (uro-d) (cluster_17087_pilon)	1481	0	0	97.9743	6.49223
cluster_7683_pilon	probable atp-dependent rna helicase ddx4	vasa	Animal	DDX4_MOUSE^DDX4_MOUSE^Q:5-1102,H:281-646^56.25%ID^E:2.62e-137^RecName: Full=ATP-dependent RNA helicase DDX4 {ECO:0000305|PubMed:28633017};^Eukaryota; Metazoa; Chordata; Craniata; Vertebrata; Euteleostomi; Mammalia; Eutheria; Euarchontoglires; Glires; Rodentia; Myomorpha; Muroidea; Muridae; Murinae; Mus; Mus	DDX4_MOUSE^DDX4_MOUSE^Q:2-407,H:281-695^52.518%ID^E:1.32e-141^RecName: Full=ATP-dependent RNA helicase DDX4 {ECO:0000305|PubMed:28633017};^Eukaryota; Metazoa; Chordata; Craniata; Vertebrata; Euteleostomi; Mammalia; Eutheria; Euarchontoglires; Glires; Rodentia; Myomorpha; Muroidea; Muridae; Murinae; Mus; Mus	PF04851.16^ResIII^Type III restriction enzyme, res subunit^5-177^E:1.1e-06`PF00270.30^DEAD^DEAD/DEAH box helicase^6-181^E:1.7e-54`PF00271.32^Helicase_C^Helicase conserved C-terminal domain^222-329^E:1.2e-29	sigP:0.129^48^0.23^0.124	KEGG:mmu:13206`KO:K13982	GO:0033391^cellular_component^chromatoid body`GO:0005737^cellular_component^cytoplasm`GO:0005829^cellular_component^cytosol`GO:0005634^cellular_component^nucleus`GO:0043186^cellular_component^P granule`GO:0048471^cellular_component^perinuclear region of cytoplasm`GO:0071546^cellular_component^pi-body`GO:0071547^cellular_component^piP-body`GO:1990904^cellular_component^ribonucleoprotein complex`GO…	GO:0033391^cellular_component^chromatoid body`GO:0005737^cellular_component^cytoplasm`GO:0005829^cellular_component^cytosol`GO:0005634^cellular_component^nucleus`GO:0043186^cellular_component^P granule`GO:0048471^cellular_component^perinuclear region of cytoplasm`GO:0071546^cellular_component^pi-body`GO:0071547^cellular_component^piP-body`GO:1990904^cellular_component^ribonucleoprotein complex`GO…	GO:0003677^molecular_function^DNA binding`GO:0005524^molecular_function^ATP binding`GO:0016787^molecular_function^hydrolase activity`GO:0003676^molecular_function^nucleic acid binding	bony fishes^3.449999999999999e-151^Eukaryota^Fundulus heteroclitus^mummichog^probable ATP-dependent RNA helicase DDX4 [Fundulus heteroclitus]	42.34581498	probable atp-dependent rna helicase ddx4 (cluster_7683_pilon)	1816	98.293	7.82764	57.7093	0.773678
cluster_25313_pilon	v-type proton atpase 21 kda proteolipid subunit-like	vha	Animal	VATO_BOVIN^VATO_BOVIN^Q:89-613,H:20-193^59.551%ID^E:3.89e-57^RecName: Full=V-type proton ATPase 21 kDa proteolipid subunit;^Eukaryota; Metazoa; Chordata; Craniata; Vertebrata; Euteleostomi; Mammalia; Eutheria; Laurasiatheria; Artiodactyla; Ruminantia; Pecora; Bovidae; Bovinae; Bos	VATO_BOVIN^VATO_BOVIN^Q:23-197,H:20-193^59.551%ID^E:3.17e-65^RecName: Full=V-type proton ATPase 21 kDa proteolipid subunit;^Eukaryota; Metazoa; Chordata; Craniata; Vertebrata; Euteleostomi; Mammalia; Eutheria; Laurasiatheria; Artiodactyla; Ruminantia; Pecora; Bovidae; Bovinae; Bos	PF00137.22^ATP-synt_C^ATP synthase subunit C^55-114^E:2.8e-10`PF00137.22^ATP-synt_C^ATP synthase subunit C^142-198^E:5.3e-10	sigP:0.205^11^0.589^0.257	KEGG:bta:505684`KO:K03661	GO:0005768^cellular_component^endosome`GO:0016021^cellular_component^integral component of membrane`GO:0033179^cellular_component^proton-transporting V-type ATPase, V0 domain`GO:0005774^cellular_component^vacuolar membrane`GO:0046961^molecular_function^proton-transporting ATPase activity, rotational mechanism	GO:0005768^cellular_component^endosome`GO:0016021^cellular_component^integral component of membrane`GO:0033179^cellular_component^proton-transporting V-type ATPase, V0 domain`GO:0005774^cellular_component^vacuolar membrane`GO:0046961^molecular_function^proton-transporting ATPase activity, rotational mechanism	GO:0015078^molecular_function^proton transmembrane transporter activity`GO:0033177^cellular_component^proton-transporting two-sector ATPase complex, proton-transporting domain	crinoids^3.849999999999999e-63^Eukaryota^Anneissia japonica^Anneissia japonica^V-type proton ATPase 21 kDa proteolipid subunit-like [Anneissia japonica]	44.48717949	v-type proton atpase 21 kda proteolipid subunit-like (cluster_25313_pilon)	780	93.7179	6.90769	52.8205	1.32308
cluster_3101_pilon	kinase-like protein	wee1	Algae	WEE1_ORYSJ^WEE1_ORYSJ^Q:1706-2449,H:262-506^35.968%ID^E:1.57e-39^RecName: Full=Wee1-like protein kinase;^Eukaryota; Viridiplantae; Streptophyta; Embryophyta; Tracheophyta; Spermatophyta; Magnoliopsida; Liliopsida; Poales; Poaceae; BOP clade; Oryzoideae; Oryzeae; Oryzinae; Oryza; Oryza sativa	WEE1_ORYSJ^WEE1_ORYSJ^Q:569-816,H:262-506^35.968%ID^E:4.04e-40^RecName: Full=Wee1-like protein kinase;^Eukaryota; Viridiplantae; Streptophyta; Embryophyta; Tracheophyta; Spermatophyta; Magnoliopsida; Liliopsida; Poales; Poaceae; BOP clade; Oryzoideae; Oryzeae; Oryzinae; Oryza; Oryza sativa	PF00069.26^Pkinase^Protein kinase domain^574-814^E:7.7e-43`PF07714.18^PK_Tyr_Ser-Thr^Protein tyrosine and serine/threonine kinase^575-775^E:4.7e-24	sigP:0.11^40^0.126^0.103	KEGG:osa:4328224`KO:K06632	GO:0005634^cellular_component^nucleus`GO:0005524^molecular_function^ATP binding`GO:0046872^molecular_function^metal ion binding`GO:0004715^molecular_function^non-membrane spanning protein tyrosine kinase activity`GO:0004672^molecular_function^protein kinase activity`GO:0004713^molecular_function^protein tyrosine kinase activity`GO:0007050^biological_process^cell cycle arrest`GO:0000076^biological…	GO:0005634^cellular_component^nucleus`GO:0005524^molecular_function^ATP binding`GO:0046872^molecular_function^metal ion binding`GO:0004715^molecular_function^non-membrane spanning protein tyrosine kinase activity`GO:0004672^molecular_function^protein kinase activity`GO:0004713^molecular_function^protein tyrosine kinase activity`GO:0007050^biological_process^cell cycle arrest`GO:0000076^biological…	GO:0004672^molecular_function^protein kinase activity`GO:0005524^molecular_function^ATP binding`GO:0006468^biological_process^protein phosphorylation	green algae^1.6799999999999998e-70^Eukaryota^Coccomyxa subellipsoidea C-169^Coccomyxa subellipsoidea C-169^kinase-like protein [Coccomyxa subellipsoidea C-169]	58.91102258	kinase-like protein (cluster_3101_pilon)	3765	0	0	98.9376	11.826
cluster_7172_pilon	hypothetical protein cocsudraft_56482	y788	Algae	Y788_ARCFU^Y788_ARCFU^Q:874-1371,H:37-196^30.769%ID^E:8.82e-07^RecName: Full=Uncharacterized transporter AF_0788;^Archaea; Euryarchaeota; Archaeoglobi; Archaeoglobales; Archaeoglobaceae; Archaeoglobus	Y788_ARCFU^Y788_ARCFU^Q:157-458,H:37-306^26.144%ID^E:6.57e-10^RecName: Full=Uncharacterized transporter AF_0788;^Archaea; Euryarchaeota; Archaeoglobi; Archaeoglobales; Archaeoglobaceae; Archaeoglobus	PF00892.21^EamA^EamA-like transporter family^162-287^E:4.3e-07`PF00892.21^EamA^EamA-like transporter family^298-453^E:2.1e-08	sigP:0.187^19^0.279^0.174	KEGG:afu:AF_0788	GO:0016021^cellular_component^integral component of membrane`GO:0005886^cellular_component^plasma membrane	GO:0016021^cellular_component^integral component of membrane`GO:0005886^cellular_component^plasma membrane	GO:0016020^cellular_component^membrane`GO:0016021^cellular_component^integral component of membrane	green algae^1.28e-59^Eukaryota^Coccomyxa subellipsoidea C-169^Coccomyxa subellipsoidea C-169^hypothetical protein COCSUDRAFT_56482 [Coccomyxa subellipsoidea C-169]	60.79071454	hypothetical protein cocsudraft_56482 (cluster_7172_pilon)	2757	0	0	90.2067	5.18063
cluster_25764_pilon	fanciful k+ uptake-b family transporter	yggt	Algae	YLMG2_ARATH^YLMG2_ARATH^Q:334-702,H:120-234^52.033%ID^E:1.74e-34^RecName: Full=YlmG homolog protein 2, chloroplastic {ECO:0000305};^Eukaryota; Viridiplantae; Streptophyta; Embryophyta; Tracheophyta; Spermatophyta; Magnoliopsida; eudicotyledons; Gunneridae; Pentapetalae; rosids; malvids; Brassicales; Brassicaceae; Camelineae; Arabidopsis	YLMG2_ARATH^YLMG2_ARATH^Q:82-221,H:120-248^47.857%ID^E:9.88e-37^RecName: Full=YlmG homolog protein 2, chloroplastic {ECO:0000305};^Eukaryota; Viridiplantae; Streptophyta; Embryophyta; Tracheophyta; Spermatophyta; Magnoliopsida; eudicotyledons; Gunneridae; Pentapetalae; rosids; malvids; Brassicales; Brassicaceae; Camelineae; Arabidopsis	PF02325.18^YGGT^YGGT family^103-167^E:1.9e-14	sigP:0.12^16^0.204^0.131	KEGG:ath:AT5G21920`KO:K02221	GO:0009507^cellular_component^chloroplast`GO:0009535^cellular_component^chloroplast thylakoid membrane`GO:0016021^cellular_component^integral component of membrane`GO:0010020^biological_process^chloroplast fission`GO:0010190^biological_process^cytochrome b6f complex assembly`GO:0090143^biological_process^nucleoid organization	GO:0009507^cellular_component^chloroplast`GO:0009535^cellular_component^chloroplast thylakoid membrane`GO:0016021^cellular_component^integral component of membrane`GO:0010020^biological_process^chloroplast fission`GO:0010190^biological_process^cytochrome b6f complex assembly`GO:0090143^biological_process^nucleoid organization	GO:0016020^cellular_component^membrane	green algae^6.3699999999999994e-52^Eukaryota^Micromonas commoda^Micromonas commoda^fanciful K+ uptake-b family transporter [Micromonas commoda]	62.34498309	fanciful k+ uptake-b family transporter (cluster_25764_pilon)	887	0	0	89.7407	3.40924
cluster_1163_pilon	zeta-carotene desaturase, chloroplastic/chromoplastic	zds	Algae	ZDS_NOSS1^ZDS_NOSS1^Q:504-1868,H:25-474^61.002%ID^E:0^RecName: Full=Zeta-carotene desaturase;^Bacteria; Cyanobacteria; Nostocales; Nostocaceae; Nostoc	ZDS_NOSS1^ZDS_NOSS1^Q:100-578,H:1-474^61.077%ID^E:0^RecName: Full=Zeta-carotene desaturase;^Bacteria; Cyanobacteria; Nostocales; Nostocaceae; Nostoc	PF13450.7^NAD_binding_8^NAD(P)-binding Rossmann-like domain^104-168^E:3e-14`PF00890.25^FAD_binding_2^FAD binding domain^104-136^E:0.00023`PF01593.25^Amino_oxidase^Flavin containing amine oxidoreductase^109-578^E:3.8e-60	sigP:0.15^16^0.192^0.151	KEGG:ana:all2382`KO:K00514	GO:0052887^molecular_function^7,9,9'-tricis-neurosporene:quinone oxidoreductase activity`GO:0052886^molecular_function^9,9'-dicis-carotene:quinone oxidoreductase activity`GO:0016719^molecular_function^carotene 7,8-desaturase activity`GO:0016117^biological_process^carotenoid biosynthetic process	GO:0052887^molecular_function^7,9,9'-tricis-neurosporene:quinone oxidoreductase activity`GO:0052886^molecular_function^9,9'-dicis-carotene:quinone oxidoreductase activity`GO:0016719^molecular_function^carotene 7,8-desaturase activity`GO:0016117^biological_process^carotenoid biosynthetic process	GO:0016491^molecular_function^oxidoreductase activity`GO:0055114^biological_process^oxidation-reduction process	monocots^0.0^Eukaryota^Sorghum bicolor^sorghum^zeta-carotene desaturase, chloroplastic/chromoplastic [Sorghum bicolor]	62.10175939	zeta-carotene desaturase, chloroplastic/chromoplastic (cluster_1163_pilon)	2103	0	0	94.5316	8.21636
cluster_199_pilon	zinc finger protein zfat-like isoform x2	zfat	Animal	ZFAT_HUMAN^ZFAT_HUMAN^Q:320-1288,H:713-1018^26.888%ID^E:2.33e-26^RecName: Full=Zinc finger protein ZFAT;^Eukaryota; Metazoa; Chordata; Craniata; Vertebrata; Euteleostomi; Mammalia; Eutheria; Euarchontoglires; Primates; Haplorrhini; Catarrhini; Hominidae; Homo`ZFAT_HUMAN^ZFAT_HUMAN^Q:407-736,H:880-1019^23.611%ID^E:3.64e-07^RecName: Full=Zinc finger protein ZFAT;^Eukaryota; Metazoa; Chordata; Crani…	ZFAT_HUMAN^ZFAT_HUMAN^Q:1-294,H:742-1018^27.152%ID^E:5.58e-25^RecName: Full=Zinc finger protein ZFAT;^Eukaryota; Metazoa; Chordata; Craniata; Vertebrata; Euteleostomi; Mammalia; Eutheria; Euarchontoglires; Primates; Haplorrhini; Catarrhini; Hominidae; Homo`ZFAT_HUMAN^ZFAT_HUMAN^Q:1-110,H:880-1019^23.611%ID^E:1.27e-07^RecName: Full=Zinc finger protein ZFAT;^Eukaryota; Metazoa; Chordata; Craniata; …	PF13909.7^zf-H2C2_5^C2H2-type zinc-finger domain^58-81^E:3.2e-08	sigP:0.108^54^0.11^0.101	KEGG:hsa:57623	GO:0005829^cellular_component^cytosol`GO:0005634^cellular_component^nucleus`GO:0003677^molecular_function^DNA binding`GO:0001228^molecular_function^DNA-binding transcription activator activity, RNA polymerase II-specific`GO:0003700^molecular_function^DNA-binding transcription factor activity`GO:0046872^molecular_function^metal ion binding`GO:0002244^biological_process^hematopoietic progenitor cel…	GO:0005829^cellular_component^cytosol`GO:0005634^cellular_component^nucleus`GO:0003677^molecular_function^DNA binding`GO:0001228^molecular_function^DNA-binding transcription activator activity, RNA polymerase II-specific`GO:0003700^molecular_function^DNA-binding transcription factor activity`GO:0046872^molecular_function^metal ion binding`GO:0002244^biological_process^hematopoietic progenitor cel…	.	lancelets^4.889999999999999e-36^Eukaryota^Branchiostoma belcheri^Belcher's lancelet^PREDICTED: zinc finger protein ZFAT-like isoform X2 [Branchiostoma belcheri]	43.46801347	zinc finger protein zfat-like isoform x2 (cluster_199_pilon)	2970	95.3872	9.24815	54.3098	0.817508
cluster_4914_pilon	zinc/iron permease	zip12	Algae	S39AC_BOVIN^S39AC_BOVIN^Q:1277-1654,H:511-631^32.812%ID^E:2.64e-08^RecName: Full=Zinc transporter ZIP12;^Eukaryota; Metazoa; Chordata; Craniata; Vertebrata; Euteleostomi; Mammalia; Eutheria; Laurasiatheria; Artiodactyla; Ruminantia; Pecora; Bovidae; Bovinae; Bos	S39AC_BOVIN^S39AC_BOVIN^Q:364-526,H:480-637^31.138%ID^E:3.6e-11^RecName: Full=Zinc transporter ZIP12;^Eukaryota; Metazoa; Chordata; Craniata; Vertebrata; Euteleostomi; Mammalia; Eutheria; Laurasiatheria; Artiodactyla; Ruminantia; Pecora; Bovidae; Bovinae; Bos	PF02535.23^Zip^ZIP Zinc transporter^217-528^E:3.2e-19	sigP:0.63^28^0.966^0.731	KEGG:bta:527210`KO:K14718	GO:0005887^cellular_component^integral component of plasma membrane`GO:0048471^cellular_component^perinuclear region of cytoplasm`GO:0005385^molecular_function^zinc ion transmembrane transporter activity`GO:0006882^biological_process^cellular zinc ion homeostasis`GO:0031113^biological_process^regulation of microtubule polymerization`GO:0010975^biological_process^regulation of neuron projection de…	GO:0005887^cellular_component^integral component of plasma membrane`GO:0048471^cellular_component^perinuclear region of cytoplasm`GO:0005385^molecular_function^zinc ion transmembrane transporter activity`GO:0006882^biological_process^cellular zinc ion homeostasis`GO:0031113^biological_process^regulation of microtubule polymerization`GO:0010975^biological_process^regulation of neuron projection de…	GO:0046873^molecular_function^metal ion transmembrane transporter activity`GO:0030001^biological_process^metal ion transport`GO:0055085^biological_process^transmembrane transport`GO:0016020^cellular_component^membrane	green algae^6.09e-75^Eukaryota^Ostreococcus tauri^Ostreococcus tauri^Zinc/iron permease [Ostreococcus tauri]	56.11139763	zinc/iron permease (cluster_4914_pilon)	1939	0	0	100	15.1604
cluster_2746_pilon	zinc transporter zip1	zip3	Algae	S39A3_BOVIN^S39A3_BOVIN^Q:1685-2560,H:22-293^23.333%ID^E:6.55e-11^RecName: Full=Zinc transporter ZIP3;^Eukaryota; Metazoa; Chordata; Craniata; Vertebrata; Euteleostomi; Mammalia; Eutheria; Laurasiatheria; Artiodactyla; Ruminantia; Pecora; Bovidae; Bovinae; Bos	TENX_HUMAN^TENX_HUMAN^Q:177-439,H:365-568^27.376%ID^E:1.3e-12^RecName: Full=Tenascin-X {ECO:0000305};^Eukaryota; Metazoa; Chordata; Craniata; Vertebrata; Euteleostomi; Mammalia; Eutheria; Euarchontoglires; Primates; Haplorrhini; Catarrhini; Hominidae; Homo`TENX_HUMAN^TENX_HUMAN^Q:174-419,H:238-456^26.641%ID^E:1.85e-11^RecName: Full=Tenascin-X {ECO:0000305};^Eukaryota; Metazoa; Chordata; Craniata;…	PF02535.23^Zip^ZIP Zinc transporter^506-830^E:4.3e-27	sigP:0.246^65^0.541^0.239	KEGG:hsa:7148`KO:K06252	GO:0016021^cellular_component^integral component of membrane`GO:0016020^cellular_component^membrane`GO:0005886^cellular_component^plasma membrane`GO:0005385^molecular_function^zinc ion transmembrane transporter activity`GO:0071577^biological_process^zinc ion transmembrane transport	GO:0062023^cellular_component^collagen-containing extracellular matrix`GO:0070062^cellular_component^extracellular exosome`GO:0031012^cellular_component^extracellular matrix`GO:0005576^cellular_component^extracellular region`GO:0005615^cellular_component^extracellular space`GO:0098633^molecular_function^collagen fibril binding`GO:0005201^molecular_function^extracellular matrix structural constitu…	GO:0046873^molecular_function^metal ion transmembrane transporter activity`GO:0030001^biological_process^metal ion transport`GO:0055085^biological_process^transmembrane transport`GO:0016020^cellular_component^membrane	bivalves^5.949999999999999e-17^Eukaryota^Crassostrea gigas^Pacific oyster^zinc transporter ZIP1 [Crassostrea gigas]	58.45525689	zinc transporter zip1 (cluster_2746_pilon)	2939	0	0	98.3328	10.5383
cluster_13748_pilon	zinc finger protein 91-like	znf91	Animal	ZN778_HUMAN^ZN778_HUMAN^Q:165-833,H:311-543^26.21%ID^E:9.5e-21^RecName: Full=Zinc finger protein 778;^Eukaryota; Metazoa; Chordata; Craniata; Vertebrata; Euteleostomi; Mammalia; Eutheria; Euarchontoglires; Primates; Haplorrhini; Catarrhini; Hominidae; Homo`ZN778_HUMAN^ZN778_HUMAN^Q:821-1036,H:540-610^33.333%ID^E:9.5e-21^RecName: Full=Zinc finger protein 778;^Eukaryota; Metazoa; Chordata; Craniata…	ZNF57_HUMAN^ZNF57_HUMAN^Q:54-268,H:197-408^27.354%ID^E:7.02e-19^RecName: Full=Zinc finger protein 57;^Eukaryota; Metazoa; Chordata; Craniata; Vertebrata; Euteleostomi; Mammalia; Eutheria; Euarchontoglires; Primates; Haplorrhini; Catarrhini; Hominidae; Homo`ZNF57_HUMAN^ZNF57_HUMAN^Q:55-224,H:310-468^27.647%ID^E:2.79e-14^RecName: Full=Zinc finger protein 57;^Eukaryota; Metazoa; Chordata; Craniata; …	PF00096.27^zf-C2H2^Zinc finger, C2H2 type^54-76^E:0.0074`PF13912.7^zf-C2H2_6^C2H2-type zinc finger^85-108^E:0.062`PF13912.7^zf-C2H2_6^C2H2-type zinc finger^113-138^E:0.031	sigP:0.107^40^0.126^0.104	KEGG:hsa:126295`KO:K09228	GO:0005634^cellular_component^nucleus`GO:0003700^molecular_function^DNA-binding transcription factor activity`GO:0046872^molecular_function^metal ion binding`GO:0043565^molecular_function^sequence-specific DNA binding	GO:0005634^cellular_component^nucleus`GO:0046872^molecular_function^metal ion binding`GO:0000977^molecular_function^RNA polymerase II transcription regulatory region sequence-specific DNA binding`GO:0006357^biological_process^regulation of transcription by RNA polymerase II	GO:0003676^molecular_function^nucleic acid binding	cephalopods^3.25e-25^Eukaryota^Octopus vulgaris^common octopus^zinc finger protein 91-like [Octopus vulgaris]	42.07188161	zinc finger protein 91-like (cluster_13748_pilon)	1419	100	9.50881	44.8908	1.07893
cluster_5320_pilon	nfx1-type zinc finger-containing protein 1-like	znfx1-1	Animal	.	ZNFX1_CAEEL^ZNFX1_CAEEL^Q:47-364,H:1837-2121^26.911%ID^E:4.8e-08^RecName: Full=NFX1-type zinc finger-containing protein 1 homolog {ECO:0000312|WormBase:ZK1067.2b};^Eukaryota; Metazoa; Ecdysozoa; Nematoda; Chromadorea; Rhabditida; Rhabditina; Rhabditomorpha; Rhabditoidea; Rhabditidae; Peloderinae; Caenorhabditis	.	sigP:0.105^55^0.122^0.102	KEGG:cel:CELE_ZK1067.2	.	GO:0031380^cellular_component^nuclear RNA-directed RNA polymerase complex`GO:0005634^cellular_component^nucleus`GO:0048471^cellular_component^perinuclear region of cytoplasm`GO:0005524^molecular_function^ATP binding`GO:0003700^molecular_function^DNA-binding transcription factor activity`GO:0003723^molecular_function^RNA binding`GO:0003724^molecular_function^RNA helicase activity`GO:0008270^molecu…	.	soft corals^1.9099999999999998e-26^Eukaryota^Dendronephthya gigantea^Dendronephthya gigantea^NFX1-type zinc finger-containing protein 1-like [Dendronephthya gigantea]	40.6557377	nfx1-type zinc finger-containing protein 1-like (cluster_5320_pilon)	2135	98.829	11.2796	56.9087	1.39953
cluster_950_pilon	nfx1-type zinc finger-containing protein 1-like	znfx1-2	Animal	ZNFX1_MOUSE^ZNFX1_MOUSE^Q:158-1276,H:954-1325^38.86%ID^E:4.26e-61^RecName: Full=NFX1-type zinc finger-containing protein 1;^Eukaryota; Metazoa; Chordata; Craniata; Vertebrata; Euteleostomi; Mammalia; Eutheria; Euarchontoglires; Glires; Rodentia; Myomorpha; Muroidea; Muridae; Murinae; Mus; Mus	ZNFX1_HUMAN^ZNFX1_HUMAN^Q:291-551,H:1280-1558^26.37%ID^E:8.44e-10^RecName: Full=NFX1-type zinc finger-containing protein 1;^Eukaryota; Metazoa; Chordata; Craniata; Vertebrata; Euteleostomi; Mammalia; Eutheria; Euarchontoglires; Primates; Haplorrhini; Catarrhini; Hominidae; Homo	.	sigP:0.108^41^0.117^0.104	KEGG:hsa:57169	GO:0031380^cellular_component^nuclear RNA-directed RNA polymerase complex`GO:0005634^cellular_component^nucleus`GO:0003700^molecular_function^DNA-binding transcription factor activity`GO:0003723^molecular_function^RNA binding`GO:0008270^molecular_function^zinc ion binding`GO:0031048^biological_process^heterochromatin assembly by small RNA`GO:0031508^biological_process^pericentric heterochromatin …	GO:0000790^cellular_component^nuclear chromatin`GO:0031380^cellular_component^nuclear RNA-directed RNA polymerase complex`GO:0005634^cellular_component^nucleus`GO:0000981^molecular_function^DNA-binding transcription factor activity, RNA polymerase II-specific`GO:0003723^molecular_function^RNA binding`GO:0008270^molecular_function^zinc ion binding`GO:0031048^biological_process^heterochromatin asse…	.	stony corals^7.16e-78^Eukaryota^Pocillopora damicornis^Pocillopora damicornis^NFX1-type zinc finger-containing protein 1-like [Pocillopora damicornis]	42.38833181	nfx1-type zinc finger-containing protein 1-like (cluster_950_pilon)	4388	99.9088	13.4537	77.3929	1.86007
cluster_5005_pilon	zinc permease family	zupt	Algae	ZUPT_CAMJE^ZUPT_CAMJE^Q:657-1610,H:6-290^30.275%ID^E:1.56e-21^RecName: Full=Zinc transporter ZupT;^Bacteria; Proteobacteria; Epsilonproteobacteria; Campylobacterales; Campylobacteraceae; Campylobacter	ZUPT_CAMJE^ZUPT_CAMJE^Q:192-509,H:6-290^31.385%ID^E:9.3e-25^RecName: Full=Zinc transporter ZupT;^Bacteria; Proteobacteria; Epsilonproteobacteria; Campylobacterales; Campylobacteraceae; Campylobacter	PF02535.23^Zip^ZIP Zinc transporter^196-503^E:4.6e-21	sigP:0.851^25^0.961^0.884	KEGG:cje:Cj0263`KO:K07238	GO:0016021^cellular_component^integral component of membrane`GO:0005886^cellular_component^plasma membrane`GO:0046873^molecular_function^metal ion transmembrane transporter activity`GO:0006829^biological_process^zinc ion transport	GO:0016021^cellular_component^integral component of membrane`GO:0005886^cellular_component^plasma membrane`GO:0046873^molecular_function^metal ion transmembrane transporter activity`GO:0006829^biological_process^zinc ion transport	GO:0046873^molecular_function^metal ion transmembrane transporter activity`GO:0030001^biological_process^metal ion transport`GO:0055085^biological_process^transmembrane transport`GO:0016020^cellular_component^membrane	green algae^7.22e-25^Eukaryota^Micromonas commoda^Micromonas commoda^zinc permease family [Micromonas commoda]	59.71563981	zinc permease family (cluster_5005_pilon)	1899	0	0	98.2622	13.4766
cluster_19439_pilon	heme oxygenase-like protein		Algae	HMOX1_ARATH^HMOX1_ARATH^Q:499-1128,H:71-280^50.235%ID^E:2.6e-67^RecName: Full=Heme oxygenase 1, chloroplastic;^Eukaryota; Viridiplantae; Streptophyta; Embryophyta; Tracheophyta; Spermatophyta; Magnoliopsida; eudicotyledons; Gunneridae; Pentapetalae; rosids; malvids; Brassicales; Brassicaceae; Camelineae; Arabidopsis	HMOX1_ARATH^HMOX1_ARATH^Q:58-267,H:71-280^50.235%ID^E:8.31e-75^RecName: Full=Heme oxygenase 1, chloroplastic;^Eukaryota; Viridiplantae; Streptophyta; Embryophyta; Tracheophyta; Spermatophyta; Magnoliopsida; eudicotyledons; Gunneridae; Pentapetalae; rosids; malvids; Brassicales; Brassicaceae; Camelineae; Arabidopsis	PF01126.21^Heme_oxygenase^Heme oxygenase^96-262^E:9.9e-09	sigP:0.416^19^0.74^0.375	KEGG:ath:AT2G26670`KO:K21480	GO:0009507^cellular_component^chloroplast`GO:0020037^molecular_function^heme binding`GO:0004392^molecular_function^heme oxygenase (decyclizing) activity`GO:0046872^molecular_function^metal ion binding`GO:0016117^biological_process^carotenoid biosynthetic process`GO:0071494^biological_process^cellular response to UV-C`GO:0010019^biological_process^chloroplast-nucleus signaling pathway`GO:0009813^b…	GO:0009507^cellular_component^chloroplast`GO:0020037^molecular_function^heme binding`GO:0004392^molecular_function^heme oxygenase (decyclizing) activity`GO:0046872^molecular_function^metal ion binding`GO:0016117^biological_process^carotenoid biosynthetic process`GO:0071494^biological_process^cellular response to UV-C`GO:0010019^biological_process^chloroplast-nucleus signaling pathway`GO:0009813^b…	GO:0004392^molecular_function^heme oxygenase (decyclizing) activity`GO:0006788^biological_process^heme oxidation`GO:0055114^biological_process^oxidation-reduction process	green algae^3.4499999999999996e-81^Eukaryota^Coccomyxa subellipsoidea C-169^Coccomyxa subellipsoidea C-169^heme oxygenase-like protein [Coccomyxa subellipsoidea C-169]	60.31976744	heme oxygenase-like protein (cluster_19439_pilon)	1376	0	0	72.9651	4.37282
cluster_13668_pilon	haem peroxidase, plant/fungal/bacterial		Algae	APX6_ARATH^APX6_ARATH^Q:253-879,H:71-270^48.113%ID^E:5.04e-60^RecName: Full=Putative L-ascorbate peroxidase 6;^Eukaryota; Viridiplantae; Streptophyta; Embryophyta; Tracheophyta; Spermatophyta; Magnoliopsida; eudicotyledons; Gunneridae; Pentapetalae; rosids; malvids; Brassicales; Brassicaceae; Camelineae; Arabidopsis`APX6_ARATH^APX6_ARATH^Q:876-1043,H:266-324^50.847%ID^E:5.04e-60^RecName: Full=Put…	APX6_ARATH^APX6_ARATH^Q:85-293,H:71-270^48.113%ID^E:1.32e-56^RecName: Full=Putative L-ascorbate peroxidase 6;^Eukaryota; Viridiplantae; Streptophyta; Embryophyta; Tracheophyta; Spermatophyta; Magnoliopsida; eudicotyledons; Gunneridae; Pentapetalae; rosids; malvids; Brassicales; Brassicaceae; Camelineae; Arabidopsis	PF00141.24^peroxidase^Peroxidase^131-273^E:8.8e-33	sigP:0.17^23^0.258^0.190	KEGG:ath:AT4G32320`KO:K00434	GO:0005829^cellular_component^cytosol`GO:0020037^molecular_function^heme binding`GO:0016688^molecular_function^L-ascorbate peroxidase activity`GO:0046872^molecular_function^metal ion binding`GO:0004601^molecular_function^peroxidase activity`GO:0034599^biological_process^cellular response to oxidative stress`GO:0042744^biological_process^hydrogen peroxide catabolic process`GO:0000302^biological_pr…	GO:0005829^cellular_component^cytosol`GO:0020037^molecular_function^heme binding`GO:0016688^molecular_function^L-ascorbate peroxidase activity`GO:0046872^molecular_function^metal ion binding`GO:0004601^molecular_function^peroxidase activity`GO:0034599^biological_process^cellular response to oxidative stress`GO:0042744^biological_process^hydrogen peroxide catabolic process`GO:0000302^biological_pr…	GO:0004601^molecular_function^peroxidase activity`GO:0020037^molecular_function^heme binding`GO:0006979^biological_process^response to oxidative stress`GO:0055114^biological_process^oxidation-reduction process	green algae^7.67e-68^Eukaryota^Ostreococcus tauri^Ostreococcus tauri^Haem peroxidase, plant/fungal/bacterial [Ostreococcus tauri]	49.77843427	haem peroxidase, plant/fungal/bacterial (cluster_13668_pilon)	1354	0	0	96.3072	9.94092
cluster_18828_pilon	haem peroxidase, plant/fungal/bacterial		Algae	APX6_ORYSJ^APX6_ORYSJ^Q:264-1094,H:43-300^50.357%ID^E:4.33e-81^RecName: Full=Probable L-ascorbate peroxidase 6, chloroplastic/mitochondrial {ECO:0000305};^Eukaryota; Viridiplantae; Streptophyta; Embryophyta; Tracheophyta; Spermatophyta; Magnoliopsida; Liliopsida; Poales; Poaceae; BOP clade; Oryzoideae; Oryzeae; Oryzinae; Oryza; Oryza sativa	APX6_ORYSJ^APX6_ORYSJ^Q:88-364,H:43-300^50.714%ID^E:1.5e-87^RecName: Full=Probable L-ascorbate peroxidase 6, chloroplastic/mitochondrial {ECO:0000305};^Eukaryota; Viridiplantae; Streptophyta; Embryophyta; Tracheophyta; Spermatophyta; Magnoliopsida; Liliopsida; Poales; Poaceae; BOP clade; Oryzoideae; Oryzeae; Oryzinae; Oryza; Oryza sativa	PF00141.24^peroxidase^Peroxidase^101-342^E:6.9e-42	sigP:0.113^44^0.165^0.113	KEGG:osa:4351663`KO:K00434	GO:0009570^cellular_component^chloroplast stroma`GO:0005739^cellular_component^mitochondrion`GO:0020037^molecular_function^heme binding`GO:0016688^molecular_function^L-ascorbate peroxidase activity`GO:0046872^molecular_function^metal ion binding`GO:0004601^molecular_function^peroxidase activity`GO:0034599^biological_process^cellular response to oxidative stress`GO:0042744^biological_process^hydro…	GO:0009570^cellular_component^chloroplast stroma`GO:0005739^cellular_component^mitochondrion`GO:0020037^molecular_function^heme binding`GO:0016688^molecular_function^L-ascorbate peroxidase activity`GO:0046872^molecular_function^metal ion binding`GO:0004601^molecular_function^peroxidase activity`GO:0034599^biological_process^cellular response to oxidative stress`GO:0042744^biological_process^hydro…	GO:0004601^molecular_function^peroxidase activity`GO:0020037^molecular_function^heme binding`GO:0006979^biological_process^response to oxidative stress`GO:0055114^biological_process^oxidation-reduction process	green algae^1.08e-109^Eukaryota^Ostreococcus tauri^Ostreococcus tauri^Haem peroxidase, plant/fungal/bacterial [Ostreococcus tauri]	60.71428571	haem peroxidase, plant/fungal/bacterial (cluster_18828_pilon)	1456	0	0	80.1511	6.32761
cluster_0_pilon	hypothetical protein triaddraft_22684		Animal	PK3C3_PIG^PK3C3_PIG^Q:1074-1952,H:631-887^53.925%ID^E:6.59e-83^RecName: Full=Phosphatidylinositol 3-kinase catalytic subunit type 3;^Eukaryota; Metazoa; Chordata; Craniata; Vertebrata; Euteleostomi; Mammalia; Eutheria; Laurasiatheria; Artiodactyla; Suina; Suidae; Sus	PK3C3_MOUSE^PK3C3_MOUSE^Q:5-650,H:391-887^35.33%ID^E:2.48e-92^RecName: Full=Phosphatidylinositol 3-kinase catalytic subunit type 3;^Eukaryota; Metazoa; Chordata; Craniata; Vertebrata; Euteleostomi; Mammalia; Eutheria; Euarchontoglires; Glires; Rodentia; Myomorpha; Muroidea; Muridae; Murinae; Mus; Mus	PF00613.21^PI3Ka^Phosphoinositide 3-kinase family, accessory domain (PIK domain)^4-129^E:3e-10`PF00454.28^PI3_PI4_kinase^Phosphatidylinositol 3- and 4-kinase^360-594^E:5.9e-41	sigP:0.287^17^0.417^0.272	KEGG:mmu:225326`KO:K00914	GO:0005776^cellular_component^autophagosome`GO:0005737^cellular_component^cytoplasm`GO:0005829^cellular_component^cytosol`GO:0005768^cellular_component^endosome`GO:0005770^cellular_component^late endosome`GO:0016020^cellular_component^membrane`GO:0030496^cellular_component^midbody`GO:0005777^cellular_component^peroxisome`GO:0000407^cellular_component^phagophore assembly site`GO:0035032^cellular_c…	GO:0044754^cellular_component^autolysosome`GO:0005737^cellular_component^cytoplasm`GO:0005829^cellular_component^cytosol`GO:0005768^cellular_component^endosome`GO:0005770^cellular_component^late endosome`GO:0016020^cellular_component^membrane`GO:0030496^cellular_component^midbody`GO:0005777^cellular_component^peroxisome`GO:0045335^cellular_component^phagocytic vesicle`GO:0000407^cellular_componen…	.	placozoans^9.439999999999998e-93^Eukaryota^Trichoplax adhaerens^Trichoplax adhaerens^hypothetical protein TRIADDRAFT_22684 [Trichoplax adhaerens]	46.78638941	hypothetical protein triaddraft_22684 (cluster_0_pilon)	2116	88.327	3.4759	24.1966	0.326087
cluster_1_pilon	p700 apoprotein a2 of photosystem i		Chloroplast	PSAB_TUPAK^PSAB_TUPAK^Q:547-2718,H:5-728^91.022%ID^E:0^RecName: Full=Photosystem I P700 chlorophyll a apoprotein A2 {ECO:0000255|HAMAP-Rule:MF_00482};^Eukaryota; Viridiplantae; Chlorophyta; Ulvophyceae; OUU clade; Ulotrichales; Tupiellaceae; Tupiella`PSAB_TUPAK^PSAB_TUPAK^Q:14-427,H:593-728^43.836%ID^E:6.64e-21^RecName: Full=Photosystem I P700 chlorophyll a apoprotein A2 {ECO:0000255|HAMAP-Rule:M…	PSAB_CHLVU^PSAB_CHLVU^Q:6-739,H:1-734^90.736%ID^E:0^RecName: Full=Photosystem I P700 chlorophyll a apoprotein A2 {ECO:0000255|HAMAP-Rule:MF_00482};^Eukaryota; Viridiplantae; Chlorophyta; core chlorophytes; Trebouxiophyceae; Chlorellales; Chlorellaceae; Chlorella clade; Chlorella	PF00223.20^PsaA_PsaB^Photosystem I psaA/psaB protein^13-732^E:0	sigP:0.115^19^0.138^0.105	.	GO:0009535^cellular_component^chloroplast thylakoid membrane`GO:0016021^cellular_component^integral component of membrane`GO:0009522^cellular_component^photosystem I`GO:0051539^molecular_function^4 iron, 4 sulfur cluster binding`GO:0016168^molecular_function^chlorophyll binding`GO:0009055^molecular_function^electron transfer activity`GO:0000287^molecular_function^magnesium ion binding`GO:0015979^…	GO:0009535^cellular_component^chloroplast thylakoid membrane`GO:0016021^cellular_component^integral component of membrane`GO:0009522^cellular_component^photosystem I`GO:0051539^molecular_function^4 iron, 4 sulfur cluster binding`GO:0016168^molecular_function^chlorophyll binding`GO:0009055^molecular_function^electron transfer activity`GO:0000287^molecular_function^magnesium ion binding`GO:0015979^…	GO:0015979^biological_process^photosynthesis`GO:0009522^cellular_component^photosystem I`GO:0009579^cellular_component^thylakoid`GO:0016021^cellular_component^integral component of membrane	green algae^0.0^Eukaryota^Scherffelia dubia^Scherffelia dubia^P700 apoprotein A2 of photosystem I [Scherffelia dubia]	35.71179951	p700 apoprotein a2 of photosystem i (cluster_1_pilon)	2873	0	0	99.3387	375.963
cluster_2_pilon	uncharacterized protein loc112284835		Algae	OGT1_RAT^OGT1_RAT^Q:631-1074,H:319-466^31.081%ID^E:1.22e-11^RecName: Full=UDP-N-acetylglucosamine--peptide N-acetylglucosaminyltransferase 110 kDa subunit;^Eukaryota; Metazoa; Chordata; Craniata; Vertebrata; Euteleostomi; Mammalia; Eutheria; Euarchontoglires; Glires; Rodentia; Myomorpha; Muroidea; Muridae; Murinae; Rattus`OGT1_RAT^OGT1_RAT^Q:619-1065,H:77-225^28.188%ID^E:8.02e-06^RecName: Full=UD…	OGT1_PIG^OGT1_PIG^Q:167-311,H:329-473^31.724%ID^E:6.26e-12^RecName: Full=UDP-N-acetylglucosamine--peptide N-acetylglucosaminyltransferase 110 kDa subunit;^Eukaryota; Metazoa; Chordata; Craniata; Vertebrata; Euteleostomi; Mammalia; Eutheria; Laurasiatheria; Artiodactyla; Suina; Suidae; Sus`OGT1_PIG^OGT1_PIG^Q:169-311,H:263-405^27.972%ID^E:3.56e-07^RecName: Full=UDP-N-acetylglucosamine--peptide N-a…	PF13432.7^TPR_16^Tetratricopeptide repeat^203-244^E:4.5e-05`PF13181.7^TPR_8^Tetratricopeptide repeat^203-232^E:0.002`PF13174.7^TPR_6^Tetratricopeptide repeat^272-299^E:0.016	sigP:0.129^25^0.231^0.138	KEGG:ssc:664652`KO:K09667	GO:0005737^cellular_component^cytoplasm`GO:0005829^cellular_component^cytosol`GO:0000791^cellular_component^euchromatin`GO:0000123^cellular_component^histone acetyltransferase complex`GO:0031966^cellular_component^mitochondrial membrane`GO:0005739^cellular_component^mitochondrion`GO:0043005^cellular_component^neuron projection`GO:0043025^cellular_component^neuronal cell body`GO:0005634^cellular_c…	GO:0042995^cellular_component^cell projection`GO:0005829^cellular_component^cytosol`GO:0000123^cellular_component^histone acetyltransferase complex`GO:0031966^cellular_component^mitochondrial membrane`GO:0005634^cellular_component^nucleus`GO:0005886^cellular_component^plasma membrane`GO:0005547^molecular_function^phosphatidylinositol-3,4,5-trisphosphate binding`GO:0016262^molecular_function^prote…	GO:0005515^molecular_function^protein binding	mosses^7.129999999999998e-92^Eukaryota^Physcomitrella patens^Physcomitrella patens^uncharacterized protein LOC112284835 [Physcomitrium patens]	60.36809816	uncharacterized protein loc112284835 (cluster_2_pilon)	1630	0	0	96.3804	10.0509
cluster_3_pilon	hypothetical protein cocsudraft_47226		Algae	PWD_ARATH^PWD_ARATH^Q:3953-1797,H:66-808^43.984%ID^E:2.99e-171^RecName: Full=Phosphoglucan, water dikinase, chloroplastic;^Eukaryota; Viridiplantae; Streptophyta; Embryophyta; Tracheophyta; Spermatophyta; Magnoliopsida; eudicotyledons; Gunneridae; Pentapetalae; rosids; malvids; Brassicales; Brassicaceae; Camelineae; Arabidopsis`PWD_ARATH^PWD_ARATH^Q:1388-429,H:861-1195^45.536%ID^E:1.8e-64^RecName…	PWD_ARATH^PWD_ARATH^Q:23-801,H:25-817^42.203%ID^E:0^RecName: Full=Phosphoglucan, water dikinase, chloroplastic;^Eukaryota; Viridiplantae; Streptophyta; Embryophyta; Tracheophyta; Spermatophyta; Magnoliopsida; eudicotyledons; Gunneridae; Pentapetalae; rosids; malvids; Brassicales; Brassicaceae; Camelineae; Arabidopsis`PWD_ARATH^PWD_ARATH^Q:929-1248,H:861-1195^45.536%ID^E:9.03e-76^RecName: Full=Pho…	PF00686.20^CBM_20^Starch binding domain^80-164^E:2.8e-21`PF01326.20^PPDK_N^Pyruvate phosphate dikinase, AMP/ATP-binding domain^945-1247^E:2.8e-24	sigP:0.129^22^0.162^0.126	KEGG:ath:AT5G26570`KO:K15535	GO:0009507^cellular_component^chloroplast`GO:0009570^cellular_component^chloroplast stroma`GO:0009536^cellular_component^plastid`GO:0102217^molecular_function^6-phosphoglucan, water dikinase activity`GO:0005524^molecular_function^ATP binding`GO:0019200^molecular_function^carbohydrate kinase activity`GO:0046872^molecular_function^metal ion binding`GO:0051752^molecular_function^phosphoglucan, water…	GO:0009507^cellular_component^chloroplast`GO:0009570^cellular_component^chloroplast stroma`GO:0009536^cellular_component^plastid`GO:0102217^molecular_function^6-phosphoglucan, water dikinase activity`GO:0005524^molecular_function^ATP binding`GO:0019200^molecular_function^carbohydrate kinase activity`GO:0046872^molecular_function^metal ion binding`GO:0051752^molecular_function^phosphoglucan, water…	GO:2001070^molecular_function^starch binding`GO:0005524^molecular_function^ATP binding`GO:0016301^molecular_function^kinase activity`GO:0016310^biological_process^phosphorylation	green algae^0.0^Eukaryota^Coccomyxa subellipsoidea C-169^Coccomyxa subellipsoidea C-169^hypothetical protein COCSUDRAFT_47226 [Coccomyxa subellipsoidea C-169]	62.78528179	hypothetical protein cocsudraft_47226 (cluster_3_pilon)	4294	0	0	80.6474	5.39567
cluster_4_pilon	hypothetical protein nitamp073		Ambiguous	.	.	.	.	.	.	.	.	eudicots^1.4599999999999998e-23^Eukaryota^Nicotiana tabacum^common tobacco^hypothetical protein NitaMp073 [Nicotiana tabacum]	46.42857143	hypothetical protein nitamp073 (cluster_4_pilon)	1204	17.1927	0.171927	96.8439	228.255
cluster_5_pilon	agap008908-pa		Animal	AR1BB_XENLA^AR1BB_XENLA^Q:157-1260,H:4-368^43.817%ID^E:2.15e-105^RecName: Full=Actin-related protein 2/3 complex subunit 1B-B {ECO:0000305};^Eukaryota; Metazoa; Chordata; Craniata; Vertebrata; Euteleostomi; Amphibia; Batrachia; Anura; Pipoidea; Pipidae; Xenopodinae; Xenopus; Xenopus	AR1BB_XENLA^AR1BB_XENLA^Q:9-376,H:4-368^43.817%ID^E:1.11e-107^RecName: Full=Actin-related protein 2/3 complex subunit 1B-B {ECO:0000305};^Eukaryota; Metazoa; Chordata; Craniata; Vertebrata; Euteleostomi; Amphibia; Batrachia; Anura; Pipoidea; Pipidae; Xenopodinae; Xenopus; Xenopus	PF00400.33^WD40^WD domain, G-beta repeat^49-84^E:0.0017`PF00400.33^WD40^WD domain, G-beta repeat^148-174^E:0.0013	sigP:0.117^32^0.115^0.108	KEGG:xla:444264`KO:K05757	GO:0005885^cellular_component^Arp2/3 protein complex`GO:0005737^cellular_component^cytoplasm`GO:0005634^cellular_component^nucleus`GO:0003779^molecular_function^actin binding`GO:0034314^biological_process^Arp2/3 complex-mediated actin nucleation	GO:0005885^cellular_component^Arp2/3 protein complex`GO:0005737^cellular_component^cytoplasm`GO:0005634^cellular_component^nucleus`GO:0003779^molecular_function^actin binding`GO:0034314^biological_process^Arp2/3 complex-mediated actin nucleation	GO:0005515^molecular_function^protein binding	mosquitos^3.449999999999999e-118^Eukaryota^Anopheles gambiae str. PEST^Anopheles gambiae str. PEST^AGAP008908-PA [Anopheles gambiae str. PEST]	44.72361809	agap008908-pa (cluster_5_pilon)	1592	98.8693	6.54397	65.7663	1.09862
cluster_6_pilon	Unknown		Animal	.	.	.	sigP:0.132^11^0.196^0.143	.	.	.	.	.	40.3240324	Unknown (cluster_6_pilon)	2222	93.1593	7.08551	40.6391	0.484248
cluster_9_pilon	hypothetical protein smp_177580		Ambiguous	.	.	.	.	.	.	.	.	flatworms^1.0400000000000001e-09^Eukaryota^Schistosoma mansoni^Schistosoma mansoni^hypothetical protein Smp_177580 [Schistosoma mansoni]	44.99381953	hypothetical protein smp_177580 (cluster_9_pilon)	809	13.4734	0.552534	0	0
cluster_12_pilon	Unknown		Animal	.	.	.	sigP:0.105^68^0.124^0.101	.	.	.	.	.	42.16921692	Unknown (cluster_12_pilon)	2222	89.919	6.61476	35.9136	0.880288
cluster_13_pilon	Unknown		Animal	.	UNC22_CAEEL^UNC22_CAEEL^Q:452-563,H:6004-6112^28.571%ID^E:7.96e-06^RecName: Full=Twitchin {ECO:0000303|PubMed:7190524};^Eukaryota; Metazoa; Ecdysozoa; Nematoda; Chromadorea; Rhabditida; Rhabditina; Rhabditomorpha; Rhabditoidea; Rhabditidae; Peloderinae; Caenorhabditis	PF13927.7^Ig_3^Immunoglobulin domain^463-545^E:3.2e-08`PF07679.17^I-set^Immunoglobulin I-set domain^476-556^E:1.6e-11`PF00047.26^ig^Immunoglobulin domain^477-548^E:1.4e-06	sigP:0.112^52^0.144^0.103	.	.	GO:0031672^cellular_component^A band`GO:0031430^cellular_component^M band`GO:0030017^cellular_component^sarcomere`GO:0005865^cellular_component^striated muscle thin filament`GO:0030018^cellular_component^Z disc`GO:0051015^molecular_function^actin filament binding`GO:0005524^molecular_function^ATP binding`GO:0005516^molecular_function^calmodulin binding`GO:0046872^molecular_function^metal ion bind…	.	.	41.56729131	Unknown (cluster_13_pilon)	3522	98.3532	9.92731	65.6161	1.02868
cluster_14_pilon	mitochondrial-processing peptidase subunit beta		Animal	QCR1_MOUSE^QCR1_MOUSE^Q:213-1472,H:53-470^31.591%ID^E:1.29e-73^RecName: Full=Cytochrome b-c1 complex subunit 1, mitochondrial;^Eukaryota; Metazoa; Chordata; Craniata; Vertebrata; Euteleostomi; Mammalia; Eutheria; Euarchontoglires; Glires; Rodentia; Myomorpha; Muroidea; Muridae; Murinae; Mus; Mus	QCR1_MOUSE^QCR1_MOUSE^Q:49-468,H:53-470^31.591%ID^E:1.65e-74^RecName: Full=Cytochrome b-c1 complex subunit 1, mitochondrial;^Eukaryota; Metazoa; Chordata; Craniata; Vertebrata; Euteleostomi; Mammalia; Eutheria; Euarchontoglires; Glires; Rodentia; Myomorpha; Muroidea; Muridae; Murinae; Mus; Mus	PF00675.21^Peptidase_M16^Insulinase (Peptidase family M16)^56-199^E:1.5e-19`PF05193.22^Peptidase_M16_C^Peptidase M16 inactive domain^206-391^E:1.5e-19	sigP:0.113^21^0.136^0.114	KEGG:mmu:22273`KO:K00414	GO:0005829^cellular_component^cytosol`GO:0005743^cellular_component^mitochondrial inner membrane`GO:0005750^cellular_component^mitochondrial respiratory chain complex III`GO:0005739^cellular_component^mitochondrion`GO:0043209^cellular_component^myelin sheath`GO:0003824^molecular_function^catalytic activity`GO:0046872^molecular_function^metal ion binding`GO:0044877^molecular_function^protein-conta…	GO:0005829^cellular_component^cytosol`GO:0005743^cellular_component^mitochondrial inner membrane`GO:0005750^cellular_component^mitochondrial respiratory chain complex III`GO:0005739^cellular_component^mitochondrion`GO:0043209^cellular_component^myelin sheath`GO:0003824^molecular_function^catalytic activity`GO:0046872^molecular_function^metal ion binding`GO:0044877^molecular_function^protein-conta…	.	flies^1.6699999999999995e-83^Eukaryota^Drosophila serrata^Drosophila serrata^mitochondrial-processing peptidase subunit beta [Drosophila serrata]	42.32142857	mitochondrial-processing peptidase subunit beta (cluster_14_pilon)	1680	94.881	9.93155	72.0833	1.51369
cluster_15_pilon	s-adenosyl-l-methionine synthetase		Algae	METK_CHLRE^METK_CHLRE^Q:57-1226,H:1-389^83.077%ID^E:0^RecName: Full=S-adenosylmethionine synthase;^Eukaryota; Viridiplantae; Chlorophyta; core chlorophytes; Chlorophyceae; Chlamydomonadales; Chlamydomonadaceae; Chlamydomonas	METK_CHLRE^METK_CHLRE^Q:19-408,H:1-389^83.077%ID^E:0^RecName: Full=S-adenosylmethionine synthase;^Eukaryota; Viridiplantae; Chlorophyta; core chlorophytes; Chlorophyceae; Chlamydomonadales; Chlamydomonadaceae; Chlamydomonas	PF00438.21^S-AdoMet_synt_N^S-adenosylmethionine synthetase, N-terminal domain^25-122^E:6.1e-42`PF02772.17^S-AdoMet_synt_M^S-adenosylmethionine synthetase, central domain^138-259^E:3.1e-47`PF02773.17^S-AdoMet_synt_C^S-adenosylmethionine synthetase, C-terminal domain^261-404^E:2.7e-62	sigP:0.108^20^0.148^0.105	KEGG:cre:CHLREDRAFT_182408`KO:K00789	GO:0005737^cellular_component^cytoplasm`GO:0005524^molecular_function^ATP binding`GO:0046872^molecular_function^metal ion binding`GO:0004478^molecular_function^methionine adenosyltransferase activity`GO:0006730^biological_process^one-carbon metabolic process`GO:0006556^biological_process^S-adenosylmethionine biosynthetic process	GO:0005737^cellular_component^cytoplasm`GO:0005524^molecular_function^ATP binding`GO:0046872^molecular_function^metal ion binding`GO:0004478^molecular_function^methionine adenosyltransferase activity`GO:0006730^biological_process^one-carbon metabolic process`GO:0006556^biological_process^S-adenosylmethionine biosynthetic process	GO:0004478^molecular_function^methionine adenosyltransferase activity`GO:0006556^biological_process^S-adenosylmethionine biosynthetic process	green algae^0.0^Eukaryota^Chlorella variabilis^Chlorella variabilis^S-adenosyl-L-methionine synthetase [Chlorella variabilis]	55.90062112	s-adenosyl-l-methionine synthetase (cluster_15_pilon)	1449	0	0	97.6536	14.5231
cluster_16_pilon	twitchin-like		Animal	TITIN_MOUSE^TITIN_MOUSE^Q:28-3270,H:18567-19639^35.15%ID^E:0^RecName: Full=Titin;^Eukaryota; Metazoa; Chordata; Craniata; Vertebrata; Euteleostomi; Mammalia; Eutheria; Euarchontoglires; Glires; Rodentia; Myomorpha; Muroidea; Muridae; Murinae; Mus; Mus`TITIN_MOUSE^TITIN_MOUSE^Q:13-4098,H:25366-26661^31.182%ID^E:5.36e-177^RecName: Full=Titin;^Eukaryota; Metazoa; Chordata; Craniata; Vertebrata; Eute…	TITIN_MOUSE^TITIN_MOUSE^Q:3-1366,H:19944-21247^31.72%ID^E:0^RecName: Full=Titin;^Eukaryota; Metazoa; Chordata; Craniata; Vertebrata; Euteleostomi; Mammalia; Eutheria; Euarchontoglires; Glires; Rodentia; Myomorpha; Muroidea; Muridae; Murinae; Mus; Mus`TITIN_MOUSE^TITIN_MOUSE^Q:3-1366,H:24282-25578^31.936%ID^E:0^RecName: Full=Titin;^Eukaryota; Metazoa; Chordata; Craniata; Vertebrata; Euteleostomi; …	PF07679.17^I-set^Immunoglobulin I-set domain^58-142^E:3.3e-11`PF00041.22^fn3^Fibronectin type III domain^150-230^E:3.6e-14`PF00041.22^fn3^Fibronectin type III domain^247-332^E:4.6e-11`PF00041.22^fn3^Fibronectin type III domain^348-431^E:1.5e-11`PF07679.17^I-set^Immunoglobulin I-set domain^451-538^E:1.5e-10`PF00041.22^fn3^Fibronectin type III domain^545-629^E:4.6e-09`PF00041.22^fn3^Fibronectin typ…	sigP:0.106^49^0.13^0.102	.	GO:0031672^cellular_component^A band`GO:0000794^cellular_component^condensed nuclear chromosome`GO:0031674^cellular_component^I band`GO:0031430^cellular_component^M band`GO:0005859^cellular_component^muscle myosin complex`GO:0030016^cellular_component^myofibril`GO:0030017^cellular_component^sarcomere`GO:0005865^cellular_component^striated muscle thin filament`GO:0030018^cellular_component^Z disc`…	GO:0031672^cellular_component^A band`GO:0000794^cellular_component^condensed nuclear chromosome`GO:0031674^cellular_component^I band`GO:0031430^cellular_component^M band`GO:0005859^cellular_component^muscle myosin complex`GO:0030016^cellular_component^myofibril`GO:0030017^cellular_component^sarcomere`GO:0005865^cellular_component^striated muscle thin filament`GO:0030018^cellular_component^Z disc`…	GO:0005515^molecular_function^protein binding	crinoids^0.0^Eukaryota^Anneissia japonica^Anneissia japonica^twitchin-like [Anneissia japonica]	49.26829268	twitchin-like (cluster_16_pilon)	4100	98	8.52415	42.2683	0.657073
cluster_17_pilon	troponin i, slow skeletal muscle-like isoform x2		Animal	.	TNNI2_HUMAN^TNNI2_HUMAN^Q:16-122,H:13-118^34.579%ID^E:7.81e-15^RecName: Full=Troponin I, fast skeletal muscle;^Eukaryota; Metazoa; Chordata; Craniata; Vertebrata; Euteleostomi; Mammalia; Eutheria; Euarchontoglires; Primates; Haplorrhini; Catarrhini; Hominidae; Homo	PF00992.21^Troponin^Troponin^18-143^E:5.4e-24	sigP:0.11^49^0.126^0.105	KEGG:hsa:7136`KO:K12043	.	GO:0005829^cellular_component^cytosol`GO:0005634^cellular_component^nucleus`GO:0005861^cellular_component^troponin complex`GO:0003779^molecular_function^actin binding`GO:0031014^molecular_function^troponin T binding`GO:0060048^biological_process^cardiac muscle contraction`GO:0006936^biological_process^muscle contraction`GO:0030049^biological_process^muscle filament sliding`GO:0045893^biological_p…	GO:0005861^cellular_component^troponin complex	lancelets^8.48e-10^Eukaryota^Branchiostoma floridae^Florida lancelet^troponin I, slow skeletal muscle-like isoform X2 [Branchiostoma floridae]	40.86181278	troponin i, slow skeletal muscle-like isoform x2 (cluster_17_pilon)	1346	61.9614	3.76672	15.6018	0.219168
cluster_18_pilon	Unknown		Animal	.	.	.	sigP:0.115^11^0.141^0.111	.	.	.	.	.	39.59879088	Unknown (cluster_18_pilon)	3639	100	11.6859	64.798	1.15416
cluster_19_pilon	fibronectin-like isoform x2		Animal	.	.	.	sigP:0.106^31^0.109^0.100	.	.	.	.	bony fishes^4.12e-08^Eukaryota^Amphiprion ocellaris^clown anemonefish^fibronectin-like isoform X2 [Amphiprion ocellaris]	39.9911032	fibronectin-like isoform x2 (cluster_19_pilon)	2248	96.6192	6.11833	36.5658	0.642794
cluster_20_pilon	Unknown		Animal	.	.	.	sigP:0.111^29^0.128^0.108	.	.	.	.	.	39.97469956	Unknown (cluster_20_pilon)	1581	84.377	7.36622	69.513	1.64453
cluster_21_pilon	sushi domain-containing protein 2-like		Animal	SUSD2_HUMAN^SUSD2_HUMAN^Q:1260-2351,H:341-713^25.823%ID^E:6.37e-22^RecName: Full=Sushi domain-containing protein 2;^Eukaryota; Metazoa; Chordata; Craniata; Vertebrata; Euteleostomi; Mammalia; Eutheria; Euarchontoglires; Primates; Haplorrhini; Catarrhini; Hominidae; Homo	SUSD2_HUMAN^SUSD2_HUMAN^Q:420-783,H:341-713^25.823%ID^E:9.22e-22^RecName: Full=Sushi domain-containing protein 2;^Eukaryota; Metazoa; Chordata; Craniata; Vertebrata; Euteleostomi; Mammalia; Eutheria; Euarchontoglires; Primates; Haplorrhini; Catarrhini; Hominidae; Homo	PF06119.15^NIDO^Nidogen-like^25-110^E:5.8e-10`PF00094.26^VWD^von Willebrand factor type D domain^528-685^E:1e-10	sigP:0.131^19^0.165^0.126	KEGG:hsa:56241`KO:K23820	GO:0070062^cellular_component^extracellular exosome`GO:0016021^cellular_component^integral component of membrane`GO:0005886^cellular_component^plasma membrane`GO:1902807^biological_process^negative regulation of cell cycle G1/S phase transition`GO:0051782^biological_process^negative regulation of cell division	GO:0070062^cellular_component^extracellular exosome`GO:0016021^cellular_component^integral component of membrane`GO:0005886^cellular_component^plasma membrane`GO:1902807^biological_process^negative regulation of cell cycle G1/S phase transition`GO:0051782^biological_process^negative regulation of cell division	GO:0007160^biological_process^cell-matrix adhesion	bivalves^2.14e-32^Eukaryota^Crassostrea virginica^eastern oyster^sushi domain-containing protein 2-like [Crassostrea virginica]	44.78087649	sushi domain-containing protein 2-like (cluster_21_pilon)	2510	85.2191	7.92829	42.3904	0.992032
cluster_23_pilon	potassium channel, nkt2-like protein		Algae	SKOR_ARATH^SKOR_ARATH^Q:8-1576,H:370-770^23.901%ID^E:1.24e-22^RecName: Full=Potassium channel SKOR;^Eukaryota; Viridiplantae; Streptophyta; Embryophyta; Tracheophyta; Spermatophyta; Magnoliopsida; eudicotyledons; Gunneridae; Pentapetalae; rosids; malvids; Brassicales; Brassicaceae; Camelineae; Arabidopsis	SKOR_ARATH^SKOR_ARATH^Q:3-525,H:370-770^23.901%ID^E:8.1e-23^RecName: Full=Potassium channel SKOR;^Eukaryota; Viridiplantae; Streptophyta; Embryophyta; Tracheophyta; Spermatophyta; Magnoliopsida; eudicotyledons; Gunneridae; Pentapetalae; rosids; malvids; Brassicales; Brassicaceae; Camelineae; Arabidopsis	PF13637.7^Ank_4^Ankyrin repeats (many copies)^285-339^E:1.9e-06`PF12796.8^Ank_2^Ankyrin repeats (3 copies)^288-380^E:3.2e-13`PF00023.31^Ank^Ankyrin repeat^318-350^E:5.8e-07`PF13606.7^Ank_3^Ankyrin repeat^318-347^E:3.9e-05`PF12796.8^Ank_2^Ankyrin repeats (3 copies)^398-480^E:1.6e-07`PF13857.7^Ank_5^Ankyrin repeats (many copies)^405-460^E:1.9e-06`PF13637.7^Ank_4^Ankyrin repeats (many copies)^421-47…	sigP:0.118^34^0.146^0.114	KEGG:ath:AT3G02850`KO:K21867	GO:0016021^cellular_component^integral component of membrane`GO:0015271^molecular_function^outward rectifier potassium channel activity`GO:0055075^biological_process^potassium ion homeostasis`GO:0006813^biological_process^potassium ion transport`GO:0034765^biological_process^regulation of ion transmembrane transport	GO:0016021^cellular_component^integral component of membrane`GO:0015271^molecular_function^outward rectifier potassium channel activity`GO:0055075^biological_process^potassium ion homeostasis`GO:0006813^biological_process^potassium ion transport`GO:0034765^biological_process^regulation of ion transmembrane transport	GO:0005515^molecular_function^protein binding	green algae^1.8399999999999998e-23^Eukaryota^Chlamydomonas reinhardtii^Chlamydomonas reinhardtii^potassium channel, NKT2-like protein [Chlamydomonas reinhardtii]	62.67806268	potassium channel, nkt2-like protein (cluster_23_pilon)	2106	1.75689	0.0664767	71.6999	2.92118
cluster_24_pilon	sphingosine kinase 1-like isoform x2		Animal	SPHK2_MOUSE^SPHK2_MOUSE^Q:6-863,H:75-361^35.172%ID^E:5.69e-41^RecName: Full=Sphingosine kinase 2 {ECO:0000305};^Eukaryota; Metazoa; Chordata; Craniata; Vertebrata; Euteleostomi; Mammalia; Eutheria; Euarchontoglires; Glires; Rodentia; Myomorpha; Muroidea; Muridae; Murinae; Mus; Mus`SPHK2_MOUSE^SPHK2_MOUSE^Q:2094-2444,H:493-607^31.092%ID^E:1.62e-08^RecName: Full=Sphingosine kinase 2 {ECO:0000305};^…	SPHK2_MOUSE^SPHK2_MOUSE^Q:2-287,H:75-361^35.172%ID^E:3.14e-41^RecName: Full=Sphingosine kinase 2 {ECO:0000305};^Eukaryota; Metazoa; Chordata; Craniata; Vertebrata; Euteleostomi; Mammalia; Eutheria; Euarchontoglires; Glires; Rodentia; Myomorpha; Muroidea; Muridae; Murinae; Mus; Mus`SPHK2_MOUSE^SPHK2_MOUSE^Q:698-814,H:493-607^31.092%ID^E:2.13e-08^RecName: Full=Sphingosine kinase 2 {ECO:0000305};^Eu…	PF00781.25^DAGK_cat^Diacylglycerol kinase catalytic domain^73-206^E:1.2e-22	sigP:0.108^58^0.127^0.104	KEGG:mmu:56632`KO:K04718	GO:0005737^cellular_component^cytoplasm`GO:0005829^cellular_component^cytosol`GO:0005783^cellular_component^endoplasmic reticulum`GO:0043231^cellular_component^intracellular membrane-bounded organelle`GO:0005765^cellular_component^lysosomal membrane`GO:0016020^cellular_component^membrane`GO:0005743^cellular_component^mitochondrial inner membrane`GO:0005739^cellular_component^mitochondrion`GO:0000…	GO:0005737^cellular_component^cytoplasm`GO:0005829^cellular_component^cytosol`GO:0005783^cellular_component^endoplasmic reticulum`GO:0043231^cellular_component^intracellular membrane-bounded organelle`GO:0005765^cellular_component^lysosomal membrane`GO:0016020^cellular_component^membrane`GO:0005743^cellular_component^mitochondrial inner membrane`GO:0005739^cellular_component^mitochondrion`GO:0000…	GO:0016301^molecular_function^kinase activity	bivalves^1.6999999999999995e-55^Eukaryota^Mizuhopecten yessoensis^Yesso scallop^sphingosine kinase 1-like isoform X2 [Mizuhopecten yessoensis]	44.88435907	sphingosine kinase 1-like isoform x2 (cluster_24_pilon)	2551	78.3614	4.34771	27.2834	0.706782
cluster_25_pilon	unnamed protein product		Ambiguous	.	.	.	.	.	.	.	.	flatworms^1.2e-24^Eukaryota^Schistosoma mansoni^Schistosoma mansoni^unnamed protein product [Schistosoma mansoni]	43.64214351	unnamed protein product (cluster_25_pilon)	2202	79.337	2421.08	71.5259	327.941
cluster_27_pilon	receptor-type tyrosine-protein phosphatase eta-like		Animal	PTPRO_HUMAN^PTPRO_HUMAN^Q:33-785,H:960-1195^41.221%ID^E:1.75e-44^RecName: Full=Receptor-type tyrosine-protein phosphatase O;^Eukaryota; Metazoa; Chordata; Craniata; Vertebrata; Euteleostomi; Mammalia; Eutheria; Euarchontoglires; Primates; Haplorrhini; Catarrhini; Hominidae; Homo	PTPRO_HUMAN^PTPRO_HUMAN^Q:11-256,H:960-1190^42.248%ID^E:1.22e-47^RecName: Full=Receptor-type tyrosine-protein phosphatase O;^Eukaryota; Metazoa; Chordata; Craniata; Vertebrata; Euteleostomi; Mammalia; Eutheria; Euarchontoglires; Primates; Haplorrhini; Catarrhini; Hominidae; Homo	PF00102.28^Y_phosphatase^Protein-tyrosine phosphatase^13-259^E:4.9e-62`PF14566.7^PTPlike_phytase^Inositol hexakisphosphate^153-219^E:1.2e-09`PF00782.21^DSPc^Dual specificity phosphatase, catalytic domain^163-224^E:2.3e-06	sigP:0.108^20^0.152^0.108	KEGG:hsa:5800`KO:K18035	GO:0016324^cellular_component^apical plasma membrane`GO:0030424^cellular_component^axon`GO:0043197^cellular_component^dendritic spine`GO:0070062^cellular_component^extracellular exosome`GO:0098982^cellular_component^GABA-ergic synapse`GO:0098978^cellular_component^glutamatergic synapse`GO:0030426^cellular_component^growth cone`GO:0016021^cellular_component^integral component of membrane`GO:000588…	GO:0016324^cellular_component^apical plasma membrane`GO:0030424^cellular_component^axon`GO:0043197^cellular_component^dendritic spine`GO:0070062^cellular_component^extracellular exosome`GO:0098982^cellular_component^GABA-ergic synapse`GO:0098978^cellular_component^glutamatergic synapse`GO:0030426^cellular_component^growth cone`GO:0016021^cellular_component^integral component of membrane`GO:000588…	GO:0004725^molecular_function^protein tyrosine phosphatase activity`GO:0006470^biological_process^protein dephosphorylation`GO:0008138^molecular_function^protein tyrosine/serine/threonine phosphatase activity`GO:0016311^biological_process^dephosphorylation	bony fishes^5.4200000000000005e-49^Eukaryota^Cyprinus carpio^common carp^PREDICTED: receptor-type tyrosine-protein phosphatase eta-like [Cyprinus carpio]	41.65222415	receptor-type tyrosine-protein phosphatase eta-like (cluster_27_pilon)	1731	97.5737	8.2409	44.1363	0.612363
cluster_28_pilon	p700 apoprotein a1 of photosystem i		Chloroplast	PSAA_OLTVI^PSAA_OLTVI^Q:164-1978,H:1-605^92.893%ID^E:0^RecName: Full=Photosystem I P700 chlorophyll a apoprotein A1 {ECO:0000255|HAMAP-Rule:MF_00458};^Eukaryota; Viridiplantae; Chlorophyta; Ulvophyceae; Oltmannsiellopsidales; Oltmannsiellopsidaceae; Oltmannsiellopsis	PSAA_OLTVI^PSAA_OLTVI^Q:1-605,H:1-605^92.893%ID^E:0^RecName: Full=Photosystem I P700 chlorophyll a apoprotein A1 {ECO:0000255|HAMAP-Rule:MF_00458};^Eukaryota; Viridiplantae; Chlorophyta; Ulvophyceae; Oltmannsiellopsidales; Oltmannsiellopsidaceae; Oltmannsiellopsis	PF00223.20^PsaA_PsaB^Photosystem I psaA/psaB protein^35-605^E:0	sigP:0.107^55^0.136^0.103	.	GO:0009535^cellular_component^chloroplast thylakoid membrane`GO:0016021^cellular_component^integral component of membrane`GO:0009522^cellular_component^photosystem I`GO:0051539^molecular_function^4 iron, 4 sulfur cluster binding`GO:0016168^molecular_function^chlorophyll binding`GO:0009055^molecular_function^electron transfer activity`GO:0000287^molecular_function^magnesium ion binding`GO:0015979^…	GO:0009535^cellular_component^chloroplast thylakoid membrane`GO:0016021^cellular_component^integral component of membrane`GO:0009522^cellular_component^photosystem I`GO:0051539^molecular_function^4 iron, 4 sulfur cluster binding`GO:0016168^molecular_function^chlorophyll binding`GO:0009055^molecular_function^electron transfer activity`GO:0000287^molecular_function^magnesium ion binding`GO:0015979^…	GO:0015979^biological_process^photosynthesis`GO:0009522^cellular_component^photosystem I`GO:0009579^cellular_component^thylakoid`GO:0016021^cellular_component^integral component of membrane	green algae^0.0^Eukaryota^Scherffelia dubia^Scherffelia dubia^P700 apoprotein A1 of photosystem I [Scherffelia dubia]	37.21098266	p700 apoprotein a1 of photosystem i (cluster_28_pilon)	2768	0	0	98.9523	237.196
cluster_29_pilon	Unknown		Animal	.	.	.	sigP:0.105^30^0.11^0.102	.	.	.	.	.	42.32015554	Unknown (cluster_29_pilon)	1543	100	8.10434	80.4925	1.47764
[truncated: 20,962 more rows]
