# Supplementary material for: Coordinated wound responses in a regenerative animal-algal holobiont
Source: Nat Commun. 2024 May 13;15:4032. doi: 10.1038/s41467-024-48366-2 (PMC11091193; doi:10.1038/s41467-024-48366-2)
Supplement: Supplementary file 7 — Supplementary Data 4 [file 41467_2024_48366_MOESM7_ESM.xlsx]

## Sheet: runt HCR
Primers for in situ hybridizations and RNAi
Gene name	Primer sequence 1	Primer sequence 2	Gene cluster ID
egr	CAACAACTCCAAGCCCACAA	TTCATAATCGCCCCTCCTCC	cluster_5618_pilon
pc-2	GACAGACACGATTGAGGCAC	TCTCCCCTTCTGGTAGCTCT	cluster_5290_pilon
runt	AAACGTGGGTGGTGAAAGTT	ATGTTCCAAAACTGCGAAGG	cluster_4314_pilon
runt oligo pool for HCR
Pool name	Sequence
B1_runt C_longifissura_33_Delay0	GAGGAGGGCAGCAAACGGAACTAACTTGACAACAAAACCCTGCAG
B1_runt C_longifissura_33_Delay0	TAACCTATTTCTAAAAACGCAGTAGTAGAAGAGTCTTCCTTTACG
B1_runt C_longifissura_33_Delay0	GAGGAGGGCAGCAAACGGAAATTCAGAGTAACTTCTTGACCCAAA
B1_runt C_longifissura_33_Delay0	GTTCTCAGCTTTTTAGAGTCGTTTATAGAAGAGTCTTCCTTTACG
B1_runt C_longifissura_33_Delay0	GAGGAGGGCAGCAAACGGAAAGCTCAATAAGGTCGCCATAACTGG
B1_runt C_longifissura_33_Delay0	TATTAACTTGATTTTCGTCGAGTTTTAGAAGAGTCTTCCTTTACG
B1_runt C_longifissura_33_Delay0	GAGGAGGGCAGCAAACGGAACGATTTGGCTTCCGGAAAGTAGAAT
B1_runt C_longifissura_33_Delay0	CAAGATCAATCGCCGCGGATGCATTTAGAAGAGTCTTCCTTTACG
B1_runt C_longifissura_33_Delay0	GAGGAGGGCAGCAAACGGAACATTTTCGTCCATGAAATTGGTAAG
B1_runt C_longifissura_33_Delay0	CAAACGACGATTTTTGAGATGCGAATAGAAGAGTCTTCCTTTACG
B1_runt C_longifissura_33_Delay0	GAGGAGGGCAGCAAACGGAAGTGTTTATCAAATCGGGATAAGAAC
B1_runt C_longifissura_33_Delay0	TTAGGTTGCTTCGAGCTCATTCCGTTAGAAGAGTCTTCCTTTACG
B1_runt C_longifissura_33_Delay0	GAGGAGGGCAGCAAACGGAAGTTTGATTGCATGTTCCAAAACTGC
B1_runt C_longifissura_33_Delay0	ATCCAAAACTTGGTTTTCAACTTTATAGAAGAGTCTTCCTTTACG
B1_runt C_longifissura_33_Delay0	GAGGAGGGCAGCAAACGGAATTGATTCGCGTGACCAAAATTGCTG
B1_runt C_longifissura_33_Delay0	AAGCTGAAAATTTGAAAGTTGTTGTTAGAAGAGTCTTCCTTTACG
B1_runt C_longifissura_33_Delay0	GAGGAGGGCAGCAAACGGAAGCGGCGTGATTTGCTGTTGGAATGT
B1_runt C_longifissura_33_Delay0	TTGTGGTTACTGATGTTTCGTGAAATAGAAGAGTCTTCCTTTACG
B1_runt C_longifissura_33_Delay0	GAGGAGGGCAGCAAACGGAAAAACCCTTGCGTAAGTTGATCTTGA
B1_runt C_longifissura_33_Delay0	AACTGAAGGTAAAGACTGTTGTTGTTAGAAGAGTCTTCCTTTACG
B1_runt C_longifissura_33_Delay0	GAGGAGGGCAGCAAACGGAATGTTTACTGCTGTTTGCGTTTTGCC
B1_runt C_longifissura_33_Delay0	CCGAATTGTTTTTGTTGATTAAGCGTAGAAGAGTCTTCCTTTACG
B1_runt C_longifissura_33_Delay0	GAGGAGGGCAGCAAACGGAACTGTTAGGTTGAAAAGTGTCGGTTG
B1_runt C_longifissura_33_Delay0	AACATGCAAAACTTGCACTTTTAGGTAGAAGAGTCTTCCTTTACG
B1_runt C_longifissura_33_Delay0	GAGGAGGGCAGCAAACGGAACGTATTATTGTTTGTATTTGGCAAC
B1_runt C_longifissura_33_Delay0	AAGTCGCCAGTCCGAAACTGGTGAATAGAAGAGTCTTCCTTTACG
B1_runt C_longifissura_33_Delay0	GAGGAGGGCAGCAAACGGAAGTCGTAGGGTTATATATTGTTGTCG
B1_runt C_longifissura_33_Delay0	AATATTTGCGGGTGATATTCTTGAGTAGAAGAGTCTTCCTTTACG
B1_runt C_longifissura_33_Delay0	GAGGAGGGCAGCAAACGGAAACTCGTAATTAGCTTCGGTTTTGAT
B1_runt C_longifissura_33_Delay0	ACGCACCGACAGATCCGCAAGTCGGTAGAAGAGTCTTCCTTTACG
B1_runt C_longifissura_33_Delay0	GAGGAGGGCAGCAAACGGAACGTTGTCATTTCAGGCGAAGCGAAA
B1_runt C_longifissura_33_Delay0	GTCGCCAGGCCAAGATTGAGCGGTGTAGAAGAGTCTTCCTTTACG
B1_runt C_longifissura_33_Delay0	GAGGAGGGCAGCAAACGGAATTGCACAGGCTGCAAAGTGAACAAA
B1_runt C_longifissura_33_Delay0	CCCCTCCTCAAACCCTGCGTGAACATAGAAGAGTCTTCCTTTACG
B1_runt C_longifissura_33_Delay0	GAGGAGGGCAGCAAACGGAATCAACTGTTACGTAACTTGGTGACT
B1_runt C_longifissura_33_Delay0	TCACCACCCACGTTTGCAGAAACATTAGAAGAGTCTTCCTTTACG
B1_runt C_longifissura_33_Delay0	GAGGAGGGCAGCAAACGGAAACAAAGTGTCTGTTGTTACGTCAGA
B1_runt C_longifissura_33_Delay0	TTACGTAATCAGGCGACACGTTACGTAGAAGAGTCTTCCTTTACG
B1_runt C_longifissura_33_Delay0	GAGGAGGGCAGCAAACGGAAAGCTCCGCAAGAGGTTGAATTAATT
B1_runt C_longifissura_33_Delay0	GACTAGCGTTCCTGTATCAAGCGTGTAGAAGAGTCTTCCTTTACG
B1_runt C_longifissura_33_Delay0	GAGGAGGGCAGCAAACGGAATTAAACTCATTAGGGTTCAGCAAAG
B1_runt C_longifissura_33_Delay0	CTGTTTGCACCGTCAACGAACGGGTTAGAAGAGTCTTCCTTTACG
B1_runt C_longifissura_33_Delay0	GAGGAGGGCAGCAAACGGAATGGAACAAGGTTCGTTTGGAATTGG
B1_runt C_longifissura_33_Delay0	GTTGTTGGTTTAACGGGAATAGCCCTAGAAGAGTCTTCCTTTACG
B1_runt C_longifissura_33_Delay0	GAGGAGGGCAGCAAACGGAAACTGGAACAATTAGATCCGGTGGTT
B1_runt C_longifissura_33_Delay0	TTGGCAATTGCTGGACCCGCAAGGCTAGAAGAGTCTTCCTTTACG
B1_runt C_longifissura_33_Delay0	GAGGAGGGCAGCAAACGGAACTAACATGTTTCACTCGCCCGCCAC
B1_runt C_longifissura_33_Delay0	TCGCTGGTTATACTTTCACTGCCGCTAGAAGAGTCTTCCTTTACG
B1_runt C_longifissura_33_Delay0	GAGGAGGGCAGCAAACGGAATACTATAGTTGAGCTGTCGCTGGTA
B1_runt C_longifissura_33_Delay0	CAGACTATGGGTGGTGGGGTAGTGGTAGAAGAGTCTTCCTTTACG
B1_runt C_longifissura_33_Delay0	GAGGAGGGCAGCAAACGGAACGCCGCACCCACCCGTGATTTTTCT
B1_runt C_longifissura_33_Delay0	TGCTAGCAATAGCGTGTGAAGAAACTAGAAGAGTCTTCCTTTACG
B1_runt C_longifissura_33_Delay0	GAGGAGGGCAGCAAACGGAATATTGCCCTATGATAAGTTGCGACC
B1_runt C_longifissura_33_Delay0	TGTTCTGGGTCCGTCGACAGTGACCTAGAAGAGTCTTCCTTTACG
B1_runt C_longifissura_33_Delay0	GAGGAGGGCAGCAAACGGAAGTCACTGAGAAGTACTTCCCTCTTC
B1_runt C_longifissura_33_Delay0	TTGCTAGGCTCACTCAGAACTGAGATAGAAGAGTCTTCCTTTACG
B1_runt C_longifissura_33_Delay0	GAGGAGGGCAGCAAACGGAAACTTCGCAATTTTTCCAAGACCCGG
B1_runt C_longifissura_33_Delay0	TTCGACCGACAAATCTCAAGTCACTTAGAAGAGTCTTCCTTTACG
B1_runt C_longifissura_33_Delay0	GAGGAGGGCAGCAAACGGAAGCGCCGCGCTCGGGTTGTCATTATT
B1_runt C_longifissura_33_Delay0	CCGAAATCACAGCCGTGTTATTCCTTAGAAGAGTCTTCCTTTACG
B1_runt C_longifissura_33_Delay0	GAGGAGGGCAGCAAACGGAACGAAACGTCCAAATCACCTCGAATC
B1_runt C_longifissura_33_Delay0	AGCCGAAACTACGACTTGGGTTCCGTAGAAGAGTCTTCCTTTACG
B1_runt C_longifissura_33_Delay0	GAGGAGGGCAGCAAACGGAATTGCTTCTGTAATGCTGGGGCAATC
B1_runt C_longifissura_33_Delay0	ACCGCGAAAGTATTGGGCAAACTTTTAGAAGAGTCTTCCTTTACG
B1_runt C_longifissura_33_Delay0	GAGGAGGGCAGCAAACGGAATCACGAGGTCGTTTAAATCCATATC
B1_runt C_longifissura_33_Delay0	TGCACCAGATATTTGGGTTGTCAGTTAGAAGAGTCTTCCTTTACG
RNA-seq experiment custom oligos
Index_Name	Index_Sequence
OligodT_ISPCR_Cell_Barcode_4_UMI	AAGCAGTGGTATCAACGCAGAGTGACAACATCAGCGGNNNNTTNNNNTTTTTTTTTTTTTTTTTTTTTTTTVN
OligodT_ISPCR_Cell_Barcode_6_UMI	AAGCAGTGGTATCAACGCAGAGTTTGGAACCTTGCCGNNNNTTNNNNTTTTTTTTTTTTTTTTTTTTTTTTVN
OligodT_ISPCR_Cell_Barcode_7_UMI	AAGCAGTGGTATCAACGCAGAGTGTTATAGCTTGTCGNNNNTTNNNNTTTTTTTTTTTTTTTTTTTTTTTTVN
OligodT_ISPCR_Cell_Barcode_8_UMI	AAGCAGTGGTATCAACGCAGAGTGAGGTATGGTCTTGNNNNTTNNNNTTTTTTTTTTTTTTTTTTTTTTTTVN
OligodT_ISPCR_CellBarcode_9_UMI	AAGCAGTGGTATCAACGCAGAGTAGCTCATAAGTGAGNNNNTTNNNNTTTTTTTTTTTTTTTTTTTTTTTTVN
OligodT_ISPCR_Cell_Barcode_10_UMI	AAGCAGTGGTATCAACGCAGAGTGAGAAGTAATCCAGNNNNTTNNNNTTTTTTTTTTTTTTTTTTTTTTTTVN
OligodT_ISPCR_Cell_Barcode_11_UMI	AAGCAGTGGTATCAACGCAGAGTGGAATTCGCTTCGGNNNNTTNNNNTTTTTTTTTTTTTTTTTTTTTTTTVN
OligodT_ISPCR_Cell_Barcode_12_UMI	AAGCAGTGGTATCAACGCAGAGTTGATTCCTAGGCGGNNNNTTNNNNTTTTTTTTTTTTTTTTTTTTTTTTVN
OligodT_ISPCR_Cell_Barcode_13_UMI	AAGCAGTGGTATCAACGCAGAGTCCTTCTCCATCCTGNNNNTTNNNNTTTTTTTTTTTTTTTTTTTTTTTTVN
ISPCR	AAGCAGTGGTATCAACGCAGAGT
TSO	AAGCAGTGGTATCAACGCAGAGTACATrGrGrG
