# Supplementary material for: Coordinated wound responses in a regenerative animal-algal holobiont
Source: Nat Commun. 2024 May 13;15:4032. doi: 10.1038/s41467-024-48366-2 (PMC11091193; doi:10.1038/s41467-024-48366-2)
Supplement: Supplementary file 8 — Supplementary Data 5 [file 41467_2024_48366_MOESM8_ESM.xlsx]

## Sheet: fig_4bcd
Gene information			Log2FC of algal genes			Normalized expression
			Hours post amputation			0 hpa			3 hpa			6 hpa
gene_id	gene_name_used	ncbi_BLASTX_gene	algae_3vs0	algae_6vs0	algae_6vs3	0hpa_1	0hpa_2	0hpa_3	3hpa_1	3hpa_2	3hpa_3	6hpa_1	6hpa_2
cluster_18536_pilon	alad	alad-domain-containing protein	1.14489	1.03236	0	58.1783	64.2811	87.2359	162.273	144.081	157.694	172.048	113.698
cluster_6913_pilon	bst1	hypothetical protein chlncdraft_32075	1.37489	0.998331	0	54.756	80.5074	70.6195	182.801	200.461	163.163	155.447	122.794
cluster_11133_pilon	cao	chlorophyll a oxygenase	1.48818	1.06229	0	171.113	192.843	259.631	698.945	444.773	602.519	534.255	334.271
cluster_15253_pilon	chlg	chlorophyll synthetase	1.33151	1.40506	0	106.09	168.504	229.513	479.975	421.803	376.46	533.5	362.696
cluster_678_pilon	chlh-1	magnesium chelatase subunit h	0.737894	0	0	201.913	263.365	274.17	333.832	505.329	409.275	438.421	363.833
cluster_7_pilon	chlh-2	magnesium chelatase subunit h	1.05056	0.948281	0	2310.02	3723.94	2930.71	5607.69	7385.73	5598.59	6126.57	5414.29
cluster_14403_pilon	chli	magnesium chelatase subunit i	1.04414	0.938175	0	172.824	230.913	221.205	445.761	444.773	408.364	441.439	361.559
cluster_469_pilon	chlm	hypothetical protein chlncdraft_27668, partial	1.33442	0	0	77.0007	131.683	101.775	280.067	273.546	244.289	184.876	150.081
cluster_10815_pilon	cia5-1	regulator of co2-responsive genes	-1.08724	0	0	109.512	84.2519	78.9277	29.3264	52.2034	50.1339	79.2327	48.89
cluster_15089_pilon	cia5-2	regulator of co2-responsive genes	0	-2.69522	-2.05778	130.046	118.577	112.16	39.1018	96.0542	101.179	9.05516	29.5614
cluster_18106_pilon	cpo	coproporphyrinogen iii oxidase	0.900257	0	0	85.5563	146.037	135.008	228.257	296.515	174.101	258.827	176.231
cluster_18294_pilon	dvr	hypothetical protein volcadraft_76013	1.32577	1.03617	0	82.1341	133.555	170.318	324.056	363.335	295.334	283.728	250.135
cluster_872_pilon	flva	predicted protein	-0.661228	0	0	297.736	386.935	451.757	269.314	269.369	184.128	368.998	328.586
cluster_453_pilon	gsam	glutamate-1-semialdehyde 2,1-aminomutase	0.882541	0	0	737.495	1337.42	1473.66	2254.71	2238.48	2062.78	2253.23	1882.83
cluster_18003_pilon	hcf136	photosystem ii stability/assembly factor hcf136, chloroplastic	1.08458	0	0	265.225	358.851	314.672	663.753	670.291	669.06	439.175	416.134
cluster_1100_pilon	hla3-2	abc transporter b family member 4-like isoform x1	0	0.891575	0	297.736	345.745	238.86	334.321	488.623	532.331	557.647	535.516
cluster_418_pilon	hla3-4	hypothetical protein cocsudraft_46284	0	0.836987	0	121.49	109.84	103.852	147.609	158.698	102.091	193.177	204.656
cluster_3071_pilon	lcib-1	hypothetical protein chlncdraft_53648	0.889618	0	0	260.091	420.011	407.101	569.909	849.871	613.457	509.353	685.597
cluster_10404_pilon	lcib-3	hypothetical protein chlncdraft_53648	0.941808	0	0	100.956	99.8541	145.393	257.094	223.43	184.128	104.889	276.285
cluster_19461_pilon	lcib-4	hypothetical protein chlncdraft_53648	0.847906	0	0	653.65	1104.01	1226.49	1219.49	2445.21	1723.7	1162.08	1968.11
cluster_13497_pilon	lcib-5	hypothetical protein chlncdraft_145145	-0.771199	0	0	172.824	208.446	168.241	85.5352	93.966	143.11	150.165	176.231
cluster_4246_pilon	lhcb4	chlorophyll a/b-binding protein of photosystem ii	0.604906	0	0	2794.27	3858.11	4441.76	5267.01	6842.82	4779.13	5012.79	4859.44
cluster_23283_pilon	lhcb5	chlorophyll a/b-binding protein	0.99403	0	0	260.091	301.435	318.826	540.094	691.172	532.331	559.156	330.86
cluster_9204_pilon	lhcsr3-1	chlorophyll a/b-binding protein	1.19088	0	0	290.891	932.388	480.836	1282.54	1457.52	1172.22	624.052	701.515
cluster_18814_pilon	pbgd	porphobilinogen deaminase, chloroplastic	1.89588	1.32505	0	97.5342	126.69	136.046	492.683	496.976	361.876	399.936	203.519
cluster_23164_pilon	petb	cytochrome b6 (iss)	0.74964	0	0	270.358	375.701	293.902	400.305	668.203	529.597	507.089	488.9
cluster_20910_pilon	petf-2	apoferredoxin	0.909267	1.04468	0	56.4672	58.0402	77.8892	130.991	123.2	107.56	162.238	101.191
cluster_27836_pilon	petf-3	apoferredoxin	1.26179	1.26256	0	46.2004	69.2738	93.467	134.901	238.047	144.021	170.539	168.273
cluster_12154_pilon	peth	ferredoxin-nadp reductase	1.17473	0	0	56.4672	97.3578	109.045	213.594	265.193	128.525	112.435	127.341
cluster_22659_pilon	pgr5	protein proton gradient regulation 5, chloroplastic-like	1.04307	0	0	77.0007	123.569	87.2359	216.038	231.783	157.694	114.699	128.478
cluster_20216_pilon	ppl1-2	mog1p/psbp-like protein	0.998286	0	0	41.067	26.2117	27.0016	64.518	39.6746	73.8336	67.1591	55.7119
cluster_12853_pilon	ppl1-3	psbp-like protein 1, chloroplastic	1.34454	0.957766	0	77.0007	189.099	158.894	292.775	434.332	375.549	254.299	305.847
cluster_790_pilon	ppo	hypothetical protein volcadraft_83109	0.894925	0.877407	0	200.202	265.238	230.552	406.17	505.329	397.425	465.586	391.12
cluster_24646_pilon	psb28	hypothetical protein chlncdraft_19726	0.979922	0	0	35.9337	41.8139	58.1572	85.5352	114.847	74.7451	58.8586	55.7119
cluster_23338_pilon	psbp-2	oxygen-evolving enhancer protein 2, chloroplastic	0.653415	0	0	220.735	329.519	250.284	403.237	390.481	472.171	242.98	346.778
cluster_22817_pilon	psbp-3	predicted protein	1.07581	0	0	54.756	41.8139	31.1557	78.6924	83.5254	102.091	43.012	43.2051
cluster_8410_pilon	psbp-5	psbp domain-containing protein 6	1.42596	1.13324	0	104.379	102.975	128.777	326.5	275.634	297.158	238.453	253.546
cluster_25037_pilon	psbq	oxygen-evolving enhancer protein 3	0.996815	0	0	42.7782	65.5293	94.5055	83.5801	196.285	137.64	120.736	80.7254
cluster_22397_pilon	psbs-3	hypothetical protein volcadraft_83375	1.91283	1.27716	0	248.113	385.062	145.393	787.902	991.864	1165.84	452.004	812.939
cluster_21938_pilon	psbs-4	hypothetical protein cocsudraft_63572	3.17699	2.14737	0	13.689	4.99271	2.07704	38.613	43.8508	83.8604	13.5827	42.0682
cluster_28571_pilon	psbw	photosystem ii reaction center w protein	0.944671	0	0	49.6227	43.6862	64.3884	79.1812	162.874	70.1875	73.9505	82.9993
cluster_6267_pilon	urod-1	uroporphyrinogen decarboxylase chloroplast precursor	0.885998	1.08652	0	207.046	404.409	327.134	625.14	574.237	548.739	743.278	595.776
cluster_15200_pilon	urod-2	uroporphyrinogen-iii decarboxylase	0	0.850438	0	150.579	260.245	293.902	398.35	323.661	308.096	411.255	443.421
cluster_16215_pilon	urod-2	uroporphyrinogen decarboxylase 1, chloroplastic-like isoform x1	1.21852	1.02071	0	150.579	328.895	330.25	677.439	586.766	635.334	535.009	570.763
cluster_17087_pilon	urod-3	uroporphyrinogen decarboxylase (uro-d)	1.39766	1.20154	0	20.5335	34.3249	33.2327	87.0015	70.9966	79.3028	70.1775	69.3556

## Sheet: fig_4e
Gene information			Log2FC of algal genes			Normalized expression
			Hours of high light			0 h high light			3 h high light			24 h high light
gene_id	gene_name_used	ncbi_BLASTX_gene	3vs0_HL	24vs0_HL	24vs3_HL	0LL_1	0LL_2	0LL_3	3HL_1	3HL_2	3HL_3	24HL_1	24HL_2	24HL_3
cluster_18536_pilon	alad	alad-domain-containing protein	0	0	0.594858	466.099	338.006	399.012	466.998	432.893	509.676	213.78	373.229	347.339
cluster_17871_pilon	bst2	hypothetical protein chlncdraft_136634	0	0	-0.913694	660.307	304.656	400.068	392.675	306.398	340.313	725.893	461.973	770.807
cluster_11133_pilon	cao	chlorophyll a oxygenase	-0.719168	0	0	1339.37	1628.74	1547.49	1523.63	1101.91	1156.43	598.264	1142.97	1002.76
cluster_15253_pilon	chlg	chlorophyll synthetase	0	0	1.30578	634.859	620.578	944.751	978.591	1090.67	1355.96	321.467	596.663	467.48
cluster_14403_pilon	chli	magnesium chelatase subunit i	0	0	1.10252	606.733	743.612	803.302	1220.14	930.439	1143.2	346.195	506.031	685.162
cluster_6415_pilon	chlp	hypothetical protein volcadraft_77841	0	0	1.08911	17869.8	15148.1	24535	29401.1	24471.6	33885.3	9304.2	18789.2	13156.1
cluster_18106_pilon	cpo	coproporphyrinogen iii oxidase	-0.561543	0	0.813423	400.47	425.436	488.737	517.786	458.192	587.477	244.889	357.494	286.674
cluster_18294_pilon	dvr	hypothetical protein volcadraft_76013	0	0	0.856852	578.606	583.623	610.13	735.801	580.002	850.519	278.392	385.817	536.472
cluster_872_pilon	flva	predicted protein	0	1.13745	0.911814	306.715	364.145	443.347	823.75	788.952	840.992	439.524	494.072	367.561
cluster_11952_pilon	flvb	uncharacterized protein loc112284006	0	0.577313	0.799435	612.09	680.067	749.467	943.906	1057.87	1044.76	630.171	475.82	648.287
cluster_11880_pilon	glubp-1	predicted protein	0	0.732605	0.644571	305.375	502.502	431.735	635.464	675.575	757.899	473.027	440.574	410.383
cluster_3423_pilon	glurs	non-discriminatory gln-glu-trna synthetase	0	0	0.59343	1023.28	1082.07	1475.71	1159.44	1086.92	1617.94	804.066	1068.71	687.541
cluster_453_pilon	gsam	glutamate-1-semialdehyde 2,1-aminomutase	0	0	1.07508	421.9	693.137	724.133	724.652	832.991	961.134	264.831	677.854	249.799
cluster_18003_pilon	hcf136	photosystem ii stability/assembly factor hcf136, chloroplastic	0	0	-0.472167	1475.98	1383.57	1611.88	1461.69	1221.84	1569.78	1909.66	2272.73	1716.47
cluster_1100_pilon	hla3-2	abc transporter b family member 4-like isoform x1	0.783852	0	-0.748261	965.683	1232.14	1154.81	1301.9	1318.36	822.997	2201.61	2149.37	1422.66
cluster_22062_pilon	lhca1	light harvesting complex protein i-20	-0.90097	0	0.706532	1224.18	2439.5	1782.89	1786.24	1144.07	1834.94	774.552	1131.02	1014.66
cluster_18156_pilon	lhca-1	light harvesting complex a protein	-1.09234	0	0.728786	1842.97	4139.44	2586.19	2348.62	1561.98	2753.73	1234.82	1470.26	1316.79
cluster_24375_pilon	lhca-2	light harvesting complex a protein	-0.98785	0	0.70582	870.588	1610.71	1027.09	1121.04	684.945	1085.51	529.663	592.257	651.855
cluster_15345_pilon	lhcb-1	major light-harvesting complex ii protein m10	-0.597046	0	0.58086	9237.6	12435.5	10070.3	10428.8	8836.83	12126.9	5827.09	7663.47	7499.9
cluster_13763_pilon	lhcb-2	hypothetical protein volcadraft_77072	-0.916255	0	0	527.71	1367.8	694.576	750.666	618.418	799.71	367.733	613.027	393.73
cluster_4246_pilon	lhcb4	chlorophyll a/b-binding protein of photosystem ii	-1.22224	0	1.12045	6966.04	13061.4	8269.47	8889.07	6856.01	10629.6	3674.93	4721.69	3733.89
cluster_23283_pilon	lhcb5	chlorophyll a/b-binding protein	-0.860962	0	0	1304.54	2330.44	1705.83	1896.48	1012.89	1353.84	565.559	1275.78	1101.49
cluster_14418_pilon	lhcsr1	light-harvesting chlorophyll-a/b protein of photosystem i	-1.19051	0	0	574.588	1177.16	682.965	610.69	423.523	659.456	299.929	425.468	343.77
cluster_9204_pilon	lhcsr3-1	chlorophyll a/b-binding protein	1.01932	0	-0.890612	1808.14	1466.49	1611.88	1755.27	1758.74	1823.83	3402.92	3166.47	3328.27
cluster_19095_pilon	lhcsr3-2	light-harvesting complex i protein	-0.716971	0	0	4548.49	6962.92	5520.72	5554.43	3562.47	6198.68	3091.83	3783.27	3490.04
cluster_21187_pilon	lil3	low molecular mass early light-induced protein	-0.962237	0	1.30043	107.149	198.297	230.118	198.196	224.879	256.161	63.0171	132.802	78.5081
cluster_18814_pilon	pbgd	porphobilinogen deaminase, chloroplastic	-0.749345	0	0.965267	537.086	559.287	768.468	911.7	646.528	610.765	260.045	439.944	409.194
cluster_16926_pilon	pete-1	hypothetical protein volcadraft_72905	-0.813131	0	0.958508	7227.22	12214.2	6086.52	9010.47	6871.94	12356.1	4199.81	5837.6	4493.99
cluster_20910_pilon	petf-2	apoferredoxin	0	0	0.749632	334.841	315.021	336.732	340.649	393.539	472.099	166.716	295.184	256.936
cluster_12154_pilon	peth	ferredoxin-nadp reductase	-1.05946	-0.79736	0	1118.37	1349.32	1142.15	727.13	681.197	672.688	512.911	651.42	568.589
cluster_22659_pilon	pgr5	protein proton gradient regulation 5, chloroplastic-like	0	-1.11704	-1.55046	1849.66	1303.35	1208.65	551.231	594.994	858.458	2414.59	1492.29	1979.36
cluster_35_pilon	por	protochlorophyllide reductase	0	1.97559	1.84821	1099.62	2044.71	2939.81	8880.4	6351.91	8698.37	713.13	2364.62	3569.74
cluster_20216_pilon	ppl1-2	mog1p/psbp-like protein	0.693924	0	-0.683358	267.873	272.207	277.619	198.196	317.642	303.795	496.16	372.6	455.585
cluster_790_pilon	ppoc	hypothetical protein volcadraft_83109	-0.987823	0	1.13086	1185.34	1210.51	1526.38	1498.85	1408.31	1423.71	489.778	806.25	680.404
cluster_22661_pilon	psad	psi-d1 precursor	-0.742612	0	0	1277.75	2222.73	1484.16	1340.3	1374.58	1731.21	815.234	1151.16	1017.04
cluster_8357_pilon	psal	photosystem i subunit xi, chloroplast precursor	-0.66431	0	0.609535	2617.12	3520.67	2754.03	2709.09	2632.03	3223.19	1660.78	1945.45	2010.28
cluster_3914_pilon	psbo	33kda oxygen evolving protein of photosystem ii	-0.982079	0	0.902371	18431	30300.2	23677.9	25454.5	17747.7	25321.3	10255	14284.7	12120
cluster_25037_pilon	psbq	oxygen-evolving enhancer protein 3	-0.668492	0	0	656.289	726.937	745.245	571.051	558.451	582.185	325.455	540.647	473.428
cluster_25837_pilon	psbr	hypothetical protein chlncdraft_35273	-0.705919	0	0	991.131	1569.25	1012.31	961.248	937.935	1325.26	595.073	856.601	742.258
cluster_21206_pilon	psbs-2	hypothetical protein cocsudraft_19247, partial	0	0	-0.957771	314.751	152.328	255.452	237.835	167.723	150.31	417.987	330.43	324.738
cluster_22397_pilon	psbs-3	hypothetical protein volcadraft_83375	2.38089	0	-1.84994	514.316	437.154	527.794	784.111	634.347	716.616	3116.55	2540.22	2035.26
cluster_21938_pilon	psbs-4	hypothetical protein cocsudraft_63572	2.37265	0	-3.30948	34.8235	13.0696	22.1673	19.8196	6.55898	10.0559	148.369	103.85	95.1613
cluster_6267_pilon	urod-1	uroporphyrinogen decarboxylase chloroplast precursor	0	0.922408	1.48521	755.402	762.991	921.528	1519.91	1355.84	1745.5	382.889	653.937	614.98
cluster_15200_pilon	urod-2	uroporphyrinogen-iii decarboxylase	-0.636031	0	0.894785	1387.58	1219.98	1417.65	1903.92	1345.53	1566.08	633.362	1059.89	894.517
cluster_1271_pilon	lhc-2	prasinophyte specific chlorophyll a/b-binding protein, chloroplast precursor	-0.941249	0	0.756622	11268.1	30583.2	18534	19962	14551.6	18625.1	9885.71	13572.2	7991.17
cluster_9288_pilon	lhc-1	prasinophyte specific chlorophyll a/b-binding protein, chloroplast precursor	-0.780895	0	0.735283	13298.6	35129.6	17972.4	21247.8	19099.8	23994.5	13055.7	13718.2	11876.1
cluster_15972_pilon	psby	ycf32-related polyprotein of photosystem ii, partial	-0.957619	0	0	957.646	1599.44	952.14	994.694	611.859	1148.49	485.79	631.909	693.488
cluster_20188_pilon	psak	photosystem i reaction center subunit psak, chloroplastic	0	0	0.602483	3525.21	6026.87	4166.4	4460.64	4475.1	5863.66	3301.62	3574.31	2871.49
cluster_20920_pilon	petc	chloroplast cytochrome b6/f complex rieske iron-sulfur protein	-0.569323	0	0	2854.19	3699.58	2752.97	2352.33	1854.32	2495.98	1979.85	2374.06	1919.88
cluster_24553_pilon	psao	photosystem i reaction center subunit o	-0.810302	0	0	354.932	571.004	402.179	282.429	312.957	477.921	222.554	313.437	222.44
cluster_28145_pilon	psag	psag, psi-g, subunit v, photosystem i polypeptide	-0.977865	0	0.69559	685.755	1135.7	735.744	685.013	509.727	909.796	368.53	534.983	396.109
cluster_28283_pilon	psah	hypothetical protein chlncdraft_140851	-0.803293	0	0	314.751	502.502	338.844	271.28	303.587	383.713	208.196	246.721	210.544

## Sheet: fig_6
Gene information			Log2FC of algal genes				Correlation to runt	Normalized expression
			3 vs 0 hpa		runtvs control RNAi			control RNAi 0 hpa			control RNAi 3 hpa			runt RNAi 0 hpa			runt RNAi 3 hpa
gene_id	gene_name_used	ncbi_BLASTX_gene	ctrl_3vs0	runt_3vs0	RvsC_0	RvsC_3		C0.1	C0.2	C0.3	C3.1	C3.2	C3.3	R0.1	R0.2	R0.3	R3.1	R3.2	R3.3
cluster_17871_pilon	bst2	hypothetical protein chlncdraft_136634	0	1.34307	-1.66124	0	0.405594	73.1068	108.398	79.2283	79.1449	49.5062	163.988	31.6254	14.544	36.8538	83.0097	65.4122	61.5967
cluster_15089_pilon	cia5-2	regulator of co2-responsive genes	0	-2.87072	0	0	-0.41958	16.3672	26.8828	9.54557	14.4913	22.0027	4.51342	26.8337	21.3882	59.763	2.12845	4.97702	7.1624
cluster_18003_pilon	hcf136	photosystem ii stability/assembly factor hcf136, chloroplastic	-0.946093	0	0	0	-0.552448	255.328	260.156	209.048	131.537	130.916	112.836	123.627	225.86	225.107	143.671	185.572	196.25
cluster_1100_pilon	hla3-2	abc transporter b family member 4-like isoform x1	0	-0.850574	0	0	-0.335664	245.508	310.453	270.14	250.811	265.133	222.662	193.586	299.435	541.851	175.598	196.237	201.264
cluster_22062_pilon	lhca1	light harvesting complex protein i-20	1.64483	0	0	0	0.853147	243.326	260.156	110.729	649.88	405.951	866.577	161.961	296.013	139.447	423.563	311.419	300.821
cluster_18156_pilon	lhca-1	light harvesting complex a protein	1.50756	0.951567	0	0	0.937063	327.344	417.984	164.184	918.527	555.569	1114.81	253.004	293.447	213.155	555.527	444.377	470.57
cluster_24375_pilon	lhca-2	light harvesting complex a protein	1.34958	0	0	-0.86015	0.895105	230.232	201.187	138.411	439.199	379.547	634.888	200.295	213.027	134.467	280.956	266.626	252.117
cluster_21574_pilon	lhca5	hypothetical protein chlncdraft_31627	1.02404	0	0	0	0.853147	470.284	613.968	305.458	873.938	727.191	1229.15	468.632	484.23	500.017	657.693	667.631	607.372
cluster_15345_pilon	lhcb-1	major light-harvesting complex ii protein m10	1.05355	0	0	0	0.748252	1638.9	1308.59	936.421	3633.98	1611.7	2814.87	1053.22	1379.11	1131.51	1962.44	1702.85	1704.65
cluster_4246_pilon	lhcb4	chlorophyll a/b-binding protein of photosystem ii	1.34167	0	0	0	0.825175	917.654	850.711	319.777	2417.82	939.517	1934.75	480.132	671.591	358.578	1047.2	885.909	899.598
cluster_23283_pilon	lhcb5	chlorophyll a/b-binding protein	1.82613	1.07158	0	0	0.874126	296.792	246.281	201.412	857.218	583.073	1200.57	199.336	329.379	177.297	538.499	450.776	497.071
cluster_14418_pilon	lhcsr1	light-harvesting chlorophyll-a/b protein of photosystem i	1.4074	0	0	0	0.888112	141.849	152.625	103.092	357.824	292.636	406.208	139.919	171.961	127.494	245.837	216.856	214.872
cluster_689_pilon	lhcsr2	prasinophyte specific chlorophyll a/b-binding protein, chloroplast precursor	0.890707	0	0	0	0.608392	2996.29	5048.76	2131.53	6330.48	4546.87	7994.77	2798.37	3156.9	4602.74	4206.89	3778.98	3849.08
cluster_19095_pilon	lhcsr3-2	light-harvesting complex i protein	1.42213	0	0	0	0.86014	756.164	868.054	429.551	1927.35	1308.06	2270.25	578.842	959.049	459.179	1421.81	1020.29	1059.32
cluster_16926_pilon	pete-1	hypothetical protein volcadraft_72905	0	0.908552	0	0	0.615385	839.091	882.796	834.283	1702.17	819.602	1531.55	552.966	911.995	360.57	1158.94	1127.65	1142.4
cluster_27836_pilon	petf-3	apoferredoxin	0.99568	0	0	0	0.797203	156.034	88.4531	136.502	241.894	191.424	326.471	156.211	114.641	79.684	202.203	165.664	160.438
cluster_12154_pilon	peth	ferredoxin-nadp reductase	0	1.33225	0	0	0.608392	100.385	74.5781	42.9551	171.666	58.3073	105.313	32.5838	68.4424	30.8775	151.12	93.1413	90.2463
cluster_22659_pilon	pgr5	protein proton gradient regulation 5, chloroplastic-like	0	1.70589	-1.38377	0	0.503497	230.232	137.016	126.956	198.42	123.215	198.591	61.3342	73.5755	53.7867	292.663	162.82	163.303
cluster_12939_pilon	pgrl1	pgr5-like protein 1b, chloroplastic	0	0.841732	0	0	0.461538	108.023	83.25	111.683	99.2098	94.6118	111.331	75.7094	54.7539	40.838	76.6244	120.87	108.152
cluster_8357_pilon	psal	photosystem i subunit xi, chloroplast precursor	1.09408	0	0	0	0.839161	527.024	579.281	546.007	1432.41	904.313	1191.54	638.259	721.211	464.159	770.501	919.326	963.343
cluster_7981_pilon	psbm	putative psbm, psii-m, photosystem ii polypeptide, typically encoded in the chloroplast genome	0.895008	0	0	0	0.825175	162.581	237.609	151.775	353.365	270.634	406.208	134.169	167.684	173.313	234.13	273.025	217.021
cluster_3914_pilon	psbo	33kda oxygen evolving protein of photosystem ii	1.24749	0	0	0	0.923077	1841.85	2937.16	1022.33	5518.96	3082.58	5175.39	1423.15	1832.54	1549.85	2498.81	2637.82	2637.91
cluster_25037_pilon	psbq	oxygen-evolving enhancer protein 3	1.43622	0	0	-1.27442	0.902098	65.4688	96.2578	50.5915	177.24	159.52	240.716	42.1673	73.5755	35.8578	63.8536	91.0083	82.3676
cluster_25837_pilon	psbr	hypothetical protein chlncdraft_35273	1.04183	0	0	-0.829608	0.881119	196.406	232.406	147.002	377.889	284.935	526.566	169.627	177.95	190.245	234.13	232.498	201.264
cluster_22397_pilon	psbs-3	hypothetical protein volcadraft_83375	-2.51029	0	0	0	-0.671329	408.089	1018.94	306.413	167.208	95.7119	40.6208	139.919	313.979	334.673	270.314	147.178	136.086
cluster_21938_pilon	psbs-4	hypothetical protein cocsudraft_63572	-2.10753	1.30888	-2.15848	1.25793	-0.153846	103.659	143.953	113.592	36.7857	30.8038	15.0447	11.5002	40.2099	28.8854	50.0187	84.6093	65.1779
cluster_28571_pilon	psbw	photosystem ii reaction center w protein	1.00276	0	0	0	0.916084	97.112	102.328	57.2734	178.355	121.015	216.644	43.1256	74.4311	51.7946	87.2667	91.0083	108.869
cluster_15972_pilon	psby	ycf32-related polyprotein of photosystem ii, partial	1.36516	0	0	0	0.881119	110.206	110.133	69.6827	221.829	216.727	309.922	81.4595	124.052	68.7274	203.267	133.668	126.775
cluster_18915_pilon	psaf	photosystem i reaction center subunit iii	0.93549	0	0	0	0.881119	549.938	602.695	524.052	1228.42	897.712	1081.72	582.675	628.814	565.756	669.399	755.796	833.704
cluster_20188_pilon	psak	photosystem i reaction center subunit psak, chloroplastic	0.773517	0	0	0	0.909091	1233	1540.12	953.603	2134.68	1817.43	2422.2	1238.18	1280.73	1221.16	1669.77	1632.46	1565.7
cluster_24553_pilon	psao	photosystem i reaction center subunit o	1.48222	0	0	0	0.902098	62.1953	62.4375	34.3641	207.337	97.9122	138.412	49.834	61.5981	52.7906	81.9455	74.6553	81.6514
cluster_28145_pilon	psag	psag, psi-g, subunit v, photosystem i polypeptide	1.5642	0	0	0	0.783217	55.6484	62.4375	22.9094	182.814	78.1097	156.465	18.2086	58.176	12.9486	75.5602	49.7702	58.0155
cluster_28283_pilon	psah	hypothetical protein chlncdraft_140851	1.47097	0	0	-1.38611	0.818182	63.2865	69.375	36.2732	185.043	106.713	177.528	29.7088	47.0541	37.8499	67.0463	59.7242	53.0018

## Sheet: fig_7
Gene information			Log2FC of algal genes									Normalized expression
			1 vs 0 dpa		2 vs 0 dpa		2 vs 1 dpa		runtvs control RNAi			control RNAi 0 dpa			control RNAi 1 dpa			control RNAi 2 dpa			runt RNAi 0 dpa		runt RNAi 1 dpa			runt RNAi 2 dpa
gene_id	gene_name_used	ncbi_BLASTX_gene	ctrl_1vs0	runt_1vs0	ctrl_2vs0	runt_2vs0	ctrl_2vs1	runt_2vs1	RvsC_0_dpa	RvsC_1_dpa	RvsC_2_dpa	C01	C02	C03	C11	C12	C13	C21	C22	C23	R02	R03	R11	R12	R13	R21	R22	R23
cluster_2234_pilon	bzip16	bzip transcription factor 16 isoform x1	0.992026	0	0	0	0	0	0	0	0	71.4099	63.8986	73.6929	151.688	147.116	117.406	78.0848	133.323	102.135	116.878	100.826	134.329	167.58	125.744	112.215	91.9122	142.353
cluster_3502_pilon	spl14	hypothetical protein cocsudraft_67762	0	0	-1.84082	0	-1.45863	0	0	0	1.62135	303.155	369.365	514.984	321.172	345.326	245.378	94.8878	131.438	105.64	173.205	393.121	173.645	243.206	304.966	217.949	532.123	282.165
cluster_5005_pilon	zupt	zinc permease family	-0.783071	0	0	0	0.986325	0	0	0	0	495.827	456.641	471.635	244.057	345.326	237.16	520.895	594.064	524.694	440.757	462.375	315.618	343.755	281.841	420.909	343.461	364.781
cluster_5073_pilon	sbp2	squamosa promoter-binding-like protein 16	0	0	-2.28531	0	-1.3799	0	0	0	1.9418	288.334	578.204	319.914	192.364	294.232	145.583	122.563	65.0126	55.5736	133.776	516.353	245.724	255.238	377.233	140.573	527.286	274.539
cluster_5881_pilon	ago2	protein argonaute-2-like	0.991561	0	0	0	0	0	0	0	0	53.8943	59.2231	63.2892	120.333	104.831	126.798	54.857	72.5503	81.1073	69.0002	86.5681	102.658	111.72	112.736	57.1204	142.706	114.391
cluster_7172_pilon	y788	hypothetical protein cocsudraft_56482	0	0	-3.53738	0	-2.88636	0	0	0	3.47805	37.726	51.4306	52.0185	44.9132	16.7378	28.1774	5.43628	4.71106	2.00265	49.2859	50.9224	43.6842	28.3597	28.9068	25.1168	70.1435	47.0275
cluster_9256_pilon	glk1	probable transcription factor glk1	0	0	-1.62896	0	-2.0598	0	0	0	1.91188	32.3366	85.7176	61.5553	91.5212	67.832	82.1842	19.2741	32.0352	6.50861	45.0614	109.992	93.921	67.0321	109.846	38.4854	79.8185	102.952
cluster_10250_pilon	bzip28-1	bzip transcription factor 17-like	0	0	3.77979	0	0	0	0	0	0	0	0	1.73395	1.69484	7.04748	7.04436	14.332	8.95101	7.50994	9.85718	12.2214	9.82895	8.59386	13.008	10.5328	9.67497	0
cluster_10609_pilon	mst7	sugar carrier protein c isoform x2	0	0	-1.88824	0	-1.63078	0	0	0	1.88373	86.2309	169.877	147.386	111.012	120.688	105.665	33.6061	35.3329	40.053	112.653	212.856	109.211	82.5011	132.971	62.3869	273.318	78.8028
cluster_10934_pilon	s40a1	solute carrier family 40 member 1-like isoform x1	0	0	-2.33902	0	-1.55125	0	0	0	1.97083	451.365	596.906	528.855	322.867	267.804	322.866	136.895	70.1947	104.638	223.899	591.718	273.026	242.347	377.233	134.091	769.16	330.463
cluster_11245_pilon	spl3	squamosa promoter-binding-like protein 13a	0	0	-2.0835	0	-2.74174	0	0	0	2.81204	43.1154	43.6381	54.6195	61.0142	78.4032	84.5323	21.2509	4.23995	8.0106	26.7552	83.5127	72.0789	18.9065	60.7042	26.7372	111.262	101.681
cluster_12534_pilon	s35f6	hypothetical protein cocsudraft_4914, partial	0	0	1.89432	0	0	0	0	0	0	13.4736	3.117	6.06883	9.32161	9.69028	1.17406	19.7683	24.9686	39.5523	25.347	11.2029	17.4737	12.8908	10.1174	14.1788	12.0937	35.5883
cluster_12703_pilon	spl6	hypothetical protein chlncdraft_136680	0	0	-1.59336	0	0	0	0	0	0	110.483	137.148	110.973	70.3358	42.2849	73.9658	40.0308	40.5151	38.0504	46.4696	89.6234	43.6842	58.4383	72.2669	44.9671	113.681	68.6347
cluster_15131_pilon	spl4	squamosa promoter-binding-like protein 14	0	0	1.68951	0	0	0	0	0	0	9.4315	18.702	6.93581	31.3545	20.2615	24.6553	32.6177	32.5063	43.057	22.5307	12.2214	65.5263	27.5004	39.0241	44.9671	31.4437	53.3825
cluster_15899_pilon	gata	gata transcription factor 12-like	0	0	0	0	0	0	0	0	1.01256	414.986	712.235	512.383	538.958	371.755	486.061	466.038	254.868	224.297	383.022	879.939	662.908	497.585	578.135	324.898	841.723	748.626
