# Supplementary material for: Coordinated wound responses in a regenerative animal-algal holobiont
Source: Nat Commun. 2024 May 13;15:4032. doi: 10.1038/s41467-024-48366-2 (PMC11091193; doi:10.1038/s41467-024-48366-2)
Supplement: Supplementary file 12 — Source Data [file 41467_2024_48366_MOESM12_ESM.xlsx]

## Sheet: 2c
sample	Fv_Fm	hpa	piece	group	light
0hpa_T_df_0905_9	0.412015	0hpa	T	0T-l	LL
0hpa_T_df_0905_10	0.457903	0hpa	T	0T-l	LL
0hpa_T_df_0905_11	0.478329	0hpa	T	0T-l	LL
0hpa_T_df_1005_1	0.533837	0hpa	T	0T-l	LL
0hpa_T_df_1005_2	0.536664	0hpa	T	0T-l	LL
0hpa_T_df_1005_3	0.552816	0hpa	T	0T-l	LL
1hpa_T_df_1004_1	0.429307	1hpa	T	1T-l	LL
1hpa_T_df_1004_2	0.448821	1hpa	T	1T-l	LL
1hpa_T_df_1004_3	0.407817	1hpa	T	1T-l	LL
1hpa_T_df_1004_4	0.406024	1hpa	T	1T-l	LL
3hpa_T_df_0905_1	0.454113	3hpa	T	3T-l	LL
3hpa_T_df_0905_3	0.400158	3hpa	T	3T-l	LL
3hpa_T_df_0905_5	0.376433	3hpa	T	3T-l	LL
3hpa_T_df_0905_7	0.472158	3hpa	T	3T-l	LL
24hpa_T_df_1004_5	0.433043	24hpa	T	24T-l	LL
24hpa_T_df_1004_6	0.473169	24hpa	T	24T-l	LL
24hpa_T_df_1004_7	0.389656	24hpa	T	24T-l	LL
24hpa_T_df_1004_8	0.446101	24hpa	T	24T-l	LL
24hpa_T_df_1004_9	0.442346	24hpa	T	24T-l	LL
0hpa_T_df_1205_1	0.465	0hpa	T	0T-l	LL
0hpa_T_df_1205_2	0.464	0hpa	T	0T-l	LL
0hpa_T_df_1205_3	0.501	0hpa	T	0T-l	LL
0hpa_T_df_1205_4	0.51	0hpa	T	0T-l	LL
0hpa_T_df_1205_5	0.468	0hpa	T	0T-l	LL
0hpa_T_df_1205_6	0.473	0hpa	T	0T-l	LL
0hpa_T_df_1205_7	0.511	0hpa	T	0T-l	LL
24hpa_T_df_1206_1	0.367	24hpa	T	24T-l	LL
24hpa_T_df_1206_2	0.401	24hpa	T	24T-l	LL
24hpa_T_df_1206_3	0.463	24hpa	T	24T-l	LL
24hpa_T_df_1206_4	0.459	24hpa	T	24T-l	LL
24hpa_T_df_1206_5	0.409	24hpa	T	24T-l	LL
24hpa_T_df_1206_6	0.402	24hpa	T	24T-l	LL
24hpa_T_df_1206_7	0.488	24hpa	T	24T-l	LL
0hpa_H_df_0807_2	0.428942	0hpa	H	0H	LH
0hpa_H_df_0807_4	0.442742	0hpa	H	0H	LH
0hpa_H_df_0807_6	0.450374	0hpa	H	0H	LH
0hpa_H_df_0807_8	0.473651	0hpa	H	0H	LH
0hpa_H_df_0825_2	0.452223	0hpa	H	0H	LH
0hpa_H_df_0825_4	0.40694	0hpa	H	0H	LH
0hpa_H_df_0825_6	0.475532	0hpa	H	0H	LH
1hpa_H_df_0807_9	0.472512	1hpa	H	1H	LH
1hpa_H_df_0807_11	0.458686	1hpa	H	1H	LH
1hpa_H_df_0807_13	0.493561	1hpa	H	1H	LH
1hpa_H_df_0807_15	0.405423	1hpa	H	1H	LH
1hpa_H_df_0825_7	0.516492	1hpa	H	1H	LH
1hpa_H_df_0825_9	0.453848	1hpa	H	1H	LH
1hpa_H_df_0825_11	0.420008	1hpa	H	1H	LH
3hpa_H_df_0525_9	0.429192	3hpa	H	3H	LH
3hpa_H_df_0525_11	0.373719	3hpa	H	3H	LH
3hpa_H_df_0614_1	0.420497	3hpa	H	3H	LH
3hpa_H_df_0614_3	0.445553	3hpa	H	3H	LH
3hpa_H_df_0614_5	0.452941	3hpa	H	3H	LH
24hpa_H_df_0525_1	0.466131	24hpa	H	24H	LH
24hpa_H_df_0525_3	0.485072	24hpa	H	24H	LH
24hpa_H_df_0525_5	0.462149	24hpa	H	24H	LH
24hpa_H_df_0614_8	0.46234	24hpa	H	24H	LH
24hpa_H_df_0614_10	0.442641	24hpa	H	24H	LH
24hpa_H_df_0614_12	0.45105	24hpa	H	24H	LH
0hpa_T_df_0807_1	0.393895	0hpa	T	0T	LH
0hpa_T_df_0807_3	0.345221	0hpa	T	0T	LH
0hpa_T_df_0807_5	0.454993	0hpa	T	0T	LH
0hpa_T_df_0807_7	0.429465	0hpa	T	0T	LH
0hpa_T_df_0825_1	0.493232	0hpa	T	0T	LH
0hpa_T_df_0825_3	0.4763	0hpa	T	0T	LH
0hpa_T_df_0825_5	0.442838	0hpa	T	0T	LH
1hpa_T_df_0807_10	0.3542	1hpa	T	1T	LH
1hpa_T_df_0807_12	0.439694	1hpa	T	1T	LH
1hpa_T_df_0807_14	0.392955	1hpa	T	1T	LH
1hpa_T_df_0807_16	0.382735	1hpa	T	1T	LH
1hpa_T_df_0825_8	0.450169	1hpa	T	1T	LH
1hpa_T_df_0825_10	0.403106	1hpa	T	1T	LH
1hpa_T_df_0825_12	0.45263	1hpa	T	1T	LH
3hpa_T_df_0525_10	0.390386	3hpa	T	3T	LH
3hpa_T_df_0525_12	0.365857	3hpa	T	3T	LH
3hpa_T_df_0614_2	0.36942	3hpa	T	3T	LH
3hpa_T_df_0614_4	0.449315	3hpa	T	3T	LH
3hpa_T_df_0614_6	0.443943	3hpa	T	3T	LH
24hpa_T_df_0525_2	0.344189	24hpa	T	24T	LH
24hpa_T_df_0525_4	0.403839	24hpa	T	24T	LH
24hpa_T_df_0525_6	0.355231	24hpa	T	24T	LH
24hpa_T_df_0614_9	0.421516	24hpa	T	24T	LH
24hpa_T_df_0614_11	0.375889	24hpa	T	24T	LH
24hpa_T_df_0614_13	0.411488	24hpa	T	24T	LH

## Sheet: 2d-f
sample_name	Y(II)	hpa	light (H-high, L-low)	date_collected	group	PAR (background light intensity)
0hpa_T_df_0807_1	39.3895	0hpa	H	807	0-H	0
0hpa_T_df_0807_3	34.5221	0hpa	H	807	0-H	0
0hpa_T_df_0807_5	45.4993	0hpa	H	807	0-H	0
0hpa_T_df_0807_7	42.9465	0hpa	H	807	0-H	0
0hpa_T_df_0825_1	49.3232	0hpa	H	825	0-H	0
0hpa_T_df_0825_3	47.63	0hpa	H	825	0-H	0
0hpa_T_df_0825_5	44.2838	0hpa	H	825	0-H	0
0hpa_T_df_0807_1	30.4754	0hpa	H	807	0-H	6
0hpa_T_df_0807_3	26.2632	0hpa	H	807	0-H	6
0hpa_T_df_0807_5	34.894	0hpa	H	807	0-H	6
0hpa_T_df_0807_7	30.1726	0hpa	H	807	0-H	6
0hpa_T_df_0825_1	40.8772	0hpa	H	825	0-H	6
0hpa_T_df_0825_3	37.207	0hpa	H	825	0-H	6
0hpa_T_df_0825_5	32.6881	0hpa	H	825	0-H	6
0hpa_T_df_0807_1	29.065	0hpa	H	807	0-H	12
0hpa_T_df_0807_3	26.0995	0hpa	H	807	0-H	12
0hpa_T_df_0807_5	34.3911	0hpa	H	807	0-H	12
0hpa_T_df_0807_7	28.4082	0hpa	H	807	0-H	12
0hpa_T_df_0825_1	40.4616	0hpa	H	825	0-H	12
0hpa_T_df_0825_3	35.1708	0hpa	H	825	0-H	12
0hpa_T_df_0825_5	31.6924	0hpa	H	825	0-H	12
0hpa_T_df_0807_1	28.0051	0hpa	H	807	0-H	21
0hpa_T_df_0807_3	25.1695	0hpa	H	807	0-H	21
0hpa_T_df_0807_5	33.7358	0hpa	H	807	0-H	21
0hpa_T_df_0807_7	27.227	0hpa	H	807	0-H	21
0hpa_T_df_0825_1	40.2156	0hpa	H	825	0-H	21
0hpa_T_df_0825_3	34.0107	0hpa	H	825	0-H	21
0hpa_T_df_0825_5	30.7356	0hpa	H	825	0-H	21
0hpa_T_df_0807_1	24.4429	0hpa	H	807	0-H	56
0hpa_T_df_0807_3	23.8132	0hpa	H	807	0-H	56
0hpa_T_df_0807_5	29.7273	0hpa	H	807	0-H	56
0hpa_T_df_0807_7	23.6824	0hpa	H	807	0-H	56
0hpa_T_df_0825_1	34.0509	0hpa	H	825	0-H	56
0hpa_T_df_0825_3	29.6244	0hpa	H	825	0-H	56
0hpa_T_df_0825_5	26.4823	0hpa	H	825	0-H	56
0hpa_T_df_0905_9	41.2015	0hpa	L	905	0-L	0
0hpa_T_df_0905_10	45.7903	0hpa	L	905	0-L	0
0hpa_T_df_0905_11	47.8329	0hpa	L	905	0-L	0
0hpa_T_df_1005_1	53.3837	0hpa	L	1005	0-L	0
0hpa_T_df_1005_2	53.6664	0hpa	L	1005	0-L	0
0hpa_T_df_1005_3	55.2816	0hpa	L	1005	0-L	0
0hpa_T_df_0905_9	28.9084	0hpa	L	905	0-L	6
0hpa_T_df_0905_10	34.4898	0hpa	L	905	0-L	6
0hpa_T_df_0905_11	35.345	0hpa	L	905	0-L	6
0hpa_T_df_1005_1	48.6248	0hpa	L	1005	0-L	6
0hpa_T_df_1005_2	43.7834	0hpa	L	1005	0-L	6
0hpa_T_df_1005_3	44.1617	0hpa	L	1005	0-L	6
0hpa_T_df_0905_9	28.6765	0hpa	L	905	0-L	12
0hpa_T_df_0905_10	32.5372	0hpa	L	905	0-L	12
0hpa_T_df_0905_11	32.9689	0hpa	L	905	0-L	12
0hpa_T_df_1005_1	47.6702	0hpa	L	1005	0-L	12
0hpa_T_df_1005_2	40.9285	0hpa	L	1005	0-L	12
0hpa_T_df_1005_3	42.5085	0hpa	L	1005	0-L	12
0hpa_T_df_0905_9	26.7158	0hpa	L	905	0-L	21
0hpa_T_df_0905_10	31.8281	0hpa	L	905	0-L	21
0hpa_T_df_0905_11	30.8894	0hpa	L	905	0-L	21
0hpa_T_df_1005_1	46.0695	0hpa	L	1005	0-L	21
0hpa_T_df_1005_2	40.1283	0hpa	L	1005	0-L	21
0hpa_T_df_1005_3	41.4107	0hpa	L	1005	0-L	21
0hpa_T_df_0905_9	24.3243	0hpa	L	905	0-L	56
0hpa_T_df_0905_10	28.2854	0hpa	L	905	0-L	56
0hpa_T_df_0905_11	26.9686	0hpa	L	905	0-L	56
0hpa_T_df_1005_1	39.9223	0hpa	L	1005	0-L	56
0hpa_T_df_1005_2	34.2329	0hpa	L	1005	0-L	56
0hpa_T_df_1005_3	35.5895	0hpa	L	1005	0-L	56
24hpa_T_df_0525_2	34.4189	24hpa	H	525	24-H	0
24hpa_T_df_0525_4	40.3839	24hpa	H	525	24-H	0
24hpa_T_df_0525_6	35.5231	24hpa	H	525	24-H	0
24hpa_T_df_0614_9	42.1516	24hpa	H	614	24-H	0
24hpa_T_df_0614_11	37.5889	24hpa	H	614	24-H	0
24hpa_T_df_0614_13	41.1488	24hpa	H	614	24-H	0
24hpa_T_df_0525_2	29.9836	24hpa	H	525	24-H	6
24hpa_T_df_0525_4	30.917	24hpa	H	525	24-H	6
24hpa_T_df_0525_6	26.7361	24hpa	H	525	24-H	6
24hpa_T_df_0614_9	27.7858	24hpa	H	614	24-H	6
24hpa_T_df_0614_11	27.2844	24hpa	H	614	24-H	6
24hpa_T_df_0614_13	29.4922	24hpa	H	614	24-H	6
24hpa_T_df_0525_2	29.7164	24hpa	H	525	24-H	12
24hpa_T_df_0525_4	29.3858	24hpa	H	525	24-H	12
24hpa_T_df_0525_6	26.3883	24hpa	H	525	24-H	12
24hpa_T_df_0614_9	24.7461	24hpa	H	614	24-H	12
24hpa_T_df_0614_11	24.4831	24hpa	H	614	24-H	12
24hpa_T_df_0614_13	27.4261	24hpa	H	614	24-H	12
24hpa_T_df_0525_2	28.7798	24hpa	H	525	24-H	21
24hpa_T_df_0525_4	29.289	24hpa	H	525	24-H	21
24hpa_T_df_0525_6	26.0753	24hpa	H	525	24-H	21
24hpa_T_df_0614_9	27.0451	24hpa	H	614	24-H	21
24hpa_T_df_0614_11	24.7873	24hpa	H	614	24-H	21
24hpa_T_df_0614_13	27.4956	24hpa	H	614	24-H	21
24hpa_T_df_0525_2	25.3448	24hpa	H	525	24-H	56
24hpa_T_df_0525_4	25.0355	24hpa	H	525	24-H	56
24hpa_T_df_0525_6	23.6237	24hpa	H	525	24-H	56
24hpa_T_df_0614_9	18.73	24hpa	H	614	24-H	56
24hpa_T_df_0614_11	20.4538	24hpa	H	614	24-H	56
24hpa_T_df_0614_13	24.2597	24hpa	H	614	24-H	56
24hpa_T_df_1004_5	43.3043	24hpa	L	1004	24-L	0
24hpa_T_df_1004_6	47.3169	24hpa	L	1004	24-L	0
24hpa_T_df_1004_7	38.9656	24hpa	L	1004	24-L	0
24hpa_T_df_1004_8	44.6101	24hpa	L	1004	24-L	0
24hpa_T_df_1004_9	44.2346	24hpa	L	1004	24-L	0
24hpa_T_df_1004_5	29.5696	24hpa	L	1004	24-L	6
24hpa_T_df_1004_6	37.7192	24hpa	L	1004	24-L	6
24hpa_T_df_1004_7	29.0503	24hpa	L	1004	24-L	6
24hpa_T_df_1004_8	32.6813	24hpa	L	1004	24-L	6
24hpa_T_df_1004_9	33.1809	24hpa	L	1004	24-L	6
24hpa_T_df_1004_5	26.0213	24hpa	L	1004	24-L	12
24hpa_T_df_1004_6	34.0349	24hpa	L	1004	24-L	12
24hpa_T_df_1004_7	25.6064	24hpa	L	1004	24-L	12
24hpa_T_df_1004_8	28.3231	24hpa	L	1004	24-L	12
24hpa_T_df_1004_9	29.0912	24hpa	L	1004	24-L	12
24hpa_T_df_1004_5	25.3013	24hpa	L	1004	24-L	21
24hpa_T_df_1004_6	31.8072	24hpa	L	1004	24-L	21
24hpa_T_df_1004_7	25.4411	24hpa	L	1004	24-L	21
24hpa_T_df_1004_8	26.9753	24hpa	L	1004	24-L	21
24hpa_T_df_1004_9	28.1063	24hpa	L	1004	24-L	21
24hpa_T_df_1004_5	21.2971	24hpa	L	1004	24-L	56
24hpa_T_df_1004_6	27.122	24hpa	L	1004	24-L	56
24hpa_T_df_1004_7	19.7493	24hpa	L	1004	24-L	56
24hpa_T_df_1004_8	22.169	24hpa	L	1004	24-L	56
24hpa_T_df_1004_9	22.3391	24hpa	L	1004	24-L	56
3hpa_T_df_0525_10	39.0386	3hpa	H	525	3-H	0
3hpa_T_df_0525_12	36.5857	3hpa	H	525	3-H	0
3hpa_T_df_0614_2	36.942	3hpa	H	614	3-H	0
3hpa_T_df_0614_4	44.9315	3hpa	H	614	3-H	0
3hpa_T_df_0614_6	44.3943	3hpa	H	614	3-H	0
3hpa_T_df_0525_10	27.818	3hpa	H	525	3-H	6
3hpa_T_df_0525_12	25.3491	3hpa	H	525	3-H	6
3hpa_T_df_0614_2	27.8362	3hpa	H	614	3-H	6
3hpa_T_df_0614_4	33.296	3hpa	H	614	3-H	6
3hpa_T_df_0614_6	33.8392	3hpa	H	614	3-H	6
3hpa_T_df_0525_10	25.8068	3hpa	H	525	3-H	12
3hpa_T_df_0525_12	23.9483	3hpa	H	525	3-H	12
3hpa_T_df_0614_2	27.3272	3hpa	H	614	3-H	12
3hpa_T_df_0614_4	32.3054	3hpa	H	614	3-H	12
3hpa_T_df_0614_6	31.1517	3hpa	H	614	3-H	12
3hpa_T_df_0525_10	26.3554	3hpa	H	525	3-H	21
3hpa_T_df_0525_12	23.2615	3hpa	H	525	3-H	21
3hpa_T_df_0614_2	26.3906	3hpa	H	614	3-H	21
3hpa_T_df_0614_4	30.7776	3hpa	H	614	3-H	21
3hpa_T_df_0614_6	30.2981	3hpa	H	614	3-H	21
3hpa_T_df_0525_10	22.4253	3hpa	H	525	3-H	56
3hpa_T_df_0525_12	20.5461	3hpa	H	525	3-H	56
3hpa_T_df_0614_2	21.7601	3hpa	H	614	3-H	56
3hpa_T_df_0614_4	26.4543	3hpa	H	614	3-H	56
3hpa_T_df_0614_6	25.6382	3hpa	H	614	3-H	56
3hpa_T_df_0905_1	45.4113	3hpa	L	905	3-L	0
3hpa_T_df_0905_3	40.0158	3hpa	L	905	3-L	0
3hpa_T_df_0905_5	37.6433	3hpa	L	905	3-L	0
3hpa_T_df_0905_7	47.2158	3hpa	L	905	3-L	0
3hpa_T_df_0905_1	37.1629	3hpa	L	905	3-L	6
3hpa_T_df_0905_3	32.7228	3hpa	L	905	3-L	6
3hpa_T_df_0905_5	28.0098	3hpa	L	905	3-L	6
3hpa_T_df_0905_7	38.0575	3hpa	L	905	3-L	6
3hpa_T_df_0905_1	34.9749	3hpa	L	905	3-L	12
3hpa_T_df_0905_3	29.374	3hpa	L	905	3-L	12
3hpa_T_df_0905_5	25.0412	3hpa	L	905	3-L	12
3hpa_T_df_0905_7	37.5697	3hpa	L	905	3-L	12
3hpa_T_df_0905_1	33.676	3hpa	L	905	3-L	21
3hpa_T_df_0905_3	28.9526	3hpa	L	905	3-L	21
3hpa_T_df_0905_5	25.5526	3hpa	L	905	3-L	21
3hpa_T_df_0905_7	37.1396	3hpa	L	905	3-L	21
3hpa_T_df_0905_1	30.7592	3hpa	L	905	3-L	56
3hpa_T_df_0905_3	25.798	3hpa	L	905	3-L	56
3hpa_T_df_0905_5	21.8649	3hpa	L	905	3-L	56
3hpa_T_df_0905_7	32.789	3hpa	L	905	3-L	56

## Sheet: 5a
H_miamia	C_longifissura	gene_name	C_long_3vs0	H_mia_3vs0
98015634|csen	cluster_15953_pilon	uncharacterized protein loc116975626 isoform x1	3.79564	1.23066
98050418|runx3	cluster_4314_pilon	runt-related transcription factor 2-like	3.63452	3.91368	runt
98112601|ycx91-3	cluster_5589_pilon	Unknown	3.56317	0
98012171|alo	cluster_4086_pilon	uncharacterized protein loc580373	3.54883	0.0724566
98004462|s6a19	cluster_6434_pilon	sodium-dependent neutral amino acid transporter b(0)at3-like	3.49586	-0.980664
98047896|egr3	cluster_5618_pilon	early growth response protein 1-like isoform x2	3.01896	3.72262	egr
98042619|miox	cluster_15456_pilon	inositol oxygenase-like	2.98505	0.718242
98014877|pzrn3-2	cluster_5827_pilon	e3 ubiquitin-protein ligase pdzrn3-like	2.72307	0.0777434
98034297|set1a	cluster_19735_pilon	histone-lysine n-methyltransferase setd1a-like, partial	2.61038	-0.121043
98046284|frem2	cluster_7755_pilon	extracellular matrix protein 3-like	2.60659	0.0165082
98040345|pon1	cluster_17748_pilon	serum paraoxonase/arylesterase 1-like	2.5003	0.306512
98027914|tm86a	cluster_23796_pilon	lysoplasmalogenase-like protein tmem86a	2.30437	0.22592
98003918|rbp2	cluster_4408_pilon	ranbp2-like and grip domain-containing protein 5/6 isoform x5	2.26273	-0.0534091
98033186|rbm12	cluster_4800_pilon	rna-binding protein 12b	2.1818	-0.139073
98041037|ph4h	cluster_15901_pilon	phenylalanine hydroxlase	2.17765	0.429681
98042745|lrrk2-3	cluster_2027_pilon	leucine-rich repeat serine/threonine-protein kinase 1-like isoform x1	2.11107	0.425601
98041818|syne1-2	cluster_4106_pilon	nesprin-1-like isoform x1	2.1076	0.395191
98020075|unknown-511	cluster_2343_pilon	Unknown	2.10556	0.624506
98039856|f214a	cluster_15061_pilon	protein fam214a-like	2.09303	-0.0687849
98036867|utp20	cluster_408_pilon	low quality protein: small subunit processome component 20 homolog	2.04289	-0.197928
98022960|ckap5	cluster_321_pilon	hypothetical protein lotgidraft_228176	2.0171	-0.162673
98015257|nav3	cluster_554_pilon	neuron navigator 3-like isoform x1	2.01369	0.0172654
98033833|hey2	cluster_21411_pilon	hairy/enhancer-of-split related with yrpw motif protein 1-like	2.013	0.369799
98054902|prkdc-3	cluster_7218_pilon	dna-dependent protein kinase catalytic subunit	2.0103	-0.520529
98023323|baz1b	cluster_1031_pilon	tyrosine-protein kinase baz1b-like	2.00976	-0.0296851
98031669|klf16	cluster_78_pilon	krueppel-like factor 16	2.00174	0.830004
98155504|desp-3	cluster_550_pilon	uncharacterized protein loc115452387	1.99341	0.0805841
98041294|ddx4-2	cluster_7683_pilon	probable atp-dependent rna helicase ddx4	1.98055	-0.475612
98056247|pde3a	cluster_1633_pilon	cgmp-inhibited 3',5'-cyclic phosphodiesterase a isoform x2	1.97851	0.238998
98101304|kalrn-2	cluster_654_pilon	Unknown	1.97836	-0.226903
98029896|goga4	cluster_2550_pilon	Unknown	1.97828	-0.0191712
98057230|unc79	cluster_10595_pilon	protein unc-79 homolog	1.97551	0.10643
98155501|piez2-6	cluster_326_pilon	Unknown	1.9741	0.110079
98033716|atm	cluster_815_pilon	serine-protein kinase atm-like	1.95198	-0.603885
98038097|sphk1-3	cluster_6417_pilon	sphingosine kinase 1 isoform x1	1.95066	-0.0975224
98031727|atrx	cluster_1660_pilon	transcriptional regulator atrx homolog	1.94843	0.0121904
98003123|clip1	cluster_12208_pilon	Unknown	1.94396	0.465476
98004388|ant1	cluster_9496_pilon	golgin subfamily b member 1-like	1.91113	0.453442
98007423|mdn1	cluster_4509_pilon	midasin-like	1.90897	-0.0163205
98014678|p20l1	cluster_1124_pilon	Unknown	1.8942	0.0678826
98025173|rbgp1	cluster_3152_pilon	rab gtpase-activating protein 1 isoform x3	1.89399	0.141913
98017704|ubr4	cluster_1527_pilon	e3 ubiquitin-protein ligase ubr4 isoform x1	1.87145	-0.241677
98030978|tsc2	cluster_2928_pilon	tuberin-like	1.86729	-0.208576
98025838|cabin	cluster_85_pilon	calcineurin-binding protein cabin-1-like	1.85122	-0.292612
98003542|wdr90	cluster_8217_pilon	wd repeat-containing protein 90-like	1.84977	0.13161
98159626|dysf-3	cluster_478_pilon	myoferlin-like isoform x3	1.83577	0.0351169
98055445|fat1-3	cluster_5355_pilon	protocadherin fat 1-like	1.83357	0.232001
98058821|ce350	cluster_1364_pilon	low quality protein: centrosome-associated protein 350-like	1.83335	0.0409014
98035110|zn425	cluster_668_pilon	mediator of dna damage checkpoint protein 1-like	1.82029	0.303384
98007769|cnd1	cluster_445_pilon	condensin complex subunit 1 isoform x1	1.8131	-0.273993
98013068|fbn1-2	cluster_3363_pilon	fibrillin-2-like	1.80139	0.00618414
98051150|setb1	cluster_978_pilon	histone-lysine n-methyltransferase setdb1	1.79912	-0.194181
98005110|smca2	cluster_1619_pilon	probable global transcription activator snf2l2	1.78898	-0.0667562
98058691|k1109	cluster_1700_pilon	uncharacterized protein kiaa1109-like	1.78601	0.0214716
98048141|arid2	cluster_1514_pilon	at-rich interactive domain-containing protein 2 isoform x2	1.78589	-0.184596
98057190|sptn1	cluster_622_pilon	spectrin alpha chain, non-erythrocytic 1 isoform x3	1.78372	-0.178147
98050491|f221b	cluster_10783_pilon	protein fam221b isoform x1	1.77093	0.171511
98002183|anpra	cluster_268_pilon	atrial natriuretic peptide receptor 1-like	1.76209	0.0799338
98016572|tdrd1	cluster_683_pilon	maternal protein tudor isoform x1	1.75748	-0.119697
98155503|macf1-4	cluster_251_pilon	dystonin isoform x1	1.75706	0.0464685
98011054|ubr5	cluster_862_pilon	e3 ubiquitin-protein ligase ubr5-like	1.74628	-0.223617
98029312|pp4r4-3	cluster_2725_pilon	serine/threonine-protein phosphatase 4 regulatory subunit 4	1.73055	0.270969
98033351|thoc2	cluster_667_pilon	tho complex subunit 2-like	1.71637	-0.0841638
98056282|phtf2	cluster_6045_pilon	putative homeodomain transcription factor 2	1.71331	-0.0625333
98013463|vp13b	cluster_1983_pilon	vacuolar protein sorting-associated protein 13b	1.71192	-0.0856731
98006945|titin	cluster_40_pilon	titin isoform x11	1.71056	0.0863794
98110307|myh11-2	cluster_7008_pilon	Unknown	1.70441	-0.228257
98057494|pcm1	cluster_112_pilon	pericentriolar material 1 protein isoform x3	1.70307	0.0539121
98054861|mlxpl	cluster_777_pilon	mlx-interacting protein-like isoform x1	1.70117	0.0192442
98058617|megf8	cluster_1644_pilon	multiple epidermal growth factor-like domains protein 8-like	1.69158	-0.0710106
98049554|heat1	cluster_3283_pilon	heat repeat-containing protein 1	1.69076	-0.125569
98008188|tbcd	cluster_2847_pilon	tubulin-specific chaperone d isoform x1	1.6866	-0.173866
98003867|ascc3	cluster_2864_pilon	activating signal cointegrator 1 complex subunit 3-like	1.66852	-0.0795903
98000112|pk1l2	cluster_5172_pilon	uncharacterized protein loc110446654	1.66619	0.186628
98057987|k1239	cluster_4473_pilon	low quality protein: uncharacterized protein loc105330618	1.66188	0.335338
98041284|sgta	cluster_324_pilon	tetratricopeptide repeat protein 28-like	1.65919	0.328534
98057349|flna-2	cluster_194_pilon	low quality protein: filamin-a	1.65605	-0.386311
98002750|cpt1a-2	cluster_2364_pilon	carnitine o-palmitoyltransferase 1, liver isoform-like isoform x2	1.65403	-0.0859057
98155502|dyst	cluster_317_pilon	dystonin	1.65386	-0.0178165
98049649|dicer-3	cluster_688_pilon	endoribonuclease dicer	1.65285	-0.50196
98042237|txk	cluster_2865_pilon	Unknown	1.65273	0.376481
98005555|aqr	cluster_1261_pilon	intron-binding protein aquarius	1.65107	-0.168853
98034955|at133-2	cluster_630_pilon	probable cation-transporting atpase 13a3 isoform x2	1.64708	-0.178657
98004115|ubr2	cluster_2802_pilon	e3 ubiquitin-protein ligase ubr2-like isoform x2	1.64439	0.079419
98029852|cnot1	cluster_1661_pilon	ccr4-not transcription complex subunit 1-like	1.64118	-0.155937
98045355|apc	cluster_1693_pilon	adenomatous polyposis coli protein-like	1.63864	-0.16476
98120674|gld2b	cluster_121_pilon	uncharacterized protein loc111701756 isoform x2	1.63532	-0.263016
98041123|facd2	cluster_5617_pilon	fanconi anemia group d2 protein-like	1.63469	-0.34024
98045681|k0195	cluster_11128_pilon	transmembrane protein 94	1.62625	-0.017952
98054429|pds5b	cluster_906_pilon	sister chromatid cohesion protein pds5 homolog a	1.62491	-0.0883728
98051158|tpp2	cluster_1469_pilon	tripeptidyl-peptidase 2-like isoform x2	1.62351	-0.144069
98000409|cndd3	cluster_12708_pilon	condensin-2 complex subunit d3-like isoform x1	1.62132	-0.156839
98019831|hydin	cluster_1446_pilon	low quality protein: hydrocephalus-inducing protein homolog	1.61974	0.330157
98009200|top2a	cluster_5226_pilon	dna topoisomerase 2-alpha-like isoform x2	1.61829	-0.26148
98058505|kpcd3	cluster_417_pilon	serine/threonine-protein kinase d3-like isoform x3	1.61382	-0.0181229
98046762|taf1	cluster_1267_pilon	transcription initiation factor tfiid subunit 1-like, partial	1.61052	-0.23164
98054421|titin-11	cluster_16_pilon	twitchin-like	1.6061	-0.179959
98056224|rpb1	cluster_711_pilon	dna-directed rna polymerase ii subunit rpb1-like	1.60464	-0.177758
98044317|unknown-1184	cluster_713_pilon	trichohyalin-like isoform x1	1.60357	0.473187
98016515|prp16	cluster_2253_pilon	pre-mrna-splicing factor atp-dependent rna helicase prp16	1.59338	-0.0743017
98115658|unknown-2743	cluster_4529_pilon	Unknown	1.58913	-0.0193253
98057134|ptprs	cluster_7578_pilon	fibronectin type iii domain-containing protein 5-like	1.58495	0.316019
98010527|uggg1	cluster_618_pilon	udp-glucose:glycoprotein glucosyltransferase 1-like	1.58481	-0.365298
98057984|plxa4-2	cluster_1027_pilon	plexin a3-like	1.5836	0.0272628
98152305|zch24-2	cluster_24380_pilon	zinc finger cchc domain-containing protein 24-like	1.58325	0.409173
98154959|unknown-5479	cluster_850_pilon	protein no vein isoform x6	1.58033	-0.100596
98001077|tep1	cluster_148_pilon	telomerase protein component 1-like	1.57479	0.0572516
98023180|loxh1-3	cluster_2596_pilon	lipoxygenase homology domain-containing protein 1 isoform x2	1.57455	0.353818
98028242|tnnt2	cluster_11130_pilon	Unknown	1.57407	0.0743431
98024569|u520	cluster_160_pilon	u5 small nuclear ribonucleoprotein 200 kda helicase	1.57163	-0.131671
98027708|mcph1	cluster_22704_pilon	uncharacterized protein loc113203413 isoform x1	1.57033	-0.399324
98058178|zn177-2	cluster_1797_pilon	disks large homolog 4 isoform x5	1.5698	0.338321
98147727|sptn1-2	cluster_534_pilon	spectrin beta chain, non-erythrocytic 1-like	1.56707	0.190624
98058925|ryr2-2	cluster_1577_pilon	ryanodine receptor 2-like, partial	1.56599	0.183833
98059382|ros1-2	cluster_5733_pilon	uncharacterized protein loc106013338 isoform x2	1.56581	-0.601241
98002998|tarb1	cluster_1242_pilon	probable methyltransferase tarbp1	1.56109	-0.132935
98059311|un13b	cluster_2157_pilon	hypothetical protein lotgidraft_157505	1.55953	0.276359
98025092|cenpe-2	cluster_3367_pilon	Unknown	1.55739	0.32063
98131573|unknown-3841	cluster_3220_pilon	Unknown	1.55612	0.286359
98001588|s6a17	cluster_2297_pilon	sodium-dependent neutral amino acid transporter b(0)at3-like	1.54924	-0.0676704
98015384|nono	cluster_15137_pilon	v-set and immunoglobulin domain-containing protein 4 isoform x5	1.54555	-0.00459827
98005180|itpr3	cluster_3102_pilon	inositol 1,4,5-trisphosphate receptor type 2-like	1.54277	0.420434
98021377|epg5	cluster_1116_pilon	ectopic p granules protein 5 homolog	1.54225	0.147717
98011909|pckgc	cluster_7131_pilon	phosphoenolpyruvate carboxykinase	1.54186	0.2245
98004178|gcc2	cluster_18195_pilon	Unknown	1.53885	0.585822
98125070|srbs2-2	cluster_564_pilon	sorbin and sh3 domain-containing protein 2 isoform x9	1.53199	0.139097
98034633|dock8	cluster_5569_pilon	dedicator of cytokinesis protein 7-like	1.53184	-0.0683499
98042593|gak	cluster_1800_pilon	cyclin-g-associated kinase-like	1.52543	-0.144385
98031233|sptb2	cluster_165_pilon	beta spectrin-like	1.52223	-0.257299
98002680|suz12	cluster_8415_pilon	Unknown	1.52149	-0.089592
98003365|sbp2l	cluster_4289_pilon	selenocysteine insertion sequence-binding protein 2-like	1.51873	0.253025
98025187|tob2	cluster_817_pilon	protein tob1	1.51825	0.0748363
98025940|taar9	cluster_1292_pilon	5-hydroxytryptamine receptor 4-like	1.51389	-0.0204484
98039182|lrba	cluster_1848_pilon	neurobeachin	1.51276	-0.155289
98056849|pclo	cluster_2673_pilon	protein piccolo-like, partial	1.51111	0.257191
98059372|atr	cluster_334_pilon	serine/threonine-protein kinase atr-like	1.50951	-0.11509
98021957|vprbp	cluster_1345_pilon	ddb1- and cul4-associated factor 1 isoform x3	1.50703	-0.478869
98005524|nu155	cluster_2085_pilon	nuclear pore complex protein nup155	1.50608	-0.304063
98055855|clip2	cluster_1551_pilon	intracellular protein transport protein uso1-like isoform x2	1.5049	0.203433
98037810|birc6	cluster_389_pilon	baculoviral iap repeat-containing protein 6-like	1.5021	-0.159416
98058334|ulk4	cluster_2305_pilon	serine/threonine-protein kinase ulk4-like	1.49468	-0.166465
98055694|med13	cluster_8841_pilon	mediator of rna polymerase ii transcription subunit 13-like, partial	1.49086	-0.0192488
98042529|abca1-2	cluster_346_pilon	phospholipid-transporting atpase abca1-like	1.4908	0.270723
98016528|kad9	cluster_988_pilon	adenylate kinase 9	1.48913	0.402439
98007279|sspo	cluster_936_pilon	low quality protein: sco-spondin	1.48858	-0.268132
98110014|kcnc2-2	cluster_1002_pilon	potassium voltage-gated channel protein shaw-like	1.48734	0.246934
98114438|ki16b	cluster_170_pilon	uncharacterized protein loc102808319	1.48674	0.182867
98056931|herc2-2	cluster_961_pilon	e3 ubiquitin-protein ligase herc2-like	1.48529	0.160193
98054147|fbw10	cluster_2485_pilon	f-box/wd repeat-containing protein 10-like	1.48288	0.341075
98022213|suv3	cluster_1782_pilon	atp-dependent rna helicase supv3l1, mitochondrial-like	1.47864	0.133848
98024743|hppd	cluster_14333_pilon	4-hydroxyphenylpyruvate dioxygenase-like	1.478	0.463979
98021646|tppc8	cluster_1401_pilon	trafficking protein particle complex subunit 8-like	1.47315	0.0222216
98051235|ank1-4	cluster_2871_pilon	uncharacterized protein loc110674850	1.47239	0.072566
98038623|nalcn	cluster_7094_pilon	sodium leak channel non-selective protein-like, partial	1.46961	0.188957
98044752|yc006	cluster_1734_pilon	hypothetical protein lotgidraft_124357	1.4689	0.586116
98017845|mtor	cluster_525_pilon	serine/threonine-protein kinase mtor-like	1.46755	0.104399
98006758|rpom	cluster_2250_pilon	dna-directed rna polymerase, mitochondrial, partial	1.46273	-0.283386
98021270|espl1	cluster_18592_pilon	uncharacterized protein loc117111827	1.45864	-0.433948
98040658|med14-2	cluster_5719_pilon	Unknown	1.45678	-0.099932
98048460|pcd23	cluster_656_pilon	protein dachsous-like	1.45396	0.00143531
98055338|pi4ka	cluster_1180_pilon	hypothetical protein lotgidraft_103639	1.45089	0.0172757
98002216|atg2a	cluster_519_pilon	autophagy-related protein 2 homolog b isoform x3	1.444	-0.0579961
98023967|tbl3	cluster_8055_pilon	transducin beta-like protein 3	1.44208	-0.328431
98054986|dyh7-3	cluster_5160_pilon	low quality protein: dynein heavy chain 12, axonemal-like	1.44152	0.384787
98032840|pcx1	cluster_303_pilon	pecanex-like protein 1, partial	1.4413	0.0147198
98052401|cpas1-4	cluster_3592_pilon	circularly permutated ras protein 1-like isoform x5	1.44018	0.360681
98046077|nu188	cluster_383_pilon	nucleoporin nup188 homolog	1.43899	-0.0851427
98012722|trim2-2	cluster_4918_pilon	e3 ubiquitin-protein ligase trim71-like isoform x1	1.43859	0.576138
98043750|nsd2	cluster_1536_pilon	histone-lysine n-methyltransferase nsd2-like	1.43747	-0.117393
98010752|piez2	cluster_360_pilon	piezo-type mechanosensitive ion channel component 2-like	1.43639	-0.156478
98034659|krt35	cluster_16404_pilon	Unknown	1.43558	0.357228
98002879|ric1	cluster_2194_pilon	rab6a-gef complex partner protein 1	1.43269	-0.18951
98018840|ef2	cluster_1103_pilon	c. briggsae cbr-eft-2 protein, partial	1.42965	0.0997924
98041935|fat1	cluster_1044_pilon	neural-cadherin-like	1.42705	0.395387
98055211|tena-2	cluster_13960_pilon	receptor-type tyrosine-protein phosphatase beta-like	1.41956	0.142343
98015027|jip4	cluster_2385_pilon	hypothetical protein lotgidraft_170787, partial	1.41905	-0.00437156
98013833|pmfbp	cluster_434_pilon	nuclear mitotic apparatus protein 1-like isoform x3	1.41903	0.509268
98018921|dyh3	cluster_532_pilon	dynein heavy chain 3, axonemal-like	1.41369	0.315235
98030457|wdr96-2	cluster_2555_pilon	cilia- and flagella-associated protein 43-like	1.41255	0.373957
98050556|ptprb-2	cluster_3249_pilon	receptor-type tyrosine-protein phosphatase eta-like isoform x7	1.41154	0.424554
98006200|hd	cluster_3021_pilon	huntingtin	1.40871	0.076169
98038269|trim2-6	cluster_23435_pilon	uncharacterized protein loc111626630	1.40774	-0.476504
98058775|fyv1	cluster_2680_pilon	1-phosphatidylinositol 3-phosphate 5-kinase-like isoform x4	1.40371	0.0936336
98035434|dlec1	cluster_5322_pilon	deleted in lung and esophageal cancer protein 1	1.39811	0.284013
98055482|sc16a	cluster_1938_pilon	protein transport protein sec16a isoform x5	1.39589	-0.188146
98018156|rin2	cluster_16481_pilon	uncharacterized protein loc111129899 isoform x2	1.39158	0.14887
98001782|dyh6-2	cluster_2617_pilon	dynein heavy chain 6, axonemal-like	1.3895	0.471148
98051739|irk12-2	cluster_1495_pilon	inward rectifier potassium channel 2	1.38825	0.395764
98018216|scn9a	cluster_489_pilon	sodium channel protein type 4 subunit alpha b-like	1.38751	0.335319
98048712|ube3c	cluster_17932_pilon	hypothetical protein helrodraft_108942	1.38476	-0.0387596
98057219|thada	cluster_2813_pilon	low quality protein: thyroid adenoma-associated protein homolog, partial	1.38407	-0.154691
98001184|nckp1	cluster_1696_pilon	membrane-associated protein hem-like	1.38246	0.158882
98032343|spg17	cluster_895_pilon	sperm-associated antigen 17, partial	1.38115	0.308832
98042202|sympk	cluster_1478_pilon	hypothetical protein helrodraft_97791	1.37556	-0.27446
98058066|gvin1-2	cluster_5701_pilon	Unknown	1.37435	0.451701
98050015|atd2b	cluster_1628_pilon	atpase family aaa domain-containing protein 2-like isoform x3	1.37386	-0.349932
98013203|emal2	cluster_7759_pilon	echinoderm microtubule-associated protein-like 2	1.37354	0.396772
98054459|unknown-1433	cluster_596_pilon	Unknown	1.37244	-0.145375
98027172|hgfa	cluster_617_pilon	oncoprotein-induced transcript 3 protein	1.36907	0.730077
98002288|camp1	cluster_132_pilon	calmodulin-regulated spectrin-associated protein 1-like	1.36491	-0.0702293
98059434|tep1-6	cluster_2274_pilon	nephrocystin-3-like	1.36277	0.101467
98036664|fkbp8	cluster_17203_pilon	peptidyl-prolyl cis-trans isomerase fkbp8	1.3549	-0.256852
98017649|musk-2	cluster_3586_pilon	muscle, skeletal receptor tyrosine protein kinase isoform x2	1.35287	-0.0471686
98017571|anr12	cluster_437_pilon	low quality protein: ankyrin repeat domain-containing protein 12-like, partial	1.35012	-0.116021
98005065|akap9	cluster_1326_pilon	a-kinase anchor protein 9 isoform x11	1.34923	-0.64531
98037592|sidt1-3	cluster_1558_pilon	sid1 transmembrane family member 2 isoform x3	1.34859	0.0341672
98015732|mpdz-2	cluster_2378_pilon	multiple pdz domain protein-like	1.34752	0.25628
98056323|herc1	cluster_4126_pilon	probable e3 ubiquitin-protein ligase herc1, partial	1.34403	-0.181813
98058128|anxa6-2	cluster_457_pilon	annexin a13	1.34372	0.564216
98053086|fa2h	cluster_12598_pilon	Unknown	1.34213	1.04828
98058815|pogz	cluster_887_pilon	zinc finger protein 280d-like	1.33721	-0.231428
98054676|ltn1	cluster_421_pilon	e3 ubiquitin-protein ligase listerin-like	1.33704	-0.0189281
98020483|cep95	cluster_3792_pilon	centrosomal protein of 95 kda-like	1.33642	-0.0198226
98030370|lips	cluster_1954_pilon	hormone-sensitive lipase-like	1.33524	-0.300633
98038518|lrrc9	cluster_866_pilon	leucine-rich repeat-containing protein 9-like isoform x1	1.33427	0.476119
98056071|titin-13	cluster_3120_pilon	uncharacterized protein loc100378837	1.333	0.329679
98153309|tph2	cluster_220_pilon	hypothetical protein mneg_6790	1.33153	-1.6757
98058804|rgrf2	cluster_2588_pilon	ras-specific guanine nucleotide-releasing factor 1-like	1.33012	-0.0745529
98057656|wdr62	cluster_2108_pilon	wd repeat-containing protein 62, partial	1.32804	-0.389801
98042547|nr1h3-2	cluster_168_pilon	nuclear hormone receptor hr96	1.32752	0.0958676
98052994|k0100	cluster_1590_pilon	protein kiaa0100	1.32559	-0.0188716
98001977|rpgf2	cluster_2756_pilon	rap guanine nucleotide exchange factor 2 isoform x2	1.32398	0.0454349
98044174|rpc1	cluster_1340_pilon	dna-directed rna polymerase iii subunit rpc1	1.3239	-0.248295
98036269|titin-7	cluster_686_pilon	putative immunoglobulin i-set domain protein	1.32222	-0.468183
98054774|mia3	cluster_504_pilon	basic proline-rich protein-like isoform x1	1.30791	-0.0522486
98007304|big3	cluster_3294_pilon	brefeldin a-inhibited guanine nucleotide-exchange protein 3-like, partial	1.30734	-0.60825
98058829|slit2-2	cluster_523_pilon	protein slit isoform x1	1.30538	0.13492
98010080|k1751	cluster_2996_pilon	uncharacterized protein loc100368636	1.30415	0.155645
98013334|fubp1	cluster_5140_pilon	far upstream element-binding protein 1 isoform x4	1.30409	-0.0180088
98026244|wdr66	cluster_1788_pilon	cilia- and flagella-associated protein 251-like isoform x1	1.30323	0.190818
98123670|ttc18	cluster_442_pilon	cilia- and flagella-associated protein 70-like	1.30154	0.268709
98034839|np1l1-3	cluster_10724_pilon	nucleosome assembly protein 1-like 4 isoform x3	1.30125	-0.0338517
98019721|rpa2	cluster_349_pilon	dna-directed rna polymerase i subunit rpa2-like	1.29808	-0.0920944
98029480|myrip	cluster_3670_pilon	rab effector myrip isoform x3	1.29647	0.855312
98044990|tln1	cluster_97_pilon	low quality protein: talin-1-like	1.29577	0.0481608
98006752|larp1	cluster_14242_pilon	low quality protein: la-related protein 1-like	1.29231	-0.0345661
98004407|fsd2	cluster_3107_pilon	Unknown	1.29061	0.22165
98031221|wdr11	cluster_3884_pilon	wd repeat-containing protein 11-like	1.28901	-0.0706749
98054932|hydin-2	cluster_2973_pilon	low quality protein: hydrocephalus-inducing protein homolog	1.28617	0.298626
98055685|mtx1	cluster_1442_pilon	metaxin-1-like	1.28489	0.212614
98019355|s36a4	cluster_6982_pilon	proton-coupled amino acid transporter 1-like	1.28416	-0.35295
98045016|smg1	cluster_19905_pilon	serine/threonine-protein kinase smg1-like	1.28292	-0.0182647
98005193|cl16a	cluster_1152_pilon	hypothetical protein lotgidraft_196246, partial	1.27946	-0.209549
98018293|pyr1	cluster_3457_pilon	cad protein	1.27913	-0.239421
98032773|nomo1	cluster_1361_pilon	nodal modulator 1-like	1.27762	-0.0758034
98021231|dyh5	cluster_1076_pilon	dynein heavy chain 5, axonemal-like	1.27754	0.698136
98037422|pi4kb	cluster_9421_pilon	phosphatidylinositol 4-kinase beta	1.27285	-0.106764
98055917|gbra4-2	cluster_3303_pilon	gamma-aminobutyric acid receptor subunit beta-like isoform x3	1.27073	0.0959928
98032030|so4c1	cluster_1740_pilon	solute carrier organic anion transporter family member 4c1	1.26875	-0.517013
98019832|scnnd	cluster_4669_pilon	amiloride-sensitive sodium channel subunit alpha-like	1.26494	0.435436
98049991|anr50	cluster_1096_pilon	ankyrin repeat domain-containing protein 50-like	1.26461	0.181514
98059261|fat1-4	cluster_4695_pilon	neural-cadherin-like	1.26414	-0.206397
98031451|ud3a2-3	cluster_13437_pilon	7-deoxyloganetin glucosyltransferase	1.26394	0.00734916
98020999|big2	cluster_15034_pilon	brefeldin a-inhibited guanine nucleotide-exchange protein 1 isoform x1	1.26219	0.00924018
98024104|ago1	cluster_2873_pilon	protein argonaute-2-like isoform x3	1.26013	0.0224445
98037322|s18b1-28	cluster_8344_pilon	mfs-type transporter slc18b1-like isoform x1	1.25919	-0.294973
98025748|s22a3-3	cluster_3299_pilon	organic cation transporter protein-like	1.256	-0.215963
98057198|m10l1	cluster_1756_pilon	rna helicase mov10l1-like	1.25366	-0.247475
98040982|dyhc1	cluster_243_pilon	dynein heavy chain, cytoplasmic-like	1.25057	-0.180922
98127470|svep1	cluster_2031_pilon	hypothetical protein mneg_6790	1.24934	0.126563
98010834|syac-2	cluster_2130_pilon	alanine--trna ligase, cytoplasmic	1.24848	-0.352588
98030442|syt6	cluster_7174_pilon	synaptotagmin-12-like isoform x3	1.24578	0.344436
98008313|spt6h	cluster_285_pilon	transcription elongation factor spt6-like	1.2448	-0.245156
98050852|gde	cluster_1286_pilon	glycogen debranching enzyme isoform x4	1.24389	-0.413153
98042763|pls1-4	cluster_9634_pilon	phospholipid scramblase 2-like isoform x1	1.242	0.168572
98014289|rnz2	cluster_4685_pilon	ribonuclease z, mitochondrial isoform x2	1.24151	0.0710509
98040797|med23	cluster_1915_pilon	mediator of rna polymerase ii transcription subunit 23	1.24121	-0.0869218
98056946|rn213-2	cluster_4730_pilon	e3 ubiquitin-protein ligase rnf213 isoform x2	1.23825	-0.0169307
98011725|crum2	cluster_2636_pilon	low quality protein: protein crumbs-like	1.23652	0.303119
98015734|neul4	cluster_1957_pilon	neuralized-like protein 4	1.23602	0.0631859
98018979|mon2	cluster_6623_pilon	protein mon2 homolog	1.23525	-0.0389584
98045202|ccd17	cluster_3891_pilon	uncharacterized protein loc118431934	1.23313	0.414083
98031867|tera	cluster_1555_pilon	transitional endoplasmic reticulum atpase isoform x2	1.23173	-0.14356
98047470|gbf1	cluster_137_pilon	golgi-specific brefeldin a-resistance guanine nucleotide exchange factor 1-like	1.23115	-0.0185787
98056184|uba1	cluster_1465_pilon	ubiquitin-like modifier-activating enzyme 1	1.23081	0.0713498
98145959|e2ak3	cluster_2120_pilon	eukaryotic translation initiation factor 2-alpha kinase	1.23077	-0.0747946
98004343|fbw1b	cluster_24439_pilon	uncharacterized protein loc110459164 isoform x2	1.23026	0.567599
98024942|wdr35-2	cluster_1919_pilon	low quality protein: wd repeat-containing protein 35-like	1.2286	-0.201342
98024069|dyh2	cluster_339_pilon	dynein heavy chain 2, axonemal-like	1.22767	0.305193
98059394|at11b	cluster_1589_pilon	probable phospholipid-transporting atpase if isoform x3	1.2272	0.164372
98048855|bicc1	cluster_4951_pilon	protein bicaudal c homolog 1-b-like	1.22598	0.135643
98001107|pld1	cluster_1624_pilon	phospholipase d1-like isoform x4	1.22354	-0.0365164
98022237|dna2	cluster_1575_pilon	dna replication atp-dependent helicase/nuclease dna2	1.22118	-0.379977
98009016|kif1c	cluster_2105_pilon	kinesin-like protein kif28p isoform x6	1.21596	0.466268
98059106|tt21b-2	cluster_1967_pilon	tetratricopeptide repeat protein 21b-like isoform x2	1.21489	-0.107548
98023511|s2611-2	cluster_7774_pilon	sodium-independent sulfate anion transporter	1.21407	0.076598
98020365|myo3a	cluster_5247_pilon	myosin-iiib-like	1.21154	0.463038
98013650|if140	cluster_9627_pilon	intraflagellar transport protein 140 homolog isoform x2	1.21073	0.0639792
98018861|ap1b1-2	cluster_3656_pilon	ap-1 complex subunit beta-1 isoform x2	1.2001	-0.061777
98011124|nkx61	cluster_7133_pilon	homeobox protein nkx-6.1-like, partial	1.19951	-0.0177324
98017619|vigln	cluster_1433_pilon	vigilin	1.19919	0.223191
98002619|nudt9	cluster_2898_pilon	adp-ribose pyrophosphatase, mitochondrial-like isoform x2	1.19365	0.439829
98019008|wdr49-2	cluster_2553_pilon	low quality protein: wd repeat-containing protein on y chromosome-like	1.19249	0.219002
98016829|err3	cluster_3547_pilon	estrogen-related receptor gamma b isoform x3	1.19116	0.201604
98013894|ccar1	cluster_1317_pilon	cell division cycle and apoptosis regulator protein 1 isoform x2	1.19022	-0.120136
98056031|est1a	cluster_4518_pilon	telomerase-binding protein est1a isoform x3	1.18962	-0.131079
98029106|ef1b	cluster_18316_pilon	elongation factor 1-delta isoform x4	1.18912	0.0611735
98023947|copb	cluster_3627_pilon	coatomer subunit beta-like	1.18757	-0.169208
98030887|tll2	cluster_284_pilon	bone morphogenetic protein 1 homolog isoform x1	1.18706	-0.0472073
98026659|ank1-2	cluster_1311_pilon	ankyrin-1-like isoform x2	1.18565	0.56531
98030475|unknown-788	cluster_1723_pilon	Unknown	1.18564	0.0949449
98014065|arhga	cluster_6126_pilon	Unknown	1.18447	-0.162003
98010062|abcg1	cluster_6215_pilon	abc transporter g family member 14-like isoform x2	1.18409	0.147848
98034485|cd109-2	cluster_632_pilon	cd109 antigen	1.18337	-0.618206
98054983|clh1-2	cluster_2590_pilon	clathrin heavy chain 1 isoform x2	1.17975	-0.0583186
98020676|sylc	cluster_2632_pilon	leucine--trna ligase, cytoplasmic-like	1.17905	-0.0813401
98025733|vps18	cluster_3793_pilon	vacuolar protein sorting-associated protein 18 homolog	1.17895	-0.0661034
98056220|k0556-2	cluster_21306_pilon	uncharacterized protein kiaa0556-like, partial	1.17262	-0.0618525
98052150|rhg39	cluster_555_pilon	rho gtpase-activating protein 39 isoform x1	1.17244	-0.00242038
98023155|radil	cluster_1301_pilon	ras-associating and dilute domain-containing protein-like	1.16944	0.370918
98008587|acsl1	cluster_4262_pilon	low quality protein: long-chain-fatty-acid--coa ligase 5-like	1.16873	-0.0486049
98058069|kcnh6	cluster_4014_pilon	potassium voltage-gated channel subfamily h member 2-like, partial	1.16797	0.0586364
98055321|hmdh	cluster_837_pilon	3-hydroxy-3-methylglutaryl-coenzyme a reductase-like	1.1635	0.208846
98042520|tacc3	cluster_1131_pilon	transforming acidic coiled-coil-containing protein 3	1.15905	0.050408
98014295|cntp1	cluster_4555_pilon	uncharacterized protein loc110987161	1.15887	0.20326
98027180|myo1b	cluster_3292_pilon	unconventional myosin-ia-like	1.15718	0.376494
98013553|csrn3	cluster_4491_pilon	cysteine/serine-rich nuclear protein 3 isoform x2	1.15602	-0.00982232
98138022|ptn21	cluster_12447_pilon	tyrosine-protein phosphatase non-receptor type 21	1.15375	0.912005
98018309|gemi5	cluster_1944_pilon	gem-associated protein 5 isoform x2	1.15284	-0.0648824
98055788|zmiz2	cluster_665_pilon	zinc finger miz domain-containing protein 1-like isoform x4	1.14973	0.0362317
98056337|tiam1	cluster_356_pilon	protein still life, isoform sif type 1-like isoform x2	1.1493	0.11022
98056230|erbb4-2	cluster_2349_pilon	receptor tyrosine-protein kinase erbb-4-like	1.14917	0.00855947
98058687|adsv	cluster_15547_pilon	gelsolin-like protein 2	1.14737	-0.494284
98045737|cs044	cluster_6066_pilon	uncharacterized protein c19orf44 isoform x1	1.14662	0.0721172
98054588|rgpa2	cluster_1087_pilon	ral gtpase-activating protein subunit alpha-1-like isoform x1	1.14641	0.0322783
98040587|blm	cluster_1070_pilon	bloom syndrome protein homolog isoform x1	1.14611	-0.189275
98027502|aspm-2	cluster_1953_pilon	abnormal spindle-like microcephaly-associated protein homolog isoform x1	1.1458	0.520739
98042785|tpc2	cluster_29009_pilon	two pore calcium channel protein 2	1.14461	0.191763
98036959|anky1	cluster_5902_pilon	ankyrin repeat and mynd domain-containing protein 1-like	1.1421	0.113248
98057508|mtx3-2	cluster_1716_pilon	metaxin-3 isoform x3	1.14053	0.102002
98048911|axin2	cluster_439_pilon	axin-1-like	1.1381	0.35485
98032822|cp135-4	cluster_1651_pilon	testis-specific gene 10 protein-like isoform x5	1.13355	0.363973
98005607|oprm	cluster_6926_pilon	Unknown	1.13165	-0.206753
98007019|ggh	cluster_21995_pilon	gamma-glutamyl hydrolase	1.13105	-0.073456
98025196|met23	cluster_27052_pilon	methyltransferase-like protein 23	1.13085	-0.0576358
98033759|cntrb	cluster_1319_pilon	uncharacterized protein loc118427455 isoform x1	1.12882	-0.0188813
98012248|sspo-2	cluster_1155_pilon	sco-spondin-like	1.12347	0
98149972|unknown-5109	cluster_19613_pilon	uncharacterized protein loc109588333	1.12282	-0.0188423
98053121|fbxl7-10	cluster_2498_pilon	f-box/lrr-repeat protein 20-like isoform x3	1.1221	-0.235236
98041086|ctnl1	cluster_15758_pilon	alpha-catulin isoform x2	1.12102	-0.195861
98133133|manba	cluster_1288_pilon	beta-mannosidase	1.11865	0.315132
98021752|nsf	cluster_2910_pilon	vesicle-fusing atpase-like	1.11864	-0.0877883
98033900|ndk7-2	cluster_2868_pilon	uncharacterized protein loc106181165 isoform x1	1.11687	0.0192676
98055588|trpm3-14	cluster_2481_pilon	transient receptor potential cation channel subfamily m member 2-like isoform x2	1.11288	0.24265
98022897|suco	cluster_1315_pilon	sun domain-containing ossification factor-like, partial	1.11284	-0.203364
98057314|bcas3	cluster_2581_pilon	breast carcinoma-amplified sequence 3-like	1.11256	-0.0202473
98055553|ce162	cluster_13674_pilon	centrosomal protein of 162 kda	1.10594	0.0277115
98050816|rgs12	cluster_6481_pilon	regulator of g-protein signaling 21-like	1.1054	0.216627
98001740|rn123	cluster_2677_pilon	e3 ubiquitin-protein ligase rnf123	1.10524	0.0870323
98058264|dip2c-2	cluster_3540_pilon	disco-interacting protein 2 homolog c isoform x5	1.10453	-0.0327607
98049157|ca087	cluster_7557_pilon	uncharacterized protein c1orf87 homolog	1.10213	0.241196
98001529|txnd3	cluster_14529_pilon	thioredoxin domain-containing protein 3 homolog isoform x5	1.10063	0.0534983
98051643|loxh1-5	cluster_614_pilon	lipoxygenase homology domain-containing protein 1-like	1.1002	0.238233
98001787|sytl1	cluster_6040_pilon	synaptotagmin-like protein 2 isoform x3	1.09998	-0.2027
98134499|stox1	cluster_6869_pilon	Unknown	1.09981	0.136554
98003972|cecr2	cluster_1176_pilon	cat eye syndrome critical region protein 2 homolog	1.09848	-0.0992056
98139572|efcb5	cluster_1985_pilon	ef-hand calcium-binding domain-containing protein 5-like isoform x2	1.09042	0.306808
98107488|nasp	cluster_8662_pilon	histone-binding protein n1/n2	1.0902	-0.101947
98043431|pk1l2-2	cluster_706_pilon	polycystin-2-like	1.08854	0.424393
98055546|unknown-1481	cluster_2340_pilon	uncharacterized protein loc107076955 isoform x3	1.0883	0.35662
98152887|akap5	cluster_2320_pilon	Unknown	1.08581	0.00194176
98057768|ctl5	cluster_5737_pilon	choline transporter-like protein 2 isoform x2	1.08393	-0.0196847
98058546|mpp5	cluster_2834_pilon	maguk p55 subfamily member 7 isoform x12	1.08351	0.296779
98009553|cntrl-2	cluster_70_pilon	Unknown	1.08244	0.378552
98005039|dlg1	cluster_924_pilon	disks large homolog 1 isoform x4	1.08135	0.123435
98031166|xpo2	cluster_3471_pilon	exportin-2-like	1.08071	-0.048206
98013795|ari1a	cluster_181_pilon	at-rich interactive domain-containing protein 1b-like isoform x2	1.07961	-0.0959338
98007788|cand1	cluster_1672_pilon	cullin-associated and neddylation-dissociated 1 l homeolog	1.0774	-0.257167
98009392|snd1	cluster_3744_pilon	staphylococcal nuclease domain-containing protein 1-like	1.07557	0.00384347
98039996|cbp	cluster_479_pilon	agap000029-pa	1.07441	-0.166921
98023388|rictr	cluster_1077_pilon	rapamycin-insensitive companion of mtor isoform x2	1.07399	0.077711
98050599|unknown-1344	cluster_4827_pilon	uncharacterized protein loc118425669 isoform x2	1.07111	0.339198
98030196|pyc	cluster_1937_pilon	pyruvate carboxylase, mitochondrial-like isoform x1	1.06616	-0.0190373
98008263|taxb1	cluster_3222_pilon	Unknown	1.0659	0.238727
98039378|gbra4	cluster_4753_pilon	gamma-aminobutyric acid receptor subunit beta-like	1.06423	0.0618537
98004160|nova2	cluster_757_pilon	nova-like protein	1.06062	0.0830523
98001683|pk3cd	cluster_556_pilon	phosphatidylinositol 4,5-bisphosphate 3-kinase catalytic subunit beta isoform-like	1.06002	0.264773
98007798|heat6	cluster_2199_pilon	heat repeat-containing protein 6-like	1.05833	-0.148993
98049988|rbm25	cluster_4276_pilon	rna-binding protein 25-like	1.05816	-0.0127141
98057898|kcnc1-2	cluster_2962_pilon	potassium voltage-gated channel subfamily c member 2 isoform x1	1.0576	0.184579
98019006|tcpg	cluster_5430_pilon	t-complex protein 1 subunit gamma-like	1.05414	-0.115429
98015237|ntrk1	cluster_3098_pilon	tyrosine-protein kinase transmembrane receptor ror-like	1.04876	0.431671
98059015|anfy1	cluster_414_pilon	rabankyrin-5-like	1.04791	-0.00424344
98019056|wsdu1-2	cluster_2652_pilon	uncharacterized protein loc110856586	1.04687	0.096357
98036323|actn1	cluster_1867_pilon	alpha-actinin, sarcomeric-like	1.04639	-0.305906
98036610|dbnl	cluster_5404_pilon	drebrin-like protein	1.04573	0.0493312
98006595|xpo4	cluster_7458_pilon	exportin-4-like	1.04486	-0.402819
98042521|rl1d1	cluster_1439_pilon	ribosomal l1 domain-containing protein 1	1.04444	0.101965
98013784|esrp1	cluster_4859_pilon	epithelial splicing regulatory protein 2-like isoform x1	1.03944	-0.263839
98057005|mprip	cluster_8335_pilon	myosin phosphatase rho-interacting protein-like, partial	1.03747	-0.349656
98035487|ipo9	cluster_118_pilon	importin-9 isoform x1	1.03223	0.032979
98034285|at1a2	cluster_1609_pilon	sodium/potassium-transporting atpase subunit alpha-3-like	1.02905	-0.00298808
98019641|smc4	cluster_2295_pilon	structural maintenance of chromosomes protein 4-like	1.0289	-0.25554
98029525|etud1	cluster_4683_pilon	elongation factor-like gtpase 1 isoform x1	1.02871	-0.0213823
98027152|tens1	cluster_1262_pilon	tensin	1.02798	0.304752
98052104|nphp4	cluster_4490_pilon	nephrocystin-4-like	1.02798	0.336006
98021940|dyh7-2	cluster_13479_pilon	dynein heavy chain 7, axonemal-like	1.02358	0.332044
98127415|gcp6-2	cluster_2140_pilon	gamma-tubulin complex component 6 isoform x2	1.02265	0.186241
98033287|ktn1	cluster_4868_pilon	uncharacterized protein loc110052764	1.01583	0.720185
98033960|symc-2	cluster_2408_pilon	methionine--trna ligase, cytoplasmic	1.01314	0.0779777
98039728|ttc40	cluster_14345_pilon	tetratricopeptide repeat protein 40-like	1.01299	0.171616
98049261|f184a-2	cluster_3051_pilon	protein fam184a	1.01258	0.145521
98043060|ce104	cluster_2377_pilon	centrosomal protein of 104 kda-like isoform x7	1.00892	0.248812
98010265|kdm1b	cluster_2259_pilon	flavin-containing amine oxidase domain-containing protein 1	1.00632	-0.52251
98122357|1a1l1	cluster_12097_pilon	probable beta-eliminating lyase	1.00627	-0.0188423
98056942|otoan-5	cluster_6755_pilon	stereocilin-like	1.00595	0.199199
98010004|dyh17	cluster_480_pilon	low quality protein: dynein beta chain, ciliary-like	1.00339	0.582012
98031146|morn1-2	cluster_9734_pilon	morn repeat-containing protein 1 isoform x2	1.00324	0.363944
98008918|dpolz	cluster_5407_pilon	uncharacterized protein loc5513863 isoform x2	1.00021	0.0233087
98014018|mrp1-3	cluster_7531_pilon	multidrug resistance-associated protein 1-like	0.999164	-0.272593
98029165|chd7	cluster_5083_pilon	chromodomain-helicase-dna-binding protein 7-like	0.995999	-0.0811032
98027013|tm245	cluster_4715_pilon	transmembrane protein 245-like isoform x2	0.994616	-0.296718
98038717|tdrd9	cluster_1346_pilon	atp-dependent rna helicase tdrd9-like	0.994401	-0.296987
98028771|mks3	cluster_5036_pilon	meckelin-like	0.994362	0.0100552
98018470|naga	cluster_17232_pilon	n-acetylglucosamine-6-phosphate deacetylase-like	0.991204	0.485689
98024724|dusty	cluster_404_pilon	dual serine/threonine and tyrosine protein kinase isoform x3	0.991197	-0.047919
98018946|ep15r-2	cluster_19023_pilon	Unknown	0.990783	0.527687
98037215|ankar	cluster_12252_pilon	ankyrin and armadillo repeat-containing protein-like	0.990313	0.467492
98007985|skil	cluster_2368_pilon	hypothetical protein lotgidraft_105473	0.988438	0.179835
98125769|hps1	cluster_4581_pilon	hermansky-pudlak syndrome 1 protein homolog isoform x1	0.988353	-0.0471921
98017524|cyld	cluster_4835_pilon	ubiquitin carboxyl-terminal hydrolase cyld isoform x3	0.985917	-0.00192097
98055486|coca1	cluster_1452_pilon	Unknown	0.984006	0.510961
98037963|rhdf1	cluster_1005_pilon	inactive rhomboid protein 1-like isoform x6	0.981361	-0.126327
98019775|fank1	cluster_14444_pilon	fibronectin type 3 and ankyrin repeat domains protein 1-like	0.979933	0.120453
98007196|crcm	cluster_8618_pilon	colorectal mutant cancer protein-like	0.974947	-0.0188247
98056991|nmd3a-4	cluster_1330_pilon	glutamate receptor ionotropic, nmda 3a-like	0.972995	0.330379
98020044|pls5	cluster_17964_pilon	phospholipid scramblase 2-like	0.967597	0.0536499
98001795|efcb6	cluster_2523_pilon	hypothetical protein lotgidraft_232762	0.966714	0.384384
98000233|pacs1	cluster_218_pilon	Unknown	0.964684	-0.425901
98012021|srrt	cluster_5089_pilon	agap010382-pa	0.960808	-0.202571
98025866|cnd3	cluster_3370_pilon	condensin complex subunit 3-like isoform x1	0.959863	-0.443368
98054558|mcm2	cluster_4472_pilon	dna replication licensing factor mcm2 isoform x2	0.959308	-0.279211
98012202|unknown-313	cluster_19501_pilon	Unknown	0.959208	0.452898
98006429|asic2-3	cluster_1075_pilon	acid-sensing ion channel 2 isoform x2	0.95896	0.0471653
98024130|sahh-2	cluster_103_pilon	adenosylhomocysteinase	0.958909	0.0114551
98058367|kdm6a	cluster_1367_pilon	histone demethylase uty	0.957878	0.0662478
98054224|panx2-12	cluster_13301_pilon	pannexin 2	0.95538	0.376208
98002911|syic	cluster_567_pilon	isoleucine--trna ligase, cytoplasmic-like	0.954197	-0.31014
98027629|dzi1l	cluster_3991_pilon	zinc finger protein dzip1l	0.953206	-0.314826
98041723|ahi1	cluster_2775_pilon	jouberin-like	0.951729	0.415286
98043361|kdm3b	cluster_1231_pilon	hypothetical protein lotgidraft_214375	0.948124	0.132528
98057419|pkcb1	cluster_1181_pilon	protein kinase c-binding protein 1 isoform 4	0.946581	-0.343286
98023266|capr2	cluster_6833_pilon	caprin homolog	0.943199	0.0261779
98042335|cc108	cluster_1844_pilon	cilia- and flagella-associated protein 65	0.943132	0.317698
98049511|st1c2-6	cluster_16072_pilon	sulfotransferase 1c4-like	0.941265	-0.305061
98057262|zo2	cluster_4373_pilon	tight junction protein zo-1-like isoform x3	0.940426	0.365883
98038024|zmy10-2	cluster_4707_pilon	uncharacterized protein loc109465978	0.940379	-0.147243
98014305|trpc5	cluster_4607_pilon	short transient receptor potential channel 5, partial	0.940096	0.565358
98001493|cpsf1	cluster_3949_pilon	cleavage and polyadenylation specificity factor subunit 1	0.939086	-0.16824
98057827|loxh1-7	cluster_3455_pilon	uncharacterized protein loc114653043	0.938197	0.435659
98054567|rrp12	cluster_1494_pilon	rrp12-like protein	0.936961	-0.0549095
98043413|nphp3-7	cluster_8661_pilon	nephrocystin-3-like	0.935215	0.0417164
98027786|cntn5	cluster_4079_pilon	contactin-like	0.934864	0.178175
98055235|ctnd2	cluster_1626_pilon	armadillo repeat protein deleted in velo-cardio-facial syndrome homolog isoform x1	0.93209	0.151878
98044514|vip1	cluster_142_pilon	inositol hexakisphosphate and diphosphoinositol-pentakisphosphate kinase 2	0.931565	-0.157315
98058614|ptprd-3	cluster_3735_pilon	protein tyrosine phosphatase	0.927945	0.0363514
98011039|rbl2	cluster_4450_pilon	retinoblastoma-like protein 1	0.927803	-0.431509
98038588|s18b1-29	cluster_12339_pilon	mfs-type transporter slc18b1-like	0.927387	0.274151
98023928|rnf10	cluster_1753_pilon	ring finger protein 10	0.926055	-0.111849
98046418|atp9b	cluster_1418_pilon	probable phospholipid-transporting atpase iib isoform x2	0.92365	-0.15412
98033956|leng8	cluster_337_pilon	leukocyte receptor cluster member 8 homolog	0.923325	-0.142056
98027746|gcn1l-2	cluster_109_pilon	eif-2-alpha kinase activator gcn1 isoform x1	0.921026	-0.352492
98009366|dhpr	cluster_21006_pilon	dihydropteridine reductase isoform x2	0.917875	-0.156896
98028372|rn133	cluster_3655_pilon	Unknown	0.917858	0.077127
98050960|ky-4	cluster_4623_pilon	uncharacterized protein loc106172195 isoform x1	0.914184	0.292281
98058317|rpoc	cluster_2487_pilon	uncharacterized protein loc118425496	0.912144	0.254095
98017062|cspp1	cluster_3567_pilon	centrosome and spindle pole-associated protein 1	0.911886	0.251927
98022257|unknown-571	cluster_20221_pilon	Unknown	0.908416	-0.0378983
98048564|ephb1-7	cluster_10849_pilon	uncharacterized protein loc117289415	0.906267	0.154624
98058870|npl4-3	cluster_5068_pilon	nuclear protein localization protein 4 homolog	0.903882	0.231741
98101463|cuzd1-5	cluster_2561_pilon	uromodulin-like	0.900245	0.375705
98016733|smc1a	cluster_949_pilon	structural maintenance of chromosomes protein 1a-like	0.900054	-0.270395
98056506|aspm-4	cluster_1966_pilon	abnormal spindle-like microcephaly-associated protein homolog	0.898718	-0.457196
98127052|chfr-3	cluster_18562_pilon	uncharacterized protein loc106045239	0.898452	-0.672074
98016693|unknown-426	cluster_16242_pilon	Unknown	0.897462	0.495007
98040883|smc3	cluster_874_pilon	structural maintenance of chromosomes protein 3-like	0.89698	-0.312483
98100044|wdr63	cluster_6250_pilon	wd repeat-containing protein 63-like isoform x2	0.89682	0.120495
98004957|1a1l2	cluster_12193_pilon	Unknown	0.893595	-0.561271
98054120|sf3b3	cluster_1563_pilon	splicing factor 3b subunit 3	0.893555	-0.214704
98023126|srbp1	cluster_752_pilon	sterol regulatory element-binding protein 1-like	0.8931	-0.124281
98046261|rnf31	cluster_2784_pilon	uncharacterized protein loc100375820	0.891388	0.294598
98036322|hnrpq-2	cluster_5708_pilon	heterogeneous nuclear ribonucleoprotein r-like	0.890293	-0.278064
98048528|rai14	cluster_7125_pilon	ankyrin-1-like	0.889225	-0.089453
98019824|osbl8	cluster_320_pilon	oxysterol-binding protein-related protein 8-like isoform x5	0.887728	-0.172759
98005135|gmip	cluster_2418_pilon	rho gtpase-activating protein 29-like isoform x4	0.887111	-0.16061
98010605|sh24a	cluster_6036_pilon	sh2 domain-containing protein 4b-like	0.887035	0.0622483
98010934|eif3c	cluster_2711_pilon	eukaryotic translation initiation factor 3 subunit c	0.886238	-0.058917
98016404|mvp	cluster_2056_pilon	major vault protein-like	0.885744	-0.1522
98058223|acinu	cluster_2050_pilon	hypothetical protein triaddraft_55789	0.884858	-0.0759023
98003752|amra1	cluster_3239_pilon	activating molecule in becn1-regulated autophagy protein 1-like, partial	0.88191	-0.174826
98054348|dpod1	cluster_4210_pilon	dna polymerase delta catalytic subunit-like	0.880919	-0.0580623
98054653|spef2-2	cluster_370_pilon	sperm flagellar protein 2-like isoform x2	0.879616	0.282672
98022948|rent2	cluster_1597_pilon	regulator of nonsense transcripts 2	0.879396	0.0576344
98036456|fa20a	cluster_2952_pilon	uncharacterized protein loc107380852	0.876928	-0.196105
98014028|atx2	cluster_12187_pilon	ataxin-2-like protein isoform x3	0.876382	0.0147715
98027136|ank2-3	cluster_358_pilon	low quality protein: serine/threonine-protein phosphatase 6 regulatory ankyrin repeat subunit b-like	0.875079	0.354885
98118485|ube2o	cluster_740_pilon	(e3-independent) e2 ubiquitin-conjugating enzyme	0.873582	-0.0324529
98044115|sk2l2-3	cluster_3184_pilon	superkiller viralicidic activity 2-like 2	0.871388	-0.236882
98151021|cpne7-3	cluster_158_pilon	copine-3-like isoform x4	0.871032	0.215436
98009224|npc1	cluster_5726_pilon	niemann-pick c1 protein	0.870964	-0.11687
98050829|ddx43	cluster_4726_pilon	probable atp-dependent rna helicase ddx43	0.869296	-0.408223
98055143|frem1	cluster_2795_pilon	hypothetical protein lotgidraft_233175	0.865753	0.0699739
98112531|acsf2-15	cluster_8854_pilon	4-coumarate--coa ligase 1-like isoform x1	0.865569	0.126146
98009714|foxl2	cluster_7308_pilon	forkhead box protein l2a	0.864541	-0.125723
98007459|hecd1	cluster_93_pilon	e3 ubiquitin-protein ligase hectd1, partial	0.864538	-0.0272307
98033049|efcb6-4	cluster_91_pilon	uncharacterized protein loc106153608	0.860825	0.234981
98046184|acha3-6	cluster_384_pilon	neuronal acetylcholine receptor subunit alpha-7-like	0.860669	0.165231
98029823|ipo7	cluster_2435_pilon	importin-7-like isoform x6	0.858409	-0.0117743
98054561|kirr3-2	cluster_1981_pilon	irregular chiasm c-roughest protein-like isoform x2	0.854089	0.162437
98006437|ddx58	cluster_2221_pilon	uncharacterized protein loc106154762	0.851263	0.203924
98001283|faaa	cluster_16549_pilon	fumarylacetoacetase-like	0.850661	0.169025
98009903|agap1	cluster_823_pilon	arf-gap with gtpase, ank repeat and ph domain-containing protein 2 isoform x1	0.849302	-0.242178
98021472|tcpz	cluster_3927_pilon	t-complex protein 1 subunit zeta	0.84917	-0.0902032
98004232|gbrb2	cluster_6472_pilon	putative nicotinic acetylcholine receptor alpha 9b subunit	0.849124	0.126036
98014604|efc4b	cluster_3641_pilon	ras and ef-hand domain-containing protein-like	0.849018	0.0952383
98024094|znfx1-2	cluster_3191_pilon	uncharacterized protein loc106460493	0.848937	0.558041
98010821|plxa1	cluster_2271_pilon	plexin-a2-like	0.848307	0.0683476
98155595|dyh5-4	cluster_9793_pilon	dynein heavy chain 5, axonemal-like	0.84736	-0.476225
98042145|m4k5	cluster_1238_pilon	mitogen-activated protein kinase kinase kinase kinase 3-like, partial	0.846001	0.0371428
98048592|lnx2	cluster_13900_pilon	Unknown	0.843792	0.361138
98020143|trpm3-4	cluster_316_pilon	transient receptor potential cation channel subfamily m member 3 isoform x26	0.843774	0.0609659
98002464|trpm2	cluster_273_pilon	transient receptor potential cation channel subfamily m member 3 isoform x3	0.842031	0.159594
98009791|efhc2	cluster_4535_pilon	ef-hand domain-containing family member c2-like	0.839063	0.270875
98038572|calm-32	cluster_19593_pilon	calmodulin-alpha-like isoform x1	0.838771	0.305659
98022556|set-2	cluster_11802_pilon	protein set-like isoform x2	0.83822	0.0667676
98030936|armc4	cluster_4182_pilon	armadillo repeat-containing protein 4-like	0.837748	0.233268
98032493|unknown-846	cluster_24746_pilon	Unknown	0.837206	0.523099
98044107|ada28-5	cluster_8259_pilon	disintegrin and metalloproteinase domain-containing protein 12 isoform x6	0.831293	-0.189269
98004039|smad3	cluster_2650_pilon	mothers against decapentaplegic homolog 3	0.831001	0.0867192
98042425|ghsr	cluster_3940_pilon	Unknown	0.828627	0.278756
98005177|actb	cluster_1676_pilon	uncharacterized protein loc115049378 isoform x1	0.826565	-0.218028
98018627|dpp9	cluster_4443_pilon	dipeptidyl peptidase 9	0.824126	-0.00450657
98002494|emc1	cluster_4642_pilon	er membrane protein complex subunit 1-like	0.823842	-0.262036
98010077|rla0	cluster_11213_pilon	60s acidic ribosomal protein p0-like	0.823071	0.0296131
98012912|trim3-3	cluster_860_pilon	uncharacterized protein loc117111123	0.822301	0.070656
98033903|s14l2-2	cluster_6493_pilon	sec14-like protein 2 isoform x1	0.822236	-0.0243613
98032432|dnhd1-2	cluster_2151_pilon	dynein heavy chain domain-containing protein 1-like isoform x2	0.819705	0.234234
98025684|enob	cluster_5330_pilon	enolase-like	0.819414	-0.192375
98019158|fbrl	cluster_12289_pilon	rrna 2'-o-methyltransferase fibrillarin-like	0.819222	-0.172121
98054497|grip1	cluster_855_pilon	glutamate receptor-interacting protein 1-like	0.815459	-0.0665006
98047619|kpce-2	cluster_5889_pilon	protein kinase c epsilon type-like isoform x3	0.814236	0.116622
98017293|s38a9	cluster_7356_pilon	sodium-coupled neutral amino acid transporter 9-like	0.811375	-0.0810348
98161364|sep15	cluster_24001_pilon	selenoprotein f-like	0.810586	0.0713896
98027396|abl1	cluster_7022_pilon	tyrosine-protein kinase abl-like isoform x1	0.809383	-0.019546
98058753|at2a2	cluster_3564_pilon	calcium-transporting atpase sarcoplasmic/endoplasmic reticulum type-like isoform x2	0.808444	-0.132978
98004456|p	cluster_2330_pilon	p protein-like	0.806001	0.250305
98009245|fmn2	cluster_6669_pilon	formin-2 isoform x4	0.805984	-0.020016
98026870|f194a	cluster_5650_pilon	glutamate-rich protein 6-like	0.804655	0.396218
98040038|ap3d1	cluster_3132_pilon	ap-3 complex subunit delta-1-like isoform x4	0.803769	-0.00736273
98009134|dyh7	cluster_1837_pilon	dynein heavy chain 7, axonemal-like isoform x6	0.803003	0.361602
98046638|abcg2-3	cluster_8322_pilon	atp-binding cassette sub-family g member 2-like	0.802012	-0.0185265
98016033|lipg-3	cluster_5413_pilon	lysosomal acid lipase/cholesteryl ester hydrolase-like	0.800637	0.479967
98037580|grik2-2	cluster_11554_pilon	glutamate receptor ionotropic, kainate 2-like	0.800545	0.169847
98058851|marh5	cluster_19432_pilon	e3 ubiquitin-protein ligase march5-like	0.800209	0.0262526
98041642|shprh	cluster_16612_pilon	e3 ubiquitin-protein ligase shprh isoform x3	0.79911	-0.169585
98025867|ggh-4	cluster_20647_pilon	gamma-glutamyl hydrolase-like isoform x1	0.797853	-0.0317298
98029537|wdr1	cluster_5730_pilon	wd repeat-containing protein 1-b-like	0.795011	-0.182277
98142450|gon4l	cluster_22880_pilon	gon-4-like protein	0.79286	-0.309644
98027748|hbs1l	cluster_7066_pilon	hbs1-like protein	0.792152	-0.11521
98013166|lrp2	cluster_776_pilon	low-density lipoprotein receptor-related protein 2-like isoform x2	0.791387	0.403771
98048026|ablm1-4	cluster_452_pilon	actin-binding lim protein 2 isoform x12	0.791213	0.174341
98043706|grp75	cluster_7310_pilon	hypothetical protein helrodraft_185768	0.790669	-0.165556
98058630|l2gl1	cluster_991_pilon	lethal(2) giant larvae protein homolog 1-like isoform x2	0.7903	-0.358195
98056395|scnna-2	cluster_2956_pilon	degenerin deg-1	0.790248	0.372336
98026890|gbra6-3	cluster_1300_pilon	gamma-aminobutyric acid receptor subunit alpha-6-like	0.789591	0.30444
98048866|rpn1	cluster_7475_pilon	dolichyl-diphosphooligosaccharide--protein glycosyltransferase subunit 1-like	0.789385	-0.181529
98031334|unknown-815	cluster_375_pilon	Unknown	0.784256	-0.225672
98049530|fbt4-5	cluster_1255_pilon	Unknown	0.783068	-0.00659642
98115980|gapr1-11	cluster_15838_pilon	golgi-associated plant pathogenesis-related protein 1 isoform x2	0.782859	0.168287
98014573|ptprd-2	cluster_11814_pilon	Unknown	0.781971	0.328971
98023636|pag15-2	cluster_15136_pilon	group xv phospholipase a2-like	0.78094	0.315567
98047476|assy	cluster_6899_pilon	argininosuccinate synthase	0.778938	0.854215
98036073|lrrd1	cluster_6210_pilon	leucine-rich repeat and death domain-containing protein 1-like	0.777832	0.0508017
98006118|hgs	cluster_4887_pilon	hepatocyte growth factor-regulated tyrosine kinase substrate isoform x4	0.777745	0.0546323
98054515|unknown-1436	cluster_771_pilon	Unknown	0.777544	-0.196027
98000148|herc4	cluster_4145_pilon	probable e3 ubiquitin-protein ligase herc4 isoform x4	0.776357	-0.26822
98054647|s22a8-4	cluster_5167_pilon	organic cation transporter protein	0.775646	-0.0178833
98016354|ncpr	cluster_21579_pilon	hypothetical protein lotgidraft_187717	0.775597	0.280425
98029048|fbt2-2	cluster_9045_pilon	Unknown	0.773995	0.104666
98009490|dpyd	cluster_2519_pilon	dihydropyrimidine dehydrogenase	0.769372	-0.044083
98056870|grdn-2	cluster_1746_pilon	girdin isoform x3	0.769366	-0.25949
98049128|ycu9	cluster_23108_pilon	Unknown	0.766239	0.438128
98161831|fcho2-2	cluster_6323_pilon	f-bar domain only protein 2 isoform x2	0.763721	0.0023856
98048874|syvc	cluster_3243_pilon	valine--trna ligase	0.763437	-0.28372
98022630|ccd11	cluster_12644_pilon	coiled-coil domain-containing protein 11-like	0.761387	0.233357
98018031|cetn1	cluster_24703_pilon	hypothetical protein lotgidraft_196719	0.760979	0.353015
98046007|gima5	cluster_9494_pilon	uncharacterized protein loc114955586 isoform x2	0.759253	-0.884308
98118440|stx8-3	cluster_27229_pilon	Unknown	0.756779	0.160231
98009274|acon	cluster_4359_pilon	probable aconitate hydratase, mitochondrial	0.756763	-0.0397157
98019332|sgsm2	cluster_7705_pilon	small g protein signaling modulator 1 isoform x8	0.755734	0.222503
98029850|cgnl1-2	cluster_3902_pilon	Unknown	0.754862	0.235672
98057903|nckp5	cluster_1459_pilon	Unknown	0.754642	0.54142
98034033|tle1	cluster_397_pilon	transducin-like enhancer protein 3-b isoform x3	0.753695	-0.0542889
98025256|nduv1	cluster_8178_pilon	nadh dehydrogenase	0.751125	-0.0270524
98026535|u5s1	cluster_343_pilon	116 kda u5 small nuclear ribonucleoprotein component-like	0.750927	-0.167557
98010517|tsn7	cluster_6299_pilon	cd63 antigen-like	0.750781	0.214411
98054049|sem4a-2	cluster_21075_pilon	Unknown	0.749872	-0.182079
98050675|suox-4	cluster_2693_pilon	sulfite oxidase, mitochondrial	0.747998	1.23095
98033751|cc153	cluster_24905_pilon	coiled-coil domain-containing protein 153	0.745946	0.203234
98005883|dc1i2	cluster_2909_pilon	cytoplasmic dynein 1 intermediate chain 2 isoform x5	0.744534	-0.105054
98037384|myo7b	cluster_6763_pilon	low quality protein: myosin-i heavy chain	0.744153	0.102367
98009155|dpp2	cluster_5547_pilon	dipeptidyl peptidase 2, partial	0.742509	0.105207
98034726|crocc-2	cluster_753_pilon	rootletin-like isoform x5	0.741966	0.266038
98045370|ppr3d	cluster_4356_pilon	protein phosphatase 1 regulatory subunit 3a-like isoform x2	0.741056	-1.08384
98020665|emal1	cluster_2287_pilon	77 kda echinoderm microtubule-associated protein-like isoform x3	0.740971	-0.0550721
98007392|ccd87	cluster_2352_pilon	coiled-coil domain-containing protein 87-like	0.740629	-0.0101531
98054354|titin-10	cluster_155_pilon	putative immunoglobulin i-set domain protein	0.740312	-0.28108
98001557|tmco4	cluster_1736_pilon	transmembrane and coiled-coil domain-containing protein 4-like	0.735839	-0.285483
98057574|ercc6	cluster_2546_pilon	dna excision repair protein ercc-6	0.735582	-0.0659594
98011695|nbas	cluster_1277_pilon	neuroblastoma-amplified sequence-like isoform x2	0.734177	-0.172468
98028827|chp1	cluster_27402_pilon	calcineurin b homologous protein 1-like isoform x1	0.733767	-0.0787773
98007272|ptn13	cluster_13407_pilon	ferm and pdz domain-containing protein 2	0.732846	0.0981672
98035726|mroh1	cluster_474_pilon	maestro heat-like repeat-containing protein family member 1 isoform x2	0.73183	0.0558539
98035748|shan3	cluster_682_pilon	sh3 and multiple ankyrin repeat domains protein 2-like isoform x1	0.730789	-0.0205845
98037716|acha6-7	cluster_7388_pilon	acetylcholine receptor subunit beta-like 1 isoform x4	0.727364	-0.017392
98015075|spef2	cluster_11446_pilon	sperm flagellar protein 2-like isoform x4	0.726626	0.2481
98041815|clcn2	cluster_1599_pilon	chloride channel protein 2 isoform x2	0.726621	0.00660309
98031008|int5	cluster_5819_pilon	integrator complex subunit 5-like	0.725944	-0.17596
98037158|sdc1-2	cluster_18352_pilon	syndecan domain protein	0.72509	0.294792
98039760|cc151	cluster_12198_pilon	coiled-coil domain containing 151-like	0.724755	0.149229
98054613|sptb2-2	cluster_59_pilon	spectrin beta chain, non-erythrocytic 5-like	0.723598	0.370654
98030299|pygm	cluster_2817_pilon	glycogen phosphorylase-like isoform x1	0.722371	-0.0442829
98111462|aapk2	cluster_880_pilon	5'-amp-activated protein kinase catalytic subunit alpha-2	0.722302	-0.151909
98038839|lama3	cluster_7520_pilon	Unknown	0.719969	0.349717
98037590|ubp25	cluster_3337_pilon	ubiquitin carboxyl-terminal hydrolase 25-like isoform x5	0.719027	0.0680366
98043579|btaf1	cluster_7598_pilon	tata-binding protein-associated factor 172	0.718135	-0.459921
98013428|myh6	cluster_90_pilon	myosin heavy chain, muscle-like isoform x6	0.717145	-0.360575
98056837|afad-2	cluster_1670_pilon	afadin isoform x20	0.715686	0.152828
98031969|psmd1	cluster_372_pilon	26s proteasome non-atpase regulatory subunit 1	0.71555	-0.139039
98028857|arbk2	cluster_8349_pilon	beta-adrenergic receptor kinase 2	0.714663	0.0332587
98040233|fsip2	cluster_1929_pilon	Unknown	0.71138	0.15732
98023244|taf2-2	cluster_2068_pilon	transcription initiation factor tfiid subunit 2	0.710399	-0.170636
98149027|phrf1	cluster_359_pilon	uncharacterized protein loc109853741 isoform x2	0.70893	0.0496347
98057064|spat1	cluster_6855_pilon	trichohyalin-like	0.707686	0.149486
98044796|tripc	cluster_347_pilon	e3 ubiquitin-protein ligase trip12 isoform x3	0.707244	0.0399822
98046213|foxo1	cluster_2690_pilon	cre-daf-16 protein	0.707081	0.137569
98057570|ptn23	cluster_1194_pilon	tyrosine-protein phosphatase non-receptor type 23-like	0.707055	-0.19982
98007647|ca2d3	cluster_4596_pilon	voltage-dependent calcium channel subunit alpha-2/delta-2-like	0.706863	0.262399
98000297|mppd1	cluster_19929_pilon	metallophosphoesterase domain-containing protein 1	0.706181	0.0488551
98019790|nckx2	cluster_1154_pilon	sodium/potassium/calcium exchanger 1	0.706017	-0.159947
98003853|dlx1	cluster_2299_pilon	homeobox protein dlx-4	0.702766	0.227364
98033942|dnja1	cluster_6674_pilon	dnaj homolog subfamily a member 1-like isoform x2	0.702226	0.156492
98055329|zn335	cluster_3058_pilon	zinc finger protein isoform x1	0.701523	0.0689223
98104892|kcnt2-3	cluster_3001_pilon	potassium channel subfamily t member 2	0.701124	0.412785
98059299|kifa3	cluster_4740_pilon	kinesin-associated protein 3-like	0.699281	0.192439
98046509|nac3-3	cluster_1943_pilon	sodium/calcium exchanger 1-like isoform x2	0.696116	0.49647
98008916|s12a8	cluster_2630_pilon	solute carrier family 12 member 8-like isoform x1	0.695935	-0.0188327
98049546|dnal1-2	cluster_17560_pilon	dynein light chain 1, axonemal isoform x1	0.69506	0.081152
98028057|s35c2	cluster_23874_pilon	solute carrier family 35 member c2-like	0.695015	-0.170185
98004189|iqub	cluster_3558_pilon	iq and ubiquitin-like domain-containing protein	0.693335	0.246028
98042721|perq2	cluster_1268_pilon	grb10-interacting gyf protein 2, partial	0.691552	-0.0683755
98005648|elk1	cluster_4449_pilon	ets domain-containing protein elk-3-like isoform x2	0.690665	-0.0739951
98010425|wdr16	cluster_8190_pilon	cilia- and flagella-associated protein 52	0.688824	0.2787
98050743|hgd	cluster_15555_pilon	low quality protein: homogentisate 1,2-dioxygenase, partial	0.685359	0.394659
98047430|gp125	cluster_1018_pilon	probable g-protein coupled receptor 125-like	0.685172	0.397305
98043111|tc1d1-3	cluster_23375_pilon	tctex1 domain-containing protein 3	0.684681	0.254785
98040634|atpa	cluster_2039_pilon	atp synthase subunit alpha, mitochondrial	0.683851	-0.206505
98041537|gstt4-2	cluster_17369_pilon	Unknown	0.682457	0.532546
98042450|bat38	cluster_26288_pilon	btb and math domain-containing protein 38-like	0.681542	0.518141
98029845|dnmbp	cluster_647_pilon	dynamin-binding protein	0.680957	0.0984457
98059153|vinc-2	cluster_5935_pilon	uncharacterized protein loc100368833	0.680365	0.181117
98004087|wdr65	cluster_4087_pilon	cilia- and flagella-associated protein 57-like	0.677111	0.336948
98019528|dpyd-2	cluster_3326_pilon	putative glutamate synthase	0.676342	0.0775697
98018620|tlk2	cluster_6427_pilon	Unknown	0.676005	0.409825
98056374|extl3	cluster_4643_pilon	exostosin-like 3, partial	0.674753	0.142024
98004036|djc12	cluster_26121_pilon	j domain-containing protein-like	0.674475	1.50561
98055491|titin-12	cluster_982_pilon	titin isoform x21	0.67315	0.0135842
98039725|ano7-2	cluster_1403_pilon	wd repeat-containing protein 97-like isoform x4	0.672388	0.314207
98115949|nnmt-4	cluster_23660_pilon	phenylethanolamine n-methyltransferase-like	0.67229	0.441227
98008789|dot1l	cluster_336_pilon	histone-lysine n-methyltransferase, h3 lysine-79 specific-like, partial	0.668993	-0.217165
98048774|mcm6	cluster_1771_pilon	dna replication licensing factor mcm6 isoform x1	0.668739	-0.104789
98056333|zchc8	cluster_5594_pilon	zinc finger cchc domain-containing protein 8-like	0.668113	0.0607716
98010823|ccd63	cluster_7502_pilon	coiled-coil domain-containing protein 63-like	0.666981	0.224677
98006164|ccd33	cluster_14913_pilon	coiled-coil domain-containing protein 33 isoform x2	0.665075	0.0732161
98048905|ube4a	cluster_3610_pilon	ubiquitin conjugation factor e4 a	0.664048	-0.08031
98018165|ef1a2-2	cluster_1912_pilon	elongation factor 1-alpha	0.663705	-0.000252006
98056793|rfip3	cluster_3362_pilon	Unknown	0.663443	0.23867
98047623|clip1-3	cluster_5720_pilon	uncharacterized protein loc110974717	0.663028	0.260618
98016815|ppm1g	cluster_233_pilon	probable protein phosphatase cg10417 isoform x2	0.662824	-0.11669
98034278|atpb	cluster_854_pilon	atp synthase subunit beta, mitochondrial	0.662596	-0.178147
98034630|tm9s2	cluster_5042_pilon	transmembrane 9 superfamily member 2-like	0.660921	-0.0608951
98010540|vps8	cluster_937_pilon	vacuolar protein sorting-associated protein 8 homolog isoform x4	0.659365	-0.226564
98036606|pdc6i	cluster_15113_pilon	programmed cell death 6-interacting protein isoform x8	0.658664	-0.0227951
98020296|rpgf1	cluster_805_pilon	rap guanine nucleotide exchange factor 1-like isoform x3	0.65823	-0.0455523
98030606|aspp1	cluster_2045_pilon	apoptosis-stimulating of p53 protein 2-like isoform x3	0.657132	0.565157
98046123|vir	cluster_491_pilon	protein virilizer homolog	0.655621	0.0475257
98031739|marh6-2	cluster_2735_pilon	e3 ubiquitin-protein ligase march6	0.655031	-0.0712583
98045323|titin-8	cluster_400_pilon	titin-like	0.653404	0.243739
98029021|stil	cluster_4386_pilon	scl-interrupting locus protein-like	0.652272	0.0434095
98046864|hmu	cluster_4505_pilon	Unknown	0.650762	0.509295
98038019|kcnn3	cluster_662_pilon	small conductance calcium-activated potassium channel protein 2	0.650064	0.223964
98054489|zn609	cluster_2717_pilon	low quality protein: zinc finger protein 608	0.648724	-0.124162
98001448|agrin	cluster_295_pilon	agrin-like isoform x2	0.648269	0.449991
98014580|gcsp	cluster_927_pilon	glycine dehydrogenase (decarboxylating), mitochondrial	0.647579	0.360359
98013048|arhgg	cluster_5476_pilon	rho guanine nucleotide exchange factor 26-like isoform x2	0.64717	-0.0914772
98003032|als2	cluster_17085_pilon	low quality protein: alsin-like	0.647083	-0.237898
98022502|wls	cluster_4451_pilon	protein wntless homolog	0.645278	-0.0946231
98002023|axdn1	cluster_3318_pilon	axonemal dynein light chain domain-containing protein 1-like isoform x2	0.643716	0.36369
98036152|dcaf8	cluster_3186_pilon	ddb1- and cul4-associated factor 8	0.643701	-0.114596
98034521|btbdg	cluster_7400_pilon	btb/poz domain-containing protein 16-like	0.643071	0.423539
98043464|ankar-2	cluster_6170_pilon	ankyrin and armadillo repeat-containing protein-like	0.642665	0.466413
98033139|mcm3	cluster_2661_pilon	zygotic dna replication licensing factor mcm3-like	0.642064	-0.150431
98018048|bcl9l	cluster_947_pilon	Unknown	0.639327	-0.0594682
98042428|rslab	cluster_17192_pilon	ras-like protein family member 10b-like	0.63881	0.468806
98012530|phlb2	cluster_1689_pilon	pleckstrin homology-like domain family b member 2 isoform x1	0.637399	0.44192
98037553|ci172	cluster_2086_pilon	uncharacterized protein loc117303133	0.636123	0.407033
98001951|nckx5	cluster_7217_pilon	sodium/potassium/calcium exchanger 3-like isoform x2	0.635573	-0.0152811
98147742|sptn1-3	cluster_298_pilon	spectrin alpha chain, non-erythrocytic 1-like isoform x37	0.635228	-0.221313
98006867|at2l1	cluster_15506_pilon	ethanolamine-phosphate phospho-lyase isoform x1	0.63333	1.48453
98045669|call3-4	cluster_12662_pilon	calmodulin-beta isoform x2	0.633191	0.212228
98008701|sosb1	cluster_28488_pilon	soss complex subunit b2-like isoform x1	0.631852	-0.163931
98032825|red1	cluster_4780_pilon	double-stranded rna-specific editase adar isoform x5	0.630901	0.0368606
98029333|ylpm1	cluster_5652_pilon	collagen alpha-1(vii) chain isoform x2	0.62922	-0.0514895
98002388|ks6a2	cluster_7374_pilon	ribosomal protein s6 kinase alpha-3-like	0.62883	-0.104012
98114189|unknown-2664	cluster_11712_pilon	Unknown	0.627758	0.463038
98019304|ddx23	cluster_2514_pilon	probable atp-dependent rna helicase ddx23	0.625684	-0.0599266
98043244|cmc2	cluster_5775_pilon	calcium-binding mitochondrial carrier protein aralar1	0.624994	0.0164065
98034592|ank1-3	cluster_19657_pilon	uncharacterized protein loc111105035 isoform x1	0.623553	0.482711
98004982|ck054	cluster_8075_pilon	ester hydrolase c11orf54 homolog	0.622735	0.0831807
98054952|scmc1-2	cluster_7984_pilon	Unknown	0.621824	0.478279
98035501|helz-3	cluster_1549_pilon	hypothetical protein lotgidraft_106967, partial	0.620393	-0.36336
98046690|kad5	cluster_1218_pilon	adenylate kinase 8	0.620366	0.361835
98033998|cj067-2	cluster_5697_pilon	uncharacterized protein c10orf67, mitochondrial-like isoform x1	0.617706	0.388868
98045710|aspm-3	cluster_11138_pilon	enolase-phosphatase e1-like isoform x7	0.616853	0.440914
98014976|ma2c1	cluster_2787_pilon	alpha-mannosidase 2c1 isoform x2	0.616492	-0.177266
98045588|gp157-5	cluster_13692_pilon	Unknown	0.614641	0.439928
98033245|s12a6	cluster_2432_pilon	solute carrier family 12 member 6-like isoform x2	0.614282	-0.228814
98059408|vpp1	cluster_1777_pilon	v-type proton atpase 116 kda subunit a-like isoform x1	0.613414	-0.0756029
98028243|prep	cluster_1996_pilon	uncharacterized protein c05d11.1-like	0.613086	-0.122528
98009698|ttbk1	cluster_2180_pilon	tau-tubulin kinase homolog asator	0.612983	-0.0660059
98014620|syk-2	cluster_7968_pilon	lysine--trna ligase isoform x1	0.611283	0.11629
98019373|tilb-2	cluster_2392_pilon	uncharacterized protein loc105347423 isoform x9	0.611256	0.330731
98031559|dvl1	cluster_1907_pilon	segment polarity protein dishevelled homolog dvl-3-like	0.610243	0.0169129
98033173|kifc3	cluster_4897_pilon	kinesin-like protein kin-14m	0.61023	0.410585
98006345|smc2	cluster_1470_pilon	structural maintenance of chromosomes protein 2-like	0.609549	-0.13407
98034055|mut7	cluster_5656_pilon	exonuclease mut-7 homolog, partial	0.607302	-0.13348
98126834|unknown-3521	cluster_5064_pilon	Unknown	0.60678	0.37538
98030583|safb2	cluster_8560_pilon	safb-like transcription modulator, partial	0.603818	-0.13504
98056007|if4g1	cluster_5309_pilon	eukaryotic translation initiation factor 4 gamma 1-like isoform x2	0.60178	0.127952
98004030|acm2	cluster_7323_pilon	muscarinic acetylcholine receptor m4	0.601148	0.34465
98012308|tt21b	cluster_548_pilon	dentin sialophosphoprotein-like	0.600166	-0.0207023
98025141|met7a-2	cluster_15567_pilon	methyltransferase-like protein 7a	0.599832	0.206989
98058744|mint	cluster_46_pilon	msx2-interacting protein	0.597255	-0.0182582
98001419|syt7	cluster_6544_pilon	synaptotagmin-7-like isoform x3	0.596536	0.328235
98159470|wdr19-2	cluster_694_pilon	wd repeat-containing protein 19-like	0.595231	-0.159701
98022191|ce042	cluster_1184_pilon	Unknown	0.591231	0.193097
98036177|wdr52	cluster_9750_pilon	cilia- and flagella-associated protein 44	0.590064	0.377325
98024767|rfc1	cluster_4237_pilon	replication factor c subunit 1	0.589421	-0.0182449
98041497|polg-5	cluster_23056_pilon	Unknown	0.589164	0.0154196
98057071|mark3-2	cluster_7727_pilon	map/microtubule affinity-regulating kinase 3-like isoform x4	0.588052	0.058226
98036287|cc020	cluster_2556_pilon	uncharacterized protein loc100891346	0.586665	0.451334
98057831|ogt1-2	cluster_7319_pilon	udp-n-acetylglucosamine--peptide n-acetylglucosaminyltransferase 110 kda subunit isoform x1	0.586283	0.146075
98023702|gpr52	cluster_3141_pilon	probable g-protein coupled receptor 21	0.585813	-0.108417
98003478|wdr49	cluster_2319_pilon	wd repeat-containing protein on y chromosome-like	0.585151	0.499771
98151224|abcb6-7	cluster_5366_pilon	atp-binding cassette sub-family b member 6, mitochondrial-like	0.582106	0.19455
98008539|dcx	cluster_3055_pilon	serine/threonine-protein kinase dclk2 isoform x4	0.579717	-0.131283
98022867|vps39	cluster_1638_pilon	vam6/vps39-like protein	0.578926	0.0105696
98123119|aka28	cluster_19145_pilon	a-kinase anchor protein 14-like	0.577818	0.155767
98009195|rl19	cluster_8882_pilon	60s ribosomal protein l19-2	0.573908	0.0452554
98044699|nram1	cluster_588_pilon	metal transporter nramp3-like	0.570744	0.164885
98045181|rent1	cluster_2503_pilon	regulator of nonsense transcripts 1	0.570372	-0.0835329
98053340|cnfn-13	cluster_26870_pilon	protein plant cadmium resistance 2	0.569311	-0.190386
98056024|dop1	cluster_3411_pilon	protein dopey-1-like	0.569162	-0.0889293
98000505|cp062	cluster_4339_pilon	upf0505 protein c16orf62-like	0.568311	-0.121886
98031292|lr2bp	cluster_13608_pilon	lrp2-binding protein-like isoform x1	0.567291	0.0122042
98007877|myh10	cluster_1229_pilon	myosin heavy chain, non-muscle-like	0.566757	-0.206091
98004226|flot2	cluster_26141_pilon	hypothetical protein helrodraft_185339	0.566526	0.0320536
98054642|unknown-1442	cluster_10995_pilon	uncharacterized protein loc118426279 isoform x2	0.566187	0.510608
98007306|nisch	cluster_3190_pilon	nischarin isoform x2	0.565722	-0.0175381
98030577|duox2-2	cluster_11290_pilon	superoxide-generating nadph oxidase heavy chain subunit a-like	0.565019	0.0756419
98043254|sgk71	cluster_8978_pilon	serine/threonine kinase-like domain-containing protein stkld1 isoform x3	0.564386	0.301727
98047578|trpa1-3	cluster_2530_pilon	transient receptor potential cation channel subfamily a member 1-like isoform x2	0.56414	0.179138
98034947|lbn	cluster_1057_pilon	limbin-like	0.563879	0.272102
98026379|crel2	cluster_2875_pilon	cysteine-rich with egf-like domain protein 2 isoform x3	0.563292	-0.248128
98048972|tcph	cluster_7024_pilon	t-complex protein 1 subunit eta isoform x1	0.562976	-0.078652
98046926|ttc16	cluster_8439_pilon	tetratricopeptide repeat protein 16-like	0.561569	0.135779
98051442|cp2j2-9	cluster_13004_pilon	cytochrome p450 2j6-like isoform x4	0.561196	-0.121581
98057615|fbx16-2	cluster_15534_pilon	f-box only protein 16 isoform x3	0.561038	0.110056
98026247|zfr2-3	cluster_3281_pilon	zinc finger rna-binding protein-like isoform x1	0.560765	0.00683842
98111680|mtrr-3	cluster_11453_pilon	26s proteasome non-atpase regulatory subunit 10-like isoform x2	0.559959	0.248933
98016307|tppp3	cluster_26565_pilon	tubulin polymerization-promoting protein family member 2-like	0.559922	-0.147701
98016178|spopl	cluster_20523_pilon	Unknown	0.559717	0.366512
98055679|m4k4	cluster_684_pilon	mitogen-activated protein kinase kinase kinase kinase 4, partial	0.557178	0.00547451
98013117|cj053	cluster_27551_pilon	upf0728 protein	0.556227	0.182393
98023279|xpo5	cluster_898_pilon	exportin-5 isoform x2	0.556121	-0.0856731
98018881|tcrg1-2	cluster_2628_pilon	transcription elongation regulator 1 isoform x9	0.554735	-0.198546
98009342|plcx3	cluster_4957_pilon	pi-plc x domain-containing protein 2	0.553985	-0.0757855
98025116|npas2	cluster_10465_pilon	Unknown	0.553316	-0.124636
98120748|pwp1	cluster_7688_pilon	periodic tryptophan protein 1 homolog	0.551694	0.0527608
98047462|fa20a-2	cluster_11744_pilon	Unknown	0.550733	0.352465
98035681|unknown-935	cluster_5621_pilon	Unknown	0.550598	0.0979146
98046390|ano7-4	cluster_4033_pilon	anoctamin-7-like isoform x3	0.548873	0.220638
98012030|tm63a-2	cluster_760_pilon	csc1-like protein 2	0.548271	-0.159121
98137260|rabl6	cluster_6105_pilon	rab-like protein 6	0.547688	-0.151027
98039038|grik2-3	cluster_3103_pilon	glutamate receptor ionotropic, delta-2-like isoform x2	0.547184	0.244214
98011217|kcnk4-2	cluster_11092_pilon	hypothetical protein lotgidraft_63595, partial	0.546238	0.629292
98008165|tf7l2-3	cluster_1733_pilon	uncharacterized protein loc100641322	0.546143	0.606984
98030882|eno4	cluster_9676_pilon	enolase 4	0.543034	0.167607
98008647|anke1	cluster_5949_pilon	ankyrin repeat and ef-hand domain-containing protein 1 isoform x1	0.542182	0.207773
98055441|notc1	cluster_1004_pilon	neurogenic locus notch homolog protein 1 isoform x2	0.541643	0.0605635
98018489|acbd7	cluster_25273_pilon	acyl-coa-binding protein	0.541494	0.314321
98032984|mpri	cluster_7180_pilon	Unknown	0.540316	0.51945
98037096|m3k12	cluster_4252_pilon	mitogen-activated protein kinase kinase kinase 13-a-like	0.540214	0.136118
98009536|unknown-240	cluster_4414_pilon	Unknown	0.540072	0.303721
98033099|ky-2	cluster_2100_pilon	uncharacterized protein loc115214248 isoform x3	0.538918	0.295112
98033397|unknown-875	cluster_2193_pilon	Unknown	0.538597	0.337537
98056944|clip1-5	cluster_808_pilon	cap-gly domain-containing linker protein 2 isoform x3	0.537646	0.0265959
98018202|lamc1	cluster_24298_pilon	Unknown	0.536712	0.13658
98056329|rgmb-2	cluster_2134_pilon	repulsive guidance molecule a isoform x1	0.535246	0.265231
98054925|syn2	cluster_1650_pilon	synapsin-1	0.535205	0.179023
98048767|pura	cluster_19170_pilon	transcriptional activator protein pur-beta-like	0.534874	0.00455062
98029227|fhad1	cluster_11798_pilon	forkhead-associated domain-containing protein 1-like isoform x2	0.534181	0.211966
98036682|mib1-2	cluster_2049_pilon	e3 ubiquitin-protein ligase mib1 isoform x4	0.533533	0.0287275
98058887|rhg26	cluster_1513_pilon	rho gtpase-activating protein 26 isoform x15	0.533413	0.0368177
98025297|abcf2	cluster_1917_pilon	atp-binding cassette sub-family f member 2	0.53335	0.308981
98039614|unknown-1055	cluster_18670_pilon	uncharacterized protein c6orf163 homolog	0.53332	0.0371427
98007696|grdn	cluster_4588_pilon	coiled-coil domain-containing protein 175-like isoform x2	0.532948	-0.0881829
98024108|usp9x	cluster_8374_pilon	probable ubiquitin carboxyl-terminal hydrolase faf-x	0.531061	-0.137895
98000079|vwa3b	cluster_7004_pilon	uncharacterized protein c11orf16 homolog isoform x1	0.5302	0.455224
98057049|srgp1-2	cluster_2827_pilon	slit-robo rho gtpase-activating protein 1 isoform x5	0.529966	0.15474
98016674|morn1	cluster_5335_pilon	morn repeat-containing protein 1-like isoform x1	0.529576	0.0136173
98008608|spg16	cluster_7955_pilon	sperm-associated antigen 16 protein-like	0.528917	0.178513
98045904|unknown-1230	cluster_7763_pilon	uncharacterized protein loc111085683, partial	0.528217	0.402103
98056369|fa73b	cluster_2559_pilon	mitoguardin 2-like	0.527545	-0.0192405
98022439|pdia1	cluster_6534_pilon	protein disulfide-isomerase-like isoform x2	0.526705	-0.440003
98053210|cwc22	cluster_804_pilon	pre-mrna-splicing factor cwc22 homolog	0.525872	-0.0857005
98107456|slmap-3	cluster_12074_pilon	Unknown	0.523709	0.693483
98014900|cl055	cluster_2465_pilon	cilia- and flagella-associated protein 54-like isoform x4	0.522234	0.289336
98014025|baz1a	cluster_1327_pilon	bromodomain adjacent to zinc finger domain protein 1a-like	0.522042	-0.0480211
98003957|gbrg2	cluster_2595_pilon	hypothetical protein lotgidraft_231643	0.521951	-0.0337123
98057793|tnpo3	cluster_5494_pilon	transportin-3	0.521585	-0.231392
98008025|odo1	cluster_787_pilon	2-oxoglutarate dehydrogenase, mitochondrial isoform x2	0.520511	0.00245522
98055669|bmp2k	cluster_2695_pilon	protein sel-5	0.520154	-0.212071
98028269|enpl	cluster_1717_pilon	endoplasmin	0.519787	-0.736213
98010411|rb3gp	cluster_5241_pilon	rab3 gtpase-activating protein catalytic subunit isoform x3	0.519359	0.185097
98122831|sera-3	cluster_7452_pilon	uncharacterized protein loc116300485 isoform x1	0.519219	-0.0617434
98026298|tsn11	cluster_21149_pilon	tetraspanin-18	0.519165	0.349836
98129411|cdd	cluster_24902_pilon	cytidine deaminase-like	0.518972	0.134327
98009142|lrp1	cluster_4691_pilon	uncharacterized protein loc113218154	0.517677	-1.54576
98017189|tcpq	cluster_5770_pilon	t-complex protein 1 subunit theta-like	0.517241	0.0438518
98057150|macf1	cluster_7921_pilon	microtubule-actin cross-linking factor 1-like, partial	0.517138	-0.0225738
98050815|lrfn1-2	cluster_10826_pilon	leucine-rich repeat and fibronectin type-iii domain-containing protein 2-like	0.516982	0.630913
98007035|calm-6	cluster_17145_pilon	calmodulin-like protein 3	0.516874	0.216841
98055094|ttll4	cluster_10103_pilon	tubulin polyglutamylase ttll5 isoform x2	0.514729	0.315676
98025971|dnai1	cluster_2359_pilon	dynein intermediate chain 2, ciliary isoform x2	0.513701	0.322269
98034525|osbl9	cluster_5763_pilon	oxysterol-binding protein-related protein 9-like isoform x2	0.513617	-0.123882
98057507|ap2a2	cluster_15441_pilon	ap-2 complex subunit alpha-2 isoform x3	0.513071	0.0650393
98025650|ube3b	cluster_335_pilon	ubiquitin-protein ligase e3b-like isoform x2	0.512155	-0.104071
98043200|azr	cluster_25363_pilon	nad(p)h:quinone oxidoreductase	0.512104	0.48961
98055723|gipc1-3	cluster_2637_pilon	pdz domain-containing protein gipc3-like isoform x1	0.511728	-0.323808
98031026|rsph3	cluster_5425_pilon	radial spoke head protein 3 homolog b-like	0.511587	0.180377
98055882|lims2	cluster_4759_pilon	lim and senescent cell antigen-like-containing domain protein 1	0.511007	-0.287896
98032727|top3a	cluster_2562_pilon	hypothetical protein lotgidraft_236127	0.510508	-0.379977
98022625|ap3b2	cluster_1467_pilon	ap-3 complex subunit beta-2 isoform x5	0.510155	-0.0905811
98056765|gsc	cluster_9254_pilon	homeobox protein goosecoid-like	0.509345	-0.0203928
98058043|hsp7c-2	cluster_2217_pilon	heat shock 70 kda protein cognate 4	0.509246	0.178122
98009672|csk	cluster_8780_pilon	low quality protein: tyrosine-protein kinase csk-like	0.508752	-0.0471846
98057225|s43a3-2	cluster_11643_pilon	solute carrier family 43 member 3-like	0.507222	0.0822063
98013827|dzan1	cluster_7181_pilon	double zinc ribbon and ankyrin repeat-containing protein 1	0.507217	0.232715
98014764|rpgr	cluster_2516_pilon	x-linked retinitis pigmentosa gtpase regulator-like, partial	0.5071	0.411479
98023181|ima1-2	cluster_856_pilon	importin subunit alpha-1-like	0.506405	-0.167204
98056898|nalp5	cluster_16389_pilon	uncharacterized protein loc112576910 isoform x2	0.506118	-0.128002
98058252|rpc2	cluster_3911_pilon	dna-directed rna polymerase iii subunit rpc2	0.504493	-0.230333
98133991|rsh4a-2	cluster_12375_pilon	radial spoke head protein 4 homolog a-like	0.502728	0.470612
98058292|ttl11	cluster_7129_pilon	tubulin polyglutamylase ttll11 isoform x4	0.502552	0.302477
98058267|vdac2	cluster_11221_pilon	uncharacterized protein loc393186	0.502085	0.10065
98055613|cisy	cluster_8639_pilon	citrate synthase, mitochondrial	0.501588	-0.063595
98046345|dyh1	cluster_4394_pilon	dynein heavy chain 1, axonemal	0.500511	0.480823
98012635|sda1	cluster_6607_pilon	protein sda1 homolog	0.49893	0.0799702
98009456|unknown-238	cluster_7942_pilon	Unknown	0.498167	0.289997
98043559|mcm5	cluster_8179_pilon	dna replication licensing factor mcm5-like	0.49782	-0.215418
98043873|bms1	cluster_3234_pilon	ribosome biogenesis protein bms1 homolog isoform x2	0.495337	-0.164697
98043523|piwl1-2	cluster_3674_pilon	piwi-like protein 1 isoform x2	0.495041	-0.457539
98049896|k895l-2	cluster_8958_pilon	uncharacterized protein kiaa0895-like	0.494739	-0.0654611
98115734|thop1-5	cluster_3189_pilon	thimet oligopeptidase-like isoform x1	0.494714	-0.155052
98045021|mare1-2	cluster_19875_pilon	uncharacterized protein dsimw501_gd10423, isoform b	0.494596	-0.120493
98006106|cac1i	cluster_11630_pilon	Unknown	0.493897	0.291995
98017317|ampn	cluster_997_pilon	aminopeptidase n-like isoform x2	0.493508	0.259762
98139044|tekt2	cluster_16365_pilon	tektin-2-like	0.492847	0.0688009
98015449|vac14	cluster_3301_pilon	protein vac14 homolog	0.491152	0.00637396
98009870|gtr1	cluster_7276_pilon	solute carrier family 2 (facilitated glucose transporter), member 1	0.490972	0.423411
98008686|daaf1	cluster_10926_pilon	low quality protein: dynein assembly factor 1, axonemal	0.49088	-0.361294
98011228|cnmt	cluster_4052_pilon	Unknown	0.490583	0.0176732
98009651|mtnb	cluster_3618_pilon	uncharacterized protein loc110981764	0.490571	0.423491
98045926|clcn6	cluster_1472_pilon	chloride transport protein 6	0.48997	0.120126
98045211|syt1-4	cluster_16454_pilon	synaptotagmin-1-like isoform x3	0.489455	0.277784
98045235|aass	cluster_4641_pilon	alpha-aminoadipic semialdehyde synthase, mitochondrial	0.488718	-0.0356267
98057954|kalrn	cluster_1876_pilon	triple functional domain protein isoform x5	0.488593	0.185354
98015830|nfat5	cluster_2805_pilon	nuclear factor of activated t-cells 5-like isoform x3	0.488588	0.0239123
98057587|zfhx4	cluster_7944_pilon	low quality protein: zinc finger homeobox protein 3-like	0.488171	-0.205229
98040438|dhe3	cluster_7788_pilon	glutamate dehydrogenase 1a	0.487611	0.0395263
98056995|dus11	cluster_6248_pilon	rna/rnp complex-1-interacting phosphatase isoform x2	0.486756	-0.181371
98036912|un45a	cluster_7357_pilon	protein unc-45 homolog b-like isoform x3	0.485787	-0.160369
98051024|ci117-2	cluster_3196_pilon	cilia- and flagella-associated protein 157-like isoform x2	0.485224	0.257687
98011837|eif2a	cluster_2983_pilon	eukaryotic translation initiation factor 2a-like	0.485004	-0.100025
98028854|5ntc	cluster_8686_pilon	cytosolic purine 5'-nucleotidase isoform x3	0.484827	-0.0931481
98125618|ubr2-2	cluster_1125_pilon	e3 ubiquitin-protein ligase ubr2-like	0.484746	0.0996054
98006951|gys1	cluster_1762_pilon	glycogen	0.48454	-0.160252
98036234|pp1r7-2	cluster_4560_pilon	leucine-rich repeat and iq domain-containing protein 4-like	0.484054	0.368433
98058151|mycpp	cluster_5606_pilon	c-myc promoter-binding protein isoform x2	0.483956	-0.285069
98011976|sclt1	cluster_10637_pilon	sodium channel and clathrin linker 1-like isoform x1	0.483024	0.168557
98040014|grik4-2	cluster_2543_pilon	glutamate receptor ionotropic, kainate 2-like isoform x3	0.479891	0.112452
98006802|nmd3a	cluster_8484_pilon	glutamate receptor ionotropic, nmda 2b-like	0.479698	0.106982
98003287|twst2	cluster_20757_pilon	twist-related protein 2	0.478709	-0.072546
98054347|stam1	cluster_7206_pilon	signal transducing adapter molecule 1-like isoform x3	0.478595	0.00469291
98036265|pcd16	cluster_4004_pilon	protocadherin fat 4-like	0.478582	0.260915
98013263|lrc23	cluster_4072_pilon	leucine-rich repeat-containing protein 23-like	0.477778	0.487095
98012200|nec2	cluster_5290_pilon	neuroendocrine convertase 2-like	0.477438	0.499938
98015993|unknown-410	cluster_7548_pilon	Unknown	0.477071	0.432823
98056542|nwd1-3	cluster_8202_pilon	uncharacterized protein loc106067550	0.475573	0.465203
98038791|can9-4	cluster_10421_pilon	calpain-9-like	0.474579	-0.0139936
98033451|unknown-878	cluster_21070_pilon	uncharacterized protein loc100370384	0.474565	0.419439
98025664|frk-2	cluster_4924_pilon	tyrosine-protein kinase src42a isoform x5	0.474231	-0.086774
98033130|if172	cluster_4422_pilon	intraflagellar transport protein 172 homolog	0.47304	0.292462
98056378|mthsd-2	cluster_9002_pilon	methenyltetrahydrofolate synthase domain-containing protein isoform x2	0.472861	-0.188112
98011142|e41l3	cluster_4043_pilon	protein 4.1-like isoform x2	0.472684	0.577621
98011795|ptpc1	cluster_6687_pilon	protein tyrosine phosphatase domain-containing protein 1-like	0.468284	-0.248435
98044929|fbf1	cluster_1290_pilon	fas-binding factor 1 homolog	0.466812	0.161217
98025953|calm-21	cluster_9376_pilon	calmodulin-a-like	0.466033	0.240286
98030700|aa2br-2	cluster_19667_pilon	Unknown	0.465719	0.517504
98100470|mgal2	cluster_5231_pilon	Unknown	0.464996	-0.83758
98001514|ccd37	cluster_451_pilon	hypothetical protein triaddraft_63550	0.464975	0.572856
98024071|yap1	cluster_10871_pilon	Unknown	0.463455	0.303579
98159063|s13a3	cluster_24217_pilon	solute carrier family 13 member 5-like isoform x2	0.463181	0.0844591
98026945|ccd19	cluster_8148_pilon	coiled-coil domain-containing protein 19, mitochondrial-like	0.462551	0.218736
98037435|foxd4	cluster_12947_pilon	forkhead box protein d3	0.461485	0.465897
98035861|wdr49-3	cluster_17841_pilon	uncharacterized protein loc117319316, partial	0.461261	0.13967
98056336|hs105-2	cluster_1572_pilon	heat shock 70 kda protein 4 isoform x2	0.460783	-0.0627895
98039644|nck2	cluster_2549_pilon	cytoplasmic protein nck2-like	0.460424	-0.0324331
98013425|f261	cluster_17417_pilon	6-phosphofructo-2-kinase/fructose-2,6-bisphosphatase-like	0.459944	1.13371
98057437|srca-2	cluster_4331_pilon	sarcalumenin-like	0.458897	-0.0803353
98042531|eif3l	cluster_11349_pilon	eukaryotic translation initiation factor 3 subunit l isoform x3	0.4587	0.0929879
98031072|typh	cluster_15914_pilon	thymidine phosphorylase	0.458507	-0.103099
98019619|psa	cluster_2424_pilon	puromycin-sensitive aminopeptidase-like isoform x6	0.457945	-0.0116342
98043715|tnni2	cluster_17_pilon	troponin i, slow skeletal muscle-like isoform x2	0.457867	-0.0716724
98039794|taf3	cluster_1174_pilon	transcription initiation factor tfiid subunit 3-like	0.457454	0.0127235
98053049|calm-42	cluster_4232_pilon	calmodulin-1-like	0.456578	0.387008
98048518|ecm29-2	cluster_8817_pilon	proteasome-associated protein ecm29 homolog	0.45592	-0.470823
98022040|scape	cluster_704_pilon	s phase cyclin a-associated protein in the endoplasmic reticulum isoform x2	0.454453	-0.192407
98015703|wdr26-2	cluster_780_pilon	wd repeat-containing protein 26-like	0.454087	-0.27153
98029671|calm-25	cluster_11293_pilon	calmodulin-a-like isoform x1	0.453882	0.27188
98048075|41	cluster_6856_pilon	disks large homolog 4 isoform x5	0.453659	0.180518
98054772|at2c1	cluster_5341_pilon	testis secretory pathway calcium transporting atpase	0.453176	-0.507801
98047010|oprx	cluster_13883_pilon	somatostatin receptor type 5	0.452745	-1.02353
98009382|f166b	cluster_10374_pilon	protein fam166b-like	0.451645	0.275416
98053654|abce1	cluster_6601_pilon	atp-binding cassette sub-family e member 1	0.449382	0.00717517
98007607|cpt1a-3	cluster_6057_pilon	carnitine o-palmitoyltransferase 1, liver isoform	0.449302	0.143009
98006494|cdc27	cluster_883_pilon	cell division cycle protein 27 homolog	0.448671	-0.0314303
98059208|g3bp2	cluster_10726_pilon	ras gtpase-activating protein-binding protein 2-like	0.448581	0.158188
98008692|sem4g	cluster_1117_pilon	semaphorin-4d, partial	0.448427	-0.177003
98042777|ankub	cluster_6088_pilon	protein ankub1-like	0.446356	0.134632
98057567|mfs12	cluster_7767_pilon	major facilitator superfamily domain-containing protein 12-like isoform x2	0.446004	0.319181
98039000|k1841-2	cluster_2184_pilon	uncharacterized protein kiaa1841-like	0.445545	-0.131835
98013921|smrc2	cluster_7221_pilon	low quality protein: swi/snf complex subunit smarcc2-like	0.445502	-0.173726
98048408|ccd65-2	cluster_9642_pilon	dynein regulatory complex subunit 2-like	0.445233	0.0991478
98008109|capon	cluster_985_pilon	carboxyl-terminal pdz ligand of neuronal nitric oxide synthase protein-like isoform x3	0.445007	0.122741
98028465|stk24	cluster_7758_pilon	serine/threonine-protein kinase 25	0.444123	-0.0191076
98006075|5ht1a	cluster_4362_pilon	tyramine/octopamine receptor-like	0.443044	-0.398236
98010653|k1407	cluster_3472_pilon	coiled-coil domain-containing protein kiaa1407 homolog	0.442948	-0.471152
98100854|unknown-1768	cluster_7583_pilon	Unknown	0.442782	0.0303478
98058562|htr5b	cluster_1975_pilon	heat repeat-containing protein 5b-like	0.441709	-0.018816
98049508|frih	cluster_21820_pilon	soma ferritin-like	0.441172	-0.107013
98007672|sas6	cluster_8935_pilon	spindle assembly abnormal protein 6 homolog	0.440984	-0.102545
98005140|ty3h	cluster_12826_pilon	tyrosine 3-monooxygenase-like	0.44054	0.201364
98000138|net3	cluster_238_pilon	uncharacterized protein loc100127305 precursor	0.440386	-1.22249
98013910|rbm15	cluster_7472_pilon	rna-binding protein 15-like	0.43989	-0.130635
98030198|scfd1	cluster_8651_pilon	sec1 family domain-containing protein 1-like	0.438776	-0.104308
98154652|ppif-3	cluster_22273_pilon	peptidyl-prolyl cis-trans isomerase-like	0.437968	-0.134544
98025934|unknown-662	cluster_20518_pilon	Unknown	0.437421	-0.102765
98054596|kcma1	cluster_6000_pilon	calcium-activated potassium channel subunit alpha-1 isoform x2	0.437093	-0.0190496
98007898|armc2	cluster_5798_pilon	armadillo repeat-containing protein 2-like isoform x2	0.436869	0.222315
98002830|nek1	cluster_2168_pilon	serine/threonine-protein kinase nek1-like isoform x4	0.436215	0.0145822
98048751|ankr6-2	cluster_2333_pilon	ankyrin repeat domain-containing protein 6-like, partial	0.43568	0.0628773
98002872|atx1	cluster_4694_pilon	uncharacterized protein loc106168176	0.43521	0.0265175
98043849|dyhc2-2	cluster_5438_pilon	cytoplasmic dynein 2 heavy chain 1-like	0.43427	0.29939
98042152|pthb1	cluster_5860_pilon	protein pthb1-like	0.433748	-0.729835
98009540|gblp	cluster_660_pilon	receptor of activated protein c kinase 1	0.432853	0.0167053
98054892|rbm5	cluster_235_pilon	rna-binding protein 5-like, partial	0.432654	0.0571371
98003375|gale	cluster_7703_pilon	udp-glucose 4-epimerase-like	0.432637	0.115275
98006161|tekt4	cluster_12033_pilon	tektin a1	0.431365	0.279479
98023043|tbcd9	cluster_1081_pilon	tbc1 domain family member 9b	0.430516	0.170194
98040304|fmo5-4	cluster_12327_pilon	dimethylaniline monooxygenase	0.430467	-0.0147559
98036328|pgk2	cluster_8979_pilon	phosphoglycerate kinase 1-like	0.430065	-0.145681
98055019|selt-3	cluster_14118_pilon	Unknown	0.429374	0.274501
98005954|ce290	cluster_4594_pilon	centrosomal protein of 290 kda-like	0.429207	0.316022
98057502|itpr1	cluster_2281_pilon	inositol 1,4,5-trisphosphate receptor-like	0.4291	-0.067724
98023512|s39a1-3	cluster_2699_pilon	zinc transporter zip1	0.42877	0.0315906
98050311|catl1-4	cluster_8007_pilon	cathepsin l1	0.428424	0.141633
98042563|spit2	cluster_9775_pilon	kunitz-type protease inhibitor 2-like	0.428134	-0.0582746
98000562|erf3a	cluster_5435_pilon	eukaryotic peptide chain release factor gtp-binding subunit erf3a-like	0.427316	0.0603226
98034611|ascl3	cluster_18247_pilon	achaete-scute homolog 1-like	0.426537	-0.0778966
98046129|clcn7	cluster_1206_pilon	chloride channel protein c-like	0.42638	0.309089
98042376|ssr2-3	cluster_7969_pilon	somatostatin receptor type 5-like	0.426053	0.259491
98000261|vatl	cluster_13087_pilon	v-type proton atpase 16 kda proteolipid subunit	0.425508	0.00391218
98051601|lonm	cluster_4088_pilon	lon protease homolog, mitochondrial	0.424412	-0.167391
98030563|int8	cluster_4799_pilon	integrator complex subunit 8	0.424195	-0.310998
98035266|snaa-2	cluster_4457_pilon	uncharacterized protein loc118423425	0.423158	-0.0176206
98021474|dx39b	cluster_8098_pilon	atp-dependent rna helicase ddx39a isoform x1	0.422171	0.114133
98012168|wdr81	cluster_5962_pilon	wd repeat-containing protein 81-like	0.421982	-0.0183606
98016846|tisd	cluster_6724_pilon	uncharacterized protein loc111705801 isoform x4	0.421702	-0.140235
98030306|gbg1	cluster_26320_pilon	guanine nucleotide-binding protein g(i)/g(s)/g(o) subunit gamma-12	0.421373	-0.149621
98053862|pdia6-2	cluster_15941_pilon	probable protein disulfide-isomerase a6	0.421181	0.116363
98050887|yv012	cluster_5516_pilon	leucine-rich repeat-containing protein 74b-like isoform x2	0.421098	0.287325
98018215|igs10	cluster_3088_pilon	roundabout homolog 1-like	0.420372	0.205388
98025522|tmod1	cluster_7923_pilon	tropomodulin-1-like	0.420161	-0.157435
98112697|cp27a	cluster_11888_pilon	1,25-dihydroxyvitamin d(3) 24-hydroxylase, mitochondrial-like	0.419876	-0.334991
98017950|goga2	cluster_5278_pilon	golgin subfamily a member 2-like isoform x2	0.419802	-0.181421
98010222|rl3	cluster_3650_pilon	60s ribosomal protein l3-like	0.419198	0.0667022
98058601|s22a3-7	cluster_1250_pilon	organic cation transporter protein-like	0.41892	-0.00375157
98052764|unknown-1385	cluster_7088_pilon	uncharacterized protein loc114654898	0.418078	-0.10713
98030237|bnc2	cluster_4063_pilon	zinc finger protein basonuclin-2-like isoform x1	0.418057	0.131901
98018588|prp6	cluster_5936_pilon	pre-mrna-processing factor 6-like	0.41652	-0.2212
98001099|sgpl1	cluster_8678_pilon	sphingosine-1-phosphate lyase 1 isoform x1	0.416103	-0.33273
98029019|morn2	cluster_26923_pilon	morn repeat-containing protein 2-like	0.415907	-0.104753
98039773|ttc29-2	cluster_13869_pilon	tetratricopeptide repeat protein 29-like	0.415846	0.296523
98004832|nr6a1	cluster_3478_pilon	nuclear receptor subfamily 6 group a member 1 isoform x2	0.415052	0.140322
98021221|acha5-2	cluster_9612_pilon	neuronal acetylcholine receptor subunit alpha-2	0.413634	-0.0175476
98056076|dpp6	cluster_1187_pilon	dipeptidyl peptidase 4 isoform x2	0.413523	0.16196
98055589|lriq1	cluster_910_pilon	Unknown	0.413396	-0.16804
98005240|nk3r	cluster_14863_pilon	tachykinin-like peptides receptor 99d isoform x1	0.41338	0.569723
98029176|emal1-2	cluster_1126_pilon	echinoderm microtubule-associated protein-like 2 isoform x1	0.411655	0.382703
98033739|ncoa5	cluster_8042_pilon	nuclear receptor coactivator 5-like isoform x3	0.411395	-0.072703
98125828|celf2-2	cluster_12786_pilon	cugbp elav-like family member 2, partial	0.410733	0.174733
98031077|rsrc2	cluster_7056_pilon	arginine/serine-rich coiled-coil protein 2	0.41045	-0.0906791
98041501|tpm3	cluster_2442_pilon	tropomyosin isoform x7	0.40995	0.0841074
98057870|axin1	cluster_10090_pilon	axin-1 isoform x2	0.409783	-0.0685275
98150242|plpl7	cluster_639_pilon	patatin-like phospholipase domain-containing protein 7 isoform x2	0.408581	-0.159896
98026418|lanc3	cluster_6569_pilon	lanc-like protein 3	0.408513	-0.00777793
98009377|slmap	cluster_598_pilon	hypothetical protein lotgidraft_132475	0.407585	0.0971077
98056109|tcpd	cluster_4322_pilon	t-complex protein 1 subunit delta-like	0.407182	-0.0370342
98103542|bcal2-12	cluster_15784_pilon	hypothetical protein helrodraft_185489	0.406756	-0.659473
98057063|neb2	cluster_3795_pilon	uncharacterized protein loc109534285 isoform x3	0.406748	0.0621671
98057454|brwd1	cluster_53_pilon	ph-interacting protein, partial	0.406491	-0.0725242
98012894|tep1-2	cluster_3543_pilon	telomerase protein component 1	0.406063	0.334659
98002786|itb3	cluster_3626_pilon	integrin beta-1 isoform x1	0.405635	0.0800593
98032214|m3k1	cluster_3579_pilon	mitogen-activated protein kinase kinase kinase 1-like	0.405031	0.133175
98045511|pms2	cluster_23059_pilon	mismatch repair endonuclease pms2 isoform x6	0.404779	-0.381118
98041728|acsf2-12	cluster_8470_pilon	4-coumarate--coa ligase-like	0.404452	0.238074
98026564|cc170	cluster_19598_pilon	coiled-coil domain-containing protein 170-like isoform x2	0.40431	0.221553
98025783|rsh4a	cluster_10266_pilon	radial spoke head protein 4 homolog a-like isoform x2	0.40373	0.266763
98047912|mfn2	cluster_2548_pilon	mitofusin-2-like	0.403572	-0.0185997
98035021|azi1	cluster_3684_pilon	centrosomal protein of 131 kda-like isoform x1	0.403368	0.0313269
98040178|iqca1	cluster_5046_pilon	dynein regulatory complex protein 11	0.403345	0.217423
98111833|btaf1-2	cluster_18755_pilon	Unknown	0.40328	0.015966
98029235|cah6-2	cluster_18451_pilon	carbonic anhydrase 1-like	0.402818	0.264775
98039305|dkc1	cluster_7954_pilon	h/aca ribonucleoprotein complex subunit dkc1-like	0.402753	-0.217471
98028700|brca1	cluster_3745_pilon	breast cancer type 1 susceptibility protein homolog	0.40208	-0.106536
98041249|gas2	cluster_6149_pilon	growth arrest-specific protein 2-like	0.401738	0.265909
98039484|dcst2	cluster_1838_pilon	uncharacterized protein loc117290812 isoform x1	0.40155	0.0540937
98052096|titin-9	cluster_3381_pilon	muscle m-line assembly protein unc-89	0.401517	-0.236787
98056581|unc9-4	cluster_4888_pilon	hypothetical protein helrodraft_154179	0.400862	0.279218
98023573|leo1	cluster_8068_pilon	rna polymerase-associated protein leo1, partial	0.400277	-0.117014
98041404|ccd96	cluster_9306_pilon	coiled-coil domain-containing protein 96-like	0.399203	-0.0872789
98002531|xrra1	cluster_7194_pilon	x-ray radiation resistance-associated protein 1 isoform x1	0.398387	0.453903
98035230|syne1	cluster_4239_pilon	nesprin-1-like isoform x6	0.398332	0.217717
98035707|papl	cluster_16884_pilon	acid phosphatase type 7 isoform x1	0.398183	-0.0154609
98049488|tcpe	cluster_2196_pilon	t-complex protein 1 subunit epsilon	0.397987	-0.100666
98050048|plst	cluster_66_pilon	plastin-2-like isoform x1	0.397792	-0.0431631
98052808|rir1	cluster_5398_pilon	ribonucleoside-diphosphate reductase large subunit-like	0.397608	-0.123486
98014992|dnai2	cluster_3259_pilon	dynein intermediate chain 3, ciliary-like	0.396895	0.121344
98040782|2a5d	cluster_7086_pilon	serine/threonine-protein phosphatase 2a 56 kda regulatory subunit delta isoform	0.396081	-0.143175
98041582|sl9a1	cluster_7868_pilon	sodium/hydrogen exchanger 3 isoform x1	0.396046	-0.179021
98018675|po4f3	cluster_18640_pilon	inhibitory pou protein isoform x17	0.395526	0.217778
98027795|pdli7	cluster_319_pilon	uncharacterized protein loc102807114 isoform x1	0.395345	0.110727
98047088|can9-5	cluster_9318_pilon	calpain-b-like isoform x8	0.394863	-0.252425
98046965|lrc69	cluster_19444_pilon	leucine-rich repeat-containing protein 69 isoform x2	0.394775	0.0475257
98010687|tf3c3-2	cluster_1280_pilon	general transcription factor 3c polypeptide 3-like isoform x2	0.394583	-0.116522
98133238|ift88	cluster_1112_pilon	intraflagellar transport protein 88 homolog isoform x2	0.392958	0.116804
98043447|sumf2-2	cluster_17632_pilon	inactive c-alpha-formylglycine-generating enzyme 2 isoform x2	0.392945	-1.02166
98035628|tkt-2	cluster_2953_pilon	transketolase-like isoform x1	0.392747	0.14286
98056019|rock2	cluster_2831_pilon	rho-associated protein kinase 1	0.392696	-0.0392311
98058573|dysf-2	cluster_76_pilon	myoferlin-like isoform x2	0.39209	-0.0900876
98054690|lcmt2	cluster_3894_pilon	trna wybutosine-synthesizing protein 4-like	0.390527	0.138735
98050328|rs19	cluster_27725_pilon	40s ribosomal protein s19	0.390495	0.0646763
98009418|ctr1	cluster_6251_pilon	probable amino-acid permease meu22	0.389626	0.159273
98048202|sl9b2-2	cluster_1529_pilon	mitochondrial sodium/hydrogen exchanger 9b2-like	0.389566	0.23272
98125275|hpca-2	cluster_23532_pilon	neurocalcin homolog	0.38956	0.210412
98025519|emal6	cluster_7508_pilon	echinoderm microtubule-associated protein-like 6 isoform x1	0.389513	0.0483501
98010541|irx5	cluster_11901_pilon	iroquois-class homeodomain protein irx-1-like	0.38803	0.105328
98035446|hira	cluster_3050_pilon	protein hira isoform x2	0.387795	-0.127443
98001080|vata	cluster_10589_pilon	v-type proton atpase catalytic subunit a	0.387509	-0.172346
98024502|ccd39	cluster_4376_pilon	coiled-coil domain-containing protein 39-like	0.386042	0.0708142
98023606|ped1a	cluster_7672_pilon	pc-esterase domain-containing protein 1a-like	0.385422	-0.0645152
98058528|plcb4	cluster_8086_pilon	1-phosphatidylinositol 4,5-bisphosphate phosphodiesterase beta-4-like isoform x2	0.385117	-0.0811034
98045967|tbc25	cluster_2949_pilon	tbc1 domain family member 25-like	0.382999	0.0981218
98048902|zbt10	cluster_12229_pilon	Unknown	0.38295	-0.139473
98049969|cpeb1-3	cluster_5215_pilon	cytoplasmic polyadenylation element-binding protein 1-like isoform x3	0.38252	-1.16643
98010619|tmtc3	cluster_8099_pilon	Unknown	0.382086	0.30319
98023752|fa65a	cluster_10914_pilon	uncharacterized protein loc110985405 isoform x1	0.381876	0.297244
98040327|cdk13	cluster_5020_pilon	protein kinase	0.381846	-0.0995709
98039340|pr40a	cluster_3322_pilon	pre-mrna-processing factor 40 homolog b isoform x5	0.381672	-0.154759
98058846|c2d1a	cluster_1755_pilon	coiled-coil and c2 domain-containing protein 1-like	0.381634	0.026377
98046379|f149a	cluster_3459_pilon	protein fam149b1-like isoform x1	0.38131	0.230864
98005726|pcdp1	cluster_6077_pilon	cilia- and flagella-associated protein 221-like	0.380837	0.238467
98024080|efcb6-3	cluster_4943_pilon	ef-hand calcium-binding domain-containing protein 6-like	0.380039	0.425936
98106188|bsn	cluster_8896_pilon	Unknown	0.379998	0.34465
98053782|ptss1-2	cluster_15254_pilon	phosphatidylserine synthase 1-like	0.379719	-0.0190153
98015568|klf3	cluster_3444_pilon	krueppel-like factor 5 isoform x2	0.379395	0.294893
98004104|acs2l	cluster_6448_pilon	acetyl-coenzyme a synthetase 2-like, mitochondrial	0.379249	0.159827
98010549|naa16	cluster_3245_pilon	n-alpha-acetyltransferase 15, nata auxiliary subunit	0.379188	-0.119272
98041745|pa2g3	cluster_25464_pilon	uncharacterized protein loc106070272 isoform x1	0.378849	0.333774
98008802|unknown-218	cluster_23021_pilon	Unknown	0.378003	0.174024
98123442|sync	cluster_4796_pilon	asparagine--trna ligase, cytoplasmic-like isoform x1	0.377389	-0.371857
98029238|praf1	cluster_15128_pilon	prenylated rab acceptor protein 1-like	0.37638	-0.179192
98025717|kcd12	cluster_7757_pilon	btb/poz domain-containing protein kctd12-like	0.376023	0.230564
98037928|unknown-996	cluster_8371_pilon	Unknown	0.375607	0.568749
98021101|dpp3	cluster_6425_pilon	dipeptidyl peptidase 3-like isoform x1	0.375598	-0.0936848
98024717|ift57	cluster_14365_pilon	intraflagellar transport protein 57 homolog	0.375361	0.0478458
98035231|p73	cluster_3145_pilon	p63-like transcription factor	0.375207	0.0362276
98148553|lg3bp	cluster_69_pilon	metal tolerance protein 11	0.375144	-0.0926668
98034251|iqcd	cluster_9578_pilon	iq domain-containing protein d	0.374225	0.39778
98013467|kcd21	cluster_4620_pilon	Unknown	0.373365	-0.0589964
98028250|btbdj	cluster_20772_pilon	btb/poz domain-containing protein 19-like	0.372877	0.16884
98033167|clu	cluster_925_pilon	clustered mitochondria protein homolog	0.372748	-0.0817413
98057641|abca3-6	cluster_6619_pilon	atp-binding cassette sub-family a member 3-like	0.372689	0.473573
98013583|zn208	cluster_6325_pilon	uncharacterized protein loc111051595	0.372682	0.135353
98038672|atg9a	cluster_2706_pilon	autophagy-related protein 9a	0.372623	0.0181394
98027744|pls3-2	cluster_22868_pilon	phospholipid scramblase 2-like	0.372556	-0.23338
98000370|txd11	cluster_2825_pilon	thioredoxin domain-containing protein 11-like	0.372268	-0.820134
98138018|g3st1-5	cluster_18434_pilon	galactosylceramide sulfotransferase-like	0.370937	0.65982
98011665|brac	cluster_3036_pilon	brachyury protein homolog a, partial	0.369763	1.12747
98058416|bi2l1	cluster_13271_pilon	brain-specific angiogenesis inhibitor 1-associated protein 2	0.369684	0.174828
98029911|ap2b	cluster_6510_pilon	transcription factor ap-2-alpha	0.36959	-0.355787
98000580|gtpb2	cluster_16338_pilon	gtp-binding protein 2 isoform x2	0.369452	-0.351502
98045358|cntln	cluster_2096_pilon	centlein-like	0.367865	0.00849705
98034708|ankf1	cluster_518_pilon	ankyrin repeat and fibronectin type-iii domain-containing protein 1-like isoform x2	0.367679	0.215442
98008634|foxf1	cluster_8936_pilon	forkhead box protein f1-like	0.367651	-0.369377
98055735|b3a3	cluster_5815_pilon	anion exchange protein 2 isoform x3	0.367018	-0.0740961
98049121|ytdc2-2	cluster_2397_pilon	3'-5' rna helicase ythdc2-like	0.363766	-0.299806
98030173|cah12	cluster_5246_pilon	carbonic anhydrase-related protein-like	0.363512	-0.236885
98037092|ada10-4	cluster_1825_pilon	disintegrin and metalloproteinase domain-containing protein 10 precursor	0.363148	0.178983
98025722|ccd81	cluster_8930_pilon	coiled-coil domain-containing protein 81-like isoform x4	0.363052	0.32611
98050651|cdkl2	cluster_7375_pilon	cyclin-dependent kinase-like 2 isoform x2	0.362906	0.465138
98027578|unknown-707	cluster_2087_pilon	trichohyalin	0.362303	0.164211
98034086|cski1	cluster_763_pilon	caskin-2 isoform x4	0.362212	0.419146
98016533|paps2	cluster_1201_pilon	bifunctional 3'-phosphoadenosine 5'-phosphosulfate synthase-like isoform x5	0.361693	0.0709945
98023095|cn16b	cluster_8855_pilon	leucine-rich repeat-containing protein 74a-like	0.361538	0.589446
98027335|catd	cluster_8592_pilon	lysosomal aspartic protease	0.361103	-0.0298773
98134336|bglr-2	cluster_5166_pilon	beta-glucuronidase	0.360572	0.197687
98043525|s38aa	cluster_430_pilon	putative sodium-coupled neutral amino acid transporter 10	0.360016	0.0909511
98055171|fbt-2	cluster_4682_pilon	probable folate-biopterin transporter 4	0.359809	0.010048
98052366|myh13	cluster_7617_pilon	Unknown	0.359521	0.329066
98043605|acsf4	cluster_5198_pilon	putative acyl-activating enzyme 19 isoform x2	0.35922	-0.117339
98040266|abcf3	cluster_8990_pilon	atp-binding cassette sub-family f member 3 isoform x1	0.359139	0.130974
98017895|copd	cluster_6063_pilon	coatomer subunit delta	0.359043	0.00293756
98037934|mknk2	cluster_380_pilon	map kinase-interacting serine/threonine-protein kinase 1-like isoform x4	0.358504	0.0400578
98043197|tmf1	cluster_131_pilon	tata element modulatory factor-like isoform x2	0.357607	-0.0596079
98006783|ferm1	cluster_1634_pilon	fermitin family homolog 2 isoform x2	0.357396	0.0043782
98004277|smca5	cluster_1022_pilon	swi/snf-related matrix-associated actin-dependent regulator of chromatin subfamily a member 5	0.35723	-0.183371
98053899|zn778	cluster_4593_pilon	gastrula zinc finger protein xlcgf57.1	0.357202	-0.285861
98043784|pi3r4-2	cluster_1239_pilon	phosphoinositide 3-kinase regulatory subunit 4	0.356485	0.00956983
98013388|pdzd4	cluster_5338_pilon	pdz domain-containing ring finger protein 4-like	0.356424	0.204813
98048080|parp4	cluster_5695_pilon	poly	0.356072	0.172257
98045491|k6pf	cluster_6243_pilon	atp-dependent 6-phosphofructokinase, platelet type-like isoform x2	0.355561	-0.122502
98037966|epha7	cluster_2216_pilon	ephrin type-b receptor 1-b isoform x3	0.355377	0.127495
98055964|rab3b-2	cluster_5774_pilon	ras-related protein rab-39b-like	0.354566	0.374294
98007366|armc3	cluster_782_pilon	armadillo repeat-containing protein 3-like	0.354565	0.424564
98051979|mipo1	cluster_4353_pilon	mirror-image polydactyly gene 1 protein	0.35445	0.196818
98045866|k132l	cluster_6127_pilon	upf0577 protein kiaa1324-like	0.353917	0.140647
98041877|unknown-1126	cluster_3451_pilon	neurofilament heavy polypeptide isoform x2	0.353324	0.483852
98032921|chle	cluster_14477_pilon	acetylcholinesterase-like	0.352646	0.0117995
98049436|ccnt2-2	cluster_5536_pilon	cyclin-t1-like	0.352185	-0.281393
98009389|ppm1b	cluster_18546_pilon	protein phosphatase 1a-like isoform x2	0.351691	-0.0998803
98058501|ptprn	cluster_67_pilon	receptor-type tyrosine-protein phosphatase n2 isoform x2	0.350887	0.134647
98031905|adda-2	cluster_1564_pilon	hypothetical protein lotgidraft_115246	0.350414	-0.0498644
98006013|maat1	cluster_6142_pilon	protein maats1-like	0.349504	0.208555
98119670|kad7	cluster_4452_pilon	adenylate kinase 7-like	0.349139	0.422666
98052410|gcyb2	cluster_16477_pilon	guanylate cyclase soluble subunit beta-2-like isoform x1	0.348988	-0.101789
98010816|top3b	cluster_13152_pilon	dna topoisomerase 3-beta-1	0.348565	-0.244766
98111657|unknown-2489	cluster_26387_pilon	Unknown	0.348353	-0.0186128
98059466|med18	cluster_9255_pilon	protein phosphatase 2c-like domain-containing protein 1	0.348179	-0.0472616
98027521|tgm1	cluster_3123_pilon	protein-glutamine gamma-glutamyltransferase k-like	0.348084	-0.176752
98029744|ma2a2	cluster_5096_pilon	alpha-mannosidase 2-like	0.347726	-0.33065
98034826|unknown-909	cluster_22519_pilon	Unknown	0.347341	0.200224
98024161|ndf1	cluster_21562_pilon	neurogenic differentiation factor 1	0.347073	0.28608
98050575|tm9s4	cluster_6099_pilon	transmembrane 9 superfamily member 4-like	0.346188	-0.0661002
98005727|xrn2	cluster_4437_pilon	5'-3' exoribonuclease 2-like isoform x3	0.345902	-0.214773
98007166|hnf4a	cluster_6799_pilon	hepatocyte nuclear factor 4-gamma isoform x4	0.345895	0.39701
98024994|crim1	cluster_20052_pilon	uncharacterized protein loc106466591 isoform x1	0.345674	0.192707
98035575|rhes-2	cluster_10189_pilon	gtp-binding protein rhes-like	0.345439	0.154071
98031508|va0d1	cluster_14331_pilon	v-type proton atpase subunit d	0.344704	-0.0309496
98036768|efc12	cluster_3230_pilon	ef-hand calcium-binding domain-containing protein 12-like	0.344694	0.41773
98030720|rsph1-2	cluster_22896_pilon	radial spoke head 1 homolog isoform x4	0.344371	0.22888
98114333|ptbp3	cluster_1773_pilon	polypyrimidine tract-binding protein 1-like isoform x5	0.343602	-0.379053
98022754|cbs	cluster_12122_pilon	hypothetical protein triaddraft_30632	0.342111	0.314042
98011077|sr140	cluster_2570_pilon	u2 snrnp-associated surp motif-containing protein-like	0.341706	-0.164075
98056079|vp13c	cluster_9311_pilon	vacuolar protein sorting 13 homolog a l homeolog	0.341618	-0.0203112
98006724|unknown-160	cluster_3705_pilon	Unknown	0.340856	-0.0189856
98004942|scaf8	cluster_10443_pilon	low quality protein: protein scaf8	0.339875	-0.157317
98007519|ift81	cluster_4953_pilon	intraflagellar transport protein 81 homolog isoform x6	0.339684	0.121759
98030530|unknown-791	cluster_16616_pilon	uncharacterized protein loc117112247	0.339216	0.302046
98051536|tgfa1	cluster_4754_pilon	transforming growth factor-beta receptor-associated protein 1-like	0.339193	-0.186016
98042327|dpyl2-2	cluster_3069_pilon	dihydropyrimidinase-like	0.338797	-0.100529
98011952|kif11	cluster_2645_pilon	kinesin-like protein kif11	0.338521	-0.64734
98008345|s28a1	cluster_10986_pilon	solute carrier family 28 member 3-like isoform x5	0.337773	-0.192403
98044360|lis1	cluster_6120_pilon	platelet-activating factor acetylhydrolase ib subunit alpha	0.337462	-0.0722274
98031805|zn367	cluster_2024_pilon	zinc finger protein 367-like	0.337402	0.341548
98048242|ccd13	cluster_2044_pilon	coiled-coil domain-containing protein 13-like	0.33673	-0.0182948
98015959|cc125	cluster_7586_pilon	coiled-coil domain-containing protein 125-like isoform x2	0.33606	-0.530786
98007379|acha7	cluster_1865_pilon	neuronal acetylcholine receptor subunit alpha-10-like	0.33566	-0.0168623
98005206|mpdz	cluster_4186_pilon	inad-like protein	0.334519	0.272291
98132581|unknown-3904	cluster_5816_pilon	uncharacterized protein loc111331491	0.334262	0.942889
98043068|ubac1	cluster_4772_pilon	ubiquitin-associated domain-containing protein 1	0.333454	0.111873
98018781|ell	cluster_14434_pilon	rna polymerase ii elongation factor ell	0.332907	-0.0958312
98057206|pop1	cluster_5382_pilon	ribonucleases p/mrp protein subunit pop1	0.332438	-0.125707
98004005|unknown-91	cluster_16655_pilon	uncharacterized protein loc100371449	0.332187	0.146377
98030612|lrp1b-5	cluster_3350_pilon	low-density lipoprotein receptor-related protein 2-like	0.331613	-1.69497
98035705|strum	cluster_3406_pilon	low quality protein: wash complex subunit 5	0.331612	-0.0620275
98054666|unknown-1443	cluster_6960_pilon	uncharacterized protein loc102808036	0.330619	0.0928553
98054891|at2b4	cluster_2438_pilon	plasma membrane calcium-transporting atpase 3 isoform x5	0.330396	-0.0108491
98045475|nemf	cluster_4869_pilon	nuclear export mediator factor nemf-like	0.330314	-0.0605798
98049878|ccd40	cluster_2972_pilon	coiled-coil domain-containing protein 40 isoform x2	0.330112	0.0941062
98058177|ki26b	cluster_2456_pilon	kinesin-like protein kif26b, partial	0.330089	0.162915
98030894|lztr1	cluster_741_pilon	leucine-zipper-like transcriptional regulator 1	0.329809	0.00786919
98039498|canb1-3	cluster_21490_pilon	calcineurin subunit b-like	0.329409	0.45167
98001163|snpc4	cluster_1387_pilon	snrna-activating protein complex subunit 4	0.328404	-0.179021
98036514|sdcg8	cluster_5513_pilon	serologically defined colon cancer antigen 8 homolog isoform x2	0.328142	-0.10253
98042550|cc154	cluster_5213_pilon	coiled-coil domain-containing protein 154-like isoform x1	0.327495	-0.0580491
98051894|unknown-1364	cluster_4188_pilon	Unknown	0.327398	0.0715088
98010548|ankl1	cluster_2592_pilon	ankyrin repeat and lem domain-containing protein 1	0.327183	0.108899
98030169|npc1-5	cluster_4166_pilon	protein patched homolog 1	0.326587	0.232822
98013318|mdhm	cluster_14181_pilon	malate dehydrogenase, mitochondrial	0.32637	-0.0423182
98136225|anr28	cluster_9382_pilon	serine/threonine-protein phosphatase 6 regulatory ankyrin repeat subunit a-like	0.326356	0.131595
98023662|psd3	cluster_2307_pilon	ph and sec7 domain-containing protein 1-like	0.326353	0.0155313
98036523|bicd1	cluster_2917_pilon	protein bicaudal d homolog 2-like isoform x2	0.325585	0.0360602
98030230|nagt1-2	cluster_5132_pilon	sodium-dependent glucose transporter 1a	0.325365	0.438238
98007243|lrrc3	cluster_1999_pilon	leucine-rich repeat-containing protein 3b-like	0.325047	0.577435
98014988|syt1-3	cluster_12067_pilon	synaptotagmin va isoform x1	0.324543	0.044402
98057665|rlgpb	cluster_7128_pilon	ral gtpase-activating protein subunit beta-like	0.323898	-0.0191099
98037953|dctd	cluster_20155_pilon	deoxycytidylate deaminase isoform x1	0.323804	-0.265031
98055936|dsg4	cluster_4903_pilon	receptor-type tyrosine-protein phosphatase h-like isoform x1	0.323561	0.0947744
98138024|ptn14	cluster_6175_pilon	tyrosine-protein phosphatase non-receptor type 14-like isoform x1	0.323549	0.811013
98020308|vang1	cluster_1715_pilon	vang-like protein 2-like isoform x1	0.323446	0.140079
98150060|ttll8	cluster_2739_pilon	tubulin monoglycylase ttll3-like	0.323222	-0.178472
98036720|mms19	cluster_903_pilon	mms19 nucleotide excision repair protein homolog, partial	0.321874	-0.133817
98039078|kpym	cluster_13978_pilon	pyruvate kinase pkm-like	0.321458	-0.366354
98051966|ppr42	cluster_6094_pilon	protein phosphatase 1 regulatory subunit 42 isoform x9	0.321407	0.0279589
98028483|bptf	cluster_2053_pilon	nucleosome-remodeling factor subunit nurf301	0.321112	-0.129527
98057719|pipna	cluster_22935_pilon	phosphatidylinositol transfer protein beta isoform isoform x1	0.320754	0.0495691
98036904|nk3r-2	cluster_14105_pilon	ryamide receptor-like	0.320471	0.24592
98004405|g3p	cluster_1918_pilon	glyceraldehyde-3-phosphate dehydrogenase	0.319178	-0.106463
98051790|kat6a-2	cluster_3879_pilon	histone acetyltransferase kat6a-like	0.318955	-0.0736485
98133466|klh10-3	cluster_13965_pilon	kelch-like protein 10	0.316312	-0.78922
98051541|cc105	cluster_12687_pilon	coiled-coil domain-containing protein 105	0.316182	0.279625
98016876|ce048	cluster_25405_pilon	testis-expressed protein 43-like isoform x2	0.316182	0.0100071
98031269|mia40	cluster_21654_pilon	Unknown	0.315907	-0.0597918
98039104|cnot2	cluster_4479_pilon	ccr4-not transcription complex subunit 2	0.315657	-0.0764806
98006322|es8l1	cluster_4399_pilon	epidermal growth factor receptor kinase substrate 8-like protein 1	0.315617	0.309392
98006788|cc177	cluster_920_pilon	low quality protein: coiled-coil domain-containing protein 177	0.315575	0.396558
98015234|hip1	cluster_3944_pilon	huntington interacting protein related 1 isoform x1	0.315496	-0.227037
98045117|iqck	cluster_9110_pilon	iq domain-containing protein k-like isoform x1	0.315028	0.0347768
98042035|cb061	cluster_15843_pilon	protein stpg4-like isoform x2	0.314879	-0.366218
98002053|arp3b	cluster_5654_pilon	actin-related protein 3-a-like	0.314174	-0.027
98055006|foxp2	cluster_219_pilon	hypothetical protein lotgidraft_54435, partial	0.313678	-0.0431956
98038556|adat3	cluster_24873_pilon	probable inactive trna-specific adenosine deaminase-like protein 3 isoform x1	0.313528	-0.0199102
98014135|if122	cluster_8397_pilon	intraflagellar transport protein 122 homolog	0.313506	-0.0195095
98042949|trim3-6	cluster_21999_pilon	ring finger protein nhl-1 isoform x1	0.31343	0.290841
98054788|frm4a	cluster_9423_pilon	ferm domain-containing protein 4a-like, partial	0.313345	0.128705
98013381|ci117	cluster_3250_pilon	cilia- and flagella-associated protein 157 isoform x1	0.313251	0.232089
98048641|nckx4-2	cluster_3649_pilon	sodium/potassium/calcium exchanger 1-like isoform x2	0.310778	0.111531
98034879|neu1b	cluster_11824_pilon	uncharacterized protein loc110973943	0.310613	1.92747
98056863|myt1l	cluster_1811_pilon	myelin transcription factor 1-like protein, partial	0.309875	-0.339518
98034449|kmt2c	cluster_8535_pilon	histone-lysine n-methyltransferase 2c-like	0.309554	-0.0934817
98051237|ml12b-2	cluster_13121_pilon	myosin regulatory light chain 12b-like	0.309321	-0.000981738
98023883|ntcp2-2	cluster_4837_pilon	ileal sodium/bile acid cotransporter	0.309243	0.151323
98047132|rab14-3	cluster_20317_pilon	ras-related protein rab-14	0.308624	-0.0588776
98048084|retst	cluster_6485_pilon	hypothetical protein lotgidraft_198008	0.308569	0.285172
98030399|dyr1a	cluster_3085_pilon	dual specificity tyrosine-phosphorylation-regulated kinase 1a-like isoform x2	0.306838	0.0249883
98012775|mylk4	cluster_10289_pilon	myosin light chain kinase 2, skeletal/cardiac muscle-like	0.306787	0.187673
98058841|acbg2	cluster_3325_pilon	long-chain-fatty-acid--coa ligase acsbg2-like isoform x1	0.30609	-0.180732
98027500|cac1c	cluster_20306_pilon	uncharacterized protein loc103180571	0.305578	-0.170063
98128642|cc181	cluster_8985_pilon	coiled-coil domain-containing protein 181-like isoform x4	0.305356	0.251091
98059126|s18b1-46	cluster_12610_pilon	mfs-type transporter slc18b1-like isoform x2	0.305185	0.27883
98029579|arel1	cluster_5257_pilon	apoptosis-resistant e3 ubiquitin protein ligase 1-like	0.305061	-0.0167266
98046536|trpv6-2	cluster_7307_pilon	transient receptor potential cation channel subfamily v member 5 isoform x9	0.304595	-0.189269
98028819|ma2b1	cluster_1512_pilon	lysosomal alpha-mannosidase	0.304312	0.102218
98047043|cndp2-3	cluster_6187_pilon	cytosolic non-specific dipeptidase isoform x2	0.304298	0.091093
98058934|ytdc1	cluster_3214_pilon	yth domain-containing protein 1	0.304283	-0.0381921
98038566|aldoc	cluster_10182_pilon	fructose-bisphosphate aldolase a	0.304189	0.00159205
98041748|gulp1	cluster_26752_pilon	ptb domain-containing engulfment adapter protein 1-like isoform x4	0.304137	0.231937
98005743|galt1	cluster_7596_pilon	polypeptide n-acetylgalactosaminyltransferase 13-like	0.304064	0.201082
98040413|cep72-2	cluster_10472_pilon	centrosomal protein of 72 kda-like isoform x3	0.303394	0.0246785
98036705|coro6-2	cluster_10378_pilon	coronin-2b-like isoform x1	0.303083	-0.00679963
98034904|call5-5	cluster_15197_pilon	calmodulin	0.302581	0.391073
98047009|vps11	cluster_538_pilon	vacuolar protein sorting-associated protein 11 homolog	0.302272	-0.101362
98006572|zn202	cluster_1475_pilon	zinc finger protein 501-like, partial	0.301801	-0.0476844
98016970|exoc1	cluster_2980_pilon	Unknown	0.300999	0.268682
98019220|ndkb-2	cluster_13332_pilon	nucleoside diphosphate kinase-like	0.300901	-0.0728675
98028781|map2	cluster_17282_pilon	methionine aminopeptidase 2	0.300397	-0.0153952
98019367|otop2	cluster_2517_pilon	otopetrin-2-like isoform x2	0.300009	0.294286
98035595|st17a	cluster_3462_pilon	serine/threonine-protein kinase 17a	0.299918	0.181402
98021946|svop-3	cluster_12027_pilon	putative transporter svop-1	0.299138	-0.774043
98038828|snp23	cluster_26047_pilon	synaptosomal-associated protein 23 isoform x1	0.298609	0.0502453
98023278|lipa1	cluster_5288_pilon	liprin-alpha-1-like isoform x6	0.298469	0.114917
98026140|anr53	cluster_10671_pilon	ankyrin repeat domain-containing protein 24-like	0.29846	0.374446
98041789|gmfg	cluster_16420_pilon	actin-depolymerizing factor 1-like	0.298349	-0.144578
98031569|nmrl1	cluster_12176_pilon	nmra-like family domain-containing protein 1-like	0.297389	0.287341
98054182|us6nl	cluster_1477_pilon	usp6 n-terminal-like protein	0.297268	-0.089982
98025706|ulk1-2	cluster_2544_pilon	hypothetical protein triaddraft_29099, partial	0.296557	0.0297829
98041922|5ht1e	cluster_10574_pilon	probable muscarinic acetylcholine receptor gar-2-like	0.296125	-0.0185749
98013752|klc2	cluster_3883_pilon	kinesin light chain isoform 4	0.296007	-0.136348
98021427|atty	cluster_15449_pilon	tyrosine aminotransferase	0.295554	0.31603
98024776|zrab2	cluster_19819_pilon	zinc finger ran-binding domain-containing protein 2-like	0.295099	0.139865
98004089|xpot	cluster_5274_pilon	exportin-t isoform x2	0.294476	-0.324595
98006407|gsk3b	cluster_12106_pilon	glycogen synthase kinase-3 beta-like isoform x1	0.294461	-0.00428476
98001949|zn234	cluster_512_pilon	microtubule-associated protein futsch-like	0.293054	0.0553008
98029681|naf1	cluster_2479_pilon	h/aca ribonucleoprotein complex non-core subunit naf1-like	0.292364	-0.130314
98033170|calm-28	cluster_6280_pilon	flagellar calcium-binding protein-like	0.292279	0.221746
98021901|nckx4	cluster_6682_pilon	sodium/potassium/calcium exchanger 4-like	0.292058	0.397591
98050000|efhc1	cluster_9536_pilon	ef-hand domain-containing protein 1	0.291985	0.285417
98022839|sap	cluster_325_pilon	progranulin homolog	0.291354	-0.049889
98009626|trio	cluster_6634_pilon	kalirin-like, partial	0.29002	-0.145024
98048306|unknown-1299	cluster_4007_pilon	Unknown	0.289796	0.670145
98033410|rbpms	cluster_2623_pilon	u1 small nuclear ribonucleoprotein a-like isoform x3	0.289687	0.132739
98008221|taok1	cluster_6745_pilon	serine/threonine-protein kinase tao1-a	0.289489	-0.059266
98018522|parp1	cluster_574_pilon	poly(adp-ribose) polymerase catalytic domain protein	0.28891	-0.257073
98029548|nicn1	cluster_18460_pilon	nicolin-1-like isoform x2	0.28839	0.134594
98018407|lrc10	cluster_24127_pilon	malignant fibrous histiocytoma-amplified sequence 1 homolog	0.287929	0.444375
98042073|nfya	cluster_21115_pilon	nuclear transcription factor y subunit alpha	0.287593	0.151234
98017331|naca	cluster_13335_pilon	nascent polypeptide-associated complex subunit alpha	0.287527	0.0213075
98025863|tatd2	cluster_3248_pilon	putative deoxyribonuclease tatdn2	0.287454	-0.138998
98015570|tadbp	cluster_2892_pilon	tar dna binding protein l homeolog	0.287429	0.159861
98137525|nrf6-5	cluster_7488_pilon	nose resistant to fluoxetine protein 6-like	0.287112	0.0782845
98054882|foxj1	cluster_1659_pilon	forkhead box protein j1.2-like	0.286982	0.303666
98025936|dhtk1	cluster_6303_pilon	probable 2-oxoglutarate dehydrogenase e1 component dhktd1, mitochondrial	0.2868	-0.0169544
98045553|wasl-2	cluster_10196_pilon	wiskott-aldrich syndrome protein-like	0.286798	0.255743
98038834|ari3a	cluster_9251_pilon	hypothetical protein helrodraft_122964, partial	0.285966	-0.282634
98011041|gpsm2	cluster_15084_pilon	g-protein-signaling modulator 2-like	0.285706	0.0113738
98025324|galt4	cluster_10165_pilon	polypeptide n-acetylgalactosaminyltransferase 13-like	0.28556	-0.0523897
98043895|ttc7b	cluster_4696_pilon	tetratricopeptide repeat protein 7b-like isoform x2	0.2851	-0.148259
98058160|cc180	cluster_4665_pilon	coiled-coil domain-containing protein 180	0.284821	0.3796
98018478|elf5	cluster_4650_pilon	ets-related transcription factor elf-5-like, partial	0.284669	0.586515
98017174|pknx2	cluster_1618_pilon	low quality protein: homeobox protein pknox2	0.284462	-0.056435
98014950|fos	cluster_18467_pilon	Unknown	0.284317	0.00489784
98002377|ubp37	cluster_3215_pilon	low quality protein: ubiquitin carboxyl-terminal hydrolase 37-like	0.284234	-0.234472
98025565|hpcl1-2	cluster_14165_pilon	neurocalcin homolog isoform x1	0.283292	-0.0584219
98041408|fkbp5	cluster_4931_pilon	peptidyl-prolyl cis-trans isomerase fkbp4	0.283096	-0.0750273
98037802|cc157	cluster_986_pilon	coiled-coil domain-containing protein 157 isoform x2	0.28207	0.288803
98107499|meis1	cluster_5019_pilon	homeobox protein meis2b isoform x5	0.281828	0.108157
98030637|nec1	cluster_8736_pilon	pc3-like endoprotease variant b	0.281568	-0.0851588
98058328|polk	cluster_8657_pilon	dna polymerase kappa	0.281236	-0.159906
98020640|tgif2	cluster_23223_pilon	hypothetical protein lotgidraft_234569	0.281122	-0.340558
98057929|zbbx	cluster_6721_pilon	zinc finger b-box domain-containing protein 1-like isoform x1	0.280113	-0.294272
98015274|ercc5	cluster_4253_pilon	dna repair protein complementing xp-g cells homolog isoform x1	0.279533	0.139948
98019115|echa	cluster_2613_pilon	trifunctional enzyme subunit alpha, mitochondrial-like	0.278978	-0.108545
98012293|ep15r	cluster_8959_pilon	epidermal growth factor receptor substrate 15-like 1 isoform x1	0.278878	-0.209168
98053851|cmc1	cluster_7380_pilon	glyoxalase 3	0.278737	0.525809
98025909|sap3-4	cluster_9277_pilon	ganglioside gm2 activator	0.278046	0.106216
98042860|cnbd2-2	cluster_5765_pilon	uncharacterized protein loc106072610	0.278035	0.204474
98049262|zbt26	cluster_10638_pilon	Unknown	0.27702	-0.134601
98037641|ssrp1-2	cluster_4577_pilon	fact complex subunit ssrp1 isoform x2	0.276808	-0.14298
98044065|gbrl2	cluster_12859_pilon	gamma-aminobutyric acid receptor-associated protein-like 2	0.276407	0.179897
98014606|unknown-383	cluster_15948_pilon	Unknown	0.275404	0.205382
98046565|kcnq5	cluster_3843_pilon	potassium voltage-gated channel subfamily kqt member 4 isoform x3	0.274951	-0.0188564
98014053|rs4x	cluster_484_pilon	40s ribosomal protein s4, y	0.274203	0.0286621
98024635|f161b-2	cluster_13954_pilon	protein fam161a	0.274182	0.220764
98054778|ano4-2	cluster_2278_pilon	anoctamin-4-like isoform x6	0.274088	-0.104816
98020775|zfr2-2	cluster_6123_pilon	zinc finger rna-binding protein 2 isoform x4	0.27235	0.00593809
98028182|lmna	cluster_7442_pilon	lamin isoform x3	0.272277	-0.0298705
98017865|my18a	cluster_9005_pilon	unconventional myosin-xviiia-like isoform x4	0.272114	0.113107
98051854|chd3	cluster_3004_pilon	chromodomain-helicase-dna-binding protein 5-like isoform x1	0.271462	-0.126007
98146086|asic1-2	cluster_11427_pilon	acid-sensing ion channel 3	0.27089	-1.19791
98004818|co4a2-2	cluster_10918_pilon	collagen alpha-1(xiii) chain-like isoform x8	0.27068	0
98057678|unknown-1554	cluster_11299_pilon	Unknown	0.27047	0.443783
98019094|c2d2a	cluster_552_pilon	coiled-coil and c2 domain-containing protein 2a-like isoform x3	0.270469	0.133212
98045442|eif3b	cluster_4397_pilon	eukaryotic translation initiation factor 3 subunit b	0.269882	0.126881
98024117|zer1	cluster_19338_pilon	protein zer-1 homolog	0.269306	0.015207
98054705|dyh8	cluster_3465_pilon	dynein heavy chain 5, axonemal-like isoform x1	0.26912	0.56283
98007624|wdr27	cluster_4693_pilon	wd repeat-containing protein 27-like	0.269004	0.0202083
98015945|ptges	cluster_24854_pilon	microsomal glutathione s-transferase 1	0.268903	-0.178795
98042885|tm181	cluster_17808_pilon	transmembrane protein 181 isoform x1	0.268849	-0.429426
98052451|p4ha2	cluster_5296_pilon	prolyl 4-hydroxylase subunit alpha-1-like isoform x1	0.268799	-0.0176209
98050440|gcp5	cluster_2142_pilon	gamma-tubulin complex component 5 isoform x3	0.267426	-0.0179303
98022704|psmd3	cluster_12424_pilon	26s proteasome non-atpase regulatory subunit 3-like	0.267077	-0.028487
98055969|pard3-3	cluster_9572_pilon	Unknown	0.266968	-0.0654136
98031986|lriq3	cluster_11278_pilon	uncharacterized protein loc118421315 isoform x1	0.265585	0.12784
98035143|mdhc-2	cluster_3595_pilon	malate dehydrogenase, cytoplasmic	0.265565	-0.0655935
98054750|zeb2	cluster_2263_pilon	zinc finger e-box-binding homeobox 2-like	0.263781	0.388625
98025172|metk1	cluster_8047_pilon	s-adenosylmethionine synthase-like	0.263421	0.0691444
98040497|robo2-2	cluster_1329_pilon	protein sax-3 isoform x3	0.262315	0.126137
98059054|calm-45	cluster_6552_pilon	low quality protein: calmodulin-alpha-like	0.261677	0.352343
98004321|nckx5-2	cluster_3409_pilon	sodium/potassium/calcium exchanger nckx30c-like	0.261464	-0.0656954
98050032|ndus1	cluster_908_pilon	nadh-ubiquinone oxidoreductase 75 kda subunit, mitochondrial-like	0.261122	-0.00577505
98045353|s22a1-4	cluster_3997_pilon	organic cation transporter protein-like	0.261058	0.35591
98007447|vps4a	cluster_10903_pilon	vacuolar protein sorting-associated protein 4a isoform x2	0.260782	0.112206
98012739|eya1	cluster_6157_pilon	eyes absent homolog 2 isoform x2	0.260285	-0.0167129
98037599|vps16	cluster_4206_pilon	vacuolar protein sorting-associated protein 16 homolog isoform x1	0.260241	-0.256256
98033722|acha3-2	cluster_4576_pilon	neuronal acetylcholine receptor subunit alpha-10	0.259502	0.144405
98015126|gp112-3	cluster_4972_pilon	probable g-protein coupled receptor 112-like	0.259231	0.15171
98012443|stxb1	cluster_13013_pilon	syntaxin-binding protein 1 isoform x2	0.258812	0.0174821
98047304|galt1-2	cluster_7046_pilon	polypeptide n-acetylgalactosaminyltransferase 13 isoform x1	0.257601	-0.0871035
98055380|prom1-5	cluster_4136_pilon	Unknown	0.257309	0.322735
98049492|cnot3	cluster_1843_pilon	ccr4-not transcription complex subunit 3-like isoform x2	0.256625	-0.0190629
98002917|a1cf	cluster_4646_pilon	apobec1 complementation factor-like isoform x5	0.256236	-0.683148
98013196|flii	cluster_5396_pilon	protein flightless-1	0.256188	-0.0427782
98032580|ipo11	cluster_5076_pilon	importin-11	0.255591	-0.0168559
98008982|atg7	cluster_4001_pilon	ubiquitin-like modifier-activating enzyme atg7	0.255491	0.12487
98040994|spb1	cluster_3785_pilon	pre-rrna processing protein ftsj3-like	0.255365	-0.0733302
98012449|mgap	cluster_4984_pilon	Unknown	0.255359	-0.241518
98055603|krt36	cluster_6605_pilon	filamin-a-like	0.255071	0.318228
98005647|kcc2d	cluster_1770_pilon	calcium/calmodulin-dependent protein kinase type ii delta chain isoform x3	0.254359	0.0216565
98050151|sias	cluster_5969_pilon	sialic acid synthase	0.2542	-0.0991585
98053427|ubp5	cluster_1019_pilon	ubiquitin carboxyl-terminal hydrolase 5	0.253776	-0.136829
98005818|tekt1	cluster_6540_pilon	tektin-1-like	0.253579	0.357334
98023352|syep	cluster_255_pilon	bifunctional glutamate/proline--trna ligase isoform x1	0.253452	-0.129971
98056914|lipb2	cluster_1265_pilon	kazrin-a-like	0.253408	-0.0542962
98055594|zc3h6-2	cluster_74_pilon	zinc finger ccch domain-containing protein 8, partial	0.252772	0.12254
98022543|top1-2	cluster_22637_pilon	Unknown	0.252528	0.439837
98019412|unknown-493	cluster_23665_pilon	uncharacterized protein loc109465496	0.252418	1.26434
98012239|mtmr2	cluster_666_pilon	myotubularin-like isoform x2	0.252157	0.0296119
98011584|rwd2b	cluster_6870_pilon	rwd domain-containing protein 2b-like	0.252087	-0.150455
98121011|ce152	cluster_6728_pilon	centrosomal protein of 152 kda-like isoform x3	0.251982	-0.114404
98003001|rbm38	cluster_15631_pilon	rna-binding protein 24-like isoform x1	0.251906	-0.118814
98022193|sh3g2	cluster_20836_pilon	endophilin-a2-like	0.251648	0.172006
98057237|mok-2	cluster_12957_pilon	mapk/mak/mrk overlapping kinase-like isoform x2	0.251574	0.386062
98034607|kcnk1	cluster_1308_pilon	potassium channel subfamily k member 1-like	0.251434	0.294893
98058549|prom1-6	cluster_15662_pilon	Unknown	0.251104	0.0477859
98028689|svop-4	cluster_10451_pilon	synaptic vesicle 2-related protein-like isoform x2	0.250931	0.0020375
98137954|fhl2-8	cluster_21788_pilon	four and a half lim domains protein 2-like	0.250744	0.716267
98017656|mpp8	cluster_4562_pilon	m-phase phosphoprotein 8-like	0.25016	-0.0173549
98038447|unknown-1016	cluster_20600_pilon	Unknown	0.249921	0.596894
98019859|unknown-504	cluster_3063_pilon	Unknown	0.249821	0.306643
98036396|srpk3-2	cluster_1352_pilon	srsf protein kinase 1-like	0.249816	0.0147839
98017739|marf1	cluster_2603_pilon	meiosis regulator and mrna stability factor 1-like isoform x5	0.249662	-0.0185208
98041105|spsb1	cluster_857_pilon	spry domain-containing socs box protein 1-like	0.249465	0.204272
98023891|ino1	cluster_1212_pilon	inositol-3-phosphate synthase 1-a-like isoform x1	0.249363	0.082922
98011240|ctbl1-2	cluster_15318_pilon	testis-expressed protein 26-like	0.249262	0.387045
98161740|mypt1	cluster_5807_pilon	protein phosphatase 1 regulatory subunit 12c isoform x8	0.248941	-0.283482
98038057|hs90a	cluster_3449_pilon	heat shock protein 83	0.248647	0.0159582
98012790|syim	cluster_5556_pilon	isoleucine--trna ligase, chloroplastic/mitochondrial isoform x2	0.248261	-0.171911
98003406|arf1-2	cluster_11523_pilon	adp-ribosylation factor 1-like	0.248139	0.0318197
98011439|5ht1d-2	cluster_7785_pilon	probable g-protein coupled receptor no18	0.247206	0.101571
98000109|spns1	cluster_7023_pilon	protein spinster homolog 1-like isoform x1	0.246977	0.243493
98059042|cdkl5	cluster_11228_pilon	cyclin-dependent kinase-like 5 isoform x3	0.246942	0.0531835
98042032|stpg2	cluster_11332_pilon	sperm-tail pg-rich repeat-containing protein 2-like	0.24683	0.50607
98144157|arhg7	cluster_3787_pilon	rho guanine nucleotide exchange factor 7-like isoform x1	0.246754	0.0630332
98041237|letm1	cluster_5642_pilon	letm1 and ef-hand domain-containing protein 1, mitochondrial isoform x4	0.246445	-0.126926
98137199|ppib-3	cluster_10027_pilon	peptidyl-prolyl cis-trans isomerase b-like	0.245606	0.0210077
98017040|kif12	cluster_6079_pilon	kinesin-like protein kif12 isoform x3	0.2453	0.27101
98009914|lmbd2	cluster_2936_pilon	g-protein coupled receptor-associated protein lmbrd2-like isoform x1	0.245184	-0.129194
98001997|rpgf4	cluster_1584_pilon	rap guanine nucleotide exchange factor 4-like isoform x3	0.24497	0.115126
98101886|g3st1-3	cluster_10332_pilon	galactosylceramide sulfotransferase-like	0.244551	-1.30006
98042509|lin37	cluster_26509_pilon	protein lin-37 homolog isoform x2	0.24412	-0.272872
98038989|vglu1	cluster_175_pilon	sialin, putative	0.244017	0.0654861
98021595|myct	cluster_11156_pilon	proton myo-inositol cotransporter-like isoform x2	0.243937	0.294837
98038660|anr42	cluster_13283_pilon	ankyrin repeat domain-containing protein 42-like isoform x2	0.243893	0.242699
98046434|iqce	cluster_4961_pilon	iq domain-containing protein e	0.242949	0.0683389
98040485|acsl3	cluster_9686_pilon	long-chain-fatty-acid--coa ligase 4 isoform x1	0.242645	-0.505845
98029902|unknown-769	cluster_19249_pilon	uncharacterized protein loc100376111	0.242543	0.147515
98023733|prc2b	cluster_3929_pilon	low quality protein: protein prrc2c-like	0.241781	0.0444544
98045299|unknown-1212	cluster_15234_pilon	Unknown	0.241504	0.281873
98037906|hdac6	cluster_2971_pilon	histone deacetylase 6-like	0.240631	0.0695096
98155445|unknown-5522	cluster_5723_pilon	Unknown	0.240412	0.133567
98042081|grwd1-2	cluster_9966_pilon	wd repeat-containing protein 38-like	0.239488	-0.0594059
98009282|zswm2	cluster_9291_pilon	e3 ubiquitin-protein ligase zswim2-like	0.239404	0.338256
98051088|exoc5	cluster_2768_pilon	exocyst complex component 5	0.239195	-0.0202408
98050169|par12	cluster_7247_pilon	poly	0.238505	0.397125
98000475|k1468	cluster_4797_pilon	rab11-binding protein relch homolog	0.238343	0.0498283
98034315|dhx37	cluster_5452_pilon	probable atp-dependent rna helicase dhx37	0.238335	-0.13318
98020035|tm145	cluster_12885_pilon	transmembrane protein 145 isoform x2	0.238306	0.0308544
98044620|vwa3a	cluster_2219_pilon	von willebrand factor a domain-containing protein 3a	0.238229	0.394432
98022208|cj118	cluster_7841_pilon	coiled-coil domain-containing protein 186 isoform x3	0.237546	-0.150157
98024889|fezf1	cluster_12565_pilon	zinc finger protein	0.237532	0.392392
98002424|trpm8	cluster_1673_pilon	transient receptor potential cation channel subfamily m member 2-like	0.237366	0.165549
98043424|unknown-1164	cluster_25055_pilon	Unknown	0.237137	0.139946
98026791|ythd2-2	cluster_8774_pilon	yth domain-containing family protein 1	0.237102	0.000250527
98029138|grp78	cluster_2032_pilon	endoplasmic reticulum chaperone bip	0.236781	-0.757376
98026954|rgs17	cluster_13430_pilon	regulator of g-protein signaling 8	0.236741	0.442535
98053154|mbnl3-2	cluster_4105_pilon	muscleblind-like protein 1 isoform x3	0.23603	-0.163183
98001996|tm206-2	cluster_7210_pilon	Unknown	0.2356	0.213246
98027943|pdia3	cluster_488_pilon	protein disulfide-isomerase a3-like	0.233721	-0.385694
98019098|acadm-2	cluster_21918_pilon	probable medium-chain specific acyl-coa dehydrogenase, mitochondrial	0.233429	-0.208864
98008433|efhd2	cluster_9818_pilon	ef-hand domain-containing protein d2-like	0.233368	0.105425
98012512|snx25	cluster_1423_pilon	sorting nexin-25 isoform x1	0.232727	-0.0562318
98049525|pmyt1	cluster_24689_pilon	membrane-associated tyrosine- and threonine-specific cdc2-inhibitory kinase-like isoform x1	0.232727	-0.0728239
98006716|hmcn1-2	cluster_692_pilon	hemicentin-2-like	0.232605	0.197084
98021540|psme4	cluster_5792_pilon	proteasome activator complex subunit 4b	0.231344	-0.376654
98018652|xiap-2	cluster_5604_pilon	mitochondrial ubiquitin ligase activator of nfkb 1	0.230913	0.599139
98052349|ece1-2	cluster_15475_pilon	endothelin-converting enzyme homolog	0.230389	0.185904
98012403|vwa3b-3	cluster_7764_pilon	von willebrand factor a domain-containing protein 3b-like	0.230142	0.336791
98058379|tmtc3-2	cluster_2042_pilon	transmembrane and tpr repeat-containing protein cg4050	0.230079	-0.359497
98058965|casp	cluster_2247_pilon	protein casp isoform x6	0.229963	-0.119902
98035535|rbm4	cluster_11926_pilon	rna-binding protein 4.1-like isoform x3	0.229661	-0.280365
98112759|mpcp-2	cluster_6487_pilon	phosphate carrier protein, mitochondrial isoform x2	0.229649	-0.0155102
98058713|sem5b	cluster_755_pilon	semaphorin-1a-like	0.229089	-0.017019
98054796|pmgt1	cluster_2416_pilon	protein o-linked-mannose beta-1,2-n-acetylglucosaminyltransferase 1-like	0.228919	0.156949
98058711|rhg44	cluster_4514_pilon	rho gtpase-activating protein 17 isoform x2	0.228178	0.0269276
98027836|dido1	cluster_4112_pilon	death-inducer obliterator 1-like isoform x1	0.227843	-0.181114
98033569|rgap1	cluster_5933_pilon	rac gtpase-activating protein 1-like	0.226291	0
98026721|sim14	cluster_24213_pilon	small integral membrane protein 14 isoform x2	0.226274	-0.184022
98005692|mybpp	cluster_2658_pilon	mycbp-associated protein-like isoform x8	0.225603	0.206032
98005558|rasa1	cluster_18233_pilon	ras gtpase-activating protein 1-like	0.225564	0.0236147
98050444|ubp20	cluster_2252_pilon	ubiquitin carboxyl-terminal hydrolase 20-like isoform x3	0.224908	0.176173
98046897|vash1	cluster_17044_pilon	vasohibin-2 isoform x1	0.224846	0.0515056
98056835|iqcg	cluster_14217_pilon	dynein regulatory complex protein 9-like	0.224729	0.432225
98032937|rab23-2	cluster_18054_pilon	ras-related protein rab-23	0.224682	-0.0082989
98034425|hnrpk-2	cluster_7525_pilon	hypothetical protein loag_03127	0.224547	-0.247683
98115123|aa2br-3	cluster_8228_pilon	d(2) dopamine receptor-like	0.224207	0.468806
98051462|epc1	cluster_3635_pilon	hypothetical protein lotgidraft_127385	0.22333	0.0574995
98001576|tm104	cluster_13951_pilon	transmembrane protein 104 isoform x2	0.222933	-0.0586163
98029882|asxl1	cluster_6335_pilon	putative polycomb group protein asxl1, partial	0.222845	-0.0770362
98055581|trrap-2	cluster_10704_pilon	transformation/transcription domain-associated protein-like	0.222733	-0.164082
98027937|rl15-2	cluster_2793_pilon	60s ribosomal protein l15	0.2224	-0.0472997
98051323|zmym2	cluster_5254_pilon	zinc finger mym-type protein 2-like	0.222197	0.0607412
98042609|ce164	cluster_229_pilon	centrosomal protein of 164 kda-like isoform x2	0.222089	-0.243346
98007467|cnbd1	cluster_8681_pilon	cyclic nucleotide-binding domain-containing protein 1-like	0.22163	0.343686
98054688|nr4a1	cluster_492_pilon	probable nuclear hormone receptor hr38 isoform x4	0.221265	1.50965
98046374|slk	cluster_3052_pilon	ste20-like serine/threonine-protein kinase isoform x2	0.221178	-0.0392696
98016892|pp16a	cluster_2026_pilon	protein phosphatase 1 regulatory subunit 16a-like	0.220971	-0.0915387
98057036|fhl2-6	cluster_8743_pilon	four and a half lim domains protein 3 isoform x2	0.220114	-0.484117
98034531|zn474	cluster_22725_pilon	zinc finger protein 474-like isoform x1	0.219315	-0.272905
98128233|gels-2	cluster_5141_pilon	gelsolin-like protein 2	0.218639	0.197213
98057215|cq105	cluster_22917_pilon	uncharacterized protein cfap97d1-like	0.217905	0.256713
98023792|od3l1	cluster_19408_pilon	outer dense fiber protein 3-like	0.217791	0.297557
98047560|ift80	cluster_2774_pilon	intraflagellar transport protein 80 homolog	0.217118	0.0766539
98059456|sodc-3	cluster_12166_pilon	superoxide dismutase	0.216862	-0.00628831
98046357|smg7-2	cluster_2229_pilon	protein smg7-like isoform x3	0.216805	-0.167777
98055607|nop58	cluster_6520_pilon	nucleolar protein 58	0.216486	-0.169602
98047123|cx058	cluster_15894_pilon	putative uncharacterized protein cxorf58	0.216285	0.122806
98019578|poc5	cluster_9918_pilon	hypothetical protein triaddraft_60303	0.216212	-0.127179
98020768|smag1	cluster_10521_pilon	protein smaug homolog 2 isoform x1	0.216202	0.168868
98022445|cenpj	cluster_746_pilon	centromere protein j-like isoform x2	0.215688	-0.153583
98046382|cept1-2	cluster_24386_pilon	cholinephosphotransferase 1-like	0.215661	-0.0418336
98106200|ktn1-2	cluster_4655_pilon	Unknown	0.215301	0.264616
98046186|nfxl1	cluster_4085_pilon	nf-x1-type zinc finger protein nfxl1-like isoform x1	0.214947	-0.505697
98044264|ce128	cluster_1714_pilon	Unknown	0.214946	0.169679
98019475|sf3a1	cluster_5693_pilon	splicing factor 3a subunit 1	0.214543	-0.0895405
98101057|ppbt-2	cluster_11169_pilon	alkaline phosphatase-like isoform x1	0.214215	0.0512165
98007063|lrc73	cluster_6865_pilon	leucine-rich repeat-containing protein 73	0.214117	0.700609
98039098|glb1l	cluster_5636_pilon	beta-galactosidase-like	0.21343	-0.578866
98005359|tmed7	cluster_23186_pilon	hypothetical protein lotgidraft_192242	0.212934	-0.0960792
98045637|efc10	cluster_19438_pilon	ef-hand calcium-binding domain-containing protein 10-like	0.212792	0.204028
98001590|nfyc	cluster_9587_pilon	nuclear transcription factor y subunit gamma	0.212774	0.00997222
98023370|if5a1	cluster_25973_pilon	eukaryotic translation initiation factor 5a-like	0.212378	0.0424922
98018092|zc3ha	cluster_9151_pilon	zinc finger ccch domain-containing protein 10	0.212293	0.0724426
98049477|traf4	cluster_6949_pilon	tnf receptor-associated factor 5-like	0.212156	0.151342
98036321|kif23	cluster_5057_pilon	kinesin-like protein kif23 isoform x1	0.211981	-0.777948
98053078|fa47e	cluster_10471_pilon	uncharacterized protein loc113681314	0.211711	0.143284
98018716|cep76	cluster_10197_pilon	centrosomal protein of 76 kda isoform x1	0.211682	-0.163075
98041901|guaa-2	cluster_4851_pilon	gmp synthase	0.211437	-0.0258743
98016637|co4a5	cluster_3213_pilon	uncharacterized protein loc100367312	0.210333	0.0921399
98026929|f10a1	cluster_18494_pilon	hsc70-interacting protein-like	0.210264	-0.208683
98014836|f154b	cluster_12363_pilon	stabilizer of axonemal microtubules 2-like	0.209585	0.261936
98011962|sgk3	cluster_10062_pilon	serine/threonine-protein kinase sgk1-like	0.209552	0.104583
98020107|ddb1	cluster_2176_pilon	dna damage-binding protein 1 isoform x1	0.209104	-0.142743
98014241|nica	cluster_7379_pilon	nicastrin-like	0.2091	-0.0857715
98114441|rufy2	cluster_8866_pilon	run and fyve domain-containing protein 2-like isoform x2	0.208828	-0.0216378
98058186|spag1	cluster_670_pilon	sperm-associated antigen 1-like isoform x2	0.208587	0.0498838
98022841|iqcb1	cluster_12942_pilon	iq calmodulin-binding motif-containing protein 1	0.208006	0.1606
98035851|se1l1	cluster_2272_pilon	protein sel-1 homolog 1	0.207485	-0.502374
98106993|btf3	cluster_24950_pilon	transcription factor btf3	0.207395	0.0356631
98010192|ntcp2	cluster_11960_pilon	ileal sodium/bile acid cotransporter-like	0.207389	-0.653361
98031464|bbs5	cluster_22069_pilon	bardet-biedl syndrome 5 protein isoform x2	0.206755	0.100238
98037297|unknown-979	cluster_8751_pilon	uncharacterized protein loc100370384	0.206519	0.392356
98047265|pric2	cluster_2357_pilon	prickle planar cell polarity protein 3 isoform x2	0.205578	0.19092
98042340|pa2g4	cluster_11225_pilon	proliferation-associated protein 2g4	0.204681	-0.0949657
98101002|osbp1	cluster_7365_pilon	oxysterol-binding protein 1 isoform x2	0.204232	-0.0809359
98054544|nmdz1-2	cluster_4866_pilon	glutamate receptor ionotropic, nmda 1-like isoform x2	0.20385	0.117994
98006425|cc135	cluster_4863_pilon	dynein regulatory complex subunit 7-like	0.203624	0.255303
98017127|pax5	cluster_1511_pilon	paired box protein pax-5-like isoform x6	0.203545	0.321636
98014938|arh-2	cluster_12169_pilon	Unknown	0.203122	0.49557
98036143|lrp6	cluster_20049_pilon	Unknown	0.203074	0.750332
98005841|sarnp	cluster_22060_pilon	hypothetical protein lotgidraft_239238	0.203003	0.00743162
98027458|abcba	cluster_15159_pilon	atp-binding cassette sub-family b member 10, mitochondrial isoform x3	0.202923	0.13814
98021132|cstf3	cluster_4446_pilon	cleavage stimulation factor subunit 3	0.202426	-0.15043
98050974|dnjc7	cluster_9039_pilon	dnaj homolog subfamily c member 7	0.202231	0.00958075
98019116|aldh2	cluster_3875_pilon	aldehyde dehydrogenase, mitochondrial	0.202081	0.151352
98052674|pkhm2	cluster_5529_pilon	pleckstrin homology domain-containing family m member 2-like	0.201097	0.12862
98046207|stt3b	cluster_5991_pilon	dolichyl-diphosphooligosaccharide--protein glycosyltransferase subunit stt3b	0.201	-0.40705
98056054|sp17-2	cluster_17716_pilon	sperm surface protein sp17	0.200669	-0.265453
98047021|call3-5	cluster_23256_pilon	calmodulin-related protein 97a	0.200496	-0.39521
98015968|plin2	cluster_5336_pilon	perilipin-2 isoform x3	0.199893	0.0522948
98015761|vato	cluster_25313_pilon	v-type proton atpase 21 kda proteolipid subunit-like	0.199414	-0.0587716
98046925|unknown-1257	cluster_8380_pilon	Unknown	0.198528	-0.0173399
98003662|rl8	cluster_19992_pilon	60s ribosomal protein l8	0.198113	0.0231246
98034293|myl1-2	cluster_13606_pilon	myosin-2 essential light chain-like	0.197234	0.0550119
98042677|ift74	cluster_11455_pilon	intraflagellar transport protein 74 homolog	0.197061	0.232595
98049625|nfic	cluster_2404_pilon	nuclear factor 1 b-type-like isoform x15	0.196936	0.354315
98047848|tm206-8	cluster_12609_pilon	Unknown	0.19606	0.20107
98008670|fnbp1	cluster_9649_pilon	formin-binding protein 1 isoform x5	0.195802	-0.0493489
98024148|pax6-2	cluster_1799_pilon	paired box protein pax-6 isoform x3	0.195515	0.183051
98011413|catl2	cluster_9897_pilon	digestive cysteine proteinase 1-like	0.195192	-0.108947
98026543|sia7d-2	cluster_10769_pilon	alpha-n-acetylgalactosaminide alpha-2,6-sialyltransferase 5-like isoform x2	0.194474	-0.277753
98058337|qric2	cluster_9435_pilon	putative uncharacterized protein c16orf96-like	0.193822	0.380311
98057474|b3gt1-4	cluster_4991_pilon	hypothetical protein lotgidraft_106925	0.193718	-0.0544162
98043401|cj076	cluster_7700_pilon	upf0668 protein c10orf76 homolog isoform x3	0.19371	-0.248541
98034732|uxs1-2	cluster_18285_pilon	udp-glucuronic acid decarboxylase 1 isoform x1	0.193516	-0.0970597
98146388|ovch1	cluster_20298_pilon	trypsin-like	0.193471	0.143898
98028702|bmpr2	cluster_8154_pilon	bone morphogenetic protein receptor type-2	0.193262	0.131302
98121850|snx2-3	cluster_8186_pilon	sorting nexin-2 isoform x2	0.193026	-0.101462
98057461|wdfy3-2	cluster_22829_pilon	wd repeat and fyve domain-containing protein 3-like isoform x2	0.192727	-0.107983
98049071|mlp3c	cluster_10458_pilon	microtubule-associated proteins 1a/1b light chain 3c-like	0.192714	-0.0997987
98026318|1433z	cluster_21779_pilon	14-3-3 protein gamma-like	0.192505	0.579127
98023069|xpo1	cluster_10321_pilon	exportin-1	0.192349	-0.261151
98012606|acsa	cluster_8370_pilon	acetyl-coenzyme a synthetase, cytoplasmic-like isoform x3	0.19121	0.11796
98009604|int4	cluster_5624_pilon	integrator complex subunit 4-like	0.190392	-0.12026
98075948|ccpr	cluster_7517_pilon	cytochrome c peroxidase	0.19011	-0.0582229
98035549|rs3a-2	cluster_6909_pilon	40s ribosomal protein s3a-like	0.190027	0.136238
98037720|ttc25-2	cluster_529_pilon	tetratricopeptide repeat protein 25 isoform x2	0.189596	0.265786
98053933|ptpc1-2	cluster_9651_pilon	uncharacterized protein c6orf118-like	0.189514	0.185765
98021916|trpc4	cluster_1518_pilon	transient receptor potential-gamma protein	0.189181	-0.877548
98023418|f179b	cluster_6890_pilon	crescerin-1-like	0.188418	0.167421
98016845|ppia	cluster_13150_pilon	peptidyl-prolyl cis-trans isomerase b-like	0.188288	-0.0894049
98037439|pnpt1	cluster_5647_pilon	polyribonucleotide nucleotidyltransferase 1, mitochondrial-like	0.188221	0.170591
98005115|unknown-118	cluster_13405_pilon	Unknown	0.188108	0.280049
98044548|unknown-1190	cluster_17894_pilon	Unknown	0.188088	-0.0188832
98051893|brd2-2	cluster_2125_pilon	bromodomain-containing protein 3-like isoform x4	0.187918	-0.0621369
98002278|rl24	cluster_27574_pilon	60s ribosomal protein l24	0.186742	0.113232
98031942|hyou1	cluster_1450_pilon	hypoxia up-regulated protein 1-like isoform x2	0.186679	-0.788106
98053534|srsf4-3	cluster_5875_pilon	serine-arginine protein 55 isoform x1	0.185016	0.0346309
98055849|cpsf6	cluster_8909_pilon	cleavage and polyadenylation specificity factor subunit 6 isoform x6	0.184694	-0.181055
98024786|1433b-2	cluster_13912_pilon	14-3-3 protein beta/alpha-a-like	0.184521	-0.111996
98004370|mns1	cluster_4841_pilon	meiosis-specific nuclear structural protein 1-like	0.183812	0.142386
98009139|calr-2	cluster_11497_pilon	calreticulin	0.183494	-0.494399
98047131|calb2-4	cluster_23951_pilon	calbindin-32-like isoform x1	0.182286	-0.00766821
98052074|y1101-2	cluster_20964_pilon	universal stress protein slr1101	0.181771	0.0867833
98036538|ca177	cluster_13408_pilon	uncharacterized protein c1orf177 homolog	0.181529	0.153744
98022095|anr17	cluster_16447_pilon	Unknown	0.18009	0.341675
98027549|ct2nl	cluster_1441_pilon	cortactin-binding protein 2-like isoform x1	0.180021	0.041238
98022335|plod2	cluster_6508_pilon	procollagen-lysine,2-oxoglutarate 5-dioxygenase 1	0.179992	0.131534
98059113|den6b	cluster_10292_pilon	hypothetical protein lotgidraft_132429	0.179563	-0.0526806
98005076|vas1	cluster_7859_pilon	Unknown	0.17955	0.158244
98007419|ce112	cluster_3104_pilon	centrosomal protein of 112 kda	0.179363	-0.0719082
98042438|dhx34	cluster_2004_pilon	probable atp-dependent rna helicase dhx34, partial	0.178199	-0.266208
98054554|grk5	cluster_8707_pilon	g protein-coupled receptor kinase 5-like isoform x2	0.177836	0.0575137
98023591|cc146	cluster_4727_pilon	coiled-coil domain-containing protein 146-like	0.177565	0.34275
98006482|casc1	cluster_6681_pilon	axonemal 84 kda protein-like	0.17737	0.167016
98017604|tbata	cluster_8078_pilon	protein tbata-like isoform x4	0.177336	0.353988
98053142|capsl-4	cluster_17703_pilon	calcyphosin-like protein	0.17733	0.329021
98056051|adcy2	cluster_3485_pilon	adenylate cyclase type 9 isoform x2	0.177108	-0.00934049
98000781|gapr1	cluster_13406_pilon	pathogenesis-related protein 1b	0.176888	1.44415
98018906|telo2	cluster_2407_pilon	telomere length regulation protein tel2 homolog isoform x1	0.176599	-0.326029
98001454|dmxl1	cluster_13006_pilon	dmx-like protein 2 isoform x1	0.176395	-0.0591759
98058096|can7	cluster_2173_pilon	hypothetical protein lotgidraft_138889	0.176306	0.0712112
98056736|unknown-1527	cluster_966_pilon	putative leucine-rich repeat-containing protein ddb_g0290503-like	0.17604	-0.0181646
98030517|amd-2	cluster_14341_pilon	peptidyl-glycine alpha-amidating monooxygenase-like	0.175082	0.0110694
98018169|lrc56	cluster_9139_pilon	uncharacterized protein loc101861358	0.174944	0.154461
98125079|fhod3	cluster_604_pilon	fh1/fh2 domain-containing protein 3-like	0.174503	0.0773927
98050808|pitc1	cluster_20219_pilon	phosphatidylinositol transfer protein beta isoform-like	0.174336	0.0967787
98004315|sun1	cluster_4540_pilon	sun domain-containing protein 1, partial	0.174121	-0.0194274
98149724|tri25-2	cluster_21137_pilon	Unknown	0.173762	-0.803769
98055083|ctnb1-2	cluster_13790_pilon	armadillo segment polarity protein-like isoform x6	0.173464	0.185151
98026442|flot1	cluster_12199_pilon	flotillin-1-like isoform x4	0.17325	0.150721
98048006|tip	cluster_1741_pilon	t-cell immunomodulatory protein-like	0.173123	0.0491328
98038998|kinh-2	cluster_13697_pilon	kinesin heavy chain isoform x1	0.172858	0.0186507
98039890|rs3	cluster_8587_pilon	40s ribosomal protein s3	0.172836	0.0559677
98008120|nek4	cluster_11010_pilon	serine/threonine-protein kinase nek4-like	0.1728	0.0633018
98016166|wdr33	cluster_2686_pilon	pre-mrna 3' end processing protein wdr33-like	0.172775	-0.182744
98039185|kpb2	cluster_20603_pilon	hypothetical protein lotgidraft_179098	0.172746	-0.205473
98057748|unknown-1557	cluster_8458_pilon	uncharacterized protein loc106156455	0.172592	0.433293
98059055|ksr2	cluster_27216_pilon	Unknown	0.172326	-0.293294
98055369|sqstm-5	cluster_6800_pilon	sequestosome-1 isoform x2	0.172241	0.995751
98043224|pim1	cluster_793_pilon	serine/threonine-protein kinase pim-3-like isoform x2	0.172178	0.876797
98032547|hipk2	cluster_7484_pilon	homeodomain-interacting protein kinase 2-like, partial	0.171805	-0.105642
98047654|phf7	cluster_5027_pilon	uncharacterized protein loc113807419 isoform x1	0.171523	0.0974517
98058639|cerk1-8	cluster_10572_pilon	ceramide kinase isoform x2	0.171319	0.132142
98002620|ef1g	cluster_10581_pilon	elongation factor 1-gamma-a-like	0.170305	0.0286042
98006718|gnpi1	cluster_17946_pilon	glucosamine-6-phosphate isomerase 1	0.170261	0.161765
98036385|afg32	cluster_2583_pilon	afg3-like protein 2 isoform x2	0.169726	-0.20503
98012926|gslg1	cluster_7609_pilon	golgi apparatus protein 1-like	0.169495	-0.333579
98052517|arrd3	cluster_2771_pilon	arrestin domain-containing protein 3	0.169438	0.141005
98040880|tpr	cluster_708_pilon	nucleoprotein tpr-like isoform x3	0.169296	-0.0185929
98016828|sec63	cluster_6906_pilon	translocation protein sec63 homolog	0.168292	-0.172906
98018390|tagl3-2	cluster_5130_pilon	muscle-specific protein 20 isoform x2	0.168288	0.133555
98042701|kcc2a	cluster_13445_pilon	calcium/calmodulin-dependent protein kinase type ii delta chain-like isoform x12	0.167545	0.468806
98149841|nc2b	cluster_24398_pilon	dna replication complex gins protein sld5-like	0.167254	0.00233839
98014286|ube4b	cluster_2069_pilon	ubiquitin conjugation factor e4 b isoform x1	0.166838	-0.263526
98016993|rs2	cluster_8825_pilon	40s ribosomal protein s2	0.166809	-0.217777
98051203|cep70	cluster_5887_pilon	hypothetical protein triaddraft_53930	0.166047	-0.225064
98028307|efhb	cluster_6651_pilon	ef-hand domain-containing family member b-like	0.165564	0.201093
98046343|calm-35	cluster_18447_pilon	calmodulin-a-like isoform x1	0.16549	0.336486
98029622|hcfc1	cluster_1220_pilon	host cell factor 1	0.16538	-0.244532
98137787|rtel1	cluster_3862_pilon	regulator of telomere elongation helicase 1-like isoform x1	0.16531	-0.478383
98150082|e41la	cluster_8813_pilon	uncharacterized protein loc105332945 isoform x6	0.16443	-0.210619
98101744|exoc1-2	cluster_5359_pilon	exocyst complex component 1-like	0.163845	0.0296792
98017914|dhx15	cluster_7422_pilon	putative pre-mrna-splicing factor atp-dependent rna helicase prp1	0.163613	-0.126275
98001574|odf3a	cluster_7943_pilon	outer dense fiber protein 3	0.16328	0.418701
98057048|unknown-1536	cluster_13214_pilon	Unknown	0.163104	0.083614
98026219|dnpep	cluster_15583_pilon	aspartyl aminopeptidase-like	0.162941	0.102239
98007658|s35g1-2	cluster_19262_pilon	solute carrier family 35 member g1 isoform x1	0.162524	0.362297
98021962|rs5	cluster_20554_pilon	40s ribosomal protein s5	0.162378	0.0347433
98036581|dyrk2	cluster_2902_pilon	dual specificity tyrosine-phosphorylation-regulated kinase 2	0.161773	0.00515171
98009233|rbp1	cluster_10394_pilon	rala-binding protein 1-like	0.161473	0.139868
98037510|cntp2	cluster_22371_pilon	contactin-associated protein 1	0.161372	0.240241
98000396|exo1	cluster_3749_pilon	exonuclease 1	0.161119	-0.198406
98016720|arl6	cluster_27243_pilon	adp-ribosylation factor-like protein 6 isoform x2	0.160984	-0.107967
98045687|txip1	cluster_26576_pilon	translin-associated factor x-interacting protein 1-like	0.160635	0.325086
98045147|rhes-3	cluster_9156_pilon	gtp-binding protein rhes-like	0.160519	0.253281
98003675|pparg	cluster_9166_pilon	zinc finger, nuclear hormone receptor-type domain and nuclear hormone receptor, ligand-binding domain and zinc finger, nhr/gata-type domain-containing protein	0.160499	-0.341184
98050992|abcf1-2	cluster_2331_pilon	atp-binding cassette, sub-family f	0.160437	-0.142328
98021175|djc13	cluster_847_pilon	dnaj homolog subfamily c member 13-like isoform x2	0.160002	0.0290465
98030615|src-4	cluster_11273_pilon	uncharacterized protein loc106159097 isoform x2	0.159686	-0.017165
98052723|cc178	cluster_6011_pilon	coiled-coil domain-containing protein 178-like isoform x2	0.158354	0.334263
98122754|unknown-3244	cluster_23206_pilon	Unknown	0.158353	0.359161
98015284|cep78	cluster_7847_pilon	centrosomal protein of 78 kda-like	0.156931	-0.105265
98007686|cxxc1	cluster_3483_pilon	cxxc-type zinc finger protein 1-like	0.156885	-0.305852
98043942|lrc34	cluster_11358_pilon	leucine-rich repeat-containing protein 34-like isoform x2	0.156762	0.2436
98014363|unknown-370	cluster_5794_pilon	Unknown	0.156722	0.431402
98002801|cxcr4	cluster_3374_pilon	sodium/calcium exchanger ncl1-like	0.156394	0.373751
98046767|ipyr	cluster_4233_pilon	inorganic pyrophosphatase 2, mitochondrial isoform x2	0.156079	0.00447185
98014262|kpci	cluster_1067_pilon	location of vulva defective 1-like	0.155975	-0.0431929
98149374|rl13-2	cluster_12938_pilon	ribosomal protein l13-like	0.155385	-0.0115702
98027694|plk1	cluster_5439_pilon	serine/threonine-protein kinase plk1 isoform x2	0.155336	-0.0360993
98011926|ttll9	cluster_7994_pilon	probable tubulin polyglutamylase ttll9	0.154867	0.0863241
98033793|acadv	cluster_9811_pilon	very long-chain specific acyl-coa dehydrogenase, mitochondrial-like	0.154859	0.00917275
98053421|abca9	cluster_6034_pilon	abc transporter g family member 20-like	0.154734	0.260595
98031898|nphp3-5	cluster_10928_pilon	uncharacterized protein loc114530685	0.154505	0.513172
98047103|pten-2	cluster_1629_pilon	phosphatidylinositol 3,4,5-trisphosphate 3-phosphatase and dual-specificity protein phosphatase pten	0.154419	0.0912604
98009407|glyr1	cluster_8177_pilon	glyoxylate/succinic semialdehyde reductase 1 isoform x2	0.154374	0.0573817
98018615|f1891	cluster_624_pilon	protein fam189a1 isoform x1	0.154175	-0.019076
98016904|ola1	cluster_4348_pilon	obg-like atpase 1	0.153632	-0.0438074
98058509|smal1-3	cluster_5678_pilon	swi/snf-related matrix-associated actin-dependent regulator of chromatin subfamily a-like protein 1	0.152389	-0.422059
98021155|cebpz	cluster_6440_pilon	ccaat/enhancer-binding protein zeta	0.152294	0.0110683
98002551|atd3b	cluster_14170_pilon	atpase family aaa domain-containing protein 3a homolog	0.150521	-0.0590308
98148263|f161a	cluster_16869_pilon	protein fam161a-like	0.150504	0.301967
98103577|ktu-2	cluster_1010_pilon	protein kintoun	0.150304	-0.0582752
98131048|al1a1	cluster_4393_pilon	retinal dehydrogenase 1-like isoform x1	0.15025	0.477163
98046476|smc5	cluster_26778_pilon	structural maintenance of chromosomes protein 5-like	0.149937	-0.0477237
98009674|ubp16	cluster_11847_pilon	ubiquitin carboxyl-terminal hydrolase 16-like isoform x2	0.149698	0.0475257
98018101|shan1	cluster_6470_pilon	uncharacterized protein loc109482570	0.149437	0.641209
98025089|scai	cluster_10367_pilon	protein scai isoform x1	0.149141	0.0157846
98006299|exoc2	cluster_3412_pilon	exocyst complex component 2-like, partial	0.148822	-0.0879315
98014651|c102a	cluster_14269_pilon	coiled-coil domain-containing protein 102a-like isoform x2	0.148619	0.197201
98029056|stk36	cluster_11582_pilon	serine/threonine-protein kinase 36-like isoform x3	0.148512	-0.0198162
98048261|pbx3	cluster_12140_pilon	homeobox protein extradenticle	0.148016	-0.0137767
98140031|mio	cluster_5828_pilon	gator complex protein mios	0.146908	0.347734
98057447|pical-2	cluster_15155_pilon	phosphatidylinositol-binding clathrin assembly protein lap isoform x10	0.14686	-0.0546942
98035661|sox2-2	cluster_7993_pilon	transcription factor sox-3-like	0.145884	0.273867
98123848|geph	cluster_3031_pilon	gephyrin b isoform x2	0.145651	0.192133
98055953|stxb5-2	cluster_14447_pilon	syntaxin-binding protein 5 isoform x2	0.145329	0.0980294
98033615|ccna2	cluster_12114_pilon	g2/mitotic-specific cyclin-a	0.144451	-0.680516
98053157|tbx2-4	cluster_1559_pilon	t-box transcription factor tbx3 isoform x2	0.143301	0.0906499
98007132|arc1a	cluster_5_pilon	agap008908-pa	0.143251	0.116099
98039689|clap2	cluster_100_pilon	clip-associating protein 1-like isoform x3	0.142826	0.0491678
98025835|rsph9	cluster_15467_pilon	radial spoke head 9 homolog-like	0.142498	0.199952
98046498|rl7a-2	cluster_10563_pilon	60s ribosomal protein l7a-like	0.142179	0.0443314
98006476|dhso	cluster_18614_pilon	sorbitol dehydrogenase-like	0.141148	0.217601
98127208|pcr3-3	cluster_15846_pilon	protein plant cadmium resistance 3-like	0.140797	-0.058356
98024155|ntcp2-3	cluster_5545_pilon	hypothetical protein lotgidraft_94557, partial	0.140577	0.350046
98012933|coro6	cluster_12758_pilon	coronin-6	0.140291	0.104931
98035248|csde1	cluster_15297_pilon	cold shock domain-containing protein e1-like isoform x2	0.140213	-0.53884
98000212|rl13a	cluster_13088_pilon	60s ribosomal protein l13a	0.139881	0.0857011
98048629|sir3	cluster_6594_pilon	nad-dependent protein deacetylase sirtuin-3	0.139811	0.120621
98043436|uso1	cluster_4407_pilon	general vesicular transport factor p115 isoform x2	0.139772	-0.183432
98042946|rb	cluster_6474_pilon	hypothetical protein lotgidraft_220664	0.138961	-0.0752466
98104944|ank1-5	cluster_9991_pilon	ankyrin-1-like	0.138842	-0.136327
98013526|cx022	cluster_1197_pilon	cilia- and flagella-associated protein 47-like isoform x2	0.138253	0.424935
98034804|cb073	cluster_20275_pilon	uncharacterized protein c2orf73 homolog isoform x2	0.138237	0.383982
98037376|cd047	cluster_15017_pilon	upf0602 protein c4orf47 homolog isoform x1	0.137884	0.218602
98025849|radi-2	cluster_3696_pilon	moesin/ezrin/radixin homolog 1-like	0.137514	0.472904
98019283|ach10-2	cluster_5443_pilon	putative nicotinic acetylcholine receptor alpha 9b subunit	0.13727	0.212357
98025661|rbcc1	cluster_6898_pilon	rb1-inducible coiled-coil protein 1 isoform x1	0.13703	0.118741
98013060|calm-10	cluster_25367_pilon	calmodulin	0.136669	0.449114
98043121|2aaa	cluster_14033_pilon	serine/threonine-protein phosphatase 2a 65 kda regulatory subunit a alpha isoform	0.136333	-0.0809016
98054600|os9	cluster_2844_pilon	protein os-9-like	0.136048	-0.288356
98039420|cc148	cluster_12100_pilon	coiled-coil domain-containing protein 148	0.134933	-0.296973
98022654|unknown-581	cluster_16878_pilon	Unknown	0.134852	0.610763
98015283|gt253	cluster_24537_pilon	glycosyltransferase 25 family member	0.134804	-0.12143
98015712|pthd1	cluster_2994_pilon	patched domain-containing protein 3-like	0.134372	0.0982947
98001427|ndk7	cluster_4458_pilon	nucleoside diphosphate kinase 7 isoform x1	0.134236	0.0914016
98052386|ptn1	cluster_17091_pilon	tyrosine-protein phosphatase non-receptor type 2-like	0.13398	0.000727614
98058387|loxh1-8	cluster_15795_pilon	lipoxygenase homology domain-containing protein 1-like	0.133771	0.58751
98112450|star-4	cluster_13861_pilon	Unknown	0.133738	-1.14543
98036438|tect3	cluster_12190_pilon	tectonic-3-like isoform x3	0.133637	0.140931
98035056|cats	cluster_10844_pilon	cathepsin l1-like	0.133511	0.0370722
98040521|kapcb	cluster_24421_pilon	camp-dependent protein kinase catalytic subunit alpha isoform x9	0.132965	-0.323898
98001550|cc147	cluster_5185_pilon	cilia- and flagella-associated protein 58-like	0.132897	0.385601
98056674|unknown-1526	cluster_24262_pilon	Unknown	0.132841	0.495991
98040884|sept8	cluster_22563_pilon	septin-2	0.131794	-0.0826233
98036238|cnbp	cluster_12349_pilon	dna-binding protein hexbp-like	0.131542	-0.0013821
98047186|nsrp1	cluster_6621_pilon	nuclear speckle splicing regulatory protein 1	0.131499	-0.0962102
98043844|dd19a	cluster_10940_pilon	dead-box helicase dbp80-like	0.13132	-0.175885
98037023|rbsk	cluster_11392_pilon	ribokinase-like	0.131265	0.0309435
98012795|tbcd1	cluster_2284_pilon	tbc1 domain family member 1 isoform x6	0.131148	-0.210677
98005977|naa30	cluster_3729_pilon	n-alpha-acetyltransferase 30	0.130819	-0.173984
98023245|ccd42	cluster_18970_pilon	coiled-coil domain-containing protein 42 homolog	0.130539	0.25581
98055698|myo5a	cluster_4150_pilon	unconventional myosin-va-like isoform x8	0.12948	-0.167393
98052788|zswm4	cluster_23538_pilon	zinc finger swim domain-containing protein 6-like	0.128958	0.316068
98026775|evi1	cluster_4133_pilon	mds1 and evi1 complex locus protein evi1-a-like	0.12847	-0.0183944
98024375|pitx2	cluster_10500_pilon	pituitary homeobox 2-like isoform x2	0.128371	0.310143
98002284|dus22	cluster_9439_pilon	dual specificity protein phosphatase 22 isoform x1	0.12823	0.153248
98001517|rbm39	cluster_6678_pilon	rna-binding protein 39 isoform x3	0.127376	-0.160645
98027464|robo1-4	cluster_9224_pilon	uncharacterized protein loc100371867	0.127178	0.506436
98031973|kif6-2	cluster_2772_pilon	kinesin-like protein kif6 isoform x1	0.126684	-0.113772
98036917|clua1	cluster_8517_pilon	clusterin-associated protein 1-like	0.126572	-0.00352553
98027034|uxs1	cluster_3397_pilon	hypothetical protein volcadraft_77112	0.126555	-0.0417378
98050610|fjx1	cluster_3758_pilon	extracellular serine/threonine protein kinase four-jointed	0.125628	0.245674
98005618|unknown-134	cluster_5197_pilon	uncharacterized protein loc110061526	0.12496	-0.0188564
98023715|g6pi	cluster_3988_pilon	glucose-6-phosphate isomerase-like	0.124945	-0.108682
98024224|di3l2	cluster_5148_pilon	dis3-like exonuclease 2	0.124882	0.162139
98042019|fa21a	cluster_428_pilon	wash complex subunit 2-like isoform x1	0.124854	0.0248943
98039024|s40a1	cluster_10179_pilon	solute carrier family 40 member 1	0.124837	-0.111666
98038700|cdx4	cluster_843_pilon	homeobox protein cdx-2	0.124644	0.0389253
98000009|rnf14	cluster_13812_pilon	e3 ubiquitin-protein ligase rnf14-like	0.124278	-0.197245
98049748|anr60	cluster_7274_pilon	ankycorbin-like	0.123151	0.137322
98034158|xpp1	cluster_3379_pilon	xaa-pro aminopeptidase 1-like isoform x2	0.122947	0.0954217
98016360|atga1	cluster_24254_pilon	autophagy-related protein 101-like	0.122491	-0.0914192
98000504|acph	cluster_6945_pilon	acylamino-acid-releasing enzyme isoform x1	0.122225	0.129457
98033243|unc9-2	cluster_1729_pilon	hypothetical protein helrodraft_73579	0.121613	-0.0941459
98056744|unknown-1528	cluster_14268_pilon	Unknown	0.121433	0.126069
98046662|ubp8	cluster_5457_pilon	ubiquitin carboxyl-terminal hydrolase 8-like	0.121075	-0.0944043
98057007|tex2	cluster_5421_pilon	testis-expressed protein 2-like isoform x1	0.119962	0.0853059
98055492|fbxw7-3	cluster_22255_pilon	uncharacterized protein loc110462920	0.119514	-0.507043
98014414|fgd5	cluster_15825_pilon	mfs-type transporter slc18b1	0.119494	0.215561
98011760|lrch2	cluster_4591_pilon	leucine-rich repeat and calponin homology domain-containing protein 4 isoform x2	0.119491	0.176618
98040796|kif9	cluster_14685_pilon	kinesin-like protein kif9 isoform x2	0.119	0.0615063
98038116|zchc2	cluster_2692_pilon	zinc finger cchc domain-containing protein 14 isoform x1	0.118179	-0.0175843
98020920|ikzf4	cluster_1017_pilon	zinc finger protein pegasus	0.118035	0.463654
98031877|lztr1-2	cluster_4907_pilon	uncharacterized protein loc5516806 isoform x4	0.117983	0.173676
98037750|cckn	cluster_820_pilon	uncharacterized protein loc115427953 isoform x1	0.117924	0.0531323
98018897|snp25-2	cluster_21661_pilon	synaptosomal-associated protein 25	0.117899	0.486315
98045847|ct194	cluster_2491_pilon	uncharacterized protein c20orf194 homolog isoform x1	0.11779	-0.481895
98019722|syrc-2	cluster_10076_pilon	arginine--trna ligase, cytoplasmic	0.117308	-0.0430215
98010408|f183b	cluster_17709_pilon	uncharacterized protein loc110974115	0.117269	0.288355
98043701|asm-3	cluster_10781_pilon	sphingomyelin phosphodiesterase	0.117217	-0.07912
98033216|gpr52-2	cluster_5001_pilon	Unknown	0.117071	0.117828
98020261|rx	cluster_17769_pilon	retinal homeobox protein rx	0.117053	0.789957
98008819|smg5	cluster_5332_pilon	protein smg5 isoform x1	0.116889	-0.261156
98000410|adgb	cluster_18666_pilon	androglobin-like isoform x2	0.116702	0.435726
98001053|imdh1	cluster_6372_pilon	inosine-5'-monophosphate dehydrogenase 2 isoform x2	0.116398	0.00310476
98011293|styl1	cluster_7543_pilon	serine/threonine/tyrosine-interacting-like protein 1 isoform x1	0.115571	0.100116
98029396|pkd2	cluster_6939_pilon	polycystic kidney disease 2-like 1 protein	0.115372	0.224445
98045052|nxrd1	cluster_16513_pilon	nadp-dependent oxidoreductase domain-containing protein 1-like	0.115214	-0.260136
98040930|bat1-2	cluster_11916_pilon	b(0,+)-type amino acid transporter 1-like	0.115202	-0.293862
98006262|szt2	cluster_4000_pilon	kicstor complex protein szt2-like	0.115132	-0.0804577
98027124|lasp1-2	cluster_4578_pilon	nebulette isoform x7	0.115053	0.209057
98039729|unk	cluster_5458_pilon	low quality protein: putative e3 ubiquitin-protein ligase unkl	0.114989	-0.13647
98140853|cc149	cluster_9440_pilon	coiled-coil domain-containing protein 149 isoform x1	0.114073	0.00229659
98048777|anc2	cluster_7528_pilon	anaphase-promoting complex subunit 2	0.113964	-0.0502455
98044006|tigar	cluster_24119_pilon	fructose-2,6-bisphosphatase tigar-like	0.113265	-0.146332
98038429|nudc	cluster_1521_pilon	nuclear migration protein nudc	0.112062	0.158981
98052892|mfha1-2	cluster_331_pilon	malignant fibrous histiocytoma-amplified sequence 1 homolog	0.11187	0.0343746
98047033|adt2	cluster_4564_pilon	adp,atp carrier protein 3, mitochondrial-like	0.111602	0.0990665
98013549|daaf3	cluster_15985_pilon	dynein assembly factor 3, axonemal	0.111494	0.0808372
98031781|mbrl	cluster_1522_pilon	membralin-like	0.110785	0.181286
98152667|ypel1	cluster_10949_pilon	protein yippee-like 2	0.109486	0.115152
98058706|cic	cluster_3554_pilon	hmg box family protein	0.109279	-0.0335925
98047212|spat4	cluster_24531_pilon	spermatogenesis-associated protein 4	0.109064	-0.0233811
98036204|prps2	cluster_16066_pilon	ribose-phosphate pyrophosphokinase 2	0.109004	0.0617639
98009785|cc112	cluster_12820_pilon	coiled-coil domain-containing protein 112-like	0.108817	-0.0553107
98059250|smrp1	cluster_5534_pilon	mucin-12-like isoform x2	0.108383	-0.2148
98028801|pp1b-2	cluster_6830_pilon	low quality protein: phospholipase b1, membrane-associated-like	0.108262	-0.00839524
98004243|nrde2	cluster_5675_pilon	protein nrde2 homolog, partial	0.108172	-0.169418
98057804|ctds1	cluster_8697_pilon	ctd small phosphatase-like protein isoform x2	0.107963	0.0139682
98160653|agal	cluster_10973_pilon	alpha-n-acetylgalactosaminidase-like	0.10781	0.00366526
98014376|anr45	cluster_19065_pilon	ankyrin repeat domain-containing protein 45	0.107744	0.0316539
98041964|anr17-2	cluster_315_pilon	ankyrin repeat domain-containing protein 17-like	0.107381	-0.0769887
98148807|cc176	cluster_11613_pilon	basal body-orientation factor 1-like	0.107359	0.159623
98133612|fbx36	cluster_17419_pilon	f-box only protein 36-like	0.107097	-0.0623996
98050243|plbl2-3	cluster_8329_pilon	putative phospholipase b-like 2	0.107021	0.158877
98057261|prp39	cluster_15210_pilon	pre-mrna-processing factor 39-like, partial	0.106854	-0.0881067
98016265|myo15-2	cluster_4525_pilon	unconventional myosin-ixa-like	0.106524	0.718169
98058263|glrx2-3	cluster_10651_pilon	uncharacterized protein loc102804375	0.106453	-0.227954
98054859|lca5l	cluster_5318_pilon	lebercilin-like isoform x2	0.105956	0.0105905
98006871|sl9a8	cluster_5518_pilon	sodium/hydrogen exchanger 8-like	0.105517	-0.0738928
98049974|polh	cluster_6480_pilon	dna polymerase eta	0.105378	-0.15293
98054461|prof4	cluster_25013_pilon	profilin-4	0.105299	0.406067
98024280|unknown-632	cluster_15904_pilon	Unknown	0.104132	0.112349
98008114|unknown-198	cluster_3562_pilon	Unknown	0.103907	0.313891
98028737|lrc61	cluster_16965_pilon	leucine-rich repeat-containing protein 61 isoform x1	0.101334	0.658202
98045838|maai-3	cluster_23864_pilon	maleylacetoacetate isomerase-like isoform x2	0.101303	0.392276
98057309|nle1-2	cluster_2360_pilon	uncharacterized protein loc111130569 isoform x2	0.100477	0.203687
98035359|hoil1-2	cluster_15544_pilon	Unknown	0.100366	0.144467
98037734|smbp2	cluster_4395_pilon	dna-binding protein smubp-2-like	0.100266	-0.455994
98036985|dylt1	cluster_28380_pilon	dynein light chain tctex-type 1	0.100026	0.112253
98018668|phf12	cluster_9904_pilon	phd finger protein 12 isoform x3	0.0999693	-0.0855855
98003616|scmc1	cluster_9817_pilon	calcium-binding mitochondrial carrier protein scamc-2-b isoform x5	0.0999276	-0.147322
98050208|entp5	cluster_10548_pilon	ectonucleoside triphosphate diphosphohydrolase 5-like	0.0997052	-0.190139
98030980|calx-2	cluster_5122_pilon	calnexin-like isoform x2	0.0994373	-0.198868
98018195|s6a17-2	cluster_3095_pilon	sodium-dependent neutral amino acid transporter b(0)at3 isoform x1	0.0993884	0.00807434
98043448|rs14	cluster_5481_pilon	40s ribosomal protein s14	0.0990174	0.0250028
98129126|spp2b	cluster_4266_pilon	signal peptide peptidase-like 2a	0.0987959	-0.176497
98042800|cr3l4	cluster_10226_pilon	cyclic amp-responsive element-binding protein 3-like protein 3-b	0.0982804	0.355959
98019391|h2ay-2	cluster_4872_pilon	core histone macro-h2a.1	0.0979124	0.0925287
98015099|scyl2	cluster_8735_pilon	scy1-like protein 2 isoform x2	0.0978959	-0.287131
98016397|at1b2	cluster_14124_pilon	sodium/potassium-transporting atpase subunit beta-1	0.0978769	0.207876
98039944|f120b-2	cluster_9117_pilon	constitutive coactivator of peroxisome proliferator-activated receptor gamma-like	0.0971252	-0.26801
98022962|rssa	cluster_6505_pilon	40s ribosomal protein sa	0.0967119	0.0928496
98011537|xpf	cluster_13311_pilon	dna repair endonuclease xpf-like	0.0964809	0.0417164
98021387|lgsn-3	cluster_12246_pilon	hypothetical protein helrodraft_186218	0.0960967	0.241394
98024968|ubtd2	cluster_19031_pilon	ubiquitin domain-containing protein 2	0.0960089	-0.0723449
98030588|nek7	cluster_6565_pilon	serine/threonine-protein kinase nek7-like isoform x2	0.0951969	0.132509
98013979|cc173	cluster_11567_pilon	coiled-coil domain-containing protein 173	0.0951215	0.163156
98056589|unknown-1521	cluster_22675_pilon	Unknown	0.0948615	0.267719
98048056|csk21	cluster_8204_pilon	casein kinase 2 alpha subunit	0.0941316	-0.0525523
98045569|eif3j	cluster_19547_pilon	eukaryotic translation initiation factor 3 subunit j-like isoform x2	0.09412	-0.064503
98003241|twsg1	cluster_26231_pilon	twisted gastrulation protein homolog 1-a-like	0.0939948	-0.0108879
98034897|rl23a	cluster_23007_pilon	60s ribosomal protein l23a-like	0.0938219	-0.0763998
98006958|pi16	cluster_18378_pilon	peptidase inhibitor 16	0.0937058	0.387835
98045579|ribc2	cluster_14022_pilon	rib43a-like with coiled-coils protein 2-like	0.0933951	0.206276
98041731|can15	cluster_2070_pilon	calpain-15-like	0.0929734	-0.158912
98004881|lclt1	cluster_4254_pilon	lysocardiolipin acyltransferase 1	0.092892	0.077924
98010448|unknown-266	cluster_12618_pilon	uncharacterized protein loc110973137	0.0922684	0.420276
98024046|pdz11	cluster_19606_pilon	pdz domain-containing protein 11-like	0.0919217	0.277119
98149155|rs25	cluster_23610_pilon	40s ribosomal protein s25	0.0917094	0.0264013
98022674|dhx29	cluster_21646_pilon	uncharacterized protein f13e9.13, mitochondrial	0.0907145	-0.167716
98034386|tbc19	cluster_12357_pilon	low quality protein: tbc1 domain family member 19-like	0.0906579	0.155634
98014486|pcca	cluster_6377_pilon	propionyl-coa carboxylase alpha chain, mitochondrial-like	0.0904914	-0.121914
98000039|sfswa	cluster_5580_pilon	splicing factor, suppressor of white-apricot homolog, partial	0.0904512	-0.00830178
98112754|dnjb4-2	cluster_4736_pilon	low quality protein: dnaj protein homolog 1	0.090341	-0.0183712
98110819|cox17	cluster_28828_pilon	cytochrome c oxidase copper chaperone-like	0.0896936	0.179653
98023325|nog1	cluster_6300_pilon	nucleolar gtp-binding protein 1-like	0.0894553	0.178632
98008555|sh3l3	cluster_27209_pilon	sh3 domain-binding glutamic acid-rich-like protein 3 isoform x2	0.0894269	-0.0411123
98038423|mfrn1	cluster_6256_pilon	mitoferrin-1	0.0892922	0.0916966
98053822|bclf1	cluster_1351_pilon	Unknown	0.0890163	-0.0470441
98004893|fli1	cluster_10494_pilon	friend leukemia integration 1 transcription factor isoform x3	0.0884233	-0.196654
98015556|tulp4	cluster_2094_pilon	tubby-related protein 4-like	0.0879512	-0.0315527
98044031|zfan6-2	cluster_302_pilon	an1-type zinc finger protein 6-like	0.0877974	0.118575
98036638|m3k19	cluster_9150_pilon	hypothetical protein lotgidraft_64389, partial	0.0876342	0.152188
98025861|etfd	cluster_7848_pilon	electron transfer flavoprotein-ubiquinone oxidoreductase, mitochondrial	0.0870426	-0.102485
98025774|sacs-2	cluster_299_pilon	sacsin-like	0.0866352	0.361286
98026790|rgs7	cluster_15752_pilon	regulator of g-protein signaling 7-like, partial	0.086575	0.163183
98001710|cg063	cluster_3254_pilon	cilia- and flagella-associated protein 69-like	0.0864361	0.280508
98031139|gcst	cluster_18113_pilon	aminomethyltransferase, mitochondrial-like	0.0864108	0.163046
98014789|ci171	cluster_26968_pilon	cilia- and flagella-associated protein 77-like	0.0861851	0.210541
98027270|synj1	cluster_16219_pilon	synaptojanin-1 isoform x2	0.0861592	-0.146832
98019731|papog	cluster_967_pilon	poly(a) polymerase gamma isoform x2	0.0860572	-0.202689
98021514|abhd8	cluster_8035_pilon	protein abhd8-like	0.0856834	0.350122
98025497|thoc6	cluster_7394_pilon	tho complex subunit 6 homolog	0.0853716	0.124191
98044638|lgsn-7	cluster_16294_pilon	uncharacterized protein c20orf96-like	0.0852581	0.413992
98023161|clhc1	cluster_7639_pilon	clathrin heavy chain linker domain-containing protein 1	0.0845186	-0.194067
98032286|gapr1-4	cluster_7979_pilon	cell wall protein pry3-like	0.0844783	-0.0569919
98040715|zn347-2	cluster_8877_pilon	Unknown	0.0844661	-0.0186234
98149408|sqrd-2	cluster_10672_pilon	sulfide:quinone oxidoreductase, mitochondrial-like	0.0835435	-0.0691087
98050326|rs11	cluster_23748_pilon	40s ribosomal protein s11-like	0.083484	0.166134
98041881|pacrg-2	cluster_9120_pilon	parkin coregulated gene protein homolog	0.0830752	0.366818
98008132|sfxn1	cluster_10867_pilon	sideroflexin-1-like isoform x2	0.0829644	-0.142127
98049952|mogt2-2	cluster_6501_pilon	2-acylglycerol o-acyltransferase 2-a-like	0.0825358	-0.551536
98008245|myof	cluster_8435_pilon	myoferlin-like	0.0823176	-0.280359
98004506|paxb1	cluster_4609_pilon	pax3- and pax7-binding protein 1-like isoform x2	0.081967	-0.281193
98049734|ruvb2	cluster_2850_pilon	ruvb-like 2	0.0819613	-0.0666872
98026255|ccd77	cluster_8471_pilon	coiled-coil domain-containing protein 77-like	0.0819247	-0.298891
98000967|rgs22	cluster_553_pilon	uncharacterized protein loc117107440 isoform x2	0.0818629	0.573395
98000191|ppr36	cluster_5250_pilon	hypothetical protein lotgidraft_203973	0.081793	0.218936
98023147|anxa7-3	cluster_10400_pilon	annexin a7-like isoform x2	0.0817228	0.197656
98000773|rev1	cluster_8564_pilon	dna repair protein rev1 isoform x2	0.0812981	0.227061
98024355|dus16	cluster_3583_pilon	dual specificity protein phosphatase 16 isoform x3	0.0806394	0.463134
98008648|hcn2	cluster_1667_pilon	potassium/sodium hyperpolarization-activated cyclic nucleotide-gated channel 2-like isoform x2	0.0805985	0.422917
98026745|rl32	cluster_24719_pilon	60s ribosomal protein l32	0.0805787	0.150418
98042478|cul4b	cluster_2062_pilon	cullin-4a-like	0.0800075	-0.103939
98035659|caf1b	cluster_4240_pilon	chromatin assembly factor 1 subunit b-like	0.0798602	-0.19121
98043430|pls1-5	cluster_7873_pilon	phospholipid scramblase 2-like isoform x2	0.0797583	0.329793
98033375|s39ae	cluster_16682_pilon	metal cation symporter zip14-like	0.0796118	0.100937
98050090|cc169-2	cluster_3790_pilon	coiled-coil domain-containing protein 169 isoform x1	0.0794364	0.126939
98013277|dhb4	cluster_8880_pilon	peroxisomal multifunctional enzyme type 2-like isoform x1	0.0787715	-0.447867
98008564|abcb9	cluster_12296_pilon	atp-binding cassette sub-family b member 9-like	0.0786011	0.28105
98007190|atpg	cluster_3529_pilon	atp synthase f1 subunit gamma l homeolog	0.0784822	-0.0573809
98036960|aida	cluster_4216_pilon	axin interactor, dorsalization-associated protein isoform x2	0.0784206	-0.0541679
98031896|epha4	cluster_1719_pilon	ephrin type-a receptor 5	0.0783232	0.106809
98042682|lrcc1	cluster_1573_pilon	leucine-rich repeat and coiled-coil domain-containing protein 1 isoform x2	0.07832	-0.0589295
98003215|npc2	cluster_26154_pilon	npc intracellular cholesterol transporter 2	0.0781414	0.101178
98011984|ud3a1-4	cluster_12138_pilon	udp-glucuronosyltransferase 2c1	0.0779443	-0.102723
98122314|zc12c-2	cluster_7974_pilon	probable ribonuclease zc3h12d isoform x3	0.0778904	-0.123661
98005642|pdcd6	cluster_20665_pilon	programmed cell death protein 6-like isoform x1	0.0778509	0.179527
98020126|unknown-513	cluster_24536_pilon	uncharacterized protein loc109927078	0.0778416	0.256498
98015394|hnrpq	cluster_17396_pilon	heterogeneous nuclear ribonucleoprotein q isoform x7	0.0776003	-0.0659246
98044371|tbb2a	cluster_15721_pilon	tubulin beta chain-like	0.0774148	-0.162167
98012471|apc10	cluster_7948_pilon	anaphase-promoting complex subunit 10-like	0.0770083	-0.127739
98047689|chmp6	cluster_20179_pilon	charged multivesicular body protein 6 isoform x1	0.0767693	-0.0896575
98041511|rspry	cluster_263_pilon	ring finger and spry domain-containing protein 1 isoform x2	0.0767014	-0.0737598
98035490|spt17	cluster_16891_pilon	spermatogenesis-associated protein 17-like	0.0766467	0.2589
98051168|unknown-1355	cluster_21356_pilon	Unknown	0.0765769	-0.497736
98053408|rcor3	cluster_3049_pilon	hypothetical protein helrodraft_69024	0.0760615	0.011913
98040439|esco2	cluster_4303_pilon	n-acetyltransferase esco2-like	0.0760572	-0.272192
98017588|4f2	cluster_15164_pilon	neutral and basic amino acid transport protein rbat-like	0.0759387	-0.176078
98029985|dpoe1	cluster_9733_pilon	dna polymerase epsilon catalytic subunit a-like	0.0753927	-0.241833
98031460|fat3	cluster_4015_pilon	uncharacterized protein loc111323276	0.0753632	0.0957078
98041351|dph6	cluster_8008_pilon	diphthine--ammonia ligase-like	0.0739595	-0.215354
98160902|zn207	cluster_18047_pilon	zinc finger protein 207-like, partial	0.07392	-0.371692
98034964|c2cd5	cluster_5066_pilon	c2 domain-containing protein 5-like	0.0736491	-0.169359
98046544|neto1	cluster_4273_pilon	neuropilin and tolloid-like protein 2 isoform x1	0.073184	-0.0490371
98056111|cnd2	cluster_1185_pilon	condensin complex subunit 2	0.0726939	-0.0463297
98128549|frmd5	cluster_3199_pilon	ferm domain-containing protein 5-like isoform x10	0.072519	0.0195455
98036473|cmtr1	cluster_3333_pilon	cap-specific mrna (nucleoside-2'-o-)-methyltransferase 1-like	0.0721391	-0.108819
98045915|alf	cluster_7434_pilon	uncharacterized protein loc111703832	0.0719666	-0.0849694
98007351|arp2	cluster_16336_pilon	actin-related protein 2	0.0719008	0.0436605
98058609|xbp1-2	cluster_3960_pilon	x-box-binding protein 1	0.0708993	0.0777616
98025266|chpt1	cluster_12026_pilon	cholinephosphotransferase 1 isoform x7	0.0704905	0.206552
98012751|eif3d	cluster_4954_pilon	eukaryotic translation initiation factor 3 subunit d-like isoform x1	0.0700154	-0.114592
98009162|iws1	cluster_2165_pilon	low quality protein: protein iws1 homolog	0.0693969	-0.193082
98022395|dhx9	cluster_6580_pilon	atp-dependent dna/rna helicase dhx36-like	0.0691011	-0.210564
98023688|capsl-2	cluster_19427_pilon	calcyphosin-like protein	0.0682583	0.27986
98048203|rad50	cluster_5287_pilon	dna repair protein rad50 isoform x1	0.068221	0.135491
98013063|fxl13	cluster_5773_pilon	f-box/lrr-repeat protein 13-like	0.068033	-0.110056
98104374|wdr38	cluster_21469_pilon	wd repeat-containing protein 38-like isoform x2	0.0673087	0.271635
98051778|cdk14	cluster_1528_pilon	cyclin-dependent kinase 14 isoform x4	0.0672558	0.0263286
98057501|dmd	cluster_17090_pilon	dystrophin-like protein	0.0671246	0.00999292
98018884|tm38a	cluster_14937_pilon	trimeric intracellular cation channel type 1b.1	0.0668435	0.133645
98028671|vat1l	cluster_7322_pilon	synaptic vesicle membrane protein vat-1 homolog-like	0.0663505	0.0590172
98048986|cep89	cluster_2950_pilon	centrosomal protein of 89 kda-like	0.0662073	0.0554839
98048036|rabx5	cluster_13120_pilon	rab5 gdp/gtp exchange factor	0.0659174	0.15917
98028325|zbt41	cluster_7216_pilon	zinc finger protein 708	0.0658454	-0.0888049
98048858|ck070	cluster_21464_pilon	uncharacterized protein c11orf70 homolog	0.0643226	-0.0464325
98026149|mdm1	cluster_5202_pilon	nuclear protein mdm1-like isoform x2	0.0639362	0.382777
98017033|dram2-2	cluster_17717_pilon	dna damage-regulated autophagy modulator protein 2-like	0.0637832	0.056158
98053780|glra2-9	cluster_4982_pilon	low quality protein: glycine receptor subunit alpha-2-like	0.063569	0.232063
98009657|b3gt1	cluster_33_pilon	beta-1,3-galactosyltransferase 1-like	0.0632704	-0.223701
98036765|wdr92	cluster_11837_pilon	wd repeat-containing protein 92-like	0.0630397	-0.0439361
98022697|cul3	cluster_6346_pilon	cullin-3-like	0.0629641	-0.121292
[truncated: 3,490 more rows]

## Sheet: 6b,c
cluster	correlation	pvalue	symbols	EggNog Preferred_name
cluster_23191_pilon	0.951049	2.04e-06	predicted protein (cluster_23191_pilon)	.
cluster_18156_pilon	0.937063	6.99e-06	light harvesting complex a protein (cluster_18156_pilon)	.
cluster_3914_pilon	0.923077	1.86e-05	33kda oxygen evolving protein of photosystem ii (cluster_3914_pilon)	PSBO
cluster_28571_pilon	0.916084	2.84e-05	photosystem ii reaction center w protein (cluster_28571_pilon)	PSBW2
cluster_22237_pilon	0.909091	4.19e-05	Unknown (cluster_22237_pilon)	.
cluster_20188_pilon	0.909091	4.19e-05	photosystem i reaction center subunit psak, chloroplastic (cluster_20188_pilon)	PSAK
cluster_24553_pilon	0.902098	6e-05	photosystem i reaction center subunit o (cluster_24553_pilon)	PSAO
cluster_25037_pilon	0.902098	6e-05	oxygen-evolving enhancer protein 3 (cluster_25037_pilon)	PSBQ
cluster_24375_pilon	0.895105	8.37e-05	light harvesting complex a protein (cluster_24375_pilon)	LHCA
cluster_25764_pilon	0.888112	0.000114134	fanciful k+ uptake-b family transporter (cluster_25764_pilon)	.
cluster_14418_pilon	0.888112	0.000114134	light-harvesting chlorophyll-a/b protein of photosystem i (cluster_14418_pilon)	LHCA3
cluster_25837_pilon	0.881119	0.000152674	hypothetical protein chlncdraft_35273 (cluster_25837_pilon)	PSBR
cluster_8919_pilon	0.881119	0.000152674	Unknown (cluster_8919_pilon)	.
cluster_18915_pilon	0.881119	0.000152674	photosystem i reaction center subunit iii (cluster_18915_pilon)	PSAF
cluster_15972_pilon	0.881119	0.000152674	ycf32-related polyprotein of photosystem ii, partial (cluster_15972_pilon)	PSBY
cluster_23283_pilon	0.874126	0.000200713	chlorophyll a/b-binding protein (cluster_23283_pilon)	LHCB5
cluster_25917_pilon	0.874126	0.000200713	hypothetical protein chlncdraft_36926 (cluster_25917_pilon)	.
cluster_26691_pilon	0.867133	0.000259812	Unknown (cluster_26691_pilon)	.
cluster_20379_pilon	0.86014	0.000331668	hypothetical protein volcadraft_79447 (cluster_20379_pilon)	.
cluster_16474_pilon	0.86014	0.000331668	3-oxoacyl-[acyl-carrier-protein] reductase 4 (cluster_16474_pilon)	.
cluster_24368_pilon	0.86014	0.000331668	uncharacterized protein loc116265421 (cluster_24368_pilon)	.
cluster_19095_pilon	0.86014	0.000331668	light-harvesting complex i protein (cluster_19095_pilon)	.
cluster_26518_pilon	0.853147	0.000418118	predicted protein (cluster_26518_pilon)	.
cluster_21574_pilon	0.853147	0.000418118	hypothetical protein chlncdraft_31627 (cluster_21574_pilon)	LHCA5
cluster_22062_pilon	0.853147	0.000418118	light harvesting complex protein i-20 (cluster_22062_pilon)	LHCA1
cluster_18857_pilon	0.846154	0.000521134	lipase, class 3 (cluster_18857_pilon)	.
cluster_3302_pilon	0.839161	0.000642826	hypothetical protein volcadraft_75893 (cluster_3302_pilon)	.
cluster_8357_pilon	0.839161	0.000642826	photosystem i subunit xi, chloroplast precursor (cluster_8357_pilon)	PSAL
cluster_2791_pilon	0.839161	0.000642826	predicted protein, partial (cluster_2791_pilon)	.
cluster_22661_pilon	0.839161	0.000642826	psi-d1 precursor (cluster_22661_pilon)	PSAD
cluster_8553_pilon	0.832168	0.000785442	predicted protein (cluster_8553_pilon)	.
cluster_11586_pilon	0.832168	0.000785442	plp-dependent transferase (cluster_11586_pilon)	SGPL
cluster_14403_pilon	0.832168	0.000785442	magnesium chelatase subunit i (cluster_14403_pilon)	CHLL2
cluster_5835_pilon	0.832168	0.000785442	Unknown (cluster_5835_pilon)	.
cluster_20723_pilon	0.832168	0.000785442	predicted protein, partial (cluster_20723_pilon)	.
cluster_19946_pilon	0.825175	0.000951363	thioredoxin-like protein (cluster_19946_pilon)	.
cluster_7981_pilon	0.825175	0.000951363	putative psbm, psii-m, photosystem ii polypeptide, typically encoded in the chloroplast genome (cluster_7981_pilon)	PSBM
cluster_8223_pilon	0.825175	0.000951363	hypothetical protein chlncdraft_59826 (cluster_8223_pilon)	.
cluster_11967_pilon	0.825175	0.000951363	phosphoribosylaminoimidazole carboxylase, chloroplastic (cluster_11967_pilon)	purE
cluster_4246_pilon	0.825175	0.000951363	chlorophyll a/b-binding protein of photosystem ii (cluster_4246_pilon)	LHCB4
cluster_11778_pilon	0.823964	0.000982639	sulfur stress regulator (cluster_11778_pilon)	.
cluster_15200_pilon	0.818182	0.0011431	uroporphyrinogen-iii decarboxylase (cluster_15200_pilon)	HEME1
cluster_16324_pilon	0.818182	0.0011431	ankyrin repeat, ph and sec7 domain containing protein secg-like (cluster_16324_pilon)	.
cluster_28283_pilon	0.818182	0.0011431	hypothetical protein chlncdraft_140851 (cluster_28283_pilon)	PSAH
cluster_11658_pilon	0.818182	0.0011431	protein disulfide isomerase (cluster_11658_pilon)	PDIL1-1
cluster_21900_pilon	0.811189	0.00136331	methylmalonyl-coa epimerase, mitochondrial-like (cluster_21900_pilon)	.
cluster_7188_pilon	0.811189	0.00136331	hypothetical protein mneg_3189 (cluster_7188_pilon)	.
cluster_18479_pilon	0.811189	0.00136331	hypothetical protein cocsudraft_21985 (cluster_18479_pilon)	.
cluster_25591_pilon	0.804196	0.00161477	beta-hydroxyacyl-dehydratase fabz (cluster_25591_pilon)	.
cluster_5928_pilon	0.804196	0.00161477	pyrophosphate--fructose 6-phosphate 1-phosphotransferase subunit beta (cluster_5928_pilon)	PFP-BETA
cluster_12477_pilon	0.804196	0.00161477	ubiquitin-like protein (cluster_12477_pilon)	.
cluster_18284_pilon	0.804196	0.00161477	hypothetical protein mneg_12015 (cluster_18284_pilon)	.
cluster_28194_pilon	0.804196	0.00161477	Unknown (cluster_28194_pilon)	.
cluster_15821_pilon	0.804196	0.00161477	hypothetical protein volcadraft_107343 (cluster_15821_pilon)	FTA
cluster_15253_pilon	0.804196	0.00161477	chlorophyll synthetase (cluster_15253_pilon)	CHLG
cluster_15800_pilon	0.804196	0.00161477	12 kda fk506-binding protein (cluster_15800_pilon)	FK506-bp2
cluster_18809_pilon	0.798719	0.00183541	Unknown (cluster_18809_pilon)	.
cluster_10741_pilon	0.797203	0.00190037	rni-like protein (cluster_10741_pilon)	.
cluster_27836_pilon	0.797203	0.00190037	apoferredoxin (cluster_27836_pilon)	PETF3
cluster_13818_pilon	0.797203	0.00190037	putative carrier protein pet8 (cluster_13818_pilon)	.
cluster_19958_pilon	0.797203	0.00190037	uncharacterized protein k02a2.1-like (cluster_19958_pilon)	.
cluster_24601_pilon	0.797203	0.00190037	Unknown (cluster_24601_pilon)	.
cluster_25019_pilon	0.797203	0.00190037	polymeras-like protein ii polypeptide d (cluster_25019_pilon)	.
cluster_16900_pilon	0.797203	0.00190037	unknown (cluster_16900_pilon)	.
cluster_25789_pilon	0.797203	0.00190037	Unknown (cluster_25789_pilon)	.
cluster_4487_pilon	0.79021	0.00222314	diacylglyceryl-n,n,n-trimethylhomoserine synthesis protein (cluster_4487_pilon)	.
cluster_21814_pilon	0.783217	0.00258622	Unknown (cluster_21814_pilon)	.
cluster_1271_pilon	0.783217	0.00258622	prasinophyte specific chlorophyll a/b-binding protein, chloroplast precursor (cluster_1271_pilon)	.
cluster_5748_pilon	0.783217	0.00258622	hypothetical protein volcadraft_120171 (cluster_5748_pilon)	.
cluster_15508_pilon	0.783217	0.00258622	predicted protein, partial (cluster_15508_pilon)	.
cluster_2668_pilon	0.783217	0.00258622	carbamoyl-phosphate synthase (cluster_2668_pilon)	.
cluster_15952_pilon	0.783217	0.00258622	Unknown (cluster_15952_pilon)	.
cluster_28145_pilon	0.783217	0.00258622	psag, psi-g, subunit v, photosystem i polypeptide (cluster_28145_pilon)	PSAG
cluster_20318_pilon	0.783217	0.00258622	expressed protein (cluster_20318_pilon)	.
cluster_23625_pilon	0.783217	0.00258622	Unknown (cluster_23625_pilon)	.
cluster_22066_pilon	0.776224	0.00299286	Unknown (cluster_22066_pilon)	.
cluster_11799_pilon	0.776224	0.00299286	Unknown (cluster_11799_pilon)	.
cluster_7071_pilon	0.776224	0.00299286	superoxide dismutase (cluster_7071_pilon)	.
cluster_17215_pilon	0.776224	0.00299286	hypothetical protein chlncdraft_56094 (cluster_17215_pilon)	.
cluster_3602_pilon	0.776224	0.00299286	hypothetical protein cocsudraft_56423 (cluster_3602_pilon)	.
cluster_638_pilon	0.776224	0.00299286	phosphoribosylaminoimidazole-succinocarboxamide synthase, chloroplastic-like (cluster_638_pilon)	.
cluster_6519_pilon	0.769231	0.00344645	translation initiation factor su (cluster_6519_pilon)	.
cluster_20395_pilon	0.769231	0.00344645	uncharacterized protein loc116265994 (cluster_20395_pilon)	.
cluster_21303_pilon	0.769231	0.00344645	Unknown (cluster_21303_pilon)	.
cluster_2409_pilon	0.769231	0.00344645	udp-sulfoquinovose synthase (cluster_2409_pilon)	SQD1
cluster_5482_pilon	0.769231	0.00344645	predicted protein (cluster_5482_pilon)	.
cluster_17004_pilon	0.762238	0.00395045	predicted protein (cluster_17004_pilon)	.
cluster_13521_pilon	0.762238	0.00395045	dnaj homolog subfamily b member 11-like isoform x1 (cluster_13521_pilon)	.
cluster_11995_pilon	0.762238	0.00395045	p-loop containing nucleoside triphosphate hydrolase protein (cluster_11995_pilon)	.
cluster_23467_pilon	0.762238	0.00395045	Unknown (cluster_23467_pilon)	.
cluster_20299_pilon	0.762238	0.00395045	hypothetical protein chlncdraft_13184, partial (cluster_20299_pilon)	COPS8
cluster_23221_pilon	0.762238	0.00395045	voltage-dependent anion-selective channel protein (cluster_23221_pilon)	.
cluster_20655_pilon	0.762238	0.00395045	Unknown (cluster_20655_pilon)	.
cluster_24768_pilon	0.762238	0.00395045	Unknown (cluster_24768_pilon)	.
cluster_24309_pilon	0.762238	0.00395045	death-associated inhibitor of apoptosis 1 (cluster_24309_pilon)	.
cluster_11048_pilon	0.755245	0.00450843	pkinase-domain-containing protein (cluster_11048_pilon)	CPK17
cluster_21645_pilon	0.755245	0.00450843	Unknown (cluster_21645_pilon)	.
cluster_19828_pilon	0.755245	0.00450843	hypothetical protein chlncdraft_59811 (cluster_19828_pilon)	Caf1
cluster_12284_pilon	0.755245	0.00450843	hypothetical protein volcadraft_91665 (cluster_12284_pilon)	.
cluster_3634_pilon	0.755245	0.00450843	hypothetical protein f751_6226 (cluster_3634_pilon)	.
cluster_16351_pilon	0.755245	0.00450843	e3 ubiquitin-protein ligase makorin-like isoform x1 (cluster_16351_pilon)	.
cluster_19595_pilon	0.749563	0.00500405	hypothetical protein chlncdraft_33454 (cluster_19595_pilon)	CMK
cluster_15345_pilon	0.748252	0.00512408	major light-harvesting complex ii protein m10 (cluster_15345_pilon)	.
cluster_22256_pilon	0.748252	0.00512408	Unknown (cluster_22256_pilon)	.
cluster_21385_pilon	0.748252	0.00512408	Unknown (cluster_21385_pilon)	.
cluster_12772_pilon	0.748252	0.00512408	dimethylaniline monooxygenase (cluster_12772_pilon)	.
cluster_17299_pilon	0.748252	0.00512408	glucose-induced degradation protein 8 homolog isoform x1 (cluster_17299_pilon)	.
cluster_11534_pilon	0.748252	0.00512408	Unknown (cluster_11534_pilon)	.
cluster_19834_pilon	0.748252	0.00512408	hypothetical protein chlncdraft_35272 (cluster_19834_pilon)	.
cluster_11231_pilon	0.748252	0.00512408	hypothetical protein micpun_56583 (cluster_11231_pilon)	.
cluster_13339_pilon	0.748252	0.00512408	bile acid:na+ symporter family (cluster_13339_pilon)	BASS2
cluster_3533_pilon	0.741259	0.00580115	integral membrane protein (cluster_3533_pilon)	.
cluster_17265_pilon	0.741259	0.00580115	syntaxin-22-like (cluster_17265_pilon)	.
cluster_21301_pilon	0.741259	0.00580115	uncharacterized protein loc116255107 (cluster_21301_pilon)	.
cluster_14450_pilon	0.741259	0.00580115	hypothetical protein f751_4982 (cluster_14450_pilon)	.
cluster_10963_pilon	0.741259	0.00580115	hypothetical protein micpucdraft_57609 (cluster_10963_pilon)	.
cluster_12785_pilon	0.741259	0.00580115	Unknown (cluster_12785_pilon)	.
cluster_13226_pilon	0.741259	0.00580115	aminotransferases,class-i,pyridoxal-phosphate-binding site (cluster_13226_pilon)	.
cluster_16803_pilon	0.741259	0.00580115	aspartate aminotransferase (cluster_16803_pilon)	ASP1
cluster_14642_pilon	0.734266	0.00654349	cytochrome p450 (cluster_14642_pilon)	.
cluster_16021_pilon	0.734266	0.00654349	predicted protein (cluster_16021_pilon)	TMEM231
cluster_23905_pilon	0.734266	0.00654349	flagellar associated protein (cluster_23905_pilon)	.
cluster_18343_pilon	0.734266	0.00654349	Unknown (cluster_18343_pilon)	.
cluster_23675_pilon	0.734266	0.00654349	hypothetical protein cocsudraft_54568 (cluster_23675_pilon)	.
cluster_14823_pilon	0.727273	0.00735503	Unknown (cluster_14823_pilon)	.
cluster_14574_pilon	0.727273	0.00735503	nad(p)-binding protein (cluster_14574_pilon)	.
cluster_14547_pilon	0.727273	0.00735503	hypothetical protein chlncdraft_138531 (cluster_14547_pilon)	LCB1
cluster_4416_pilon	0.727273	0.00735503	putative lipoamide dehydrogenase (cluster_4416_pilon)	.
cluster_14514_pilon	0.727273	0.00735503	fructose-bisphosphate aldolase, class ii,yeast/e. coli subtype (cluster_14514_pilon)	.
cluster_20444_pilon	0.727273	0.00735503	Unknown (cluster_20444_pilon)	.
cluster_16951_pilon	0.727273	0.00735503	amidase (cluster_16951_pilon)	.
cluster_17180_pilon	0.727273	0.00735503	Unknown (cluster_17180_pilon)	.
cluster_14071_pilon	0.727273	0.00735503	hypothetical protein cocsudraft_43339 (cluster_14071_pilon)	.
cluster_24584_pilon	0.727273	0.00735503	Unknown (cluster_24584_pilon)	.
cluster_27422_pilon	0.727273	0.00735503	Unknown (cluster_27422_pilon)	.
cluster_19474_pilon	0.727273	0.00735503	transmembrane emp24 domain-containing protein p24beta3-like (cluster_19474_pilon)	.
cluster_8925_pilon	0.727273	0.00735503	uncharacterized protein loc8074789 (cluster_8925_pilon)	.
cluster_28459_pilon	0.725045	0.00762875	Unknown (cluster_28459_pilon)	.
cluster_18294_pilon	0.72028	0.00823977	hypothetical protein volcadraft_76013 (cluster_18294_pilon)	DVR
cluster_24193_pilon	0.72028	0.00823977	Unknown (cluster_24193_pilon)	.
cluster_20990_pilon	0.713287	0.00920178	cop9 signalosome complex subunit 2 (cluster_20990_pilon)	.
cluster_10675_pilon	0.713287	0.00920178	predicted protein (cluster_10675_pilon)	.
cluster_14920_pilon	0.713287	0.00920178	chromate ion transporter family (cluster_14920_pilon)	.
cluster_12233_pilon	0.713287	0.00920178	udp-glycosyltransferase/glycogen phosphorylase (cluster_12233_pilon)	.
cluster_25234_pilon	0.713287	0.00920178	glyoxalase/bleomycin resistance protein/dihydroxybiphenyl dioxygenase (cluster_25234_pilon)	.
cluster_9391_pilon	0.713287	0.00920178	double-strand break repair protein mre11 (cluster_9391_pilon)	MRE11
cluster_19129_pilon	0.713287	0.00920178	histone acetyltransferase (cluster_19129_pilon)	.
cluster_18273_pilon	0.713287	0.00920178	Unknown (cluster_18273_pilon)	.
cluster_19604_pilon	0.713287	0.00920178	Unknown (cluster_19604_pilon)	.
cluster_2020_pilon	0.713287	0.00920178	predicted protein (cluster_2020_pilon)	.
cluster_21512_pilon	0.706294	0.0102452	dsba oxidoreductase (cluster_21512_pilon)	.
cluster_28217_pilon	0.706294	0.0102452	hypothetical protein chlncdraft_29840 (cluster_28217_pilon)	.
cluster_18555_pilon	0.706294	0.0102452	zinc finger, ring-ch-type (cluster_18555_pilon)	.
cluster_25104_pilon	0.706294	0.0102452	nad(p)h dehydrogenase (quinone) fqr1-like (cluster_25104_pilon)	.
cluster_17603_pilon	0.706294	0.0102452	soul heme-binding protein (cluster_17603_pilon)	.
cluster_5582_pilon	0.699301	0.0113742	hypothetical protein mneg_7358, partial (cluster_5582_pilon)	FRK
cluster_3419_pilon	0.699301	0.0113742	mitochondrial carrier (cluster_3419_pilon)	.
cluster_24347_pilon	0.699301	0.0113742	Unknown (cluster_24347_pilon)	.
cluster_12005_pilon	0.699301	0.0113742	cytochrome p450 (cluster_12005_pilon)	CYP88A3
cluster_15054_pilon	0.699301	0.0113742	cobw domain-containing protein 1-like (cluster_15054_pilon)	.
cluster_2493_pilon	0.699301	0.0113742	predicted protein (cluster_2493_pilon)	.
cluster_11752_pilon	0.699301	0.0113742	hypothetical protein volcadraft_93041 (cluster_11752_pilon)	.
cluster_25384_pilon	0.699301	0.0113742	Unknown (cluster_25384_pilon)	.
cluster_24461_pilon	0.699301	0.0113742	hypothetical protein cocsudraft_66438 (cluster_24461_pilon)	.
cluster_5561_pilon	0.699301	0.0113742	putative serine/threonine-protein (cluster_5561_pilon)	.
cluster_707_pilon	0.699301	0.0113742	predicted protein (cluster_707_pilon)	.
cluster_2288_pilon	0.699301	0.0113742	glyceraldehyde-3-phosphate dehydrogenase a, chloroplastic (cluster_2288_pilon)	GAPA
cluster_10044_pilon	0.692308	0.012593	Unknown (cluster_10044_pilon)	.
cluster_20172_pilon	0.692308	0.012593	thylakoid lumenal 29 kda protein, chloroplastic (cluster_20172_pilon)	.
cluster_8772_pilon	0.692308	0.012593	rieske ferredoxin (cluster_8772_pilon)	.
cluster_28311_pilon	0.692308	0.012593	Unknown (cluster_28311_pilon)	.
cluster_5034_pilon	0.692308	0.012593	cytochrome p450 2c15-like (cluster_5034_pilon)	.
cluster_15660_pilon	0.692308	0.012593	hypothetical protein chlncdraft_140223 (cluster_15660_pilon)	.
cluster_6509_pilon	0.692308	0.012593	Unknown (cluster_6509_pilon)	.
cluster_9288_pilon	0.685315	0.013906	prasinophyte specific chlorophyll a/b-binding protein, chloroplast precursor (cluster_9288_pilon)	.
cluster_7009_pilon	0.685315	0.013906	3-oxoacyl-synth (cluster_7009_pilon)	KAS1
cluster_28870_pilon	0.685315	0.013906	Unknown (cluster_28870_pilon)	.
cluster_24729_pilon	0.685315	0.013906	tho complex subunit 1 (cluster_24729_pilon)	.
cluster_9362_pilon	0.685315	0.013906	protein arginine n-methyltransferase (cluster_9362_pilon)	PRMT10
cluster_11383_pilon	0.685315	0.013906	Unknown (cluster_11383_pilon)	.
cluster_20438_pilon	0.685315	0.013906	predicted protein (cluster_20438_pilon)	.
cluster_26447_pilon	0.685315	0.013906	predicted protein, partial (cluster_26447_pilon)	.
cluster_26707_pilon	0.685315	0.013906	selenoprotein m2 (cluster_26707_pilon)	.
cluster_25599_pilon	0.685315	0.013906	hypothetical protein f751_4174 (cluster_25599_pilon)	.
cluster_26445_pilon	0.685315	0.013906	Unknown (cluster_26445_pilon)	.
cluster_14200_pilon	0.685315	0.013906	hypothetical protein chlncdraft_52216 (cluster_14200_pilon)	.
cluster_744_pilon	0.678322	0.0153173	thioredoxin f-type, chloroplastic-like (cluster_744_pilon)	.
cluster_19674_pilon	0.678322	0.0153173	putative malonyl-coa:acyl carrier protein transacylase (cluster_19674_pilon)	FABD
cluster_19366_pilon	0.678322	0.0153173	Unknown (cluster_19366_pilon)	.
cluster_27445_pilon	0.678322	0.0153173	Unknown (cluster_27445_pilon)	.
cluster_27465_pilon	0.678322	0.0153173	ribosomal protein l17 (cluster_27465_pilon)	.
cluster_11391_pilon	0.678322	0.0153173	homocysteine s-methyltransferase 4-like, partial (cluster_11391_pilon)	.
cluster_8649_pilon	0.678322	0.0153173	molybdenum cofactor biosynthesis, moeb (cluster_8649_pilon)	SAE2
cluster_22848_pilon	0.678322	0.0153173	Unknown (cluster_22848_pilon)	.
cluster_10355_pilon	0.678322	0.0153173	vps5-domain-containing protein (cluster_10355_pilon)	.
cluster_10797_pilon	0.678322	0.0153173	predicted protein (cluster_10797_pilon)	.
cluster_14861_pilon	0.678322	0.0153173	hypothetical protein chlncdraft_138004 (cluster_14861_pilon)	.
cluster_4283_pilon	0.678322	0.0153173	Unknown (cluster_4283_pilon)	.
cluster_15815_pilon	0.678322	0.0153173	hypothetical protein f751_3500 (cluster_15815_pilon)	.
cluster_13451_pilon	0.678322	0.0153173	hypothetical protein cocsudraft_66872 (cluster_13451_pilon)	.
cluster_20739_pilon	0.678322	0.0153173	hypothetical protein volcadraft_117089 (cluster_20739_pilon)	.
cluster_20043_pilon	0.678322	0.0153173	hypothetical protein cocsudraft_55711 (cluster_20043_pilon)	.
cluster_21202_pilon	0.678322	0.0153173	hypothetical protein volcadraft_108014 (cluster_21202_pilon)	.
cluster_19912_pilon	0.678322	0.0153173	hypothetical protein cocsudraft_30639 (cluster_19912_pilon)	.
cluster_13852_pilon	0.678322	0.0153173	farnesol kinase, chloroplastic-like (cluster_13852_pilon)	sec59
cluster_22433_pilon	0.671329	0.0168315	uncharacterized protein c9orf78 homolog (cluster_22433_pilon)	.
cluster_17015_pilon	0.671329	0.0168315	alpha-galactosidase 3 (cluster_17015_pilon)	.
cluster_2066_pilon	0.671329	0.0168315	soluble starch synthase 3, chloroplastic/amyloplastic (cluster_2066_pilon)	SSIIIC
cluster_11289_pilon	0.671329	0.0168315	dao-domain-containing protein (cluster_11289_pilon)	.
cluster_16343_pilon	0.671329	0.0168315	Unknown (cluster_16343_pilon)	.
cluster_20765_pilon	0.671329	0.0168315	uncharacterized protein loc9651230 (cluster_20765_pilon)	.
cluster_20767_pilon	0.671329	0.0168315	kinesin-like protein (cluster_20767_pilon)	.
cluster_16715_pilon	0.671329	0.0168315	retinol dehydrogenase 13-like (cluster_16715_pilon)	.
cluster_20639_pilon	0.671329	0.0168315	hypothetical protein cocsudraft_63274 (cluster_20639_pilon)	.
cluster_8064_pilon	0.671329	0.0168315	hydroxymethylpyrimidine phosphate synthase (cluster_8064_pilon)	.
cluster_2746_pilon	0.671329	0.0168315	zinc transporter zip1 (cluster_2746_pilon)	ZIP2
cluster_10311_pilon	0.669003	0.0173586	hypothetical protein cocsudraft_44752 (cluster_10311_pilon)	.
cluster_16623_pilon	0.664336	0.0184527	probable rna-dependent rna polymerase 3 isoform x2 (cluster_16623_pilon)	.
cluster_15938_pilon	0.664336	0.0184527	hypothetical protein cocsudraft_19866 (cluster_15938_pilon)	.
cluster_22021_pilon	0.664336	0.0184527	hypothetical protein mneg_0354 (cluster_22021_pilon)	CMS
cluster_11430_pilon	0.664336	0.0184527	Unknown (cluster_11430_pilon)	.
cluster_19968_pilon	0.664336	0.0184527	hypothetical protein volcadraft_82188 (cluster_19968_pilon)	DER1
cluster_21634_pilon	0.664336	0.0184527	Unknown (cluster_21634_pilon)	.
cluster_20198_pilon	0.664336	0.0184527	hypothetical protein f751_2180 (cluster_20198_pilon)	.
cluster_28727_pilon	0.664336	0.0184527	Unknown (cluster_28727_pilon)	.
cluster_12096_pilon	0.661998	0.0190195	Unknown (cluster_12096_pilon)	.
cluster_12053_pilon	0.661988	0.0190217	hypothetical protein chlncdraft_57156 (cluster_12053_pilon)	.
cluster_5692_pilon	0.657343	0.0201855	Unknown (cluster_5692_pilon)	.
cluster_17360_pilon	0.657343	0.0201855	predicted protein (cluster_17360_pilon)	.
cluster_27294_pilon	0.657343	0.0201855	hypothetical protein chlncdraft_138486 (cluster_27294_pilon)	.
cluster_6922_pilon	0.657343	0.0201855	Unknown (cluster_6922_pilon)	.
cluster_770_pilon	0.657343	0.0201855	3'5'-cyclic nucleotide phosphodiesterase (cluster_770_pilon)	pde-3
cluster_7684_pilon	0.657343	0.0201855	Unknown (cluster_7684_pilon)	.
cluster_21766_pilon	0.657343	0.0201855	cyclic pyranopterin monophosphate synthase, mitochondrial isoform x1 (cluster_21766_pilon)	MOCS1
cluster_3143_pilon	0.657343	0.0201855	hypothetical protein chlncdraft_24556 (cluster_3143_pilon)	.
cluster_16650_pilon	0.657343	0.0201855	uncharacterized protein loc9647038 isoform x1 (cluster_16650_pilon)	.
cluster_1219_pilon	0.65035	0.0220342	chey-like protein (cluster_1219_pilon)	.
cluster_12816_pilon	0.65035	0.0220342	wd40 repeat-like protein, partial (cluster_12816_pilon)	DDB2
cluster_24121_pilon	0.65035	0.0220342	5'-methylthioadenosine/s-adenosylhomocysteine nucleosidase 2 (cluster_24121_pilon)	.
cluster_12951_pilon	0.65035	0.0220342	acetylglutamate kinase (cluster_12951_pilon)	NAGK
cluster_10809_pilon	0.65035	0.0220342	hypothetical protein volcadraft_56092 (cluster_10809_pilon)	.
cluster_12008_pilon	0.65035	0.0220342	Unknown (cluster_12008_pilon)	.
cluster_17507_pilon	0.65035	0.0220342	Unknown (cluster_17507_pilon)	.
cluster_24420_pilon	0.65035	0.0220342	Unknown (cluster_24420_pilon)	.
cluster_7438_pilon	0.65035	0.0220342	hypothetical protein cocsudraft_53991 (cluster_7438_pilon)	TM9SF3
cluster_21531_pilon	0.65035	0.0220342	cytochrome b5 (cluster_21531_pilon)	.
cluster_21033_pilon	0.65035	0.0220342	predicted protein (cluster_21033_pilon)	.
cluster_11122_pilon	0.65035	0.0220342	pyruvate kinase-like (cluster_11122_pilon)	PYK1
cluster_20557_pilon	0.65035	0.0220342	Unknown (cluster_20557_pilon)	.
cluster_27846_pilon	0.65035	0.0220342	Unknown (cluster_27846_pilon)	.
cluster_10470_pilon	0.65035	0.0220342	Unknown (cluster_10470_pilon)	.
cluster_9467_pilon	0.65035	0.0220342	glycoside hydrolase (cluster_9467_pilon)	AMY1
cluster_17097_pilon	0.65035	0.0220342	ubiquitin fusion degradation protein 1 homolog isoform x1 (cluster_17097_pilon)	.
cluster_17755_pilon	0.65035	0.0220342	ll-diaminopimelate aminotransferase (cluster_17755_pilon)	.
cluster_16638_pilon	0.65035	0.0220342	hypothetical protein chlncdraft_142014 (cluster_16638_pilon)	.
cluster_15012_pilon	0.65035	0.0220342	predicted protein (cluster_15012_pilon)	.
cluster_149_pilon	0.643357	0.0240032	snf2 super family (cluster_149_pilon)	.
cluster_18333_pilon	0.643357	0.0240032	Unknown (cluster_18333_pilon)	.
cluster_24223_pilon	0.643357	0.0240032	hypothetical protein mneg_5298 (cluster_24223_pilon)	.
cluster_11286_pilon	0.643357	0.0240032	protein disulfide isomerase 1 (cluster_11286_pilon)	PDIL1-4
cluster_22923_pilon	0.643357	0.0240032	chlorophyll antenna size regulatory protein (cluster_22923_pilon)	.
cluster_24525_pilon	0.643357	0.0240032	uncharacterized protein loc100306105 (cluster_24525_pilon)	.
cluster_328_pilon	0.643357	0.0240032	sam dependent methyltransferase (cluster_328_pilon)	.
cluster_21880_pilon	0.643357	0.0240032	uncharacterized protein loc9657083 isoform x1 (cluster_21880_pilon)	.
cluster_15053_pilon	0.636364	0.0260969	peptidyl-prolyl cis-trans isomerase cyp38, chloroplastic (cluster_15053_pilon)	TLP40
cluster_23266_pilon	0.636364	0.0260969	serine/threonine-protein phosphatase pp1 (cluster_23266_pilon)	.
cluster_21891_pilon	0.636364	0.0260969	testosterone 17-beta-dehydrogenase 3 (cluster_21891_pilon)	.
cluster_15731_pilon	0.636364	0.0260969	Unknown (cluster_15731_pilon)	.
cluster_9629_pilon	0.636364	0.0260969	plant cysteine oxidase 4-like isoform x2 (cluster_9629_pilon)	.
cluster_1658_pilon	0.636364	0.0260969	aldehyde dehydrogenase family 2 member b4, mitochondrial (cluster_1658_pilon)	.
cluster_4964_pilon	0.636364	0.0260969	nucleosome assembly protein 1;2-like isoform x3 (cluster_4964_pilon)	.
cluster_8840_pilon	0.636364	0.0260969	hypothetical protein cocsudraft_49374 (cluster_8840_pilon)	.
cluster_3990_pilon	0.636364	0.0260969	Unknown (cluster_3990_pilon)	.
cluster_14754_pilon	0.636364	0.0260969	f-box/lrr-repeat protein 14-like isoform x2 (cluster_14754_pilon)	.
cluster_14993_pilon	0.636364	0.0260969	hypothetical protein chlncdraft_56005 (cluster_14993_pilon)	.
cluster_24094_pilon	0.636364	0.0260969	predicted protein (cluster_24094_pilon)	FolA
cluster_25566_pilon	0.636364	0.0260969	Unknown (cluster_25566_pilon)	.
cluster_16120_pilon	0.636364	0.0260969	Unknown (cluster_16120_pilon)	.
cluster_11785_pilon	0.629371	0.0283197	ankyrin repeat and protein kinase domain-containing protein 1 (cluster_11785_pilon)	.
cluster_2986_pilon	0.629371	0.0283197	arm repeat-containing protein (cluster_2986_pilon)	IPO5
cluster_22805_pilon	0.629371	0.0283197	phosphomannomutase (cluster_22805_pilon)	PMM
cluster_5155_pilon	0.629371	0.0283197	hypothetical protein volcadraft_117033 (cluster_5155_pilon)	.
cluster_15764_pilon	0.629371	0.0283197	calreticulin 2, calcium-binding protein (cluster_15764_pilon)	.
cluster_11619_pilon	0.629371	0.0283197	dual specificity protein kinase shke (cluster_11619_pilon)	.
cluster_5877_pilon	0.629371	0.0283197	predicted protein (cluster_5877_pilon)	.
cluster_12225_pilon	0.629371	0.0283197	uncharacterized protein loc112244105 (cluster_12225_pilon)	hcaT
cluster_5440_pilon	0.629371	0.0283197	uncharacterized protein loc105557775 (cluster_5440_pilon)	sigD
cluster_14294_pilon	0.629371	0.0283197	hypothetical protein mneg_6416 (cluster_14294_pilon)	BADH
cluster_24663_pilon	0.629371	0.0283197	Unknown (cluster_24663_pilon)	.
cluster_25670_pilon	0.629371	0.0283197	gdsl esterase/lipase at5g45920 (cluster_25670_pilon)	.
cluster_12752_pilon	0.629371	0.0283197	sart-1 family protein dot2-like (cluster_12752_pilon)	.
cluster_15524_pilon	0.629371	0.0283197	predicted protein (cluster_15524_pilon)	.
cluster_23313_pilon	0.629371	0.0283197	predicted protein (cluster_23313_pilon)	CCB3
cluster_10134_pilon	0.629371	0.0283197	hypothetical protein mneg_1516 (cluster_10134_pilon)	.
cluster_277_pilon	0.629371	0.0283197	hypothetical protein chlncdraft_36916 (cluster_277_pilon)	metH
cluster_7746_pilon	0.629371	0.0283197	cysteine protease atg4a (cluster_7746_pilon)	.
cluster_13763_pilon	0.629371	0.0283197	hypothetical protein volcadraft_77072 (cluster_13763_pilon)	.
cluster_14865_pilon	0.626971	0.0291129	Unknown (cluster_14865_pilon)	.
cluster_17544_pilon	0.622378	0.0306759	predicted protein (cluster_17544_pilon)	.
cluster_7646_pilon	0.622378	0.0306759	thioredoxin-like 2-1, chloroplastic isoform x1 (cluster_7646_pilon)	.
cluster_20355_pilon	0.622378	0.0306759	dioxygenase (cluster_20355_pilon)	.
cluster_13996_pilon	0.622378	0.0306759	hypothetical protein chlncdraft_143824 (cluster_13996_pilon)	.
cluster_24015_pilon	0.622378	0.0306759	mss4-like (cluster_24015_pilon)	MSRB1
cluster_22774_pilon	0.622378	0.0306759	peroxiredoxin-6-like (cluster_22774_pilon)	.
cluster_11011_pilon	0.622378	0.0306759	uncharacterized protein loc117118849 (cluster_11011_pilon)	.
cluster_3482_pilon	0.622378	0.0306759	predicted protein (cluster_3482_pilon)	.
cluster_8209_pilon	0.622378	0.0306759	predicted protein (cluster_8209_pilon)	.
cluster_19041_pilon	0.622378	0.0306759	hypothetical protein chlncdraft_142785 (cluster_19041_pilon)	.
cluster_19491_pilon	0.622378	0.0306759	Unknown (cluster_19491_pilon)	.
cluster_26010_pilon	0.622378	0.0306759	predicted protein (cluster_26010_pilon)	.
cluster_22156_pilon	0.622378	0.0306759	hypothetical protein mneg_15651 (cluster_22156_pilon)	.
cluster_19981_pilon	0.622378	0.0306759	methylosome protein 50-like (cluster_19981_pilon)	.
cluster_27618_pilon	0.622378	0.0306759	dcn1-like protein 2 (cluster_27618_pilon)	.
cluster_18730_pilon	0.622378	0.0306759	hypothetical protein chlncdraft_135749 (cluster_18730_pilon)	.
cluster_22460_pilon	0.622378	0.0306759	dna-binding protein hu (cluster_22460_pilon)	hup
cluster_15770_pilon	0.622378	0.0306759	hypothetical protein volcadraft_84542 (cluster_15770_pilon)	ODC1
cluster_11596_pilon	0.622378	0.0306759	expressed protein (cluster_11596_pilon)	.
cluster_19069_pilon	0.615385	0.0331699	hypothetical protein volcadraft_106157 (cluster_19069_pilon)	.
cluster_19420_pilon	0.615385	0.0331699	predicted protein (cluster_19420_pilon)	dhs2
cluster_28139_pilon	0.615385	0.0331699	Unknown (cluster_28139_pilon)	.
cluster_5593_pilon	0.615385	0.0331699	Unknown (cluster_5593_pilon)	.
cluster_18861_pilon	0.615385	0.0331699	2-methylene-furan-3-one reductase-like (cluster_18861_pilon)	RTN4IP1
cluster_19822_pilon	0.615385	0.0331699	Unknown (cluster_19822_pilon)	.
cluster_12964_pilon	0.615385	0.0331699	3-ketoacyl-acp-synthase (cluster_12964_pilon)	.
cluster_21816_pilon	0.615385	0.0331699	glutathione-independent glyoxalase hsp31 (cluster_21816_pilon)	.
cluster_16926_pilon	0.615385	0.0331699	hypothetical protein volcadraft_72905 (cluster_16926_pilon)	PETE
cluster_8893_pilon	0.615385	0.0331699	pyridoxal phosphate dependent aminotransferase (cluster_8893_pilon)	LOLT
cluster_24995_pilon	0.615385	0.0331699	Unknown (cluster_24995_pilon)	.
cluster_22413_pilon	0.615385	0.0331699	Unknown (cluster_22413_pilon)	.
cluster_15516_pilon	0.612961	0.0340673	predicted protein (cluster_15516_pilon)	GPAT
cluster_17520_pilon	0.608392	0.035806	rwd domain-containing protein 2b-like isoform x2 (cluster_17520_pilon)	.
cluster_26614_pilon	0.608392	0.035806	late histone h2b.l3-like isoform x1 (cluster_26614_pilon)	.
cluster_13741_pilon	0.608392	0.035806	glycosyl hydrolase, family 43 protein (cluster_13741_pilon)	.
cluster_15828_pilon	0.608392	0.035806	phosphoglycerate kinase precursor (cluster_15828_pilon)	PGK1
cluster_16725_pilon	0.608392	0.035806	ap2-like ethylene-responsive transcription factor snz (cluster_16725_pilon)	.
cluster_5210_pilon	0.608392	0.035806	Unknown (cluster_5210_pilon)	clpB
cluster_2466_pilon	0.608392	0.035806	sec61-alpha subunit of er-translocon (cluster_2466_pilon)	.
cluster_18981_pilon	0.608392	0.035806	tpr-like protein (cluster_18981_pilon)	.
cluster_12154_pilon	0.608392	0.035806	ferredoxin-nadp reductase (cluster_12154_pilon)	PETH
cluster_5484_pilon	0.608392	0.035806	hypothetical protein cocsudraft_65874 (cluster_5484_pilon)	.
cluster_21441_pilon	0.608392	0.035806	uncharacterized protein loc116254723 (cluster_21441_pilon)	.
cluster_4342_pilon	0.608392	0.035806	hypothetical protein cocsudraft_54020 (cluster_4342_pilon)	.
cluster_689_pilon	0.608392	0.035806	prasinophyte specific chlorophyll a/b-binding protein, chloroplast precursor (cluster_689_pilon)	.
cluster_21330_pilon	0.608392	0.035806	thioredoxin (cluster_21330_pilon)	.
cluster_16970_pilon	0.608392	0.035806	hypothetical protein volcadraft_69916, partial (cluster_16970_pilon)	.
cluster_13768_pilon	0.608392	0.035806	chloroplast w6 desaturase (cluster_13768_pilon)	.
cluster_24571_pilon	0.608392	0.035806	uncharacterized protein loc104227050 (cluster_24571_pilon)	.
cluster_14862_pilon	0.601399	0.0385885	Unknown (cluster_14862_pilon)	.
cluster_12704_pilon	0.601399	0.0385885	6-phosphogluconolactonase (cluster_12704_pilon)	.
cluster_19081_pilon	0.601399	0.0385885	Unknown (cluster_19081_pilon)	.
cluster_20920_pilon	0.601399	0.0385885	chloroplast cytochrome b6/f complex rieske iron-sulfur protein (cluster_20920_pilon)	PETC
cluster_20789_pilon	0.601399	0.0385885	predicted protein (cluster_20789_pilon)	.
cluster_1574_pilon	0.601399	0.0385885	abc transporter (cluster_1574_pilon)	.
cluster_23493_pilon	0.601399	0.0385885	Unknown (cluster_23493_pilon)	.
cluster_6444_pilon	0.601399	0.0385885	hypothetical protein cocsudraft_39189 (cluster_6444_pilon)	.
cluster_17116_pilon	0.601399	0.0385885	hypothetical protein mneg_1516 (cluster_17116_pilon)	.
cluster_13984_pilon	0.601399	0.0385885	gata transcription factor 15-like (cluster_13984_pilon)	.
cluster_9720_pilon	0.601399	0.0385885	Unknown (cluster_9720_pilon)	.
cluster_15161_pilon	0.601399	0.0385885	Unknown (cluster_15161_pilon)	.
cluster_17512_pilon	0.601399	0.0385885	predicted protein (cluster_17512_pilon)	.
cluster_12536_pilon	0.601399	0.0385885	uncharacterized protein loc109781615 (cluster_12536_pilon)	.
cluster_22446_pilon	0.601399	0.0385885	Unknown (cluster_22446_pilon)	.
cluster_6216_pilon	0.594406	0.0415215	hypothetical protein cocsudraft_36053 (cluster_6216_pilon)	.
cluster_581_pilon	0.594406	0.0415215	s-adenosyl-l-homocysteine hydrolase (cluster_581_pilon)	.
cluster_9910_pilon	0.594406	0.0415215	hypothetical protein mneg_11683 (cluster_9910_pilon)	.
cluster_21723_pilon	0.594406	0.0415215	predicted protein (cluster_21723_pilon)	.
cluster_26140_pilon	0.594406	0.0415215	hva22-like protein k (cluster_26140_pilon)	.
cluster_24459_pilon	0.594406	0.0415215	Unknown (cluster_24459_pilon)	.
cluster_21863_pilon	0.594406	0.0415215	e3 ubiquitin-protein ligase at3g02290 (cluster_21863_pilon)	.
cluster_3319_pilon	0.594406	0.0415215	copper target 1 protein (cluster_3319_pilon)	CRD1
cluster_17848_pilon	0.594406	0.0415215	uncharacterized protein loc9633336 (cluster_17848_pilon)	BTA1
cluster_19405_pilon	0.594406	0.0415215	predicted protein (cluster_19405_pilon)	.
cluster_3818_pilon	0.594406	0.0415215	Unknown (cluster_3818_pilon)	.
cluster_25610_pilon	0.594406	0.0415215	polyadenylate-binding protein 1-like isoform x1 (cluster_25610_pilon)	PABPN1L
cluster_9800_pilon	0.594406	0.0415215	thylakoid lumenal protein (cluster_9800_pilon)	.
cluster_26674_pilon	0.594406	0.0415215	Unknown (cluster_26674_pilon)	.
cluster_18238_pilon	0.594406	0.0415215	pra1 family protein a1-like isoform x2 (cluster_18238_pilon)	.
cluster_14016_pilon	0.594406	0.0415215	h/aca ribonucleoprotein complex non-core subunit naf1-like (cluster_14016_pilon)	.
cluster_21554_pilon	0.594406	0.0415215	Unknown (cluster_21554_pilon)	.
cluster_23595_pilon	0.5944	0.0415238	Unknown (cluster_23595_pilon)	.
cluster_9541_pilon	0.588442	0.0441448	Unknown (cluster_9541_pilon)	.
cluster_19220_pilon	0.587413	0.0446093	ribosomal protein l11 methyltransferase (cluster_19220_pilon)	.
cluster_3168_pilon	0.587413	0.0446093	hypothetical protein volcadraft_72975 (cluster_3168_pilon)	.
cluster_1602_pilon	0.587413	0.0446093	hypothetical protein chlncdraft_34524 (cluster_1602_pilon)	.
cluster_19176_pilon	0.587413	0.0446093	hypothetical protein volcadraft_99692 (cluster_19176_pilon)	.
cluster_20175_pilon	0.587413	0.0446093	hypothetical protein cocsudraft_62912 (cluster_20175_pilon)	.
cluster_11318_pilon	0.587413	0.0446093	ras-domain-containing protein (cluster_11318_pilon)	.
cluster_27011_pilon	0.587413	0.0446093	predicted protein (cluster_27011_pilon)	.
cluster_15316_pilon	0.587413	0.0446093	uncharacterized protein loc109784391 (cluster_15316_pilon)	.
cluster_9581_pilon	0.587413	0.0446093	hypothetical protein mneg_13503 (cluster_9581_pilon)	.
cluster_14083_pilon	0.587413	0.0446093	major facilitator superfamily domain, general substrate transporter (cluster_14083_pilon)	SLC37A4
cluster_20377_pilon	0.58042	0.047856	putative transferase caf17 homolog, mitochondrial (cluster_20377_pilon)	.
cluster_26942_pilon	0.58042	0.047856	probable protein brick1-b (cluster_26942_pilon)	.
cluster_24830_pilon	0.58042	0.047856	Unknown (cluster_24830_pilon)	.
cluster_3831_pilon	0.58042	0.047856	potassium voltage-gated channel, subfamily h(eag-related), member 6 (cluster_3831_pilon)	.
cluster_17618_pilon	0.58042	0.047856	beta-lactamase-like (cluster_17618_pilon)	.
cluster_19300_pilon	0.58042	0.047856	Unknown (cluster_19300_pilon)	.
cluster_18261_pilon	0.58042	0.047856	granzyme-like protein 1 isoform x2 (cluster_18261_pilon)	ST14
cluster_10440_pilon	0.58042	0.047856	pxmp2/4 family protein 4-like (cluster_10440_pilon)	.
cluster_12500_pilon	0.58042	0.047856	aminomethyltransferase (cluster_12500_pilon)	.
cluster_18399_pilon	0.58042	0.047856	hypothetical protein volcadraft_106536 (cluster_18399_pilon)	.
cluster_22451_pilon	0.58042	0.047856	Unknown (cluster_22451_pilon)	.
cluster_15186_pilon	0.58042	0.047856	Unknown (cluster_15186_pilon)	.
cluster_15348_pilon	0.58042	0.047856	omega-amidase, chloroplastic-like isoform x4 (cluster_15348_pilon)	.
cluster_20698_pilon	0.58042	0.047856	sc5d, c-5 sterol desaturase (cluster_20698_pilon)	.
cluster_23067_pilon	0.58042	0.047856	sumo-conjugating enzyme sce1 (cluster_23067_pilon)	.
cluster_4942_pilon	0.58042	0.047856	hypothetical protein chlncdraft_58466 (cluster_4942_pilon)	.
cluster_17620_pilon	0.58042	0.047856	soul3-like protein (cluster_17620_pilon)	.
cluster_15474_pilon	0.573427	0.0512656	hypothetical protein volcadraft_105200 (cluster_15474_pilon)	.
cluster_25990_pilon	0.573427	0.0512656	hypothetical protein volcadraft_73656 (cluster_25990_pilon)	.
cluster_15754_pilon	0.573427	0.0512656	Unknown (cluster_15754_pilon)	.
cluster_17500_pilon	0.573427	0.0512656	hypothetical protein chlncdraft_134030 (cluster_17500_pilon)	.
cluster_3205_pilon	0.573427	0.0512656	se-domain-containing protein (cluster_3205_pilon)	.
cluster_4914_pilon	0.573427	0.0512656	zinc/iron permease (cluster_4914_pilon)	.
cluster_26268_pilon	0.573427	0.0512656	srp-independent targeting protein 3 homolog (cluster_26268_pilon)	.
cluster_21264_pilon	0.573427	0.0512656	predicted protein (cluster_21264_pilon)	.
cluster_20940_pilon	0.573427	0.0512656	hypothetical protein chlncdraft_52504 (cluster_20940_pilon)	.
cluster_13749_pilon	0.573427	0.0512656	Unknown (cluster_13749_pilon)	.
cluster_16150_pilon	0.573427	0.0512656	hypothetical protein volcadraft_88469 (cluster_16150_pilon)	.
cluster_27947_pilon	0.573427	0.0512656	fk506-binding protein 1-like (cluster_27947_pilon)	.
cluster_24381_pilon	0.573427	0.0512656	flavin mononucleotide hydrolase 1, chloroplatic (cluster_24381_pilon)	.
cluster_11121_pilon	0.573427	0.0512656	predicted protein (cluster_11121_pilon)	.
cluster_17280_pilon	0.573427	0.0512656	uncharacterized protein loc100126647 (cluster_17280_pilon)	.
cluster_10715_pilon	0.570929	0.0525236	Unknown (cluster_10715_pilon)	.
cluster_17494_pilon	0.567426	0.054324	trna (cytosine(38)-c(5))-methyltransferase 2 isoform x6 (cluster_17494_pilon)	DNMT2
cluster_22679_pilon	0.566434	0.0548421	predicted protein (cluster_22679_pilon)	.
cluster_27807_pilon	0.566434	0.0548421	protein ae7 (cluster_27807_pilon)	.
cluster_1839_pilon	0.566434	0.0548421	predicted protein (cluster_1839_pilon)	.
cluster_14598_pilon	0.566434	0.0548421	haloacid dehalogenase (cluster_14598_pilon)	.
cluster_17619_pilon	0.566434	0.0548421	n-carbamoylputrescine amidase isoform x2 (cluster_17619_pilon)	.
cluster_23200_pilon	0.566434	0.0548421	uncharacterized protein loc114581324 (cluster_23200_pilon)	.
cluster_8584_pilon	0.566434	0.0548421	cyclic nucleotide-gated ion channel 1 (cluster_8584_pilon)	.
cluster_25026_pilon	0.566434	0.0548421	Unknown (cluster_25026_pilon)	.
cluster_22252_pilon	0.566434	0.0548421	Unknown (cluster_22252_pilon)	.
cluster_13441_pilon	0.566434	0.0548421	spastin (cluster_13441_pilon)	.
cluster_15818_pilon	0.566434	0.0548421	adenosine 3'-phospho 5'-phosphosulfate transporter 2 (cluster_15818_pilon)	SLC35B3
cluster_14114_pilon	0.566434	0.0548421	Unknown (cluster_14114_pilon)	.
cluster_1156_pilon	0.566434	0.0548421	phophatdylinositol 4-kinase (cluster_1156_pilon)	.
cluster_1476_pilon	0.566434	0.0548421	intraflagellar transport particle protein ift140 (cluster_1476_pilon)	IFT140
cluster_25210_pilon	0.566434	0.0548421	Unknown (cluster_25210_pilon)	.
cluster_20464_pilon	0.566434	0.0548421	mannosyl phosphorylinositol ceramide synthase csh1-like (cluster_20464_pilon)	.
cluster_24278_pilon	0.566434	0.0548421	Unknown (cluster_24278_pilon)	.
cluster_6415_pilon	0.566434	0.0548421	hypothetical protein volcadraft_77841 (cluster_6415_pilon)	Ggh
cluster_3057_pilon	0.566434	0.0548421	ring-box protein 1 (cluster_3057_pilon)	RBX1
cluster_18894_pilon	0.566434	0.0548421	20 kda chaperonin, chloroplastic isoform x1 (cluster_18894_pilon)	.
cluster_17101_pilon	0.566434	0.0548421	predicted protein (cluster_17101_pilon)	.
cluster_16576_pilon	0.566434	0.0548421	metal tolerance protein c2 isoform x3 (cluster_16576_pilon)	.
cluster_10128_pilon	0.559441	0.0585895	hypothetical protein volcadraft_94881 (cluster_10128_pilon)	.
cluster_13626_pilon	0.559441	0.0585895	Unknown (cluster_13626_pilon)	.
cluster_24273_pilon	0.559441	0.0585895	Unknown (cluster_24273_pilon)	.
cluster_3387_pilon	0.559441	0.0585895	hypothetical protein chlncdraft_134632 (cluster_3387_pilon)	.
cluster_18859_pilon	0.559441	0.0585895	cyclophilin-like protein (cluster_18859_pilon)	.
cluster_14470_pilon	0.559441	0.0585895	predicted protein (cluster_14470_pilon)	CBP3
cluster_15_pilon	0.559441	0.0585895	s-adenosyl-l-methionine synthetase (cluster_15_pilon)	.
cluster_9927_pilon	0.559441	0.0585895	phosphoenolpyruvate carboxylase kinase 1-like (cluster_9927_pilon)	.
cluster_9424_pilon	0.559441	0.0585895	Unknown (cluster_9424_pilon)	.
cluster_18943_pilon	0.559441	0.0585895	hypothetical protein volcadraft_46784, partial (cluster_18943_pilon)	.
cluster_22538_pilon	0.559441	0.0585895	Unknown (cluster_22538_pilon)	.
cluster_13374_pilon	0.559441	0.0585895	Unknown (cluster_13374_pilon)	.
cluster_9683_pilon	0.559441	0.0585895	Unknown (cluster_9683_pilon)	.
cluster_25510_pilon	0.559441	0.0585895	predicted protein (cluster_25510_pilon)	yuxK
cluster_12450_pilon	0.559441	0.0585895	Unknown (cluster_12450_pilon)	.
cluster_16858_pilon	0.559441	0.0585895	extracellular superoxide dismutase (cluster_16858_pilon)	sod1
cluster_12420_pilon	0.559441	0.0585895	hypothetical protein cocsudraft_42658 (cluster_12420_pilon)	.
cluster_15780_pilon	0.559441	0.0585895	protein abhd17b-like (cluster_15780_pilon)	.
cluster_6435_pilon	0.552448	0.0625115	Unknown (cluster_6435_pilon)	.
cluster_2878_pilon	0.552448	0.0625115	fructose-1,6-bisphosphatase, chloroplastic (cluster_2878_pilon)	.
cluster_22448_pilon	0.552448	0.0625115	Unknown (cluster_22448_pilon)	.
cluster_21846_pilon	0.552448	0.0625115	rna-binding domain-containing protein (cluster_21846_pilon)	.
cluster_4111_pilon	0.552448	0.0625115	glutamate decarboxylase (cluster_4111_pilon)	.
cluster_26908_pilon	0.552448	0.0625115	Unknown (cluster_26908_pilon)	.
cluster_15359_pilon	0.552448	0.0625115	Unknown (cluster_15359_pilon)	.
cluster_11517_pilon	0.552448	0.0625115	predicted protein, partial (cluster_11517_pilon)	.
cluster_26945_pilon	0.552448	0.0625115	macrophage migration inhibitory factor (cluster_26945_pilon)	MIF
cluster_17159_pilon	0.552448	0.0625115	hypothetical protein cocsudraft_47558 (cluster_17159_pilon)	.
cluster_4791_pilon	0.552448	0.0625115	predicted protein (cluster_4791_pilon)	DUOX2
cluster_2450_pilon	0.552448	0.0625115	predicted protein (cluster_2450_pilon)	.
cluster_16436_pilon	0.552448	0.0625115	hypothetical protein cocsudraft_11364 (cluster_16436_pilon)	.
cluster_23734_pilon	0.552448	0.0625115	Unknown (cluster_23734_pilon)	.
cluster_20869_pilon	0.552448	0.0625115	uncharacterized protein loc17897824 (cluster_20869_pilon)	.
cluster_22851_pilon	0.545455	0.0666119	hypothetical protein f751_1101 (cluster_22851_pilon)	USE1
cluster_14857_pilon	0.545455	0.0666119	mitogen-activated protein kinase 16 (cluster_14857_pilon)	.
cluster_8353_pilon	0.545455	0.0666119	bin3-domain-containing protein (cluster_8353_pilon)	.
cluster_26321_pilon	0.545455	0.0666119	hypothetical protein chlncdraft_24936 (cluster_26321_pilon)	.
cluster_25733_pilon	0.545455	0.0666119	Unknown (cluster_25733_pilon)	.
cluster_22973_pilon	0.545455	0.0666119	hypothetical protein volcadraft_80339 (cluster_22973_pilon)	.
cluster_22797_pilon	0.545455	0.0666119	Unknown (cluster_22797_pilon)	.
cluster_8009_pilon	0.545455	0.0666119	predicted protein (cluster_8009_pilon)	.
cluster_23913_pilon	0.545455	0.0666119	predicted protein (cluster_23913_pilon)	.
cluster_21851_pilon	0.545455	0.0666119	galactose mutarotase-like protein (cluster_21851_pilon)	.
cluster_5386_pilon	0.545455	0.0666119	predicted protein (cluster_5386_pilon)	.
cluster_11063_pilon	0.545455	0.0666119	Unknown (cluster_11063_pilon)	.
cluster_7837_pilon	0.545455	0.0666119	Unknown (cluster_7837_pilon)	.
cluster_14281_pilon	0.545455	0.0666119	hypothetical protein chlncdraft_12919, partial (cluster_14281_pilon)	.
cluster_9196_pilon	0.545455	0.0666119	predicted protein (cluster_9196_pilon)	.
cluster_18461_pilon	0.545455	0.0666119	hypothetical protein chlncdraft_145382 (cluster_18461_pilon)	.
cluster_22617_pilon	0.545455	0.0666119	Unknown (cluster_22617_pilon)	.
cluster_3662_pilon	0.545455	0.0666119	hypothetical protein volcadraft_63528 (cluster_3662_pilon)	.
cluster_17406_pilon	0.545455	0.0666119	Unknown (cluster_17406_pilon)	.
cluster_27080_pilon	0.545455	0.0666119	Unknown (cluster_27080_pilon)	.
cluster_15396_pilon	0.545455	0.0666119	haloacid dehalogenase-like hydrolase (cluster_15396_pilon)	.
cluster_12120_pilon	0.542267	0.0685411	Unknown (cluster_12120_pilon)	.
cluster_12143_pilon	0.54086	0.069405	pap-associated domain-containing protein 5 (cluster_12143_pilon)	.
cluster_11578_pilon	0.538462	0.0708943	carboxyl-terminal-processing peptidase 3, chloroplastic (cluster_11578_pilon)	.
cluster_8799_pilon	0.538462	0.0708943	chloroplast atp synthase gamma chain (cluster_8799_pilon)	ATPC
cluster_12058_pilon	0.538462	0.0708943	probable 2-oxoglutarate-dependent dioxygenase at3g49630 (cluster_12058_pilon)	.
cluster_22912_pilon	0.538462	0.0708943	predicted protein (cluster_22912_pilon)	.
cluster_16914_pilon	0.538462	0.0708943	Unknown (cluster_16914_pilon)	.
cluster_7656_pilon	0.538462	0.0708943	uncharacterized protein loc110008556 (cluster_7656_pilon)	.
cluster_9917_pilon	0.538462	0.0708943	protein kinase c binding protein (cluster_9917_pilon)	.
cluster_25805_pilon	0.538462	0.0708943	succinate dehydrogenase subunit b560 (cluster_25805_pilon)	.
cluster_20910_pilon	0.538462	0.0708943	apoferredoxin (cluster_20910_pilon)	PETF2
cluster_12222_pilon	0.538462	0.0708943	fkbp-type peptidyl-prolyl cis-trans isomerase (cluster_12222_pilon)	.
cluster_12932_pilon	0.538462	0.0708943	wd40 repeat-like protein (cluster_12932_pilon)	.
cluster_26290_pilon	0.538462	0.0708943	predicted protein, partial (cluster_26290_pilon)	.
cluster_3365_pilon	0.538462	0.0708943	predicted protein (cluster_3365_pilon)	.
cluster_13934_pilon	0.538462	0.0708943	atp-nad kinase (cluster_13934_pilon)	.
cluster_13615_pilon	0.538462	0.0708943	hypothetical protein volcadraft_105423 (cluster_13615_pilon)	.
cluster_7890_pilon	0.538462	0.0708943	Unknown (cluster_7890_pilon)	.
cluster_26917_pilon	0.538462	0.0708943	Unknown (cluster_26917_pilon)	.
cluster_12278_pilon	0.538462	0.0708943	atp-dependent dna helicase 2 subunit ku70 (cluster_12278_pilon)	KU70
cluster_15302_pilon	0.538462	0.0708943	putative mitochondrial carrier c8c9.12c (cluster_15302_pilon)	.
cluster_9285_pilon	0.538462	0.0708943	Unknown (cluster_9285_pilon)	.
cluster_25966_pilon	0.538462	0.0708943	microsomal glutathione s-transferase 3 (cluster_25966_pilon)	.
cluster_9475_pilon	0.538462	0.0708943	uncharacterized protein loc113274610 isoform x1 (cluster_9475_pilon)	.
cluster_15237_pilon	0.535225	0.0729392	predicted protein (cluster_15237_pilon)	.
cluster_16125_pilon	0.531469	0.0753623	hypothetical protein cocsudraft_48662 (cluster_16125_pilon)	.
cluster_12495_pilon	0.531469	0.0753623	f-actin-capping protein subunit alpha-like (cluster_12495_pilon)	.
cluster_21363_pilon	0.531469	0.0753623	hypothetical protein mneg_0394 (cluster_21363_pilon)	.
cluster_24225_pilon	0.531469	0.0753623	Unknown (cluster_24225_pilon)	.
cluster_21455_pilon	0.531469	0.0753623	pyruvate dehydrogenase e1 beta subunit (cluster_21455_pilon)	.
cluster_22149_pilon	0.531469	0.0753623	rhodanese-like domain-containing protein 14, chloroplastic (cluster_22149_pilon)	.
cluster_6368_pilon	0.531469	0.0753623	Unknown (cluster_6368_pilon)	.
cluster_12481_pilon	0.531469	0.0753623	hypothetical protein micpun_64994 (cluster_12481_pilon)	.
cluster_13022_pilon	0.531469	0.0753623	hypothetical protein cocsudraft_40839 (cluster_13022_pilon)	.
cluster_21989_pilon	0.531469	0.0753623	arf6/arfb-family small gtpase (cluster_21989_pilon)	.
cluster_14556_pilon	0.531469	0.0753623	zinc finger protein co3 isoform x1 (cluster_14556_pilon)	.
cluster_26450_pilon	0.531469	0.0753623	calcium/calmodulin-dependent protein kinase type ii delta chain-like (cluster_26450_pilon)	CAMK2B
cluster_18263_pilon	0.531469	0.0753623	predicted protein (cluster_18263_pilon)	.
cluster_14097_pilon	0.531469	0.0753623	Unknown (cluster_14097_pilon)	.
cluster_19256_pilon	0.531469	0.0753623	60s ribosomal protein l13-1 (cluster_19256_pilon)	RPL13
cluster_21180_pilon	0.531469	0.0753623	hypothetical protein chlncdraft_35652 (cluster_21180_pilon)	CGLD27
cluster_14426_pilon	0.531469	0.0753623	cyclophilin-type peptidyl-prolyl cis-trans isomerase (cluster_14426_pilon)	.
cluster_22536_pilon	0.524476	0.0800194	hypothetical protein volcadraft_72992, partial (cluster_22536_pilon)	.
cluster_18468_pilon	0.524476	0.0800194	Unknown (cluster_18468_pilon)	.
cluster_1285_pilon	0.524476	0.0800194	beach-domain-containing protein (cluster_1285_pilon)	.
cluster_19229_pilon	0.524476	0.0800194	Unknown (cluster_19229_pilon)	.
cluster_20785_pilon	0.524476	0.0800194	peptidyl-prolyl cis-trans isomerase cyp28, chloroplastic-like isoform x1 (cluster_20785_pilon)	.
cluster_727_pilon	0.524476	0.0800194	cystathionine gamma-synthase (cluster_727_pilon)	CGS1
cluster_10925_pilon	0.524476	0.0800194	Unknown (cluster_10925_pilon)	.
cluster_10423_pilon	0.524476	0.0800194	uncharacterized protein loc106159559 (cluster_10423_pilon)	.
cluster_22313_pilon	0.524476	0.0800194	Unknown (cluster_22313_pilon)	.
cluster_7005_pilon	0.524476	0.0800194	squamosa promoter binding protein-like 3 (cluster_7005_pilon)	SPL1
cluster_16136_pilon	0.524476	0.0800194	periplasmic binding protein-like ii, partial (cluster_16136_pilon)	.
cluster_25734_pilon	0.524476	0.0800194	hypothetical protein chlncdraft_54241 (cluster_25734_pilon)	.
cluster_8670_pilon	0.524476	0.0800194	hypothetical protein cocsudraft_25518 (cluster_8670_pilon)	.
cluster_13589_pilon	0.524476	0.0800194	hypothetical protein mneg_0592 (cluster_13589_pilon)	.
cluster_9531_pilon	0.524476	0.0800194	glucose-6-phosphate isomerase, cytosolic-like (cluster_9531_pilon)	.
cluster_24856_pilon	0.524476	0.0800194	hypothetical protein volcadraft_74041 (cluster_24856_pilon)	.
cluster_16407_pilon	0.524476	0.0800194	Unknown (cluster_16407_pilon)	.
cluster_3915_pilon	0.524476	0.0800194	plastid lipid associated protein (cluster_3915_pilon)	PAP2
cluster_15620_pilon	0.524476	0.0800194	dmt family transporter: drug/metabolite (cluster_15620_pilon)	MA20_36650
cluster_5169_pilon	0.524476	0.0800194	Unknown (cluster_5169_pilon)	.
cluster_16972_pilon	0.524476	0.0800194	Unknown (cluster_16972_pilon)	.
cluster_22591_pilon	0.521892	0.0817882	flagellar associated protein (cluster_22591_pilon)	.
cluster_15536_pilon	0.517483	0.0848688	amino acid/auxin permease family (cluster_15536_pilon)	.
cluster_1177_pilon	0.517483	0.0848688	rhodanese-like domain-containing protein 14, chloroplastic (cluster_1177_pilon)	.
cluster_20969_pilon	0.517483	0.0848688	Unknown (cluster_20969_pilon)	.
cluster_13679_pilon	0.517483	0.0848688	small gtp-binding protein (cluster_13679_pilon)	.
cluster_9313_pilon	0.517483	0.0848688	Unknown (cluster_9313_pilon)	.
cluster_7095_pilon	0.517483	0.0848688	hypothetical protein chlncdraft_56182 (cluster_7095_pilon)	ASN2
cluster_15526_pilon	0.517483	0.0848688	e3 ubiquitin-protein ligase chip-like isoform x1 (cluster_15526_pilon)	.
cluster_21855_pilon	0.517483	0.0848688	hypothetical protein cocsudraft_52601 (cluster_21855_pilon)	.
cluster_16006_pilon	0.517483	0.0848688	predicted protein (cluster_16006_pilon)	.
cluster_11103_pilon	0.517483	0.0848688	hypothetical protein cocsudraft_65659 (cluster_11103_pilon)	.
cluster_25251_pilon	0.517483	0.0848688	peptidyl-prolyl cis-trans isomerase, cyclophilin-type (cluster_25251_pilon)	.
cluster_19087_pilon	0.517483	0.0848688	trypsin-7 (cluster_19087_pilon)	.
cluster_15228_pilon	0.517483	0.0848688	predicted protein (cluster_15228_pilon)	.
cluster_21802_pilon	0.517483	0.0848688	hypothetical protein chlncdraft_25699 (cluster_21802_pilon)	GS1
cluster_13118_pilon	0.517483	0.0848688	Unknown (cluster_13118_pilon)	.
cluster_16144_pilon	0.517483	0.0848688	Unknown (cluster_16144_pilon)	.
cluster_17226_pilon	0.517483	0.0848688	Unknown (cluster_17226_pilon)	.
cluster_24769_pilon	0.517483	0.0848688	Unknown (cluster_24769_pilon)	.
cluster_21728_pilon	0.517483	0.0848688	glutathione peroxidase 2-like (cluster_21728_pilon)	GPX2
cluster_13640_pilon	0.517483	0.0848688	hypothetical protein chlncdraft_19737, partial (cluster_13640_pilon)	.
cluster_16182_pilon	0.51049	0.0899137	protein os-9 homolog (cluster_16182_pilon)	ERLEC1
cluster_7382_pilon	0.51049	0.0899137	morc family cw-type zinc finger protein 3 (cluster_7382_pilon)	.
cluster_17594_pilon	0.51049	0.0899137	ubiquitin-60s ribosomal protein l40-2 (cluster_17594_pilon)	.
cluster_21244_pilon	0.51049	0.0899137	Unknown (cluster_21244_pilon)	.
cluster_28455_pilon	0.51049	0.0899137	predicted protein, partial (cluster_28455_pilon)	.
cluster_24880_pilon	0.51049	0.0899137	glutathione s-transferase, n-terminal (cluster_24880_pilon)	HPGDS
cluster_18007_pilon	0.51049	0.0899137	hypothetical protein volcadraft_116549, partial (cluster_18007_pilon)	.
cluster_9525_pilon	0.51049	0.0899137	l domain-like protein (cluster_9525_pilon)	.
cluster_13762_pilon	0.51049	0.0899137	thioredoxin h-type (cluster_13762_pilon)	TXN
cluster_11558_pilon	0.51049	0.0899137	elongation factor-like protein, partial (cluster_11558_pilon)	.
cluster_19263_pilon	0.51049	0.0899137	Unknown (cluster_19263_pilon)	.
cluster_4657_pilon	0.51049	0.0899137	u-box domain-containing protein 43 isoform x2 (cluster_4657_pilon)	.
cluster_5227_pilon	0.51049	0.0899137	hypothetical protein chlncdraft_35390 (cluster_5227_pilon)	.
cluster_26815_pilon	0.51049	0.0899137	uncharacterized protein loc112293045 (cluster_26815_pilon)	.
cluster_14044_pilon	0.51049	0.0899137	Unknown (cluster_14044_pilon)	.
cluster_27668_pilon	0.51049	0.0899137	predicted protein (cluster_27668_pilon)	.
cluster_9025_pilon	0.51049	0.0899137	cmp-n-acetylneuraminate-beta-galactosamide-alpha-2,3-sialyltransferase 1 (cluster_9025_pilon)	.
cluster_15343_pilon	0.51049	0.0899137	transmembrane protease serine 11d (cluster_15343_pilon)	TMPRSS11D
cluster_22480_pilon	0.51049	0.0899137	Unknown (cluster_22480_pilon)	.
cluster_11307_pilon	0.51049	0.0899137	Unknown (cluster_11307_pilon)	.
cluster_2863_pilon	0.51049	0.0899137	predicted protein (cluster_2863_pilon)	ENAH
cluster_20250_pilon	0.504379	0.0944845	predicted protein (cluster_20250_pilon)	.
cluster_8643_pilon	0.503497	0.0951574	hypothetical protein chlncdraft_33545 (cluster_8643_pilon)	.
cluster_22659_pilon	0.503497	0.0951574	protein proton gradient regulation 5, chloroplastic-like (cluster_22659_pilon)	PGR5
cluster_5944_pilon	0.503497	0.0951574	hypothetical protein cocsudraft_66962 (cluster_5944_pilon)	.
cluster_23352_pilon	0.503497	0.0951574	protein-lysine methyltransferase mettl21d isoform x1 (cluster_23352_pilon)	.
cluster_19278_pilon	0.503497	0.0951574	replication stress response regulator sde2 (cluster_19278_pilon)	.
cluster_11607_pilon	0.503497	0.0951574	Unknown (cluster_11607_pilon)	.
cluster_24384_pilon	0.503497	0.0951574	er membrane protein complex subunit 10 isoform x2 (cluster_24384_pilon)	.
cluster_2136_pilon	0.503497	0.0951574	hypothetical protein chlncdraft_59160 (cluster_2136_pilon)	.
cluster_12782_pilon	0.503497	0.0951574	nmd3-domain-containing protein (cluster_12782_pilon)	.
cluster_20003_pilon	0.503497	0.0951574	uncharacterized protein loc111686789 (cluster_20003_pilon)	ybhH
cluster_9636_pilon	0.503497	0.0951574	hypothetical protein chlncdraft_32147 (cluster_9636_pilon)	.
cluster_22687_pilon	0.503497	0.0951574	hypothetical protein cocsudraft_56557 (cluster_22687_pilon)	.
cluster_25308_pilon	0.503497	0.0951574	hypothetical protein cocsudraft_47374 (cluster_25308_pilon)	.
cluster_209_pilon	0.503497	0.0951574	exocyst complex component sec3a-like isoform x1 (cluster_209_pilon)	.
cluster_7865_pilon	0.503497	0.0951574	Unknown (cluster_7865_pilon)	.
cluster_12882_pilon	0.503497	0.0951574	Unknown (cluster_12882_pilon)	.
cluster_28646_pilon	0.503497	0.0951574	Unknown (cluster_28646_pilon)	.
cluster_7523_pilon	0.503497	0.0951574	Unknown (cluster_7523_pilon)	.
cluster_18153_pilon	0.503497	0.0951574	Unknown (cluster_18153_pilon)	.
cluster_10250_pilon	0.503497	0.0951574	bzip transcription factor 17-like (cluster_10250_pilon)	.
cluster_12295_pilon	0.503497	0.0951574	hypothetical protein volcadraft_83516 (cluster_12295_pilon)	.
cluster_418_pilon	0.503497	0.0951574	hypothetical protein cocsudraft_46284 (cluster_418_pilon)	.
cluster_27623_pilon	0.503497	0.0951574	hypothetical protein chlncdraft_133072 (cluster_27623_pilon)	.
cluster_23659_pilon	0.503497	0.0951574	Unknown (cluster_23659_pilon)	.
cluster_22804_pilon	0.503497	0.0951574	predicted protein (cluster_22804_pilon)	.
cluster_22639_pilon	0.503497	0.0951574	expressed protein (cluster_22639_pilon)	.
cluster_12401_pilon	0.503497	0.0951574	protein serine/threonine phosphatase 2c, partial (cluster_12401_pilon)	.
cluster_17058_pilon	0.503497	0.0951574	ribose 5-phosphate isomerase a (cluster_17058_pilon)	.
cluster_13583_pilon	0.497374	0.0999139	Unknown (cluster_13583_pilon)	.
cluster_19160_pilon	0.496503	0.100603	Unknown (cluster_19160_pilon)	.
cluster_14149_pilon	0.496503	0.100603	Unknown (cluster_14149_pilon)	.
cluster_18714_pilon	0.496503	0.100603	uncharacterized protein loc18434326 (cluster_18714_pilon)	.
cluster_14623_pilon	0.496503	0.100603	hypothetical protein cocsudraft_58199 (cluster_14623_pilon)	.
cluster_7874_pilon	0.496503	0.100603	hypothetical zinc finger protein (cluster_7874_pilon)	.
cluster_15820_pilon	0.496503	0.100603	predicted protein (cluster_15820_pilon)	.
cluster_19783_pilon	0.496503	0.100603	hypothetical protein volcadraft_106429 (cluster_19783_pilon)	.
cluster_26048_pilon	0.496503	0.100603	predicted protein (cluster_26048_pilon)	.
cluster_23586_pilon	0.496503	0.100603	Unknown (cluster_23586_pilon)	.
cluster_19500_pilon	0.496503	0.100603	gdt1-like protein 3 (cluster_19500_pilon)	.
cluster_20685_pilon	0.496503	0.100603	hypothetical protein chlncdraft_50183 (cluster_20685_pilon)	MBD4
cluster_23473_pilon	0.496503	0.100603	hypothetical protein chlncdraft_53288 (cluster_23473_pilon)	.
cluster_24228_pilon	0.496503	0.100603	hypothetical protein cocsudraft_61191 (cluster_24228_pilon)	.
cluster_23591_pilon	0.496503	0.100603	ribose-5-phosphate isomerase (cluster_23591_pilon)	.
cluster_9304_pilon	0.496503	0.100603	Unknown (cluster_9304_pilon)	.
cluster_11306_pilon	0.496503	0.100603	Unknown (cluster_11306_pilon)	.
cluster_10057_pilon	0.496503	0.100603	groes-like protein (cluster_10057_pilon)	.
cluster_17068_pilon	0.496503	0.100603	hypothetical protein f751_6823 (cluster_17068_pilon)	.
cluster_26934_pilon	0.496503	0.100603	Unknown (cluster_26934_pilon)	.
cluster_7749_pilon	0.496503	0.100603	hypothetical protein chlncdraft_53648 (cluster_7749_pilon)	.
cluster_11510_pilon	0.496503	0.100603	1-phosphatidylinositol 4,5-bisphosphate phosphodiesterase eta-2-like isoform x3 (cluster_11510_pilon)	.
cluster_15220_pilon	0.496503	0.100603	hypothetical protein volcadraft_33117, partial (cluster_15220_pilon)	.
cluster_27670_pilon	0.496503	0.100603	nacl-inducible protein (cluster_27670_pilon)	.
cluster_2578_pilon	0.496503	0.100603	tetratricopeptide repeat (cluster_2578_pilon)	.
cluster_6387_pilon	0.493077	0.103345	Unknown (cluster_6387_pilon)	.
cluster_20643_pilon	0.49297	0.103432	Unknown (cluster_20643_pilon)	.
cluster_21388_pilon	0.490934	0.105085	Unknown (cluster_21388_pilon)	.
cluster_26096_pilon	0.48951	0.106252	Unknown (cluster_26096_pilon)	.
cluster_8566_pilon	0.48951	0.106252	hypothetical protein chlncdraft_143933 (cluster_8566_pilon)	.
cluster_24406_pilon	0.48951	0.106252	hypothetical protein chlncdraft_142863 (cluster_24406_pilon)	.
cluster_4910_pilon	0.48951	0.106252	Unknown (cluster_4910_pilon)	.
cluster_17041_pilon	0.48951	0.106252	predicted protein (cluster_17041_pilon)	.
cluster_20065_pilon	0.48951	0.106252	predicted protein (cluster_20065_pilon)	.
cluster_16130_pilon	0.48951	0.106252	histone-lysine n-methyltransferase suvr3 (cluster_16130_pilon)	.
cluster_22280_pilon	0.48951	0.106252	hypothetical protein cocsudraft_25703 (cluster_22280_pilon)	FKBP15-2
cluster_22299_pilon	0.48951	0.106252	nudix hydrolase 1-like (cluster_22299_pilon)	.
cluster_4528_pilon	0.48951	0.106252	hypothetical protein chlncdraft_142998 (cluster_4528_pilon)	.
cluster_20127_pilon	0.48951	0.106252	peptidyl-prolyl cis-trans isomerase,fkbp-type,domain (cluster_20127_pilon)	.
cluster_2835_pilon	0.48951	0.106252	hypothetical protein chlncdraft_32356 (cluster_2835_pilon)	.
cluster_11848_pilon	0.48951	0.106252	glucose-6-phosphate dehydrogenase 1 (cluster_11848_pilon)	G6PD5
cluster_21819_pilon	0.48951	0.106252	skp1-like protein 1a (cluster_21819_pilon)	.
cluster_21373_pilon	0.48951	0.106252	hypothetical protein cocsudraft_19300, partial (cluster_21373_pilon)	.
cluster_14940_pilon	0.48951	0.106252	uncharacterized protein loc110047322 (cluster_14940_pilon)	.
cluster_21069_pilon	0.48951	0.106252	Unknown (cluster_21069_pilon)	.
cluster_23617_pilon	0.48951	0.106252	hypothetical protein chlncdraft_145140 (cluster_23617_pilon)	.
cluster_16734_pilon	0.48951	0.106252	3',5'-bisphosphate nucleotidase (cluster_16734_pilon)	.
cluster_4044_pilon	0.48951	0.106252	predicted protein (cluster_4044_pilon)	.
cluster_18895_pilon	0.48951	0.106252	uncharacterized protein loc111707071 (cluster_18895_pilon)	.
cluster_12197_pilon	0.48951	0.106252	Unknown (cluster_12197_pilon)	.
cluster_12573_pilon	0.48951	0.106252	expressed protein (cluster_12573_pilon)	.
cluster_23574_pilon	0.482517	0.112109	Unknown (cluster_23574_pilon)	.
cluster_10977_pilon	0.482517	0.112109	sodium/calcium exchanger ncl2 (cluster_10977_pilon)	.
cluster_24875_pilon	0.482517	0.112109	phd finger-like domain-containing protein 5b isoform x1 (cluster_24875_pilon)	.
cluster_14929_pilon	0.482517	0.112109	phosphoribulokinase precursor, partial (cluster_14929_pilon)	PRK
cluster_14680_pilon	0.482517	0.112109	phosphoserine aminotransferase, chloroplastic (cluster_14680_pilon)	.
cluster_18166_pilon	0.482517	0.112109	lem3/cdc50 (cluster_18166_pilon)	.
cluster_11508_pilon	0.482517	0.112109	hypothetical protein cocsudraft_47768 (cluster_11508_pilon)	.
cluster_4092_pilon	0.482517	0.112109	mitochondrial carrier (cluster_4092_pilon)	.
cluster_24843_pilon	0.482517	0.112109	predicted protein (cluster_24843_pilon)	.
cluster_23510_pilon	0.482517	0.112109	Unknown (cluster_23510_pilon)	.
cluster_13678_pilon	0.482517	0.112109	predicted protein (cluster_13678_pilon)	.
cluster_22154_pilon	0.482517	0.112109	hypothetical protein chlncdraft_21722, partial (cluster_22154_pilon)	.
cluster_13914_pilon	0.482517	0.112109	hypothetical protein cocsudraft_57032 (cluster_13914_pilon)	.
cluster_20088_pilon	0.482517	0.112109	gdp-d-mannose pyrophosphorylase (cluster_20088_pilon)	GMP1
cluster_18446_pilon	0.482517	0.112109	dna repair protein rad51 homolog 4 isoform x1 (cluster_18446_pilon)	RAD51D
cluster_16102_pilon	0.482517	0.112109	Unknown (cluster_16102_pilon)	.
cluster_6876_pilon	0.482517	0.112109	kinase-like protein (cluster_6876_pilon)	.
cluster_8310_pilon	0.482517	0.112109	Unknown (cluster_8310_pilon)	.
cluster_15257_pilon	0.482517	0.112109	uncharacterized protein loc9660845 (cluster_15257_pilon)	.
cluster_944_pilon	0.482517	0.112109	Unknown (cluster_944_pilon)	.
cluster_10315_pilon	0.482517	0.112109	Unknown (cluster_10315_pilon)	.
cluster_16992_pilon	0.482517	0.112109	upf0187-domain-containing protein (cluster_16992_pilon)	.
cluster_6176_pilon	0.482517	0.112109	Unknown (cluster_6176_pilon)	.
cluster_24488_pilon	0.482517	0.112109	uncharacterized protein c15orf41 homolog (cluster_24488_pilon)	.
cluster_26046_pilon	0.482517	0.112109	vamp-like protein ykt61 (cluster_26046_pilon)	.
cluster_13317_pilon	0.482517	0.112109	predicted protein (cluster_13317_pilon)	.
cluster_19746_pilon	0.482517	0.112109	predicted protein (cluster_19746_pilon)	.
cluster_21786_pilon	0.482517	0.112109	hypothetical protein mneg_11057 (cluster_21786_pilon)	.
cluster_28062_pilon	0.482517	0.112109	Unknown (cluster_28062_pilon)	.
cluster_18127_pilon	0.482517	0.112109	hypothetical protein chlncdraft_33366 (cluster_18127_pilon)	AKN2
cluster_24524_pilon	0.480384	0.113937	Unknown (cluster_24524_pilon)	.
cluster_14201_pilon	0.480384	0.113937	predicted protein, partial (cluster_14201_pilon)	.
cluster_18676_pilon	0.478575	0.115503	protein mei2-like 3 isoform x5 (cluster_18676_pilon)	ML5
cluster_20036_pilon	0.477738	0.116233	dr1-associated corepressor (cluster_20036_pilon)	.
cluster_9451_pilon	0.475524	0.118176	predicted protein (cluster_9451_pilon)	.
cluster_12354_pilon	0.475524	0.118176	uncharacterized protein loc111713088 (cluster_12354_pilon)	.
cluster_11389_pilon	0.475524	0.118176	hypothetical protein volcadraft_57046 (cluster_11389_pilon)	.
cluster_14487_pilon	0.475524	0.118176	glycine cleavage system, t protein (cluster_14487_pilon)	GCST
cluster_20388_pilon	0.475524	0.118176	Unknown (cluster_20388_pilon)	.
cluster_6374_pilon	0.475524	0.118176	zinc-metallopeptidase-like protein (cluster_6374_pilon)	.
cluster_8118_pilon	0.475524	0.118176	hypothetical protein chlncdraft_139311 (cluster_8118_pilon)	.
cluster_28695_pilon	0.475524	0.118176	cytochrome b6-f complex, subunit 8 (cluster_28695_pilon)	.
cluster_20687_pilon	0.475524	0.118176	Unknown (cluster_20687_pilon)	wcoO
cluster_26439_pilon	0.475524	0.118176	protein met1, chloroplastic-like isoform x2 (cluster_26439_pilon)	.
cluster_23349_pilon	0.475524	0.118176	3'-5' exonuclease component of the exosome (cluster_23349_pilon)	.
cluster_13190_pilon	0.475524	0.118176	hypothetical protein chlncdraft_137805 (cluster_13190_pilon)	.
cluster_24402_pilon	0.475524	0.118176	6,7-dimethyl-8-ribityllumazine synthase (cluster_24402_pilon)	.
cluster_17684_pilon	0.475524	0.118176	elongation factor ts (cluster_17684_pilon)	.
cluster_22744_pilon	0.475524	0.118176	selenoprotein (cluster_22744_pilon)	.
cluster_2101_pilon	0.475524	0.118176	Unknown (cluster_2101_pilon)	.
cluster_16716_pilon	0.468531	0.124455	Unknown (cluster_16716_pilon)	.
cluster_9367_pilon	0.468531	0.124455	hypothetical protein cocsudraft_11853 (cluster_9367_pilon)	TOP6B
cluster_15247_pilon	0.468531	0.124455	sterol delta-7 reductase dwf5 (cluster_15247_pilon)	.
cluster_8065_pilon	0.468531	0.124455	metal tolerance protein b-like (cluster_8065_pilon)	.
cluster_24948_pilon	0.468531	0.124455	transcription initiation factor tfiid subunit 10 (cluster_24948_pilon)	.
cluster_16818_pilon	0.468531	0.124455	Unknown (cluster_16818_pilon)	.
cluster_9868_pilon	0.468531	0.124455	Unknown (cluster_9868_pilon)	.
cluster_8170_pilon	0.468531	0.124455	hypothetical protein volcadraft_121243 (cluster_8170_pilon)	.
cluster_13624_pilon	0.468531	0.124455	pachytene checkpoint protein 2 homolog (cluster_13624_pilon)	.
cluster_11034_pilon	0.468531	0.124455	gamete-specific transcription factor (cluster_11034_pilon)	.
cluster_16509_pilon	0.468531	0.124455	hypothetical protein chlncdraft_138873 (cluster_16509_pilon)	.
cluster_17982_pilon	0.468531	0.124455	low quality protein: polyubiquitin-c (cluster_17982_pilon)	.
cluster_21644_pilon	0.468531	0.124455	Unknown (cluster_21644_pilon)	.
cluster_24893_pilon	0.468531	0.124455	Unknown (cluster_24893_pilon)	.
cluster_18001_pilon	0.468531	0.124455	Unknown (cluster_18001_pilon)	.
cluster_17824_pilon	0.468531	0.124455	putative glutathione s-transferase (cluster_17824_pilon)	.
cluster_22006_pilon	0.468531	0.124455	Unknown (cluster_22006_pilon)	.
cluster_20778_pilon	0.468531	0.124455	hypothetical protein cocsudraft_17367 (cluster_20778_pilon)	.
cluster_26686_pilon	0.468531	0.124455	ring-h2 finger protein atl48-like (cluster_26686_pilon)	.
cluster_25091_pilon	0.468531	0.124455	s15/ns1, rna-binding (cluster_25091_pilon)	.
cluster_20878_pilon	0.468531	0.124455	inositol monophosphatase family protein (cluster_20878_pilon)	.
cluster_23002_pilon	0.468531	0.124455	hypothetical protein mneg_3049 (cluster_23002_pilon)	.
cluster_26534_pilon	0.468531	0.124455	Unknown (cluster_26534_pilon)	.
cluster_7949_pilon	0.468531	0.124455	luminal-binding protein 5 (cluster_7949_pilon)	.
cluster_16428_pilon	0.468531	0.124455	predicted protein (cluster_16428_pilon)	.
cluster_18433_pilon	0.465971	0.126807	developmentally-regulated gtp-binding protein 1 (cluster_18433_pilon)	.
cluster_4512_pilon	0.461538	0.130948	luc7-domain-containing protein (cluster_4512_pilon)	.
cluster_7628_pilon	0.461538	0.130948	hypothetical protein cocsudraft_16516, partial (cluster_7628_pilon)	.
cluster_18359_pilon	0.461538	0.130948	hypothetical protein chlncdraft_57155 (cluster_18359_pilon)	RPL27
cluster_18469_pilon	0.461538	0.130948	phosphoribosylglycinamide formyltransferase, partial (cluster_18469_pilon)	.
cluster_25448_pilon	0.461538	0.130948	ribosomal protein s3ae (cluster_25448_pilon)	RPS3a
cluster_22750_pilon	0.461538	0.130948	Unknown (cluster_22750_pilon)	.
cluster_22837_pilon	0.461538	0.130948	rieske (cluster_22837_pilon)	.
cluster_19885_pilon	0.461538	0.130948	Unknown (cluster_19885_pilon)	.
cluster_11616_pilon	0.461538	0.130948	predicted protein (cluster_11616_pilon)	.
cluster_14351_pilon	0.461538	0.130948	hypothetical protein chlncdraft_36600 (cluster_14351_pilon)	.
cluster_3351_pilon	0.461538	0.130948	uncharacterized protein loc114522858 (cluster_3351_pilon)	.
cluster_18152_pilon	0.461538	0.130948	single myb histone 5 (cluster_18152_pilon)	.
cluster_4410_pilon	0.461538	0.130948	hypothetical protein cocsudraft_48305 (cluster_4410_pilon)	.
cluster_790_pilon	0.461538	0.130948	hypothetical protein volcadraft_83109 (cluster_790_pilon)	HEMG
cluster_14722_pilon	0.461538	0.130948	Unknown (cluster_14722_pilon)	.
cluster_12395_pilon	0.461538	0.130948	zeaxanthin epoxidase (cluster_12395_pilon)	ZEP
cluster_16851_pilon	0.461538	0.130948	hypothetical protein mneg_4550 (cluster_16851_pilon)	.
cluster_2575_pilon	0.461538	0.130948	cullin-domain-containing protein (cluster_2575_pilon)	.
cluster_17646_pilon	0.461538	0.130948	ribosomal protein l10e (cluster_17646_pilon)	RPL10
cluster_26619_pilon	0.461538	0.130948	plastocyanin, chloroplastic (cluster_26619_pilon)	PETE
cluster_20551_pilon	0.461538	0.130948	triosephosphate isomerase chloroplast type (cluster_20551_pilon)	.
cluster_12939_pilon	0.461538	0.130948	pgr5-like protein 1b, chloroplastic (cluster_12939_pilon)	.
cluster_22267_pilon	0.461538	0.130948	Unknown (cluster_22267_pilon)	.
cluster_3855_pilon	0.461538	0.130948	hypothetical protein chlncdraft_142040 (cluster_3855_pilon)	.
cluster_25216_pilon	0.454545	0.137658	hypothetical protein cocsudraft_52084 (cluster_25216_pilon)	UBC27
cluster_16435_pilon	0.454545	0.137658	uncharacterized protein loc110691255 (cluster_16435_pilon)	.
cluster_20570_pilon	0.454545	0.137658	mutt/nudix hydrolase (cluster_20570_pilon)	.
cluster_10183_pilon	0.454545	0.137658	predicted protein (cluster_10183_pilon)	.
cluster_25711_pilon	0.454545	0.137658	Unknown (cluster_25711_pilon)	.
cluster_3932_pilon	0.454545	0.137658	glutamate synthase, nadh-dependent (cluster_3932_pilon)	GLT1
cluster_3695_pilon	0.454545	0.137658	uncharacterized protein loc111320033 (cluster_3695_pilon)	.
cluster_16046_pilon	0.454545	0.137658	hypothetical protein cocsudraft_53436 (cluster_16046_pilon)	.
cluster_28138_pilon	0.454545	0.137658	nadh:ubiquinone oxidoreductase, esss subunit (cluster_28138_pilon)	.
cluster_19270_pilon	0.454545	0.137658	Unknown (cluster_19270_pilon)	.
cluster_18665_pilon	0.454545	0.137658	protein disulfide isomerase (cluster_18665_pilon)	PDIL5-1
cluster_18683_pilon	0.454545	0.137658	wd repeat-containing protein lwd1 (cluster_18683_pilon)	.
cluster_15353_pilon	0.454545	0.137658	dynein heavy chain 9 (cluster_15353_pilon)	.
cluster_15036_pilon	0.454545	0.137658	methionine aminopeptidase 2b isoform x1 (cluster_15036_pilon)	.
cluster_18928_pilon	0.454545	0.137658	hypothetical protein cocsudraft_15898, partial (cluster_18928_pilon)	.
cluster_4847_pilon	0.454545	0.137658	cyclic nucleotide dependent protein kinase (cluster_4847_pilon)	.
cluster_15724_pilon	0.454545	0.137658	Unknown (cluster_15724_pilon)	.
cluster_17043_pilon	0.454545	0.137658	acyl-coa n-acyltransferase (cluster_17043_pilon)	.
cluster_18425_pilon	0.454545	0.137658	Unknown (cluster_18425_pilon)	.
cluster_8718_pilon	0.454545	0.137658	peptidase s49 (cluster_8718_pilon)	.
cluster_11652_pilon	0.454545	0.137658	probable gtp-binding protein obgm, mitochondrial (cluster_11652_pilon)	.
cluster_22090_pilon	0.454545	0.137658	ankyrin repeat and protein kinase domain-containing protein 1-like (cluster_22090_pilon)	.
cluster_21830_pilon	0.454545	0.137658	sphingolipid delta(4)-desaturase des1-like (cluster_21830_pilon)	.
cluster_10492_pilon	0.454545	0.137658	rna binding protein (cluster_10492_pilon)	.
cluster_11526_pilon	0.454545	0.137658	uncharacterized protein kiaa1841 homolog isoform x4 (cluster_11526_pilon)	KIAA1841
cluster_8859_pilon	0.454545	0.137658	hypothetical protein cocsudraft_60436 (cluster_8859_pilon)	.
cluster_8272_pilon	0.454545	0.137658	hypothetical protein volcadraft_63610 (cluster_8272_pilon)	HDS
cluster_24353_pilon	0.452029	0.140126	Unknown (cluster_24353_pilon)	.
cluster_21975_pilon	0.449571	0.142564	hypothetical protein cocsudraft_36835 (cluster_21975_pilon)	.
cluster_11845_pilon	0.449571	0.142564	Unknown (cluster_11845_pilon)	.
cluster_5065_pilon	0.447552	0.144586	protein star-like (cluster_5065_pilon)	.
cluster_5405_pilon	0.447552	0.144586	phosphoglucose isomerase (cluster_5405_pilon)	.
cluster_26776_pilon	0.447552	0.144586	Unknown (cluster_26776_pilon)	.
cluster_22800_pilon	0.447552	0.144586	Unknown (cluster_22800_pilon)	.
cluster_2092_pilon	0.447552	0.144586	uncharacterized protein loc115122682, partial (cluster_2092_pilon)	.
cluster_16098_pilon	0.447552	0.144586	hypothetical protein chlncdraft_134279 (cluster_16098_pilon)	.
cluster_14059_pilon	0.447552	0.144586	hypothetical protein chlncdraft_135402 (cluster_14059_pilon)	.
cluster_20076_pilon	0.447552	0.144586	protein plant cadmium resistance 10 (cluster_20076_pilon)	.
cluster_14670_pilon	0.447552	0.144586	Unknown (cluster_14670_pilon)	.
cluster_20078_pilon	0.447552	0.144586	hypothetical protein chlncdraft_141521 (cluster_20078_pilon)	.
cluster_26248_pilon	0.447552	0.144586	kunitz-type protease inhibitor 2 (cluster_26248_pilon)	SPINT2
cluster_19088_pilon	0.447552	0.144586	Unknown (cluster_19088_pilon)	.
cluster_23612_pilon	0.447552	0.144586	expressed protein (cluster_23612_pilon)	.
cluster_21510_pilon	0.447552	0.144586	low quality protein: glycosyltransferase family 92 protein os08g0121900-like (cluster_21510_pilon)	.
cluster_18758_pilon	0.447552	0.144586	hypothetical protein volcadraft_82726 (cluster_18758_pilon)	.
cluster_12681_pilon	0.447552	0.144586	Unknown (cluster_12681_pilon)	.
cluster_13894_pilon	0.447552	0.144586	hypothetical protein cocsudraft_59309 (cluster_13894_pilon)	.
cluster_14239_pilon	0.447552	0.144586	protein transport protein sec24-like cef (cluster_14239_pilon)	.
cluster_18626_pilon	0.447552	0.144586	predicted protein (cluster_18626_pilon)	.
cluster_25672_pilon	0.447552	0.144586	Unknown (cluster_25672_pilon)	.
cluster_15438_pilon	0.447552	0.144586	nadh dehydrogenase (cluster_15438_pilon)	.
cluster_20602_pilon	0.447552	0.144586	hypothetical protein cocsudraft_12486 (cluster_20602_pilon)	TOM40
cluster_10803_pilon	0.447552	0.144586	peptidyl-prolyl cis-trans isomerase cyp71 isoform x1 (cluster_10803_pilon)	CYN71
cluster_27572_pilon	0.447552	0.144586	Unknown (cluster_27572_pilon)	.
cluster_12923_pilon	0.447552	0.144586	uncharacterized protein loc116006131 (cluster_12923_pilon)	.
cluster_3229_pilon	0.447552	0.144586	carotenoid isomerase (cluster_3229_pilon)	CRTISO
cluster_10007_pilon	0.447552	0.144586	arginyl-trna--protein transferase 1 isoform x3 (cluster_10007_pilon)	.
cluster_11418_pilon	0.444147	0.14804	xylose isomerase (cluster_11418_pilon)	.
cluster_11880_pilon	0.440559	0.151735	predicted protein (cluster_11880_pilon)	.
cluster_23805_pilon	0.440559	0.151735	coatomer subunit zeta-2 (cluster_23805_pilon)	COPZ1
cluster_17781_pilon	0.440559	0.151735	Unknown (cluster_17781_pilon)	.
cluster_24103_pilon	0.440559	0.151735	ubiquinone/menaquinone biosynthesis methyltransferase, bacterial-like protein (cluster_24103_pilon)	UBIE
cluster_27545_pilon	0.440559	0.151735	glutathione peroxidase-like (cluster_27545_pilon)	.
cluster_18146_pilon	0.440559	0.151735	Unknown (cluster_18146_pilon)	.
cluster_13240_pilon	0.440559	0.151735	hypothetical protein chlncdraft_136678 (cluster_13240_pilon)	.
cluster_19689_pilon	0.440559	0.151735	endoplasmic reticulum resident protein 29-like (cluster_19689_pilon)	.
cluster_5970_pilon	0.440559	0.151735	hypothetical protein chlncdraft_136394 (cluster_5970_pilon)	.
cluster_3556_pilon	0.440559	0.151735	Unknown (cluster_3556_pilon)	.
cluster_8740_pilon	0.440559	0.151735	Unknown (cluster_8740_pilon)	.
cluster_13116_pilon	0.440559	0.151735	predicted protein (cluster_13116_pilon)	.
cluster_28297_pilon	0.440559	0.151735	Unknown (cluster_28297_pilon)	.
cluster_21406_pilon	0.440559	0.151735	tpr repeat-containing protein (cluster_21406_pilon)	.
cluster_17413_pilon	0.440559	0.151735	Unknown (cluster_17413_pilon)	.
cluster_24599_pilon	0.440559	0.151735	Unknown (cluster_24599_pilon)	.
cluster_25398_pilon	0.440559	0.151735	prefoldin subunit 1 (cluster_25398_pilon)	.
cluster_8281_pilon	0.440559	0.151735	flagellar associated protein (cluster_8281_pilon)	.
cluster_22086_pilon	0.440559	0.151735	eukaryotic translation initiation factor 3 subunit j (cluster_22086_pilon)	.
cluster_7784_pilon	0.433566	0.159106	hypothetical protein chlncdraft_141478 (cluster_7784_pilon)	.
cluster_24451_pilon	0.433566	0.159106	Unknown (cluster_24451_pilon)	.
cluster_24885_pilon	0.433566	0.159106	trafficking protein particle complex subunit 4-like (cluster_24885_pilon)	.
cluster_24796_pilon	0.433566	0.159106	hypothetical protein chlncdraft_145261 (cluster_24796_pilon)	URM1
cluster_7614_pilon	0.433566	0.159106	predicted protein (cluster_7614_pilon)	.
cluster_19963_pilon	0.433566	0.159106	predicted protein (cluster_19963_pilon)	.
cluster_10283_pilon	0.433566	0.159106	hypothetical protein chlncdraft_26444 (cluster_10283_pilon)	.
cluster_23271_pilon	0.433566	0.159106	non-structural maintenance of chromosomes element 3 homolog isoform x1 (cluster_23271_pilon)	.
cluster_23293_pilon	0.433566	0.159106	hypothetical protein chlncdraft_137170 (cluster_23293_pilon)	.
cluster_7231_pilon	0.433566	0.159106	cyclin-t1-3-like (cluster_7231_pilon)	CYCT1
cluster_22070_pilon	0.433566	0.159106	stromal ascorbate peroxidase (cluster_22070_pilon)	.
cluster_8413_pilon	0.433566	0.159106	Unknown (cluster_8413_pilon)	.
cluster_15469_pilon	0.433566	0.159106	predicted protein (cluster_15469_pilon)	.
cluster_22571_pilon	0.433566	0.159106	predicted protein (cluster_22571_pilon)	.
cluster_7130_pilon	0.433566	0.159106	26s proteasome regulatory subunit (cluster_7130_pilon)	.
cluster_20889_pilon	0.433566	0.159106	hypothetical protein cocsudraft_65304 (cluster_20889_pilon)	.
cluster_8626_pilon	0.433566	0.159106	n-ethylmaleimide sensitive fusion protein, partial (cluster_8626_pilon)	NSF
cluster_21150_pilon	0.433566	0.159106	nadh dehydrogenase (cluster_21150_pilon)	.
cluster_11147_pilon	0.433566	0.159106	Unknown (cluster_11147_pilon)	TBC1D4
cluster_22202_pilon	0.433566	0.159106	centrosomal protein of 41 kda isoform x2 (cluster_22202_pilon)	.
cluster_15760_pilon	0.433566	0.159106	teosinte glume architecture 1-like (cluster_15760_pilon)	.
cluster_11236_pilon	0.433566	0.159106	f-box/lrr-repeat protein 20 isoform x1 (cluster_11236_pilon)	.
cluster_7326_pilon	0.433566	0.159106	wd repeat-containing protein 48 (cluster_7326_pilon)	.
cluster_23005_pilon	0.433566	0.159106	predicted protein (cluster_23005_pilon)	.
cluster_5531_pilon	0.433566	0.159106	predicted protein (cluster_5531_pilon)	stv1
cluster_301_pilon	0.433566	0.159106	atp-binding cassette sub-family g member 2 (cluster_301_pilon)	.
cluster_11386_pilon	0.433566	0.159106	steroid 17-alpha-hydroxylase/17,20 lyase-like (cluster_11386_pilon)	cyp17a2
cluster_24034_pilon	0.433566	0.159106	pith domain-containing protein at3g04780 (cluster_24034_pilon)	.
cluster_8658_pilon	0.433566	0.159106	Unknown (cluster_8658_pilon)	.
cluster_26766_pilon	0.433566	0.159106	predicted protein (cluster_26766_pilon)	.
cluster_25462_pilon	0.429588	0.163399	predicted protein (cluster_25462_pilon)	.
cluster_27612_pilon	0.427817	0.165333	Unknown (cluster_27612_pilon)	.
cluster_8258_pilon	0.426573	0.1667	hypothetical protein chlncdraft_59800 (cluster_8258_pilon)	.
cluster_24288_pilon	0.426573	0.1667	protein creg1-like (cluster_24288_pilon)	.
cluster_22343_pilon	0.426573	0.1667	Unknown (cluster_22343_pilon)	.
cluster_25331_pilon	0.426573	0.1667	uncharacterized protein f751_6760 (cluster_25331_pilon)	.
cluster_13069_pilon	0.426573	0.1667	hypothetical protein cocsudraft_67495 (cluster_13069_pilon)	.
cluster_16023_pilon	0.426573	0.1667	alcohol dehydrogenase superfamily, zinc-type (cluster_16023_pilon)	VAT1L
cluster_20028_pilon	0.426573	0.1667	uncharacterized protein loc110020756 (cluster_20028_pilon)	.
cluster_20773_pilon	0.426573	0.1667	wd repeat-containing protein 5 (cluster_20773_pilon)	.
cluster_28523_pilon	0.426573	0.1667	Unknown (cluster_28523_pilon)	.
cluster_21889_pilon	0.426573	0.1667	pa-phosphatase related-family protein (cluster_21889_pilon)	.
cluster_22104_pilon	0.426573	0.1667	Unknown (cluster_22104_pilon)	.
cluster_18087_pilon	0.426573	0.1667	rna (guanine-9-)-methyltransferasedomain-containing protein 3 (cluster_18087_pilon)	.
cluster_3637_pilon	0.426573	0.1667	ubiquitin-activating enzyme e1 (cluster_3637_pilon)	UBA1
cluster_18098_pilon	0.426573	0.1667	wd40 repeat-like protein (cluster_18098_pilon)	.
cluster_10361_pilon	0.426573	0.1667	udp-glucose dehydrogenase (cluster_10361_pilon)	UGD1
cluster_3589_pilon	0.426573	0.1667	probably inactive leucine-rich repeat receptor-like protein kinase at2g25790 (cluster_3589_pilon)	.
cluster_18297_pilon	0.426573	0.1667	protein lsd1 isoform x2 (cluster_18297_pilon)	LSD1
cluster_11287_pilon	0.426573	0.1667	transcription factor myb1-like (cluster_11287_pilon)	.
cluster_18620_pilon	0.426573	0.1667	hypothetical protein cocsudraft_60467 (cluster_18620_pilon)	.
cluster_26636_pilon	0.426573	0.1667	hypothetical protein chlncdraft_53140 (cluster_26636_pilon)	.
cluster_4988_pilon	0.426573	0.1667	uncharacterized protein c24h6.11c (cluster_4988_pilon)	.
cluster_12934_pilon	0.426573	0.1667	dimethylaniline monooxygenase (cluster_12934_pilon)	.
cluster_16405_pilon	0.426573	0.1667	peptidyl-prolyl cis-trans isomerase cyp22-like (cluster_16405_pilon)	CYN22
cluster_8601_pilon	0.426573	0.1667	Unknown (cluster_8601_pilon)	.
cluster_17251_pilon	0.426573	0.1667	hypothetical protein chlncdraft_56460 (cluster_17251_pilon)	.
cluster_19419_pilon	0.426573	0.1667	Unknown (cluster_19419_pilon)	.
cluster_5385_pilon	0.426573	0.1667	Unknown (cluster_5385_pilon)	.
cluster_16822_pilon	0.426573	0.1667	atrial natriuretic peptide receptor 1-like (cluster_16822_pilon)	.
cluster_19995_pilon	0.423555	0.170048	Unknown (cluster_19995_pilon)	.
cluster_18814_pilon	0.41958	0.174519	porphobilinogen deaminase, chloroplastic (cluster_18814_pilon)	HEMC
cluster_8486_pilon	0.41958	0.174519	e3 ubiquitin protein ligase rin2-like (cluster_8486_pilon)	.
cluster_13574_pilon	0.41958	0.174519	Unknown (cluster_13574_pilon)	.
cluster_8124_pilon	0.41958	0.174519	Unknown (cluster_8124_pilon)	.
cluster_9388_pilon	0.41958	0.174519	hypothetical protein volcadraft_81690 (cluster_9388_pilon)	GATB
cluster_23176_pilon	0.41958	0.174519	predicted protein (cluster_23176_pilon)	.
cluster_18655_pilon	0.41958	0.174519	hypothetical protein mneg_3803 (cluster_18655_pilon)	.
cluster_18646_pilon	0.41958	0.174519	Unknown (cluster_18646_pilon)	.
cluster_18386_pilon	0.41958	0.174519	solute carrier family 35 member f2 (cluster_18386_pilon)	.
cluster_1086_pilon	0.41958	0.174519	formate-tetrahydrofolate ligase (cluster_1086_pilon)	THFS
cluster_21488_pilon	0.41958	0.174519	peptidyl-prolyl cis-trans isomerase, fkbp-type (cluster_21488_pilon)	.
cluster_11886_pilon	0.41958	0.174519	Unknown (cluster_11886_pilon)	PYK
cluster_24903_pilon	0.41958	0.174519	predicted protein (cluster_24903_pilon)	.
cluster_14028_pilon	0.41958	0.174519	hypothetical protein cocsudraft_64574 (cluster_14028_pilon)	.
cluster_26092_pilon	0.41958	0.174519	Unknown (cluster_26092_pilon)	.
cluster_7402_pilon	0.41958	0.174519	desumoylating isopeptidase 1b (cluster_7402_pilon)	.
cluster_17668_pilon	0.41958	0.174519	predicted protein (cluster_17668_pilon)	PDIL2-3
cluster_16261_pilon	0.41958	0.174519	Unknown (cluster_16261_pilon)	.
cluster_19640_pilon	0.416813	0.177675	Unknown (cluster_19640_pilon)	.
cluster_24137_pilon	0.412587	0.182564	Unknown (cluster_24137_pilon)	.
cluster_9214_pilon	0.412587	0.182564	d-isomer specific 2-hydroxyacid dehydrogenase,nad-binding (cluster_9214_pilon)	.
cluster_13654_pilon	0.412587	0.182564	acyl-lipid (9-3)-desaturase isoform x2 (cluster_13654_pilon)	.
cluster_27449_pilon	0.412587	0.182564	Unknown (cluster_27449_pilon)	.
cluster_7350_pilon	0.412587	0.182564	adenosine kinase isoform 1t-like protein (cluster_7350_pilon)	ADK
cluster_24080_pilon	0.412587	0.182564	Unknown (cluster_24080_pilon)	.
cluster_16190_pilon	0.412587	0.182564	predicted protein (cluster_16190_pilon)	.
cluster_17706_pilon	0.412587	0.182564	predicted protein (cluster_17706_pilon)	.
cluster_12380_pilon	0.412587	0.182564	serine/threonine-protein kinase srk2i-like (cluster_12380_pilon)	.
cluster_24810_pilon	0.412587	0.182564	uncharacterized protein loc103973800 (cluster_24810_pilon)	.
cluster_20604_pilon	0.412587	0.182564	predicted protein (cluster_20604_pilon)	.
cluster_21434_pilon	0.412587	0.182564	hypothetical protein chlncdraft_144101 (cluster_21434_pilon)	.
cluster_2321_pilon	0.412587	0.182564	Unknown (cluster_2321_pilon)	.
cluster_20645_pilon	0.412587	0.182564	coiled-coil domain-containing protein 94 (cluster_20645_pilon)	.
cluster_17088_pilon	0.412587	0.182564	hypothetical protein chlncdraft_35582 (cluster_17088_pilon)	.
cluster_19544_pilon	0.412587	0.182564	augmin subunit 1-like (cluster_19544_pilon)	.
cluster_17416_pilon	0.412587	0.182564	dead-box atp-dependent rna helicase 20 (cluster_17416_pilon)	.
cluster_21994_pilon	0.412587	0.182564	predicted protein (cluster_21994_pilon)	.
cluster_5305_pilon	0.412587	0.182564	hypothetical protein chlncdraft_140201 (cluster_5305_pilon)	.
cluster_20859_pilon	0.412587	0.182564	uncharacterized protein loc111439232 (cluster_20859_pilon)	.
cluster_9611_pilon	0.412587	0.182564	Unknown (cluster_9611_pilon)	.
cluster_11479_pilon	0.412587	0.182564	n-acetylglutamate synthase (cluster_11479_pilon)	.
cluster_22220_pilon	0.412587	0.182564	sm-like protein lsm1b (cluster_22220_pilon)	.
cluster_23777_pilon	0.412587	0.182564	hypothetical protein chlncdraft_134743 (cluster_23777_pilon)	SYP72
cluster_15805_pilon	0.412587	0.182564	coiled-coil domain-containing protein 78 isoform x3 (cluster_15805_pilon)	.
cluster_20114_pilon	0.412587	0.182564	hypothetical protein mneg_3978 (cluster_20114_pilon)	.
cluster_3428_pilon	0.412587	0.182564	mitochondrial carrier family (cluster_3428_pilon)	MIR1
cluster_24954_pilon	0.412587	0.182564	Unknown (cluster_24954_pilon)	.
cluster_23803_pilon	0.412587	0.182564	mitochondrial carrier family (cluster_23803_pilon)	.
cluster_19100_pilon	0.412587	0.182564	sugar nucleotide epimerase (cluster_19100_pilon)	.
cluster_6567_pilon	0.412587	0.182564	beta-carotene hydroxylase (cluster_6567_pilon)	.
cluster_9617_pilon	0.412587	0.182564	aminotransferase, degt/dnrj/eryc1/strs family protein (cluster_9617_pilon)	.
cluster_8757_pilon	0.412587	0.182564	Unknown (cluster_8757_pilon)	.
cluster_5410_pilon	0.412587	0.182564	hypothetical protein cocsudraft_67926 (cluster_5410_pilon)	.
cluster_6475_pilon	0.412587	0.182564	predicted protein (cluster_6475_pilon)	.
cluster_8806_pilon	0.412587	0.182564	hypothetical protein volcadraft_105599 (cluster_8806_pilon)	.
cluster_20239_pilon	0.412587	0.182564	Unknown (cluster_20239_pilon)	.
cluster_13809_pilon	0.412587	0.182564	hypothetical protein volcadraft_103400 (cluster_13809_pilon)	.
cluster_15841_pilon	0.405594	0.190836	plp-dependent transferase (cluster_15841_pilon)	.
cluster_23559_pilon	0.405594	0.190836	Unknown (cluster_23559_pilon)	.
cluster_22360_pilon	0.405594	0.190836	Unknown (cluster_22360_pilon)	.
cluster_11172_pilon	0.405594	0.190836	Unknown (cluster_11172_pilon)	.
cluster_4570_pilon	0.405594	0.190836	aaa-domain-containing protein (cluster_4570_pilon)	.
cluster_16619_pilon	0.405594	0.190836	phosphoglycerate mutase-like protein (cluster_16619_pilon)	.
cluster_28795_pilon	0.405594	0.190836	Unknown (cluster_28795_pilon)	.
cluster_2232_pilon	0.405594	0.190836	adenylylphosphosulfate reductase (cluster_2232_pilon)	2024-04-01
cluster_17435_pilon	0.405594	0.190836	predicted protein (cluster_17435_pilon)	.
cluster_8024_pilon	0.405594	0.190836	Unknown (cluster_8024_pilon)	.
cluster_23707_pilon	0.405594	0.190836	predicted protein (cluster_23707_pilon)	.
cluster_10527_pilon	0.405594	0.190836	Unknown (cluster_10527_pilon)	.
cluster_13433_pilon	0.405594	0.190836	hypothetical protein volcadraft_93787 (cluster_13433_pilon)	.
cluster_19964_pilon	0.405594	0.190836	putative carboxymethylenebutenolidase (cluster_19964_pilon)	YDL086W
cluster_14451_pilon	0.405594	0.190836	Unknown (cluster_14451_pilon)	.
cluster_14837_pilon	0.405594	0.190836	predicted protein (cluster_14837_pilon)	.
cluster_10340_pilon	0.405594	0.190836	Unknown (cluster_10340_pilon)	.
cluster_17871_pilon	0.405594	0.190836	hypothetical protein chlncdraft_136634 (cluster_17871_pilon)	.
cluster_27647_pilon	0.405594	0.190836	hypothetical protein cocsudraft_54758 (cluster_27647_pilon)	.
cluster_25046_pilon	0.405594	0.190836	Unknown (cluster_25046_pilon)	.
cluster_13083_pilon	0.405594	0.190836	hypothetical protein volcadraft_115853 (cluster_13083_pilon)	IQANK1
cluster_20934_pilon	0.405594	0.190836	hypothetical protein chlncdraft_135566 (cluster_20934_pilon)	.
cluster_2441_pilon	0.405594	0.190836	rnb-domain-containing protein (cluster_2441_pilon)	.
cluster_21283_pilon	0.405594	0.190836	Unknown (cluster_21283_pilon)	.
cluster_21053_pilon	0.405594	0.190836	Unknown (cluster_21053_pilon)	.
cluster_7597_pilon	0.405594	0.190836	abc transporter f family member 4, partial (cluster_7597_pilon)	.
cluster_21561_pilon	0.405594	0.190836	low-co2-inducible protein (cluster_21561_pilon)	.
cluster_12623_pilon	0.403092	0.193852	hypothetical protein cocsudraft_66346 (cluster_12623_pilon)	.
cluster_2060_pilon	0.401418	0.195884	Unknown (cluster_2060_pilon)	.
cluster_21104_pilon	0.401418	0.195884	hypothetical protein volcadraft_104865 (cluster_21104_pilon)	.
cluster_4708_pilon	0.398601	0.199335	Unknown (cluster_4708_pilon)	.
cluster_6803_pilon	0.398601	0.199335	kinase-like protein (cluster_6803_pilon)	.
cluster_14783_pilon	0.398601	0.199335	hypothetical protein volcadraft_63584 (cluster_14783_pilon)	.
cluster_2767_pilon	0.398601	0.199335	probable transmembrane gtpase fzo-like, chloroplastic (cluster_2767_pilon)	.
cluster_16321_pilon	0.398601	0.199335	hypothetical protein chlncdraft_36436 (cluster_16321_pilon)	.
cluster_7655_pilon	0.398601	0.199335	apg9-domain-containing protein (cluster_7655_pilon)	ATG9
cluster_24532_pilon	0.398601	0.199335	Unknown (cluster_24532_pilon)	.
cluster_8260_pilon	0.398601	0.199335	Unknown (cluster_8260_pilon)	.
cluster_15891_pilon	0.398601	0.199335	flavohemoprotein-like (cluster_15891_pilon)	YHB1
cluster_20736_pilon	0.398601	0.199335	hypothetical protein cocsudraft_66704 (cluster_20736_pilon)	XPO1
cluster_11387_pilon	0.398601	0.199335	Unknown (cluster_11387_pilon)	.
cluster_16334_pilon	0.398601	0.199335	serpin b4 (cluster_16334_pilon)	.
cluster_6684_pilon	0.398601	0.199335	predicted protein (cluster_6684_pilon)	.
cluster_10729_pilon	0.398601	0.199335	hypothetical protein chlncdraft_30221, partial (cluster_10729_pilon)	.
cluster_13981_pilon	0.398601	0.199335	Unknown (cluster_13981_pilon)	.
cluster_13738_pilon	0.398601	0.199335	e3 ubiquitin-protein ligase herc2 (cluster_13738_pilon)	.
cluster_12052_pilon	0.398601	0.199335	ligand-gated ion channel (cluster_12052_pilon)	.
cluster_17744_pilon	0.398601	0.199335	s-adenosyl-l-methionine-dependent methyltransferase, mraw, recognition domain (cluster_17744_pilon)	.
cluster_12599_pilon	0.398601	0.199335	Unknown (cluster_12599_pilon)	.
cluster_14368_pilon	0.398601	0.199335	pyridoxal kinase-like isoform x2 (cluster_14368_pilon)	.
cluster_26430_pilon	0.398601	0.199335	Unknown (cluster_26430_pilon)	.
cluster_11133_pilon	0.398601	0.199335	chlorophyll a oxygenase (cluster_11133_pilon)	CAO
cluster_27238_pilon	0.398601	0.199335	ubiquitin-like protein 5 (cluster_27238_pilon)	.
cluster_8117_pilon	0.398601	0.199335	4-coumarate--coa ligase 1-like (cluster_8117_pilon)	fadD8
cluster_26962_pilon	0.398601	0.199335	uncharacterized protein loc109087293, partial (cluster_26962_pilon)	.
cluster_10262_pilon	0.398601	0.199335	mitochondrial trna import complex (cluster_10262_pilon)	.
cluster_25407_pilon	0.398601	0.199335	thioredoxin domain-containing protein 12 (cluster_25407_pilon)	TXNDC12
cluster_8570_pilon	0.398601	0.199335	malate dehydrogenase, mitochondrial (cluster_8570_pilon)	.
cluster_28051_pilon	0.398601	0.199335	nadh:ubiquinone oxidoreductase, b18 subunit (cluster_28051_pilon)	.
cluster_7546_pilon	0.398601	0.199335	Unknown (cluster_7546_pilon)	.
cluster_11870_pilon	0.398601	0.199335	hypothetical protein cocsudraft_44684 (cluster_11870_pilon)	.
cluster_7423_pilon	0.395797	0.202808	Unknown (cluster_7423_pilon)	.
cluster_24587_pilon	0.39508	0.203702	Unknown (cluster_24587_pilon)	.
cluster_21801_pilon	0.394376	0.204582	upf0696 protein c11orf68-like protein (cluster_21801_pilon)	C11orf68
cluster_20584_pilon	0.391608	0.208063	mss4-like (cluster_20584_pilon)	.
cluster_5976_pilon	0.391608	0.208063	hypothetical protein cocsudraft_39194 (cluster_5976_pilon)	.
cluster_4817_pilon	0.391608	0.208063	alpha-2,8-sialyltransferase 8b (cluster_4817_pilon)	stv1
cluster_11402_pilon	0.391608	0.208063	hypothetical protein chlncdraft_13796, partial (cluster_11402_pilon)	ELIP
cluster_23592_pilon	0.391608	0.208063	Unknown (cluster_23592_pilon)	.
cluster_21960_pilon	0.391608	0.208063	Unknown (cluster_21960_pilon)	.
cluster_26695_pilon	0.391608	0.208063	uncharacterized protein loc18044763 (cluster_26695_pilon)	.
cluster_27854_pilon	0.391608	0.208063	thioredoxin-related transmembrane protein 1 (cluster_27854_pilon)	.
cluster_11209_pilon	0.391608	0.208063	folate-biopterin transporter family (cluster_11209_pilon)	.
cluster_15833_pilon	0.391608	0.208063	uncharacterized protein loc112280257 (cluster_15833_pilon)	.
cluster_16592_pilon	0.391608	0.208063	npl4-domain-containing protein (cluster_16592_pilon)	.
cluster_11069_pilon	0.391608	0.208063	glutamate-gated ion channel neurotransmitter receptor family (cluster_11069_pilon)	.
cluster_23885_pilon	0.391608	0.208063	Unknown (cluster_23885_pilon)	.
cluster_17629_pilon	0.391608	0.208063	3-oxoacyl-[acyl-carrier-protein] synthase 3 a, chloroplastic-like isoform x1 (cluster_17629_pilon)	.
cluster_9449_pilon	0.391608	0.208063	mitochondrial substrate carrier protein (cluster_9449_pilon)	.
cluster_17919_pilon	0.391608	0.208063	hypothetical protein cocsudraft_34265 (cluster_17919_pilon)	.
cluster_17107_pilon	0.391608	0.208063	vacuolar h+ atpase v0 sector, subunit d (cluster_17107_pilon)	.
cluster_26910_pilon	0.391608	0.208063	hypothetical protein chlncdraft_143598 (cluster_26910_pilon)	.
cluster_11381_pilon	0.391608	0.208063	Unknown (cluster_11381_pilon)	.
cluster_14909_pilon	0.391608	0.208063	hypothetical protein cocsudraft_46658 (cluster_14909_pilon)	.
cluster_14572_pilon	0.391608	0.208063	Unknown (cluster_14572_pilon)	.
cluster_16631_pilon	0.391608	0.208063	Unknown (cluster_16631_pilon)	.
cluster_12674_pilon	0.391608	0.208063	Unknown (cluster_12674_pilon)	.
cluster_12848_pilon	0.391608	0.208063	translation initiation factor eif-3 subunit 4 (cluster_12848_pilon)	.
cluster_11382_pilon	0.391608	0.208063	hypothetical protein chlncdraft_133857 (cluster_11382_pilon)	CCT2
cluster_20854_pilon	0.391608	0.208063	Unknown (cluster_20854_pilon)	.
cluster_18521_pilon	0.391608	0.208063	hypothetical protein chlncdraft_48524 (cluster_18521_pilon)	.
cluster_23653_pilon	0.391608	0.208063	hypothetical protein chlncdraft_34254 (cluster_23653_pilon)	.
cluster_13968_pilon	0.391608	0.208063	protein phosphatase 2c (cluster_13968_pilon)	.
cluster_17075_pilon	0.391608	0.208063	Unknown (cluster_17075_pilon)	.
cluster_13193_pilon	0.391608	0.208063	uncharacterized protein loc112283851 isoform x1 (cluster_13193_pilon)	ACK1
cluster_23946_pilon	0.391608	0.208063	hypothetical protein mneg_1304 (cluster_23946_pilon)	.
cluster_22523_pilon	0.391608	0.208063	uncharacterized protein loc107339115 (cluster_22523_pilon)	.
cluster_15498_pilon	0.384615	0.21702	Unknown (cluster_15498_pilon)	.
cluster_12875_pilon	0.384615	0.21702	predicted protein (cluster_12875_pilon)	.
cluster_25006_pilon	0.384615	0.21702	Unknown (cluster_25006_pilon)	.
cluster_4379_pilon	0.384615	0.21702	Unknown (cluster_4379_pilon)	.
cluster_6407_pilon	0.384615	0.21702	probable transcription factor at5g61620 (cluster_6407_pilon)	.
cluster_17612_pilon	0.384615	0.21702	hypothetical protein chlncdraft_134246 (cluster_17612_pilon)	.
cluster_13718_pilon	0.384615	0.21702	hypothetical protein chlncdraft_52958 (cluster_13718_pilon)	.
cluster_4710_pilon	0.384615	0.21702	Unknown (cluster_4710_pilon)	.
cluster_4846_pilon	0.384615	0.21702	carotenoid oxygenase (cluster_4846_pilon)	CCD7
cluster_22824_pilon	0.384615	0.21702	putative tlc domain-containing protein (cluster_22824_pilon)	.
cluster_18677_pilon	0.384615	0.21702	predicted protein (cluster_18677_pilon)	.
cluster_9866_pilon	0.384615	0.21702	transducin beta-like protein 3 (cluster_9866_pilon)	.
cluster_5293_pilon	0.384615	0.21702	hypothetical protein chlncdraft_33628 (cluster_5293_pilon)	.
cluster_19187_pilon	0.384615	0.21702	uncharacterized protein loc4334451 (cluster_19187_pilon)	.
cluster_20341_pilon	0.384615	0.21702	hypothetical protein cocsudraft_67718 (cluster_20341_pilon)	.
cluster_3666_pilon	0.384615	0.21702	predicted protein, partial (cluster_3666_pilon)	.
cluster_17170_pilon	0.384615	0.21702	unnamed product (cluster_17170_pilon)	.
cluster_19765_pilon	0.384615	0.21702	cytochrome c oxidase assembly protein ctag/cox11 (cluster_19765_pilon)	COX11
cluster_16782_pilon	0.384615	0.21702	Unknown (cluster_16782_pilon)	.
cluster_6171_pilon	0.384615	0.21702	Unknown (cluster_6171_pilon)	.
cluster_11769_pilon	0.384615	0.21702	hypothetical protein chlncdraft_28225 (cluster_11769_pilon)	GLDH
cluster_17724_pilon	0.384615	0.21702	Unknown (cluster_17724_pilon)	.
cluster_22673_pilon	0.384615	0.21702	hypothetical protein triaddraft_26078 (cluster_22673_pilon)	LRRC51
cluster_24661_pilon	0.384615	0.21702	tyrosine-protein kinase, active site (cluster_24661_pilon)	.
cluster_21748_pilon	0.384615	0.21702	hypothetical protein volcadraft_79001 (cluster_21748_pilon)	.
cluster_18804_pilon	0.384615	0.21702	polycomb group protein fie2 (cluster_18804_pilon)	FIE
cluster_6894_pilon	0.384615	0.21702	Unknown (cluster_6894_pilon)	.
cluster_9209_pilon	0.384615	0.21702	Unknown (cluster_9209_pilon)	.
cluster_20697_pilon	0.384615	0.21702	protein of unknown function duf1823 (cluster_20697_pilon)	.
cluster_10137_pilon	0.384615	0.21702	guanine deaminase (cluster_10137_pilon)	.
cluster_26784_pilon	0.384615	0.21702	predicted protein (cluster_26784_pilon)	.
cluster_19830_pilon	0.380843	0.221947	hypothetical protein t265_11289 (cluster_19830_pilon)	.
cluster_25332_pilon	0.377622	0.226206	predicted protein (cluster_25332_pilon)	.
cluster_494_pilon	0.377622	0.226206	alanine aminotransferase (cluster_494_pilon)	.
cluster_23958_pilon	0.377622	0.226206	uncharacterized protein loc113852833 (cluster_23958_pilon)	.
cluster_12180_pilon	0.377622	0.226206	60s ribosomal protein l12-1-like (cluster_12180_pilon)	.
cluster_54_pilon	0.377622	0.226206	collagen alpha-6(vi) chain (cluster_54_pilon)	.
cluster_11468_pilon	0.377622	0.226206	hypothetical protein volcadraft_119185 (cluster_11468_pilon)	.
cluster_16079_pilon	0.377622	0.226206	Unknown (cluster_16079_pilon)	.
cluster_22389_pilon	0.377622	0.226206	Unknown (cluster_22389_pilon)	.
cluster_19679_pilon	0.377622	0.226206	Unknown (cluster_19679_pilon)	.
cluster_24589_pilon	0.377622	0.226206	nedd8-specific protease 1 (cluster_24589_pilon)	.
cluster_25072_pilon	0.377622	0.226206	mediator of rna polymerase ii transcription subunit 20a isoform x2 (cluster_25072_pilon)	.
cluster_13507_pilon	0.377622	0.226206	hypothetical protein chlncdraft_58922 (cluster_13507_pilon)	.
cluster_4115_pilon	0.377622	0.226206	ctd small phosphatase-like protein 2 (cluster_4115_pilon)	.
cluster_18602_pilon	0.377622	0.226206	sece/sec61-gamma protein (cluster_18602_pilon)	.
cluster_15112_pilon	0.377622	0.226206	uncharacterized protein c57a10.07 isoform x3 (cluster_15112_pilon)	.
cluster_9132_pilon	0.377622	0.226206	hypothetical protein chlncdraft_33543 (cluster_9132_pilon)	FPS1
cluster_24277_pilon	0.370629	0.235621	Unknown (cluster_24277_pilon)	.
cluster_10019_pilon	0.370629	0.235621	fad/nad(p)-binding domain-containing protein (cluster_10019_pilon)	.
cluster_16530_pilon	0.370629	0.235621	phosphoglycerate kinase (cluster_16530_pilon)	.
cluster_27194_pilon	0.370629	0.235621	ribonucleoprotein-associated protein (cluster_27194_pilon)	.
cluster_28608_pilon	0.370629	0.235621	ubiquitin-related modifier 1 isoform x2 (cluster_28608_pilon)	.
cluster_11946_pilon	0.370629	0.235621	predicted protein (cluster_11946_pilon)	.
cluster_24706_pilon	0.370629	0.235621	protein canopy-1 (cluster_24706_pilon)	.
cluster_17455_pilon	0.370629	0.235621	Unknown (cluster_17455_pilon)	.
cluster_11416_pilon	0.370629	0.235621	signal recognition particle protein (cluster_11416_pilon)	.
cluster_6591_pilon	0.370629	0.235621	general transcription and dna repair factor iih helicase subunit xpb1 (cluster_6591_pilon)	.
cluster_13842_pilon	0.370629	0.235621	aldo/keto reductase (cluster_13842_pilon)	.
cluster_19540_pilon	0.370629	0.235621	predicted protein (cluster_19540_pilon)	.
cluster_16376_pilon	0.370629	0.235621	Unknown (cluster_16376_pilon)	.
cluster_12940_pilon	0.370629	0.235621	hypothetical protein chlncdraft_51247 (cluster_12940_pilon)	LUT1
cluster_18617_pilon	0.370629	0.235621	predicted protein (cluster_18617_pilon)	tal
cluster_13148_pilon	0.370629	0.235621	translation initiation factor eif-2b subunit alpha (cluster_13148_pilon)	.
cluster_16917_pilon	0.370629	0.235621	mechanosensitive ion channel protein 1, mitochondrial (cluster_16917_pilon)	mscS
cluster_11531_pilon	0.370629	0.235621	Unknown (cluster_11531_pilon)	.
cluster_22737_pilon	0.370629	0.235621	predicted protein (cluster_22737_pilon)	.
cluster_7410_pilon	0.370629	0.235621	hypothetical protein volcadraft_86877 (cluster_7410_pilon)	.
cluster_20807_pilon	0.363636	0.245265	hypothetical protein cocsudraft_25518 (cluster_20807_pilon)	.
cluster_23366_pilon	0.363636	0.245265	predicted protein (cluster_23366_pilon)	.
cluster_19839_pilon	0.363636	0.245265	ribosomal protein l14 component of cytosolic 80s ribosome and 60s large subunit (cluster_19839_pilon)	RPL14
cluster_26025_pilon	0.363636	0.245265	cyclophilin-type peptidyl-prolyl cis-trans isomerase (cluster_26025_pilon)	CYN18-1
cluster_7940_pilon	0.363636	0.245265	predicted protein (cluster_7940_pilon)	SBPASE
cluster_6838_pilon	0.363636	0.245265	Unknown (cluster_6838_pilon)	.
cluster_20316_pilon	0.363636	0.245265	alpha/beta-hydrolase (cluster_20316_pilon)	.
cluster_27579_pilon	0.363636	0.245265	uncharacterized protein loc111994830 (cluster_27579_pilon)	.
cluster_7378_pilon	0.363636	0.245265	pkinase-domain-containing protein (cluster_7378_pilon)	.
cluster_27039_pilon	0.363636	0.245265	uncharacterized protein loc108471453 (cluster_27039_pilon)	.
cluster_13396_pilon	0.363636	0.245265	hypothetical protein chlncdraft_144874 (cluster_13396_pilon)	.
cluster_11634_pilon	0.363636	0.245265	hypothetical protein chlncdraft_140541 (cluster_11634_pilon)	.
cluster_23506_pilon	0.363636	0.245265	partner of y14 and mago (cluster_23506_pilon)	Pym
cluster_18370_pilon	0.363636	0.245265	metacaspase type ii (cluster_18370_pilon)	.
cluster_13210_pilon	0.363636	0.245265	adp-ribosylation factor-like (cluster_13210_pilon)	.
cluster_17798_pilon	0.363636	0.245265	Unknown (cluster_17798_pilon)	.
cluster_8753_pilon	0.363636	0.245265	Unknown (cluster_8753_pilon)	.
cluster_19280_pilon	0.363636	0.245265	protein cia1 (cluster_19280_pilon)	.
cluster_28274_pilon	0.363636	0.245265	predicted protein (cluster_28274_pilon)	.
cluster_23861_pilon	0.363636	0.245265	pyruvate dehydrogenase e2 component (dihydrolipoamide acetyltransferase) (cluster_23861_pilon)	.
cluster_13461_pilon	0.363636	0.245265	uncharacterized protein loc112291495 (cluster_13461_pilon)	.
cluster_21850_pilon	0.363636	0.245265	hypothetical protein cocsudraft_25004, partial (cluster_21850_pilon)	.
cluster_28481_pilon	0.363636	0.245265	hypothetical protein f751_6701 (cluster_28481_pilon)	.
cluster_22155_pilon	0.363636	0.245265	williams-beuren syndrome chromosomal region 27 protein-like (cluster_22155_pilon)	.
cluster_22806_pilon	0.363636	0.245265	Unknown (cluster_22806_pilon)	.
cluster_14499_pilon	0.363636	0.245265	wd40 repeat-like protein (cluster_14499_pilon)	.
cluster_16352_pilon	0.363636	0.245265	beta-taxilin isoform x2 (cluster_16352_pilon)	.
cluster_20406_pilon	0.363636	0.245265	Unknown (cluster_20406_pilon)	.
cluster_7963_pilon	0.363636	0.245265	hypothetical protein volcadraft_116997 (cluster_7963_pilon)	CCDC40
cluster_16207_pilon	0.363636	0.245265	isochorismatase hydrolase (cluster_16207_pilon)	.
cluster_17915_pilon	0.363636	0.245265	hypothetical protein chlncdraft_142565 (cluster_17915_pilon)	.
cluster_19410_pilon	0.363636	0.245265	probable polyol transporter 6 (cluster_19410_pilon)	.
cluster_15755_pilon	0.363636	0.245265	predicted protein (cluster_15755_pilon)	RPI2
cluster_14107_pilon	0.363636	0.245265	hypothetical protein cocsudraft_59031 (cluster_14107_pilon)	.
cluster_14128_pilon	0.363636	0.245265	eukaryotic translation initiation factor 4 gamma 2-like (cluster_14128_pilon)	EIF4G2
cluster_11688_pilon	0.363636	0.245265	Unknown (cluster_11688_pilon)	.
cluster_12853_pilon	0.356643	0.255138	psbp-like protein 1, chloroplastic (cluster_12853_pilon)	PSBP3
cluster_3423_pilon	0.356643	0.255138	non-discriminatory gln-glu-trna synthetase (cluster_3423_pilon)	.
cluster_27136_pilon	0.356643	0.255138	predicted protein (cluster_27136_pilon)	.
cluster_12842_pilon	0.356643	0.255138	hypothetical protein chlncdraft_50283 (cluster_12842_pilon)	.
cluster_22471_pilon	0.356643	0.255138	gonidia-specific protein ka_k47 (cluster_22471_pilon)	.
cluster_18369_pilon	0.356643	0.255138	tgf-beta receptor-interacting protein 1 (cluster_18369_pilon)	TRIP-1
cluster_11151_pilon	0.356643	0.255138	hypothetical protein mneg_3599 (cluster_11151_pilon)	.
cluster_13211_pilon	0.356643	0.255138	general substrate transporter (cluster_13211_pilon)	.
cluster_3994_pilon	0.356643	0.255138	hypothetical protein volcadraft_86901 (cluster_3994_pilon)	.
cluster_24116_pilon	0.356643	0.255138	Unknown (cluster_24116_pilon)	.
cluster_25729_pilon	0.356643	0.255138	Unknown (cluster_25729_pilon)	.
cluster_21299_pilon	0.356643	0.255138	predicted protein (cluster_21299_pilon)	SDSL
cluster_25106_pilon	0.356643	0.255138	hypothetical protein chlncdraft_35128 (cluster_25106_pilon)	.
cluster_22345_pilon	0.356643	0.255138	sterol desaturase (cluster_22345_pilon)	.
cluster_4545_pilon	0.356643	0.255138	hypothetical protein volcadraft_95588 (cluster_4545_pilon)	.
cluster_18375_pilon	0.356643	0.255138	predicted protein, partial (cluster_18375_pilon)	.
cluster_21730_pilon	0.356643	0.255138	predicted protein (cluster_21730_pilon)	.
cluster_6267_pilon	0.356643	0.255138	uroporphyrinogen decarboxylase chloroplast precursor (cluster_6267_pilon)	HEME3
cluster_18742_pilon	0.356643	0.255138	hypothetical protein chlncdraft_135620 (cluster_18742_pilon)	.
cluster_7844_pilon	0.356643	0.255138	Unknown (cluster_7844_pilon)	.
cluster_18926_pilon	0.356643	0.255138	predicted protein (cluster_18926_pilon)	.
cluster_19461_pilon	0.356643	0.255138	hypothetical protein chlncdraft_53648 (cluster_19461_pilon)	.
cluster_10383_pilon	0.356643	0.255138	predicted protein (cluster_10383_pilon)	ST3GAL2
cluster_10673_pilon	0.356643	0.255138	cytochrome p450 (cluster_10673_pilon)	.
cluster_21539_pilon	0.356643	0.255138	predicted protein (cluster_21539_pilon)	.
cluster_3481_pilon	0.356643	0.255138	cmp-n-acetylneuraminate-beta-galactosamide-alpha-2,3-sialyltransferase 1 (cluster_3481_pilon)	.
cluster_14486_pilon	0.356643	0.255138	nad(p)-binding protein (cluster_14486_pilon)	.
cluster_8802_pilon	0.356643	0.255138	hypothetical protein cocsudraft_49169 (cluster_8802_pilon)	QSOX1
cluster_22230_pilon	0.356643	0.255138	Unknown (cluster_22230_pilon)	.
cluster_13143_pilon	0.356643	0.255138	hypothetical protein mneg_9976 (cluster_13143_pilon)	.
cluster_4995_pilon	0.356643	0.255138	atp-binding cassette superfamily (cluster_4995_pilon)	.
cluster_6018_pilon	0.356643	0.255138	hypothetical protein volcadraft_72820 (cluster_6018_pilon)	WAXY
cluster_765_pilon	0.356643	0.255138	hypothetical protein volcadraft_78892 (cluster_765_pilon)	.
cluster_9293_pilon	0.356643	0.255138	Unknown (cluster_9293_pilon)	.
cluster_22020_pilon	0.356643	0.255138	nucleoredoxin-like (cluster_22020_pilon)	.
cluster_23353_pilon	0.356643	0.255138	hypothetical protein chlncdraft_34966 (cluster_23353_pilon)	.
cluster_23239_pilon	0.356643	0.255138	rab5a gtpase domain at 1.05 a resolution, partial (cluster_23239_pilon)	.
cluster_16181_pilon	0.356643	0.255138	Unknown (cluster_16181_pilon)	ACAP2
cluster_5448_pilon	0.356643	0.255138	dihydrodipicolinate reductase (cluster_5448_pilon)	.
cluster_17969_pilon	0.356643	0.255138	predicted protein (cluster_17969_pilon)	.
cluster_18536_pilon	0.356643	0.255138	alad-domain-containing protein (cluster_18536_pilon)	HEMB
cluster_27851_pilon	0.356643	0.255138	predicted protein (cluster_27851_pilon)	.
cluster_16128_pilon	0.356643	0.255138	uncharacterized protein loc5512488 (cluster_16128_pilon)	rplL
cluster_16931_pilon	0.352121	0.261643	s-syntaxin-like protein (cluster_16931_pilon)	.
cluster_22678_pilon	0.34965	0.265239	ubiquitin conjugating enzyme 7 interacting protein (cluster_22678_pilon)	.
cluster_16254_pilon	0.34965	0.265239	Unknown (cluster_16254_pilon)	.
cluster_16200_pilon	0.34965	0.265239	predicted protein (cluster_16200_pilon)	.
cluster_5752_pilon	0.34965	0.265239	peptidase m18, aminopeptidase i (cluster_5752_pilon)	.
cluster_157_pilon	0.34965	0.265239	thioredoxin y (cluster_157_pilon)	.
cluster_26730_pilon	0.34965	0.265239	trafficking protein particle complex subunit 2-like protein (cluster_26730_pilon)	.
cluster_15057_pilon	0.34965	0.265239	udp-glucuronate:xylan alpha-glucuronosyltransferase 2-like (cluster_15057_pilon)	.
cluster_21177_pilon	0.34965	0.265239	hypothetical protein mneg_3495 (cluster_21177_pilon)	.
cluster_8642_pilon	0.34965	0.265239	zip family transporter (cluster_8642_pilon)	.
cluster_10679_pilon	0.34965	0.265239	putative apospory-associated protein c (cluster_10679_pilon)	.
cluster_18190_pilon	0.34965	0.265239	transcription factor hy5-like (cluster_18190_pilon)	.
cluster_10384_pilon	0.34965	0.265239	hypothetical protein cocsudraft_62991 (cluster_10384_pilon)	PHOSPHO1
cluster_14585_pilon	0.34965	0.265239	drug/metabolite transporter superfamily, partial (cluster_14585_pilon)	.
cluster_20658_pilon	0.34965	0.265239	Unknown (cluster_20658_pilon)	.
cluster_17291_pilon	0.34965	0.265239	Unknown (cluster_17291_pilon)	.
cluster_19294_pilon	0.34965	0.265239	very-long-chain 3-oxoacyl-coa reductase 1-like (cluster_19294_pilon)	.
cluster_17812_pilon	0.34965	0.265239	predicted protein, partial (cluster_17812_pilon)	.
cluster_17412_pilon	0.34965	0.265239	hypothetical protein volcadraft_58704 (cluster_17412_pilon)	.
cluster_1882_pilon	0.34965	0.265239	hypothetical protein volcadraft_97975 (cluster_1882_pilon)	.
cluster_14073_pilon	0.342657	0.275567	Unknown (cluster_14073_pilon)	.
cluster_5270_pilon	0.342657	0.275567	rnb-domain-containing protein (cluster_5270_pilon)	.
cluster_19394_pilon	0.342657	0.275567	wd40 repeat-like protein (cluster_19394_pilon)	.
cluster_19397_pilon	0.342657	0.275567	hypothetical protein chlncdraft_138540 (cluster_19397_pilon)	.
cluster_196_pilon	0.342657	0.275567	hypothetical protein cocsudraft_14921, partial (cluster_196_pilon)	.
cluster_15688_pilon	0.342657	0.275567	hypothetical protein cocsudraft_46456 (cluster_15688_pilon)	.
cluster_18096_pilon	0.342657	0.275567	hypothetical protein chlncdraft_137600 (cluster_18096_pilon)	.
cluster_19685_pilon	0.342657	0.275567	histone-fold-containing protein (cluster_19685_pilon)	.
cluster_9098_pilon	0.342657	0.275567	hypothetical protein triaddraft_59997 (cluster_9098_pilon)	.
cluster_18286_pilon	0.342657	0.275567	ammecr1 family (cluster_18286_pilon)	.
cluster_26209_pilon	0.342657	0.275567	Unknown (cluster_26209_pilon)	.
cluster_16507_pilon	0.342657	0.275567	abc transporter i family member 11, chloroplastic (cluster_16507_pilon)	.
cluster_8546_pilon	0.342657	0.275567	putative carboxypeptidase (cluster_8546_pilon)	.
cluster_12841_pilon	0.342657	0.275567	predicted protein (cluster_12841_pilon)	.
cluster_15640_pilon	0.342657	0.275567	Unknown (cluster_15640_pilon)	.
cluster_24915_pilon	0.342657	0.275567	adp-ribosylation factor-like 6 (cluster_24915_pilon)	.
cluster_18471_pilon	0.342657	0.275567	Unknown (cluster_18471_pilon)	.
cluster_19076_pilon	0.342657	0.275567	Unknown (cluster_19076_pilon)	.
cluster_17133_pilon	0.342657	0.275567	dnaj-like zinc-finger protein (cluster_17133_pilon)	.
cluster_27048_pilon	0.342657	0.275567	Unknown (cluster_27048_pilon)	phnA
cluster_25424_pilon	0.342657	0.275567	Unknown (cluster_25424_pilon)	.
cluster_20636_pilon	0.342657	0.275567	emp/nonaspanin domain family protein (cluster_20636_pilon)	.
cluster_25036_pilon	0.342657	0.275567	predicted protein (cluster_25036_pilon)	.
cluster_4967_pilon	0.342657	0.275567	predicted protein (cluster_4967_pilon)	.
cluster_24311_pilon	0.342657	0.275567	ef-hand calcium-binding domain-containing protein 11-like isoform x1 (cluster_24311_pilon)	EFCAB11
cluster_14027_pilon	0.342657	0.275567	asparagine synthetase-related protein (cluster_14027_pilon)	.
cluster_7977_pilon	0.342657	0.275567	Unknown (cluster_7977_pilon)	.
cluster_26589_pilon	0.342657	0.275567	Unknown (cluster_26589_pilon)	.
cluster_11238_pilon	0.342657	0.275567	sialyltransferase (cluster_11238_pilon)	.
cluster_6341_pilon	0.342657	0.275567	Unknown (cluster_6341_pilon)	.
cluster_14051_pilon	0.342657	0.275567	hi0933-like protein (cluster_14051_pilon)	.
cluster_13136_pilon	0.335664	0.286123	uncharacterized protein loc9648412 isoform x2 (cluster_13136_pilon)	.
cluster_17054_pilon	0.335664	0.286123	cytochrome c peroxidase (cluster_17054_pilon)	.
cluster_10839_pilon	0.335664	0.286123	molybdate-anion transporter isoform x2 (cluster_10839_pilon)	.
cluster_16551_pilon	0.335664	0.286123	transcription factor hbp-1a (cluster_16551_pilon)	.
cluster_14840_pilon	0.335664	0.286123	e3 ubiquitin-protein ligase rnf181-like isoform x1 (cluster_14840_pilon)	.
cluster_13147_pilon	0.335664	0.286123	Unknown (cluster_13147_pilon)	.
cluster_8022_pilon	0.335664	0.286123	hypothetical protein cocsudraft_64249 (cluster_8022_pilon)	.
cluster_12271_pilon	0.335664	0.286123	beta-galactoside alpha-2,6-sialyltransferase 2 (cluster_12271_pilon)	.
cluster_19502_pilon	0.335664	0.286123	Unknown (cluster_19502_pilon)	.
cluster_8591_pilon	0.335664	0.286123	Unknown (cluster_8591_pilon)	.
cluster_25485_pilon	0.335664	0.286123	Unknown (cluster_25485_pilon)	.
cluster_5017_pilon	0.335664	0.286123	protein disulfide-isomerase a3 (cluster_5017_pilon)	PDI1
cluster_8462_pilon	0.335664	0.286123	Unknown (cluster_8462_pilon)	.
cluster_6315_pilon	0.335664	0.286123	flagellar associated protein (cluster_6315_pilon)	.
cluster_8849_pilon	0.335664	0.286123	kinesin motor domain protein protein (cluster_8849_pilon)	.
cluster_6946_pilon	0.335664	0.286123	vacuolar fusion protein mon1 homolog (cluster_6946_pilon)	.
cluster_26901_pilon	0.335664	0.286123	acylphosphatase-1-like (cluster_26901_pilon)	ACYP1
cluster_17898_pilon	0.335664	0.286123	Unknown (cluster_17898_pilon)	.
cluster_16155_pilon	0.335664	0.286123	hypothetical protein chlncdraft_57047 (cluster_16155_pilon)	.
cluster_19745_pilon	0.335664	0.286123	alkali-sensitive linkage protein 1-like (cluster_19745_pilon)	.
cluster_4768_pilon	0.335664	0.286123	hypothetical protein volcadraft_72850, partial (cluster_4768_pilon)	.
cluster_18711_pilon	0.335664	0.286123	hypothetical protein volcadraft_108265 (cluster_18711_pilon)	.
cluster_4436_pilon	0.335664	0.286123	voltage-gated ion channel superfamily (cluster_4436_pilon)	.
cluster_13176_pilon	0.335664	0.286123	yip1 domain-containing protein (cluster_13176_pilon)	.
cluster_17324_pilon	0.335664	0.286123	hydroxymethylglutaryl-coa synthase-like (cluster_17324_pilon)	HMGS
cluster_13111_pilon	0.335664	0.286123	hypothetical protein cocsudraft_63045 (cluster_13111_pilon)	.
cluster_5523_pilon	0.335664	0.286123	hypothetical protein cocsudraft_42569 (cluster_5523_pilon)	.
cluster_14393_pilon	0.335664	0.286123	Unknown (cluster_14393_pilon)	.
cluster_3752_pilon	0.335664	0.286123	hypothetical protein cocsudraft_54518 (cluster_3752_pilon)	RPS14
cluster_26524_pilon	0.335664	0.286123	Unknown (cluster_26524_pilon)	.
cluster_14622_pilon	0.335664	0.286123	hypothetical protein chlncdraft_33486 (cluster_14622_pilon)	TLP40
cluster_13670_pilon	0.335664	0.286123	polyadenylate-binding protein-interacting protein 7 isoform x2 (cluster_13670_pilon)	.
cluster_27661_pilon	0.335664	0.286123	Unknown (cluster_27661_pilon)	.
cluster_9267_pilon	0.328671	0.296904	g2-like myb-family transcription factor (cluster_9267_pilon)	.
cluster_16282_pilon	0.328671	0.296904	hypothetical protein chlncdraft_134762 (cluster_16282_pilon)	.
cluster_21300_pilon	0.328671	0.296904	Unknown (cluster_21300_pilon)	.
cluster_14015_pilon	0.328671	0.296904	protein serine/threonine phosphatase 2c (cluster_14015_pilon)	.
cluster_12341_pilon	0.328671	0.296904	hypothetical protein volcadraft_89051 (cluster_12341_pilon)	yfcD
cluster_20608_pilon	0.328671	0.296904	Unknown (cluster_20608_pilon)	.
cluster_20517_pilon	0.328671	0.296904	Unknown (cluster_20517_pilon)	.
cluster_3233_pilon	0.328671	0.296904	p-loop containing nucleoside triphosphate hydrolase protein (cluster_3233_pilon)	AQR
cluster_3446_pilon	0.328671	0.296904	glycosyl transferase (cluster_3446_pilon)	.
cluster_9419_pilon	0.328671	0.296904	alpha-(1,6)-fucosyltransferase (cluster_9419_pilon)	.
cluster_24825_pilon	0.328671	0.296904	hypothetical protein chlncdraft_137153 (cluster_24825_pilon)	.
cluster_3390_pilon	0.328671	0.296904	duf1336-domain-containing protein (cluster_3390_pilon)	.
cluster_22216_pilon	0.328671	0.296904	caltractin (cluster_22216_pilon)	.
cluster_14795_pilon	0.328671	0.296904	hypothetical protein cocsudraft_12206, partial (cluster_14795_pilon)	.
cluster_17316_pilon	0.328671	0.296904	Unknown (cluster_17316_pilon)	.
cluster_22041_pilon	0.328671	0.296904	nad(p)-binding protein (cluster_22041_pilon)	.
cluster_21958_pilon	0.328671	0.296904	hypothetical protein micpun_62524 (cluster_21958_pilon)	.
cluster_26512_pilon	0.328671	0.296904	hypothetical protein cocsudraft_27303 (cluster_26512_pilon)	.
cluster_5173_pilon	0.328671	0.296904	pkinase-domain-containing protein (cluster_5173_pilon)	.
cluster_19629_pilon	0.328671	0.296904	Unknown (cluster_19629_pilon)	.
cluster_14386_pilon	0.328671	0.296904	vacuolar protein sorting-associated protein 22 homolog 1 (cluster_14386_pilon)	VPS22
cluster_16707_pilon	0.328671	0.296904	Unknown (cluster_16707_pilon)	.
cluster_24718_pilon	0.328671	0.296904	hypothetical protein cocsudraft_32049 (cluster_24718_pilon)	.
cluster_13124_pilon	0.328671	0.296904	heme a synthase (cluster_13124_pilon)	COX15
cluster_26580_pilon	0.328671	0.296904	predicted protein (cluster_26580_pilon)	.
cluster_8151_pilon	0.328671	0.296904	vegetative incompatibility protein het-e-1-like (cluster_8151_pilon)	RNF151
cluster_17102_pilon	0.328671	0.296904	protein aba deficient 4, chloroplastic-like isoform x2 (cluster_17102_pilon)	.
cluster_17788_pilon	0.328671	0.296904	hypothetical protein volcadraft_92596 (cluster_17788_pilon)	.
cluster_14205_pilon	0.328671	0.296904	hypothetical protein volcadraft_88544 (cluster_14205_pilon)	.
cluster_26414_pilon	0.328671	0.296904	Unknown (cluster_26414_pilon)	.
cluster_14912_pilon	0.328671	0.296904	dnaj-like protein subfamily b member 14 (cluster_14912_pilon)	.
cluster_12290_pilon	0.328671	0.296904	expressed protein (cluster_12290_pilon)	.
cluster_15122_pilon	0.328671	0.296904	venom phosphodiesterase 2-like (cluster_15122_pilon)	.
cluster_19849_pilon	0.328671	0.296904	hypothetical protein volcadraft_98317 (cluster_19849_pilon)	LRRC56
cluster_21910_pilon	0.325745	0.301483	ubiquinol-cytochrome c r (cluster_21910_pilon)	.
cluster_20456_pilon	0.324516	0.303417	Unknown (cluster_20456_pilon)	.
cluster_19529_pilon	0.323895	0.304397	Unknown (cluster_19529_pilon)	.
cluster_6928_pilon	0.321678	0.30791	uncharacterized protein loc100501573 (cluster_6928_pilon)	.
cluster_22130_pilon	0.321678	0.30791	Unknown (cluster_22130_pilon)	.
cluster_26114_pilon	0.321678	0.30791	peptidyl-prolyl cis-trans isomerase, fkbp-type (cluster_26114_pilon)	.
cluster_24329_pilon	0.321678	0.30791	predicted protein (cluster_24329_pilon)	.
cluster_27554_pilon	0.321678	0.30791	endoplasmic reticulum, stress-associated ramp4 (cluster_27554_pilon)	.
cluster_26713_pilon	0.321678	0.30791	presenilin enhancer 2 (cluster_26713_pilon)	.
cluster_1431_pilon	0.321678	0.30791	hypothetical protein cocsudraft_38953 (cluster_1431_pilon)	.
cluster_14976_pilon	0.321678	0.30791	Unknown (cluster_14976_pilon)	nanH
cluster_26525_pilon	0.321678	0.30791	ribosomal protein s16 (cluster_26525_pilon)	.
cluster_16080_pilon	0.321678	0.30791	bnr repeat-containing glycosyl hydrolase (cluster_16080_pilon)	.
cluster_19138_pilon	0.321678	0.30791	hypothetical protein cocsudraft_41958 (cluster_19138_pilon)	.
cluster_27376_pilon	0.321678	0.30791	Unknown (cluster_27376_pilon)	.
cluster_18805_pilon	0.321678	0.30791	hypothetical protein chlncdraft_144480 (cluster_18805_pilon)	.
cluster_24099_pilon	0.321678	0.30791	nadh:ubiquinone oxidoreductase 7 kda subunit (cluster_24099_pilon)	.
cluster_18834_pilon	0.321678	0.30791	predicted protein (cluster_18834_pilon)	.
cluster_17486_pilon	0.321678	0.30791	hypothetical protein chlncdraft_140770 (cluster_17486_pilon)	.
cluster_4096_pilon	0.321678	0.30791	hypothetical protein volcadraft_81234 (cluster_4096_pilon)	.
cluster_9446_pilon	0.321678	0.30791	hypothetical protein volcadraft_64912 (cluster_9446_pilon)	.
cluster_21427_pilon	0.321678	0.30791	predicted protein, partial (cluster_21427_pilon)	.
cluster_3227_pilon	0.321678	0.30791	predicted protein (cluster_3227_pilon)	.
cluster_22027_pilon	0.321678	0.30791	dnaj-like zinc-finger protein (cluster_22027_pilon)	PSA2
cluster_8870_pilon	0.321678	0.30791	adp-ribosylation factor-like protein 2-binding protein (cluster_8870_pilon)	ARL2BP
cluster_22723_pilon	0.321678	0.30791	glycolipid transfer protein 3-like isoform x1 (cluster_22723_pilon)	.
cluster_19462_pilon	0.321678	0.30791	hypothetical protein mneg_4811 (cluster_19462_pilon)	.
cluster_10620_pilon	0.321678	0.30791	pyruvate dehydrogenase (cluster_10620_pilon)	.
cluster_16700_pilon	0.321678	0.30791	hypothetical protein volcadraft_105836 (cluster_16700_pilon)	.
cluster_18642_pilon	0.321678	0.30791	Unknown (cluster_18642_pilon)	.
cluster_27141_pilon	0.321678	0.30791	smad/fha domain-containing protein (cluster_27141_pilon)	.
cluster_14535_pilon	0.321678	0.30791	strictosidine synthase (cluster_14535_pilon)	.
cluster_21648_pilon	0.321678	0.30791	hypothetical protein chlncdraft_31385 (cluster_21648_pilon)	.
cluster_14292_pilon	0.321678	0.30791	Unknown (cluster_14292_pilon)	.
cluster_14812_pilon	0.321678	0.30791	predicted protein (cluster_14812_pilon)	.
cluster_27834_pilon	0.320335	0.310049	Unknown (cluster_27834_pilon)	.
cluster_8549_pilon	0.320335	0.310049	psbd mrna maturation factor nac2, chloroplastic (cluster_8549_pilon)	.
cluster_19114_pilon	0.31905	0.312104	nocturnin-like (cluster_19114_pilon)	.
cluster_4050_pilon	0.316776	0.315758	Unknown (cluster_4050_pilon)	.
cluster_18802_pilon	0.314685	0.319139	hypothetical protein chlncdraft_141219 (cluster_18802_pilon)	.
cluster_5761_pilon	0.314685	0.319139	Unknown (cluster_5761_pilon)	.
cluster_5521_pilon	0.314685	0.319139	hypothetical protein volcadraft_102645 (cluster_5521_pilon)	.
cluster_25268_pilon	0.314685	0.319139	Unknown (cluster_25268_pilon)	.
cluster_12935_pilon	0.314685	0.319139	predicted protein (cluster_12935_pilon)	.
cluster_13322_pilon	0.314685	0.319139	g2/mitotic-specific cyclin-a-like isoform x2 (cluster_13322_pilon)	CCNA2
cluster_13485_pilon	0.314685	0.319139	predicted protein (cluster_13485_pilon)	APY2
cluster_19344_pilon	0.314685	0.319139	Unknown (cluster_19344_pilon)	.
cluster_18712_pilon	0.314685	0.319139	plant specific cyclin dependent kinase (cluster_18712_pilon)	CDKB
cluster_23086_pilon	0.314685	0.319139	Unknown (cluster_23086_pilon)	.
cluster_20597_pilon	0.314685	0.319139	Unknown (cluster_20597_pilon)	.
cluster_5575_pilon	0.314685	0.319139	hypothetical protein cocsudraft_22502 (cluster_5575_pilon)	UBC2
cluster_27438_pilon	0.314685	0.319139	mitochondrial inner membrane translocase (cluster_27438_pilon)	.
cluster_18122_pilon	0.314685	0.319139	hypothetical protein cocsudraft_67394 (cluster_18122_pilon)	.
cluster_15244_pilon	0.314685	0.319139	predicted protein, partial (cluster_15244_pilon)	.
cluster_20296_pilon	0.314685	0.319139	u6 snrna phosphodiesterase isoform x2 (cluster_20296_pilon)	.
cluster_22817_pilon	0.314685	0.319139	predicted protein (cluster_22817_pilon)	.
cluster_25460_pilon	0.314685	0.319139	hypothetical protein volcadraft_84601 (cluster_25460_pilon)	.
cluster_8476_pilon	0.314685	0.319139	predicted protein, partial (cluster_8476_pilon)	TIP1
cluster_16145_pilon	0.314685	0.319139	Unknown (cluster_16145_pilon)	.
cluster_15642_pilon	0.314685	0.319139	predicted protein, partial (cluster_15642_pilon)	.
cluster_17674_pilon	0.314685	0.319139	temperature-induced lipocalin-1 (cluster_17674_pilon)	TIL
cluster_21206_pilon	0.314685	0.319139	hypothetical protein cocsudraft_19247, partial (cluster_21206_pilon)	PSBS
cluster_12983_pilon	0.314685	0.319139	Unknown (cluster_12983_pilon)	.
cluster_18012_pilon	0.314685	0.319139	uncharacterized protein c15orf41 homolog isoform x3 (cluster_18012_pilon)	.
cluster_8369_pilon	0.314685	0.319139	hypothetical protein micpun_54949 (cluster_8369_pilon)	.
cluster_22258_pilon	0.314685	0.319139	predicted protein (cluster_22258_pilon)	.
cluster_11830_pilon	0.314685	0.319139	ammonium transporter (cluster_11830_pilon)	.
cluster_10560_pilon	0.314685	0.319139	udp-glucose pyrophosphorylase (cluster_10560_pilon)	.
cluster_27288_pilon	0.314685	0.319139	predicted protein (cluster_27288_pilon)	.
cluster_8846_pilon	0.314685	0.319139	probable histone-arginine methyltransferase 1.3 (cluster_8846_pilon)	.
cluster_17250_pilon	0.314685	0.319139	anti-silence-domain-containing protein (cluster_17250_pilon)	ASF1B
cluster_17885_pilon	0.314685	0.319139	uncharacterized protein loc111061430 (cluster_17885_pilon)	.
cluster_23226_pilon	0.314685	0.319139	uncharacterized protein loc9317622 (cluster_23226_pilon)	.
cluster_4265_pilon	0.313516	0.321038	atp-binding cassette sub-family d member 4 isoform x7 (cluster_4265_pilon)	.
cluster_1236_pilon	0.307692	0.330589	hypothetical protein volcadraft_80059 (cluster_1236_pilon)	.
cluster_13019_pilon	0.307692	0.330589	transmembrane atpase (cluster_13019_pilon)	.
cluster_3504_pilon	0.307692	0.330589	uncharacterized protein loc114943867 (cluster_3504_pilon)	.
cluster_21391_pilon	0.307692	0.330589	retinol dehydrogenase 13-like (cluster_21391_pilon)	.
cluster_11819_pilon	0.307692	0.330589	cop9 signalosome complex subunit 1-like (cluster_11819_pilon)	.
cluster_13988_pilon	0.307692	0.330589	nitrilase 3-like (cluster_13988_pilon)	.
cluster_3669_pilon	0.307692	0.330589	Unknown (cluster_3669_pilon)	.
cluster_14035_pilon	0.307692	0.330589	Unknown (cluster_14035_pilon)	.
cluster_27709_pilon	0.307692	0.330589	hypothetical protein chlncdraft_23947 (cluster_27709_pilon)	.
cluster_11637_pilon	0.307692	0.330589	predicted protein (cluster_11637_pilon)	.
cluster_25956_pilon	0.307692	0.330589	Unknown (cluster_25956_pilon)	.
cluster_27265_pilon	0.307692	0.330589	trafficking protein particle complex subunit 2-like (cluster_27265_pilon)	.
cluster_12410_pilon	0.307692	0.330589	protein rbl (cluster_12410_pilon)	.
cluster_21921_pilon	0.307692	0.330589	Unknown (cluster_21921_pilon)	.
cluster_14061_pilon	0.307692	0.330589	hypothetical protein volcadraft_60049, partial (cluster_14061_pilon)	.
cluster_5745_pilon	0.307692	0.330589	condensin-2 complex subunit h2-like, partial (cluster_5745_pilon)	.
cluster_18106_pilon	0.307692	0.330589	coproporphyrinogen iii oxidase (cluster_18106_pilon)	CPX
cluster_19530_pilon	0.307692	0.330589	uncharacterized protein loc106152298 (cluster_19530_pilon)	.
cluster_18341_pilon	0.307692	0.330589	Unknown (cluster_18341_pilon)	.
cluster_6831_pilon	0.307692	0.330589	enhancer of zeste (cluster_6831_pilon)	.
cluster_9896_pilon	0.307692	0.330589	hypothetical protein cocsudraft_48681 (cluster_9896_pilon)	.
cluster_22193_pilon	0.307692	0.330589	chromatin associated protein kti12 (cluster_22193_pilon)	.
cluster_25342_pilon	0.307692	0.330589	Unknown (cluster_25342_pilon)	.
cluster_7233_pilon	0.307692	0.330589	transcription factor myb4 (cluster_7233_pilon)	MYB88
cluster_19204_pilon	0.307692	0.330589	transcription factor bhlh34 (cluster_19204_pilon)	.
cluster_19609_pilon	0.307692	0.330589	hypothetical protein cocsudraft_59545 (cluster_19609_pilon)	.
cluster_8798_pilon	0.307692	0.330589	dor1-domain-containing protein (cluster_8798_pilon)	.
cluster_8554_pilon	0.307692	0.330589	hypothetical protein chlncdraft_133105 (cluster_8554_pilon)	HCF101
cluster_10319_pilon	0.307692	0.330589	cmp-n-acetylneuraminate-beta-galactosamide-alpha-2,3-sialyltransferase 1 (cluster_10319_pilon)	.
cluster_20599_pilon	0.307692	0.330589	adenylate kinase (cluster_20599_pilon)	.
cluster_25302_pilon	0.307692	0.330589	Unknown (cluster_25302_pilon)	.
cluster_11842_pilon	0.302824	0.33869	s1-domain-containing protein (cluster_11842_pilon)	.
cluster_23055_pilon	0.300699	0.34226	hypothetical protein cocsudraft_37026 (cluster_23055_pilon)	.
cluster_12873_pilon	0.300699	0.34226	hypothetical protein chlncdraft_138472 (cluster_12873_pilon)	.
cluster_10611_pilon	0.300699	0.34226	uncharacterized protein loc111887552 isoform x2 (cluster_10611_pilon)	.
cluster_11194_pilon	0.300699	0.34226	bnr/asp-box repeat protein (cluster_11194_pilon)	.
cluster_7611_pilon	0.300699	0.34226	hypothetical protein chlncdraft_58235 (cluster_7611_pilon)	.
cluster_15847_pilon	0.300699	0.34226	duf6-domain-containing protein (cluster_15847_pilon)	.
cluster_12858_pilon	0.300699	0.34226	glutathione s-transferase 1-like (cluster_12858_pilon)	.
cluster_8791_pilon	0.300699	0.34226	Unknown (cluster_8791_pilon)	.
cluster_4945_pilon	0.300699	0.34226	Unknown (cluster_4945_pilon)	.
cluster_18248_pilon	0.300699	0.34226	Unknown (cluster_18248_pilon)	.
cluster_4899_pilon	0.300699	0.34226	hypothetical protein cocsudraft_83665 (cluster_4899_pilon)	.
cluster_22680_pilon	0.300699	0.34226	hypothetical protein chlncdraft_137591 (cluster_22680_pilon)	.
cluster_13061_pilon	0.300699	0.34226	e3 ubiquitin-protein ligase rnf14 (cluster_13061_pilon)	.
cluster_20777_pilon	0.300699	0.34226	uncharacterized protein loc115739139 (cluster_20777_pilon)	.
cluster_20082_pilon	0.300699	0.34226	predicted protein (cluster_20082_pilon)	IFT43
cluster_19634_pilon	0.300699	0.34226	spou rrna methylase family protein (cluster_19634_pilon)	.
cluster_25376_pilon	0.300699	0.34226	predicted protein (cluster_25376_pilon)	.
cluster_7358_pilon	0.300699	0.34226	Unknown (cluster_7358_pilon)	.
cluster_4589_pilon	0.300699	0.34226	hypothetical protein volcadraft_88109 (cluster_4589_pilon)	.
cluster_17731_pilon	0.300699	0.34226	hypothetical protein mneg_7255 (cluster_17731_pilon)	.
cluster_25576_pilon	0.300699	0.34226	Unknown (cluster_25576_pilon)	.
cluster_7436_pilon	0.300699	0.34226	malate dehydrogenase (cluster_7436_pilon)	MDH
cluster_12111_pilon	0.300699	0.34226	Unknown (cluster_12111_pilon)	.
cluster_16802_pilon	0.300699	0.34226	Unknown (cluster_16802_pilon)	.
cluster_13134_pilon	0.300699	0.34226	hypothetical protein chlncdraft_135558 (cluster_13134_pilon)	.
cluster_20815_pilon	0.300699	0.34226	hypothetical protein cocsudraft_83707 (cluster_20815_pilon)	.
cluster_24511_pilon	0.300699	0.34226	ap-2 complex subunit sigma (cluster_24511_pilon)	.
cluster_14501_pilon	0.300699	0.34226	serine/threonine-protein kinase 4 homolog a-like (cluster_14501_pilon)	.
cluster_8289_pilon	0.300699	0.34226	splicing factor, arginine/serine-rich16 (cluster_8289_pilon)	.
cluster_12303_pilon	0.300699	0.34226	hypothetical protein volcadraft_121492 (cluster_12303_pilon)	.
cluster_20105_pilon	0.300699	0.34226	Unknown (cluster_20105_pilon)	.
cluster_15988_pilon	0.300699	0.34226	crea-domain-containing protein (cluster_15988_pilon)	TIC20
cluster_14247_pilon	0.300699	0.34226	hypothetical protein chlncdraft_143203 (cluster_14247_pilon)	.
cluster_1841_pilon	0.300699	0.34226	serine/threonine-protein phosphatase 6 regulatory ankyrin repeat subunit b-like, partial (cluster_1841_pilon)	.
cluster_27988_pilon	0.300699	0.34226	hypothetical protein cocsudraft_52960 (cluster_27988_pilon)	.
cluster_22410_pilon	0.300699	0.34226	dnaj-like protein (cluster_22410_pilon)	.
cluster_8222_pilon	0.300699	0.34226	transcription factor-like protein dpb (cluster_8222_pilon)	.
cluster_18484_pilon	0.300699	0.34226	Unknown (cluster_18484_pilon)	.
cluster_8015_pilon	0.300699	0.34226	hypothetical protein chlncdraft_141189 (cluster_8015_pilon)	.
cluster_21803_pilon	0.300699	0.34226	3-deoxy-manno-octulosonate cytidylyltransferase (cluster_21803_pilon)	.
cluster_20707_pilon	0.300699	0.34226	hypothetical protein cocsudraft_64407 (cluster_20707_pilon)	.
cluster_13255_pilon	0.300699	0.34226	predicted protein (cluster_13255_pilon)	.
cluster_6072_pilon	0.300699	0.34226	6-phosphogluconolactonase-like protein (cluster_6072_pilon)	.
cluster_9006_pilon	0.299553	0.344193	cytochrome p450 superfamily protein (cluster_9006_pilon)	.
cluster_27630_pilon	0.293706	0.354148	hypothetical protein chlncdraft_31601 (cluster_27630_pilon)	.
cluster_13446_pilon	0.293706	0.354148	uncharacterized protein loc116263730 isoform x1 (cluster_13446_pilon)	.
cluster_11646_pilon	0.293706	0.354148	uncharacterized protein loc112575020 (cluster_11646_pilon)	.
cluster_18053_pilon	0.293706	0.354148	predicted protein (cluster_18053_pilon)	.
cluster_22821_pilon	0.293706	0.354148	predicted protein (cluster_22821_pilon)	.
cluster_23394_pilon	0.293706	0.354148	methionine adenosyltransferase 2 subunit beta-like (cluster_23394_pilon)	MAT2B
cluster_12711_pilon	0.293706	0.354148	uncharacterized protein loc112293786 isoform x2 (cluster_12711_pilon)	.
cluster_21607_pilon	0.293706	0.354148	uncharacterized methyltransferase ydac-like (cluster_21607_pilon)	SNU71
cluster_24598_pilon	0.293706	0.354148	Unknown (cluster_24598_pilon)	.
cluster_25283_pilon	0.293706	0.354148	Unknown (cluster_25283_pilon)	.
cluster_26528_pilon	0.293706	0.354148	Unknown (cluster_26528_pilon)	.
cluster_25809_pilon	0.293706	0.354148	dna-directed rna polymerase iii subunit rpc7-like (cluster_25809_pilon)	.
cluster_17660_pilon	0.293706	0.354148	Unknown (cluster_17660_pilon)	.
cluster_17602_pilon	0.293706	0.354148	uncharacterized protein loc104718785 (cluster_17602_pilon)	.
cluster_18849_pilon	0.293706	0.354148	glyceraldehyde-3-phosphate dehydrogenase gapcp1, chloroplastic-like (cluster_18849_pilon)	.
cluster_10145_pilon	0.293706	0.354148	hypothetical protein volcadraft_120517 (cluster_10145_pilon)	.
cluster_3429_pilon	0.293706	0.354148	hypothetical protein cocsudraft_58850 (cluster_3429_pilon)	.
cluster_22955_pilon	0.293706	0.354148	hypothetical protein volcadraft_107886 (cluster_22955_pilon)	.
cluster_26322_pilon	0.293706	0.354148	predicted protein (cluster_26322_pilon)	.
cluster_8633_pilon	0.293706	0.354148	sodium- and chloride-dependent taurine transporter (cluster_8633_pilon)	SLC6A6
cluster_28320_pilon	0.293706	0.354148	Unknown (cluster_28320_pilon)	.
cluster_9565_pilon	0.293706	0.354148	Unknown (cluster_9565_pilon)	.
cluster_15213_pilon	0.293706	0.354148	Unknown (cluster_15213_pilon)	.
cluster_23703_pilon	0.293706	0.354148	atp12-domain-containing protein, partial (cluster_23703_pilon)	.
cluster_14576_pilon	0.293706	0.354148	Unknown (cluster_14576_pilon)	.
cluster_21897_pilon	0.293706	0.354148	hypothetical protein chlncdraft_140548 (cluster_21897_pilon)	.
cluster_184_pilon	0.293706	0.354148	uncharacterized protein loc113769828 (cluster_184_pilon)	.
cluster_5972_pilon	0.293706	0.354148	solute:sodium symporter family (cluster_5972_pilon)	.
cluster_10298_pilon	0.293706	0.354148	2-dehydro-3-deoxyphosphooctonate aldolase 1-like (cluster_10298_pilon)	.
cluster_5465_pilon	0.293706	0.354148	predicted protein (cluster_5465_pilon)	.
cluster_28410_pilon	0.293706	0.354148	Unknown (cluster_28410_pilon)	.
cluster_14782_pilon	0.293706	0.354148	uncharacterized protein loc116009795 (cluster_14782_pilon)	.
cluster_10957_pilon	0.293706	0.354148	Unknown (cluster_10957_pilon)	.
cluster_22138_pilon	0.293706	0.354148	serine/arginine-rich-splicing factor sr34 (cluster_22138_pilon)	.
cluster_13112_pilon	0.293706	0.354148	Unknown (cluster_13112_pilon)	.
cluster_25048_pilon	0.293706	0.354148	cytochrome c oxidase subunit 6b-1-like (cluster_25048_pilon)	.
cluster_22903_pilon	0.28874	0.362722	predicted protein (cluster_22903_pilon)	.
cluster_22586_pilon	0.288302	0.363483	Unknown (cluster_22586_pilon)	.
cluster_12018_pilon	0.288302	0.363483	hypothetical protein cocsudraft_64115 (cluster_12018_pilon)	.
cluster_25348_pilon	0.286713	0.366251	hypothetical protein volcadraft_91715 (cluster_25348_pilon)	.
cluster_23340_pilon	0.286713	0.366251	ubiquitin-like protein (cluster_23340_pilon)	.
cluster_13643_pilon	0.286713	0.366251	uncharacterized protein loc111111572 isoform x1 (cluster_13643_pilon)	.
cluster_13757_pilon	0.286713	0.366251	mitogen-activated protein kinase 9-like (cluster_13757_pilon)	MPK17
cluster_10003_pilon	0.286713	0.366251	Unknown (cluster_10003_pilon)	.
cluster_3466_pilon	0.286713	0.366251	cytochrome b561 domain-containing protein 2-like (cluster_3466_pilon)	CYB561D2
cluster_3267_pilon	0.286713	0.366251	low quality protein: nad(p) transhydrogenase, mitochondrial-like (cluster_3267_pilon)	.
cluster_13651_pilon	0.286713	0.366251	Unknown (cluster_13651_pilon)	.
cluster_4369_pilon	0.286713	0.366251	v0/a0 complex, 116-kda subunit of atpase (cluster_4369_pilon)	.
cluster_12833_pilon	0.286713	0.366251	dna damage-inducible protein 1 (cluster_12833_pilon)	.
cluster_18843_pilon	0.286713	0.366251	hypothetical protein volcadraft_104299 (cluster_18843_pilon)	.
cluster_18695_pilon	0.286713	0.366251	trna 2'-phosphotransferase 1 isoform x3 (cluster_18695_pilon)	.
cluster_13319_pilon	0.286713	0.366251	hsp70-domain-containing protein (cluster_13319_pilon)	.
cluster_12498_pilon	0.286713	0.366251	3-ketoacyl-coa synthase 9 (cluster_12498_pilon)	ATXN2
cluster_15369_pilon	0.286713	0.366251	Unknown (cluster_15369_pilon)	.
cluster_7751_pilon	0.286713	0.366251	aldehyde dehydrogenase, c-terminal (cluster_7751_pilon)	.
cluster_16248_pilon	0.286713	0.366251	hypothetical protein chlncdraft_137835 (cluster_16248_pilon)	.
cluster_10047_pilon	0.286713	0.366251	tpt phosphate/phosphoenolpyruvate translocator (cluster_10047_pilon)	.
cluster_12627_pilon	0.286713	0.366251	predicted protein, partial (cluster_12627_pilon)	.
cluster_7036_pilon	0.286713	0.366251	uncharacterized protein loc112282095 (cluster_7036_pilon)	.
cluster_5959_pilon	0.286713	0.366251	Unknown (cluster_5959_pilon)	.
cluster_4795_pilon	0.286713	0.366251	predicted protein (cluster_4795_pilon)	.
cluster_12456_pilon	0.286713	0.366251	hypothetical protein volcadraft_116796 (cluster_12456_pilon)	.
cluster_9526_pilon	0.286713	0.366251	hypothetical protein cocsudraft_1634, partial (cluster_9526_pilon)	.
cluster_15204_pilon	0.286713	0.366251	mitogen-activated protein kinase 17-like isoform x2 (cluster_15204_pilon)	MPK17
cluster_2845_pilon	0.286713	0.366251	hypothetical protein volcadraft_103744 (cluster_2845_pilon)	.
cluster_16952_pilon	0.286713	0.366251	cytochrome b-c1 complex subunit 8-like (cluster_16952_pilon)	.
cluster_8871_pilon	0.286713	0.366251	hypothetical protein volcadraft_89724 (cluster_8871_pilon)	.
cluster_19837_pilon	0.286713	0.366251	hypothetical protein volcadraft_82997 (cluster_19837_pilon)	.
cluster_27903_pilon	0.286713	0.366251	small nuclear ribonucleo protein polypeptide g (cluster_27903_pilon)	.
cluster_9136_pilon	0.286713	0.366251	hypothetical protein cocsudraft_30877 (cluster_9136_pilon)	SS1
cluster_19874_pilon	0.286713	0.366251	hypothetical protein chlncdraft_141521 (cluster_19874_pilon)	.
cluster_11355_pilon	0.286713	0.366251	hypothetical protein chlncdraft_142905 (cluster_11355_pilon)	.
cluster_14125_pilon	0.286713	0.366251	gibberellic acid methyltransferase 2-like (cluster_14125_pilon)	.
cluster_23320_pilon	0.286713	0.366251	hypothetical protein cocsudraft_60929 (cluster_23320_pilon)	.
cluster_12538_pilon	0.286713	0.366251	hypothetical protein volcadraft_106246 (cluster_12538_pilon)	.
cluster_17900_pilon	0.280211	0.377698	predicted protein, partial (cluster_17900_pilon)	.
cluster_5108_pilon	0.27972	0.378569	hypothetical protein chlncdraft_56068 (cluster_5108_pilon)	PBA1
cluster_18901_pilon	0.27972	0.378569	hypothetical protein chlncdraft_33302 (cluster_18901_pilon)	RAB11
cluster_25118_pilon	0.27972	0.378569	uncharacterized protein loc112285134 isoform x1 (cluster_25118_pilon)	yciH
cluster_26843_pilon	0.27972	0.378569	hypothetical protein chlncdraft_137354 (cluster_26843_pilon)	.
cluster_23544_pilon	0.27972	0.378569	hypothetical protein mneg_0440 (cluster_23544_pilon)	.
cluster_13356_pilon	0.27972	0.378569	hypothetical protein cocsudraft_53453 (cluster_13356_pilon)	.
cluster_23042_pilon	0.27972	0.378569	chloroplast atp synthase subunit delta precursor (cluster_23042_pilon)	ATPD
cluster_17893_pilon	0.27972	0.378569	alcohol dehydrogenase class-3 isoform x2 (cluster_17893_pilon)	.
cluster_16633_pilon	0.27972	0.378569	electron transfer flavo protein beta-subunit:electron transfer flavo protein alpha subunit, partial (cluster_16633_pilon)	ETFA
cluster_10079_pilon	0.27972	0.378569	predicted protein (cluster_10079_pilon)	.
cluster_2671_pilon	0.27972	0.378569	Unknown (cluster_2671_pilon)	.
cluster_20512_pilon	0.27972	0.378569	Unknown (cluster_20512_pilon)	.
cluster_26738_pilon	0.27972	0.378569	nascent polypeptide-associated complex subunit alpha-like protein 1 (cluster_26738_pilon)	.
cluster_10213_pilon	0.27972	0.378569	serine acetyltransferase 1, chloroplastic-like (cluster_10213_pilon)	.
cluster_19321_pilon	0.27972	0.378569	hypothetical protein chlncdraft_134807 (cluster_19321_pilon)	.
cluster_19860_pilon	0.27972	0.378569	udp-glucose 4-epimerase gepi48 (cluster_19860_pilon)	UGE1
cluster_18095_pilon	0.27972	0.378569	predicted protein (cluster_18095_pilon)	ttrA1
cluster_26479_pilon	0.27972	0.378569	transmembrane protein 258 (cluster_26479_pilon)	.
cluster_7412_pilon	0.27972	0.378569	hypothetical protein volcadraft_103432 (cluster_7412_pilon)	.
cluster_16084_pilon	0.27972	0.378569	predicted protein, partial (cluster_16084_pilon)	UBC32
cluster_12902_pilon	0.27972	0.378569	60s ribosomal protein l27a-3 (cluster_12902_pilon)	.
cluster_11775_pilon	0.27972	0.378569	phd finger protein alfin-like 1 (cluster_11775_pilon)	.
cluster_19122_pilon	0.27972	0.378569	transmembrane protein 65-like (cluster_19122_pilon)	TMEM65
cluster_21599_pilon	0.27972	0.378569	nad(p)-binding protein (cluster_21599_pilon)	NOL
cluster_6363_pilon	0.27972	0.378569	uncharacterized protein loc112274515 isoform x1 (cluster_6363_pilon)	.
cluster_22346_pilon	0.27972	0.378569	Unknown (cluster_22346_pilon)	.
cluster_18629_pilon	0.27972	0.378569	tetratricopeptide repeat-containing domain (cluster_18629_pilon)	.
cluster_9570_pilon	0.27972	0.378569	Unknown (cluster_9570_pilon)	.
cluster_21524_pilon	0.27972	0.378569	hypothetical protein cocsudraft_30891 (cluster_21524_pilon)	.
cluster_19346_pilon	0.27972	0.378569	kinase-like protein (cluster_19346_pilon)	.
cluster_14355_pilon	0.27972	0.378569	hypothetical protein volcadraft_92225 (cluster_14355_pilon)	.
cluster_21790_pilon	0.27972	0.378569	uncharacterized protein loc9631257 (cluster_21790_pilon)	.
cluster_21509_pilon	0.27972	0.378569	Unknown (cluster_21509_pilon)	.
cluster_16706_pilon	0.27972	0.378569	60s ribosomal protein l24-2 (cluster_16706_pilon)	RPL24
cluster_24009_pilon	0.27972	0.378569	cbs domain-containing protein cbsx2, chloroplastic-like (cluster_24009_pilon)	.
cluster_12677_pilon	0.27972	0.378569	acyl-coa-binding domain-containing protein 4-like isoform x2 (cluster_12677_pilon)	ACBD6
cluster_14867_pilon	0.276708	0.38394	Unknown (cluster_14867_pilon)	.
cluster_13272_pilon	0.275543	0.386027	expressed protein (cluster_13272_pilon)	.
cluster_12669_pilon	0.272727	0.391097	striatin (cluster_12669_pilon)	.
cluster_28438_pilon	0.272727	0.391097	mitochondrial zinc maintenance protein 1, mitochondrial (cluster_28438_pilon)	.
cluster_10866_pilon	0.272727	0.391097	uncharacterized protein ddb_g0284459 (cluster_10866_pilon)	.
cluster_12862_pilon	0.272727	0.391097	predicted protein (cluster_12862_pilon)	.
cluster_14337_pilon	0.272727	0.391097	Unknown (cluster_14337_pilon)	.
cluster_22595_pilon	0.272727	0.391097	hypothetical protein helrodraft_62917 (cluster_22595_pilon)	.
cluster_15361_pilon	0.272727	0.391097	upf0187 protein alr2987-like (cluster_15361_pilon)	yneE
cluster_11077_pilon	0.272727	0.391097	beta-galactoside alpha-2,6-sialyltransferase 2 (cluster_11077_pilon)	.
cluster_9248_pilon	0.272727	0.391097	26s proteasome regulatory subunit (cluster_9248_pilon)	.
cluster_9081_pilon	0.272727	0.391097	carbamoyl-phosphate synthase s chain (cluster_9081_pilon)	CARA
cluster_5881_pilon	0.272727	0.391097	protein argonaute-2-like (cluster_5881_pilon)	.
cluster_17060_pilon	0.272727	0.391097	hypothetical protein chlncdraft_35967 (cluster_17060_pilon)	.
cluster_11020_pilon	0.272727	0.391097	Unknown (cluster_11020_pilon)	.
cluster_998_pilon	0.272727	0.391097	predicted protein (cluster_998_pilon)	.
cluster_11304_pilon	0.272727	0.391097	arginine-trna ligase (cluster_11304_pilon)	.
cluster_28244_pilon	0.272727	0.391097	hypothetical protein cocsudraft_65967 (cluster_28244_pilon)	.
cluster_23025_pilon	0.272727	0.391097	expressed protein (cluster_23025_pilon)	.
cluster_10330_pilon	0.272727	0.391097	fumarate hydratase 1, mitochondrial-like isoform x2 (cluster_10330_pilon)	FUM2
cluster_14959_pilon	0.272727	0.391097	dual specificity protein phosphatase 22 isoform x1 (cluster_14959_pilon)	YVH1
cluster_13874_pilon	0.272727	0.391097	Unknown (cluster_13874_pilon)	.
cluster_17189_pilon	0.272727	0.391097	wd40 repeat-like protein (cluster_17189_pilon)	.
cluster_17353_pilon	0.272727	0.391097	Unknown (cluster_17353_pilon)	.
cluster_20142_pilon	0.272727	0.391097	Unknown (cluster_20142_pilon)	.
cluster_14852_pilon	0.272727	0.391097	Unknown (cluster_14852_pilon)	.
cluster_18551_pilon	0.272727	0.391097	Unknown (cluster_18551_pilon)	.
cluster_20085_pilon	0.272727	0.391097	transmembrane protein 41b (cluster_20085_pilon)	.
cluster_15890_pilon	0.272727	0.391097	t-complex protein, epsilon subunit (cluster_15890_pilon)	.
cluster_13567_pilon	0.272727	0.391097	hypothetical protein chlncdraft_56349 (cluster_13567_pilon)	.
cluster_6201_pilon	0.272727	0.391097	Unknown (cluster_6201_pilon)	.
cluster_21920_pilon	0.272727	0.391097	hypothetical protein cocsudraft_32166 (cluster_21920_pilon)	PSBS
cluster_26634_pilon	0.272727	0.391097	rna-binding protein y14a-like (cluster_26634_pilon)	Y14
cluster_19442_pilon	0.272727	0.391097	uncharacterized protein c3orf26-like protein (cluster_19442_pilon)	.
cluster_21423_pilon	0.269703	0.39658	Unknown (cluster_21423_pilon)	.
cluster_21770_pilon	0.269703	0.39658	predicted protein (cluster_21770_pilon)	.
cluster_18071_pilon	0.269703	0.39658	dna-damage-repair/toleration protein drt111, chloroplastic (cluster_18071_pilon)	.
cluster_6808_pilon	0.266269	0.402851	predicted protein (cluster_6808_pilon)	.
cluster_26973_pilon	0.265734	0.403833	Unknown (cluster_26973_pilon)	.
cluster_27252_pilon	0.265734	0.403833	hypothetical protein mneg_5664 (cluster_27252_pilon)	.
cluster_16976_pilon	0.265734	0.403833	hypothetical protein volcadraft_120774 (cluster_16976_pilon)	.
cluster_7681_pilon	0.265734	0.403833	hypothetical protein cocsudraft_48713 (cluster_7681_pilon)	MPND
cluster_18616_pilon	0.265734	0.403833	Unknown (cluster_18616_pilon)	.
cluster_15245_pilon	0.265734	0.403833	Unknown (cluster_15245_pilon)	.
cluster_1852_pilon	0.265734	0.403833	adenylate cyclase (cluster_1852_pilon)	.
cluster_14420_pilon	0.265734	0.403833	predicted protein (cluster_14420_pilon)	.
cluster_245_pilon	0.265734	0.403833	cysteine synthase (cluster_245_pilon)	.
cluster_25582_pilon	0.265734	0.403833	hypothetical protein mneg_2114 (cluster_25582_pilon)	.
cluster_16141_pilon	0.265734	0.403833	hypothetical protein chlncdraft_136664 (cluster_16141_pilon)	.
cluster_1612_pilon	0.265734	0.403833	carotenoid oxygenase (cluster_1612_pilon)	CCD7
cluster_14509_pilon	0.265734	0.403833	protein phosphatase 1 (cluster_14509_pilon)	.
cluster_539_pilon	0.265734	0.403833	Unknown (cluster_539_pilon)	.
cluster_4286_pilon	0.265734	0.403833	hypothetical protein cocsudraft_30601 (cluster_4286_pilon)	.
cluster_4284_pilon	0.265734	0.403833	intraflagellar transport protein 80 homolog isoform x1 (cluster_4284_pilon)	IFT80
cluster_8268_pilon	0.265734	0.403833	expressed protein (cluster_8268_pilon)	.
cluster_20047_pilon	0.265734	0.403833	hypothetical protein mneg_14475 (cluster_20047_pilon)	.
cluster_16857_pilon	0.265734	0.403833	hypothetical protein volcadraft_121188 (cluster_16857_pilon)	.
cluster_8280_pilon	0.265734	0.403833	deoxyribodipyrimidine photo-lyase (cluster_8280_pilon)	CRY3
cluster_6437_pilon	0.265734	0.403833	voltage-gated ca2+ channel, alpha subunit (cluster_6437_pilon)	TPC1
cluster_22342_pilon	0.265734	0.403833	hypothetical protein volcadraft_88352 (cluster_22342_pilon)	.
cluster_21055_pilon	0.265734	0.403833	rab-related gtpase (cluster_21055_pilon)	.
cluster_21333_pilon	0.265734	0.403833	Unknown (cluster_21333_pilon)	.
cluster_18185_pilon	0.265734	0.403833	hypothetical protein chlncdraft_57293 (cluster_18185_pilon)	.
cluster_25750_pilon	0.265734	0.403833	hypothetical protein cocsudraft_8646, partial (cluster_25750_pilon)	.
cluster_6295_pilon	0.265734	0.403833	cyclin-dependent kinase g-2-like isoform x3 (cluster_6295_pilon)	.
cluster_11974_pilon	0.265734	0.403833	sodium channel protein 60e (cluster_11974_pilon)	CATSPER3
cluster_17348_pilon	0.265734	0.403833	probable sugar phosphate/phosphate translocator at3g11320 isoform x1 (cluster_17348_pilon)	.
cluster_7050_pilon	0.265734	0.403833	predicted protein (cluster_7050_pilon)	.
cluster_9443_pilon	0.265734	0.403833	Unknown (cluster_9443_pilon)	.
cluster_3725_pilon	0.265734	0.403833	hypothetical protein volcadraft_103155 (cluster_3725_pilon)	.
cluster_6062_pilon	0.265734	0.403833	nadph oxidase 5 (cluster_6062_pilon)	NOX3
cluster_2439_pilon	0.265734	0.403833	hypothetical protein cocsudraft_83652 (cluster_2439_pilon)	.
cluster_22575_pilon	0.265734	0.403833	uncharacterized protein loc113689922 (cluster_22575_pilon)	.
cluster_15104_pilon	0.265734	0.403833	trna-splicing endonuclease subunit sen34 isoform x1 (cluster_15104_pilon)	.
cluster_12217_pilon	0.265734	0.403833	uncharacterized protein loc100217277 (cluster_12217_pilon)	.
cluster_25166_pilon	0.265734	0.403833	predicted protein (cluster_25166_pilon)	.
cluster_11987_pilon	0.265734	0.403833	hypothetical protein chlncdraft_31972 (cluster_11987_pilon)	.
cluster_22539_pilon	0.265734	0.403833	hypothetical protein cocsudraft_39213 (cluster_22539_pilon)	.
cluster_8378_pilon	0.265734	0.403833	uncharacterized protein loc100191663 isoform x2 (cluster_8378_pilon)	.
cluster_3532_pilon	0.265734	0.403833	dynein-1-alpha heavy chain, flagellar inner arm i1 complex (cluster_3532_pilon)	.
cluster_22907_pilon	0.265734	0.403833	Unknown (cluster_22907_pilon)	.
cluster_24284_pilon	0.265734	0.403833	predicted protein (cluster_24284_pilon)	.
cluster_6600_pilon	0.265734	0.403833	pre-mrna-splicing factor cwc2 (cluster_6600_pilon)	.
cluster_11486_pilon	0.265734	0.403833	predicted protein, partial (cluster_11486_pilon)	CDPK6
cluster_14095_pilon	0.263403	0.408125	Unknown (cluster_14095_pilon)	.
cluster_23903_pilon	0.263403	0.408125	Unknown (cluster_23903_pilon)	.
cluster_6039_pilon	0.261041	0.412496	general substrate transporter (cluster_6039_pilon)	STP1
cluster_28250_pilon	0.26057	0.413371	Unknown (cluster_28250_pilon)	.
cluster_16166_pilon	0.26057	0.413371	Unknown (cluster_16166_pilon)	.
cluster_21060_pilon	0.258741	0.416775	hypothetical protein volcadraft_89810 (cluster_21060_pilon)	.
cluster_9726_pilon	0.258741	0.416775	Unknown (cluster_9726_pilon)	.
cluster_18430_pilon	0.258741	0.416775	mitochondrial substrate carrier (cluster_18430_pilon)	.
cluster_18647_pilon	0.258741	0.416775	dbh-like monooxygenase protein 1, partial (cluster_18647_pilon)	MOXD1
cluster_14250_pilon	0.258741	0.416775	hypothetical protein chlncdraft_143005 (cluster_14250_pilon)	FREM2
cluster_18415_pilon	0.258741	0.416775	werner syndrome-like exonuclease (cluster_18415_pilon)	.
cluster_7204_pilon	0.258741	0.416775	uncharacterized protein loc112290104 (cluster_7204_pilon)	.
cluster_24079_pilon	0.258741	0.416775	Unknown (cluster_24079_pilon)	.
cluster_8298_pilon	0.258741	0.416775	hypothetical protein cocsudraft_46372 (cluster_8298_pilon)	.
cluster_21174_pilon	0.258741	0.416775	hypothetical protein cocsudraft_59009 (cluster_21174_pilon)	.
cluster_20991_pilon	0.258741	0.416775	probable prolyl 4-hydroxylase 6 (cluster_20991_pilon)	.
cluster_3470_pilon	0.258741	0.416775	Unknown (cluster_3470_pilon)	.
cluster_8232_pilon	0.258741	0.416775	hypothetical protein mneg_10594 (cluster_8232_pilon)	.
cluster_7297_pilon	0.258741	0.416775	predicted protein (cluster_7297_pilon)	.
cluster_8511_pilon	0.258741	0.416775	dna gyrase subunit a, chloroplastic/mitochondrial-like (cluster_8511_pilon)	.
cluster_24910_pilon	0.258741	0.416775	transcription initiation factor iia, gamma subunit (cluster_24910_pilon)	GTF2A2
cluster_15690_pilon	0.258741	0.416775	uncharacterized protein loc8060284 isoform x1 (cluster_15690_pilon)	.
cluster_18806_pilon	0.258741	0.416775	Unknown (cluster_18806_pilon)	.
cluster_2924_pilon	0.258741	0.416775	dna polymerase zeta (cluster_2924_pilon)	.
cluster_4335_pilon	0.258741	0.416775	Unknown (cluster_4335_pilon)	.
cluster_14960_pilon	0.258741	0.416775	protein-tyrosine-phosphatase mkp1-like isoform x1 (cluster_14960_pilon)	MKP1
cluster_12821_pilon	0.258741	0.416775	glutamyl-trna(gln) amidotransferase subunit a, chloroplastic/mitochondrial (cluster_12821_pilon)	GATA
cluster_12661_pilon	0.258741	0.416775	Unknown (cluster_12661_pilon)	.
cluster_18349_pilon	0.258741	0.416775	Unknown (cluster_18349_pilon)	.
cluster_26152_pilon	0.258741	0.416775	Unknown (cluster_26152_pilon)	.
cluster_17278_pilon	0.258741	0.416775	hypothetical protein cocsudraft_13563 (cluster_17278_pilon)	.
cluster_15855_pilon	0.258741	0.416775	hypothetical protein mneg_2016 (cluster_15855_pilon)	.
cluster_15707_pilon	0.258741	0.416775	hypothetical protein volcadraft_104328 (cluster_15707_pilon)	.
cluster_19597_pilon	0.258741	0.416775	hypothetical protein chlncdraft_49913 (cluster_19597_pilon)	.
cluster_23284_pilon	0.258741	0.416775	hypothetical protein volcadraft_121244 (cluster_23284_pilon)	.
cluster_15260_pilon	0.258741	0.416775	hypothetical protein chlncdraft_33744 (cluster_15260_pilon)	.
cluster_21605_pilon	0.258741	0.416775	tetratricopeptide repeat protein 1 (cluster_21605_pilon)	.
cluster_16491_pilon	0.258741	0.416775	uncharacterized protein loc9642325 isoform x2 (cluster_16491_pilon)	.
cluster_18739_pilon	0.258741	0.416775	hypothetical protein cocsudraft_19021 (cluster_18739_pilon)	.
cluster_19699_pilon	0.258741	0.416775	protein sensitivity to red light reduced 1 (cluster_19699_pilon)	SRR1
cluster_26258_pilon	0.258741	0.416775	small nuclear ribonucleo protein sm d2 (cluster_26258_pilon)	.
cluster_22703_pilon	0.252652	0.428209	predicted protein (cluster_22703_pilon)	.
cluster_4104_pilon	0.25219	0.429083	hypothetical protein volcadraft_104646 (cluster_4104_pilon)	.
cluster_14908_pilon	0.251748	0.429919	hypothetical protein cocsudraft_61770 (cluster_14908_pilon)	.
cluster_27358_pilon	0.251748	0.429919	putative prefoldin subunit 4 (cluster_27358_pilon)	.
cluster_18493_pilon	0.251748	0.429919	Unknown (cluster_18493_pilon)	.
cluster_27841_pilon	0.251748	0.429919	transcription elongation factor spt4 homolog 1-like (cluster_27841_pilon)	.
cluster_27367_pilon	0.251748	0.429919	small nuclear ribo protein f (cluster_27367_pilon)	.
cluster_20479_pilon	0.251748	0.429919	predicted protein (cluster_20479_pilon)	.
cluster_25266_pilon	0.251748	0.429919	Unknown (cluster_25266_pilon)	.
cluster_24300_pilon	0.251748	0.429919	uncharacterized protein loc110988777 isoform x2 (cluster_24300_pilon)	.
cluster_13531_pilon	0.251748	0.429919	Unknown (cluster_13531_pilon)	.
cluster_4559_pilon	0.251748	0.429919	Unknown (cluster_4559_pilon)	.
cluster_16501_pilon	0.251748	0.429919	Unknown (cluster_16501_pilon)	.
cluster_28559_pilon	0.251748	0.429919	Unknown (cluster_28559_pilon)	.
cluster_14989_pilon	0.251748	0.429919	hypothetical protein volcadraft_76078 (cluster_14989_pilon)	ATR1
cluster_7090_pilon	0.251748	0.429919	hypothetical protein cocsudraft_48445 (cluster_7090_pilon)	.
cluster_21459_pilon	0.251748	0.429919	pan2-pan3 deadenylation complex subunit pan3-like isoform x3 (cluster_21459_pilon)	.
cluster_4926_pilon	0.251748	0.429919	agap003488-pa (cluster_4926_pilon)	.
cluster_26876_pilon	0.251748	0.429919	hypothetical protein chlncdraft_14832, partial (cluster_26876_pilon)	rpl22
cluster_15184_pilon	0.251748	0.429919	hypothetical protein chlncdraft_23545 (cluster_15184_pilon)	COX10
cluster_23813_pilon	0.251748	0.429919	proteasome assembly chaperone 2 (cluster_23813_pilon)	.
cluster_14316_pilon	0.251748	0.429919	uncharacterized protein loc112281449 (cluster_14316_pilon)	C2orf69
cluster_14810_pilon	0.251748	0.429919	predicted protein (cluster_14810_pilon)	.
cluster_1404_pilon	0.251748	0.429919	kinase-like protein (cluster_1404_pilon)	.
cluster_1727_pilon	0.251748	0.429919	hypothetical protein volcadraft_83495 (cluster_1727_pilon)	MBB1
cluster_19665_pilon	0.251748	0.429919	hypothetical protein cocsudraft_39790 (cluster_19665_pilon)	.
cluster_19624_pilon	0.251748	0.429919	hypothetical protein chlncdraft_59562 (cluster_19624_pilon)	.
cluster_26022_pilon	0.251748	0.429919	predicted protein (cluster_26022_pilon)	.
cluster_24618_pilon	0.251748	0.429919	Unknown (cluster_24618_pilon)	.
cluster_5870_pilon	0.251748	0.429919	ankyrin-repeat protein, partial (cluster_5870_pilon)	.
cluster_21784_pilon	0.251748	0.429919	uncharacterized protein loc112285284 (cluster_21784_pilon)	.
cluster_6103_pilon	0.251748	0.429919	atp sulfurylase (cluster_6103_pilon)	ATS1
cluster_18697_pilon	0.251748	0.429919	radial spoke protein 14 (cluster_18697_pilon)	.
cluster_8606_pilon	0.251748	0.429919	Unknown (cluster_8606_pilon)	.
cluster_10304_pilon	0.251748	0.429919	Unknown (cluster_10304_pilon)	.
cluster_15308_pilon	0.251748	0.429919	cyclin-c1-1 isoform x2 (cluster_15308_pilon)	.
cluster_11770_pilon	0.251748	0.429919	hypothetical protein volcadraft_106781 (cluster_11770_pilon)	.
cluster_4209_pilon	0.251748	0.429919	cytosolic fe-s cluster assembly factor nbp35-like (cluster_4209_pilon)	NBP35
cluster_26276_pilon	0.251748	0.429919	protein simiate (cluster_26276_pilon)	.
cluster_23558_pilon	0.251748	0.429919	predicted protein (cluster_23558_pilon)	.
cluster_5590_pilon	0.251748	0.429919	uncharacterized protein loc114961018 (cluster_5590_pilon)	.
cluster_11458_pilon	0.251748	0.429919	seryl-trna synthetase (cluster_11458_pilon)	.
cluster_11605_pilon	0.251748	0.429919	Unknown (cluster_11605_pilon)	.
cluster_11438_pilon	0.251748	0.429919	intraflagellar transport protein ift-71/74 (cluster_11438_pilon)	.
cluster_24240_pilon	0.251748	0.429919	mitochondrial inner membrane protease subunit 1-like (cluster_24240_pilon)	.
cluster_23879_pilon	0.251748	0.429919	hypothetical protein volcadraft_83422 (cluster_23879_pilon)	.
cluster_4686_pilon	0.251748	0.429919	septin-like protein (cluster_4686_pilon)	.
cluster_9213_pilon	0.248687	0.435736	pyruvate kinase (cluster_9213_pilon)	.
cluster_10320_pilon	0.246485	0.439943	Unknown (cluster_10320_pilon)	.
cluster_3203_pilon	0.24559	0.441658	dna-directed rna polymerase ii subunit rpb2 (cluster_3203_pilon)	RPB2
cluster_10414_pilon	0.244755	0.443262	Unknown (cluster_10414_pilon)	.
cluster_17390_pilon	0.244755	0.443262	hypothetical protein chlncdraft_48451 (cluster_17390_pilon)	NDPK2
cluster_14994_pilon	0.244755	0.443262	putative beta-1,3-galactosyltransferase 12 (cluster_14994_pilon)	.
cluster_13249_pilon	0.244755	0.443262	hypothetical protein mneg_0040 (cluster_13249_pilon)	.
cluster_6554_pilon	0.244755	0.443262	alpha/beta-hydrolase (cluster_6554_pilon)	.
cluster_9968_pilon	0.244755	0.443262	sm/sec1-family protein (cluster_9968_pilon)	SLY1
cluster_19157_pilon	0.244755	0.443262	duf926-domain-containing protein (cluster_19157_pilon)	.
cluster_17766_pilon	0.244755	0.443262	Unknown (cluster_17766_pilon)	.
cluster_26465_pilon	0.244755	0.443262	hypothetical protein chlncdraft_25864 (cluster_26465_pilon)	.
cluster_5402_pilon	0.244755	0.443262	26s proteasome subunit p45 (cluster_5402_pilon)	RPT5A
cluster_24997_pilon	0.244755	0.443262	n-terminal nucleophile aminohydrolase (cluster_24997_pilon)	PBC1
cluster_14690_pilon	0.244755	0.443262	anthranilate phosphoribosyltransferase (cluster_14690_pilon)	.
cluster_13033_pilon	0.244755	0.443262	hypothetical protein chlncdraft_137490 (cluster_13033_pilon)	.
cluster_4836_pilon	0.244755	0.443262	unnamed product (cluster_4836_pilon)	.
cluster_5677_pilon	0.244755	0.443262	hypothetical protein volcadraft_40547, partial (cluster_5677_pilon)	.
cluster_26169_pilon	0.244755	0.443262	hypothetical protein volcadraft_105246 (cluster_26169_pilon)	.
cluster_21532_pilon	0.244755	0.443262	predicted protein (cluster_21532_pilon)	.
cluster_21985_pilon	0.244755	0.443262	rhodanese-like domain-containing protein 10 (cluster_21985_pilon)	.
cluster_7986_pilon	0.244755	0.443262	Unknown (cluster_7986_pilon)	.
cluster_5891_pilon	0.244755	0.443262	cofactor-independent phosphoglycerate mutase (cluster_5891_pilon)	.
cluster_7895_pilon	0.244755	0.443262	probable e3 ubiquitin-protein ligase ari8 (cluster_7895_pilon)	.
cluster_12663_pilon	0.244755	0.443262	ubiquinone/menaquinone methyltransferase, partial (cluster_12663_pilon)	.
cluster_7687_pilon	0.244755	0.443262	hypothetical protein cocsudraft_62557 (cluster_7687_pilon)	.
cluster_6048_pilon	0.244755	0.443262	initiation factor 2 (cluster_6048_pilon)	.
cluster_13731_pilon	0.244755	0.443262	Unknown (cluster_13731_pilon)	.
cluster_11584_pilon	0.244755	0.443262	hypothetical protein f751_2263 (cluster_11584_pilon)	.
cluster_17813_pilon	0.244755	0.443262	predicted protein (cluster_17813_pilon)	.
cluster_13623_pilon	0.244755	0.443262	peptidyl-prolyl cis-trans isomerase cyp57 isoform x2 (cluster_13623_pilon)	.
cluster_15597_pilon	0.244755	0.443262	probable protein phosphatase 2c 12 (cluster_15597_pilon)	.
cluster_15330_pilon	0.244755	0.443262	hypothetical protein mneg_7493 (cluster_15330_pilon)	.
cluster_23355_pilon	0.244755	0.443262	uncharacterized protein loc112282215 (cluster_23355_pilon)	.
cluster_13436_pilon	0.244755	0.443262	Unknown (cluster_13436_pilon)	.
cluster_3101_pilon	0.244755	0.443262	kinase-like protein (cluster_3101_pilon)	.
cluster_16157_pilon	0.244755	0.443262	vic family transporter: sodium/calcium ion channel (cluster_16157_pilon)	.
cluster_8844_pilon	0.242601	0.447411	vegetative incompatibility protein het-e-1-like (cluster_8844_pilon)	.
cluster_12546_pilon	0.242601	0.447411	Unknown (cluster_12546_pilon)	.
cluster_11985_pilon	0.237762	0.456801	uncharacterized protein loc9635112 (cluster_11985_pilon)	.
cluster_7199_pilon	0.237762	0.456801	h+-or na+-translocating f-type, v-type and a-type atpase superfamily (cluster_7199_pilon)	AtpB
cluster_25008_pilon	0.237762	0.456801	trafficking protein particle complex subunit 6b (cluster_25008_pilon)	.
cluster_17801_pilon	0.237762	0.456801	predicted protein (cluster_17801_pilon)	.
cluster_20262_pilon	0.237762	0.456801	Unknown (cluster_20262_pilon)	.
cluster_21139_pilon	0.237762	0.456801	hypothetical protein chlncdraft_21468 (cluster_21139_pilon)	RPL6
cluster_4604_pilon	0.237762	0.456801	hypothetical protein cocsudraft_48204 (cluster_4604_pilon)	.
cluster_19279_pilon	0.237762	0.456801	hypothetical protein chlncdraft_52380 (cluster_19279_pilon)	.
cluster_28540_pilon	0.237762	0.456801	histone core (cluster_28540_pilon)	.
cluster_6309_pilon	0.237762	0.456801	high-affinity nitrate transporter 2.1-like (cluster_6309_pilon)	NRT2.2
cluster_3702_pilon	0.237762	0.456801	hypothetical protein cocsudraft_66913 (cluster_3702_pilon)	.
cluster_18623_pilon	0.237762	0.456801	hypothetical protein chlncdraft_31039 (cluster_18623_pilon)	.
cluster_21493_pilon	0.237762	0.456801	Unknown (cluster_21493_pilon)	.
cluster_26099_pilon	0.237762	0.456801	Unknown (cluster_26099_pilon)	.
cluster_25321_pilon	0.237762	0.456801	hypothetical protein volcadraft_105544 (cluster_25321_pilon)	.
cluster_7913_pilon	0.237762	0.456801	unknown (cluster_7913_pilon)	.
cluster_20667_pilon	0.237762	0.456801	sjoegren syndrome/scleroderma autoantigen 1-like isoform x2 (cluster_20667_pilon)	.
cluster_12421_pilon	0.237762	0.456801	mannose-6-phosphate isomerase (cluster_12421_pilon)	.
cluster_7827_pilon	0.237762	0.456801	eukaryotic initiation factor (cluster_7827_pilon)	.
cluster_16528_pilon	0.237762	0.456801	coiled-coil domain 6-like protein (cluster_16528_pilon)	.
cluster_20882_pilon	0.237762	0.456801	Unknown (cluster_20882_pilon)	.
cluster_6097_pilon	0.237762	0.456801	Unknown (cluster_6097_pilon)	.
cluster_15044_pilon	0.237762	0.456801	predicted protein (cluster_15044_pilon)	.
cluster_23040_pilon	0.237762	0.456801	predicted protein, partial (cluster_23040_pilon)	.
cluster_15267_pilon	0.237762	0.456801	Unknown (cluster_15267_pilon)	.
cluster_22831_pilon	0.237762	0.456801	Unknown (cluster_22831_pilon)	.
cluster_11223_pilon	0.237762	0.456801	hypothetical protein volcadraft_106065 (cluster_11223_pilon)	.
cluster_27277_pilon	0.237762	0.456801	uncharacterized protein loc112292193 (cluster_27277_pilon)	.
cluster_20760_pilon	0.237762	0.456801	s-adenosyl-l-methionine-dependent methyltransferase (cluster_20760_pilon)	.
cluster_5201_pilon	0.237762	0.456801	pkinase-domain-containing protein, partial (cluster_5201_pilon)	.
cluster_19094_pilon	0.237762	0.456801	Unknown (cluster_19094_pilon)	.
cluster_23100_pilon	0.237762	0.456801	hypothetical protein chlncdraft_133479 (cluster_23100_pilon)	CEST
cluster_22731_pilon	0.237762	0.456801	hypothetical protein chlncdraft_144161 (cluster_22731_pilon)	MRPS6
cluster_10354_pilon	0.237762	0.456801	uncharacterized protein loc100373416 (cluster_10354_pilon)	ectC
cluster_4311_pilon	0.237762	0.456801	si-synthase (cluster_4311_pilon)	.
cluster_4031_pilon	0.234676	0.462837	Unknown (cluster_4031_pilon)	.
cluster_23702_pilon	0.2324	0.467313	Unknown (cluster_23702_pilon)	.
cluster_26338_pilon	0.232036	0.46803	predicted protein (cluster_26338_pilon)	.
cluster_12204_pilon	0.231174	0.469733	hypothetical protein chlncdraft_57598, partial (cluster_12204_pilon)	.
cluster_18583_pilon	0.230769	0.470532	saccharopine dehydrogenase-like protein (cluster_18583_pilon)	.
cluster_3207_pilon	0.230769	0.470532	Unknown (cluster_3207_pilon)	.
cluster_11096_pilon	0.230769	0.470532	s-methyl-5'-thioadenosine phosphorylase (cluster_11096_pilon)	.
cluster_12182_pilon	0.230769	0.470532	Unknown (cluster_12182_pilon)	.
cluster_11214_pilon	0.230769	0.470532	hypothetical protein mneg_4139 (cluster_11214_pilon)	.
cluster_18845_pilon	0.230769	0.470532	adp-ribosylation factor-like protein 5 (cluster_18845_pilon)	.
cluster_6209_pilon	0.230769	0.470532	ribosomal protein s23 component of cytosolic 80s ribosome and 40s small subunit (cluster_6209_pilon)	RPS23
cluster_26739_pilon	0.230769	0.470532	Unknown (cluster_26739_pilon)	.
cluster_22058_pilon	0.230769	0.470532	gtp-binding protein (cluster_22058_pilon)	RAN1
cluster_14353_pilon	0.230769	0.470532	uncharacterized protein loc111363195 (cluster_14353_pilon)	.
cluster_21563_pilon	0.230769	0.470532	proteasome subunit (cluster_21563_pilon)	.
cluster_9816_pilon	0.230769	0.470532	dhs-like nad/fad-binding domain-containing protein (cluster_9816_pilon)	.
cluster_4573_pilon	0.230769	0.470532	predicted protein (cluster_4573_pilon)	.
cluster_7856_pilon	0.230769	0.470532	hypothetical protein volcadraft_60238 (cluster_7856_pilon)	.
cluster_21791_pilon	0.230769	0.470532	mediator of rna polymerase ii transcription subunit 21 (cluster_21791_pilon)	.
cluster_19767_pilon	0.230769	0.470532	hypothetical protein cocsudraft_54696 (cluster_19767_pilon)	15
cluster_4801_pilon	0.230769	0.470532	Unknown (cluster_4801_pilon)	.
cluster_16974_pilon	0.230769	0.470532	sep-domain-containing protein (cluster_16974_pilon)	PUX3
cluster_23205_pilon	0.230769	0.470532	Unknown (cluster_23205_pilon)	.
cluster_26467_pilon	0.230769	0.470532	transmembrane protein 50a (cluster_26467_pilon)	.
cluster_7200_pilon	0.230769	0.470532	hypothetical protein cocsudraft_64895 (cluster_7200_pilon)	.
cluster_6385_pilon	0.230769	0.470532	Unknown (cluster_6385_pilon)	.
cluster_22766_pilon	0.230769	0.470532	predicted protein (cluster_22766_pilon)	.
cluster_15685_pilon	0.230769	0.470532	cf0 atp synthase subunit ii precursor (cluster_15685_pilon)	ATPG
cluster_6673_pilon	0.230769	0.470532	uncharacterized protein loc779393 (cluster_6673_pilon)	.
cluster_27045_pilon	0.230769	0.470532	hypothetical protein chlncdraft_134067 (cluster_27045_pilon)	.
cluster_11594_pilon	0.230769	0.470532	hypothetical protein cocsudraft_31305 (cluster_11594_pilon)	HPT1
cluster_22479_pilon	0.230769	0.470532	Unknown (cluster_22479_pilon)	.
cluster_10483_pilon	0.230769	0.470532	uncharacterized protein loc105046209 (cluster_10483_pilon)	.
cluster_26475_pilon	0.230769	0.470532	hypothetical protein f751_0156 (cluster_26475_pilon)	.
cluster_13773_pilon	0.230769	0.470532	hypothetical protein cocsudraft_46535 (cluster_13773_pilon)	.
cluster_1606_pilon	0.230769	0.470532	protein of unknown function duf1517 (cluster_1606_pilon)	.
cluster_23260_pilon	0.230769	0.470532	hypothetical protein volcadraft_79473 (cluster_23260_pilon)	FAP198
cluster_17552_pilon	0.223776	0.484452	f-box/wd repeat-containing protein 7-like (cluster_17552_pilon)	SNRNP40
cluster_6529_pilon	0.223776	0.484452	Unknown (cluster_6529_pilon)	.
cluster_13377_pilon	0.223776	0.484452	sterol 14 desaturase (cluster_13377_pilon)	CYP51G1
cluster_24678_pilon	0.223776	0.484452	protein disulfide isomerase (cluster_24678_pilon)	.
cluster_13998_pilon	0.223776	0.484452	Unknown (cluster_13998_pilon)	.
cluster_979_pilon	0.223776	0.484452	hypothetical protein cocsudraft_65173 (cluster_979_pilon)	.
cluster_13110_pilon	0.223776	0.484452	Unknown (cluster_13110_pilon)	.
cluster_21089_pilon	0.223776	0.484452	coiled-coil domain-containing protein 115 (cluster_21089_pilon)	.
cluster_1608_pilon	0.223776	0.484452	mitochondrial aconitate hydratase (cluster_1608_pilon)	.
cluster_13751_pilon	0.223776	0.484452	udp-glucuronosyltransferase 3a2 (cluster_13751_pilon)	.
cluster_20030_pilon	0.223776	0.484452	Unknown (cluster_20030_pilon)	.
cluster_16081_pilon	0.223776	0.484452	o-phosphoseryl-trna selenium transferase (cluster_16081_pilon)	.
cluster_20452_pilon	0.223776	0.484452	uncharacterized protein at5g02240-like (cluster_20452_pilon)	.
cluster_25333_pilon	0.223776	0.484452	probable signal peptidase complex subunit 1 (cluster_25333_pilon)	.
cluster_13949_pilon	0.223776	0.484452	uncharacterized protein loc111136100 (cluster_13949_pilon)	.
cluster_14762_pilon	0.223776	0.484452	50s ribosomal protein l2 (cluster_14762_pilon)	MRPL2
cluster_19384_pilon	0.223776	0.484452	hypothetical protein volcadraft_107627 (cluster_19384_pilon)	.
cluster_22293_pilon	0.223776	0.484452	predicted protein (cluster_22293_pilon)	.
cluster_4625_pilon	0.223776	0.484452	squamosa promoter-binding-like protein 1 (cluster_4625_pilon)	.
cluster_9026_pilon	0.223776	0.484452	hypothetical protein cocsudraft_83450, partial (cluster_9026_pilon)	.
cluster_11801_pilon	0.223776	0.484452	pentatricopeptide repeat-containing protein at5g10690 isoform x3 (cluster_11801_pilon)	.
cluster_22464_pilon	0.223776	0.484452	glutathione s-transferase, n-terminal (cluster_22464_pilon)	.
cluster_9428_pilon	0.223776	0.484452	hypothetical protein volcadraft_105655 (cluster_9428_pilon)	.
cluster_11729_pilon	0.223776	0.484452	hypothetical protein volcadraft_78084 (cluster_11729_pilon)	VTE2-2
cluster_17311_pilon	0.223776	0.484452	predicted protein (cluster_17311_pilon)	.
cluster_18351_pilon	0.223776	0.484452	Unknown (cluster_18351_pilon)	.
cluster_24077_pilon	0.223776	0.484452	hypothetical protein chlncdraft_136773 (cluster_24077_pilon)	.
cluster_8977_pilon	0.223776	0.484452	emp/nonaspanin domain family protein (cluster_8977_pilon)	.
cluster_10012_pilon	0.223776	0.484452	hypothetical protein cocsudraft_35241 (cluster_10012_pilon)	.
cluster_8575_pilon	0.223776	0.484452	dynein heavy chain 7 (cluster_8575_pilon)	.
cluster_11509_pilon	0.223776	0.484452	uncharacterized protein loc112276366 (cluster_11509_pilon)	.
cluster_14934_pilon	0.223776	0.484452	hypothetical protein volcadraft_121440 (cluster_14934_pilon)	.
cluster_11940_pilon	0.223776	0.484452	short-chain dehydrogenase/reductase sdr (cluster_11940_pilon)	.
cluster_14614_pilon	0.223776	0.484452	Unknown (cluster_14614_pilon)	.
cluster_11334_pilon	0.223776	0.484452	Unknown (cluster_11334_pilon)	.
cluster_24286_pilon	0.223776	0.484452	Unknown (cluster_24286_pilon)	.
cluster_12064_pilon	0.223776	0.484452	hypothetical protein cocsudraft_44977 (cluster_12064_pilon)	.
cluster_5985_pilon	0.223776	0.484452	monovalent cation:proton antiporter-2 family (cluster_5985_pilon)	.
cluster_205_pilon	0.223776	0.484452	sacsin isoform x1 (cluster_205_pilon)	.
cluster_18093_pilon	0.223776	0.484452	hypothetical protein chlncdraft_24122 (cluster_18093_pilon)	.
cluster_18491_pilon	0.223776	0.484452	short-chain dehydrogenase/reductase sdr (cluster_18491_pilon)	.
cluster_7_pilon	0.223776	0.484452	magnesium chelatase subunit h (cluster_7_pilon)	CHLH
cluster_9887_pilon	0.223776	0.484452	protein dgs1, mitochondrial-like (cluster_9887_pilon)	.
cluster_9408_pilon	0.223776	0.484452	3',5'-cyclic-nucleotide phosphodiesterase, partial (cluster_9408_pilon)	CHK1
cluster_16608_pilon	0.223776	0.484452	Unknown (cluster_16608_pilon)	.
cluster_5917_pilon	0.223776	0.484452	Unknown (cluster_5917_pilon)	.
cluster_19741_pilon	0.218357	0.495367	Unknown (cluster_19741_pilon)	.
cluster_13888_pilon	0.218357	0.495367	hypothetical protein cocsudraft_48589 (cluster_13888_pilon)	.
cluster_9177_pilon	0.217534	0.497033	Unknown (cluster_9177_pilon)	.
cluster_14868_pilon	0.217163	0.497785	hexokinase-2 (cluster_14868_pilon)	HXK1
cluster_23482_pilon	0.216783	0.498556	Unknown (cluster_23482_pilon)	.
cluster_9520_pilon	0.216783	0.498556	Unknown (cluster_9520_pilon)	.
cluster_8923_pilon	0.216783	0.498556	tbc2 translation factor, chloroplastic (cluster_8923_pilon)	.
cluster_25197_pilon	0.216783	0.498556	Unknown (cluster_25197_pilon)	.
cluster_11182_pilon	0.216783	0.498556	bystin (cluster_11182_pilon)	.
cluster_13386_pilon	0.216783	0.498556	hypothetical protein chlncdraft_144534 (cluster_13386_pilon)	.
cluster_23573_pilon	0.216783	0.498556	hypothetical protein cocsudraft_65679 (cluster_23573_pilon)	.
cluster_8837_pilon	0.216783	0.498556	ubiquitin-like-specific protease esd4 (cluster_8837_pilon)	.
cluster_20875_pilon	0.216783	0.498556	Unknown (cluster_20875_pilon)	.
cluster_23580_pilon	0.216783	0.498556	probable enoyl-coa hydratase 1, peroxisomal (cluster_23580_pilon)	.
cluster_12526_pilon	0.216783	0.498556	Unknown (cluster_12526_pilon)	.
cluster_952_pilon	0.216783	0.498556	Unknown (cluster_952_pilon)	.
cluster_11899_pilon	0.216783	0.498556	2-hydroxyacylsphingosine 1-beta-galactosyltransferase-like (cluster_11899_pilon)	UGT8
cluster_16468_pilon	0.216783	0.498556	Unknown (cluster_16468_pilon)	.
cluster_21547_pilon	0.216783	0.498556	predicted protein (cluster_21547_pilon)	.
cluster_21522_pilon	0.216783	0.498556	s-formylglutathione hydrol (cluster_21522_pilon)	.
cluster_22039_pilon	0.216783	0.498556	Unknown (cluster_22039_pilon)	.
cluster_21416_pilon	0.216783	0.498556	uncharacterized protein loc113361118 (cluster_21416_pilon)	.
cluster_22201_pilon	0.216783	0.498556	hypothetical protein f751_1019 (cluster_22201_pilon)	.
cluster_3728_pilon	0.216783	0.498556	Unknown (cluster_3728_pilon)	.
cluster_11538_pilon	0.216783	0.498556	hypothetical protein cocsudraft_31894 (cluster_11538_pilon)	.
cluster_24152_pilon	0.216783	0.498556	Unknown (cluster_24152_pilon)	.
cluster_12563_pilon	0.216783	0.498556	hypothetical protein volcadraft_80645 (cluster_12563_pilon)	.
cluster_24061_pilon	0.216783	0.498556	uncharacterized protein loc111714714 (cluster_24061_pilon)	.
cluster_20887_pilon	0.216783	0.498556	Unknown (cluster_20887_pilon)	.
cluster_20884_pilon	0.216783	0.498556	Unknown (cluster_20884_pilon)	.
cluster_16273_pilon	0.216783	0.498556	Unknown (cluster_16273_pilon)	.
cluster_6929_pilon	0.216783	0.498556	Unknown (cluster_6929_pilon)	.
cluster_15621_pilon	0.216783	0.498556	Unknown (cluster_15621_pilon)	.
cluster_9644_pilon	0.216783	0.498556	Unknown (cluster_9644_pilon)	.
cluster_19353_pilon	0.216783	0.498556	hypothetical protein cocsudraft_59217 (cluster_19353_pilon)	.
cluster_25584_pilon	0.216783	0.498556	Unknown (cluster_25584_pilon)	.
cluster_26233_pilon	0.216783	0.498556	Unknown (cluster_26233_pilon)	.
cluster_5462_pilon	0.216783	0.498556	kinesin-like protein kin-12e isoform x1 (cluster_5462_pilon)	.
cluster_20254_pilon	0.216783	0.498556	hypothetical protein volcadraft_120210 (cluster_20254_pilon)	.
cluster_14120_pilon	0.216783	0.498556	uncharacterized protein loc112274970 isoform x2 (cluster_14120_pilon)	.
cluster_15896_pilon	0.216783	0.498556	plant ubx domain-containing protein 2 (cluster_15896_pilon)	.
cluster_10260_pilon	0.216783	0.498556	probable adp-ribosylation factor gtpase-activating protein agd9 (cluster_10260_pilon)	.
cluster_18382_pilon	0.216783	0.498556	putative o-sialoglyco protein endopeptidase (cluster_18382_pilon)	GCP2
cluster_14219_pilon	0.216783	0.498556	transmembrane protein 184 homolog c30d11.06c-like (cluster_14219_pilon)	.
cluster_5268_pilon	0.216783	0.498556	hypothetical protein chlncdraft_135865 (cluster_5268_pilon)	.
cluster_18380_pilon	0.216783	0.498556	hypothetical protein cocsudraft_66465 (cluster_18380_pilon)	.
cluster_3930_pilon	0.211273	0.509797	hypothetical protein chlncdraft_32275 (cluster_3930_pilon)	.
cluster_25276_pilon	0.210283	0.511828	Unknown (cluster_25276_pilon)	.
cluster_2977_pilon	0.20979	0.512841	Unknown (cluster_2977_pilon)	.
cluster_10737_pilon	0.20979	0.512841	histidine protein kinase nik1-like (cluster_10737_pilon)	.
cluster_322_pilon	0.20979	0.512841	elongation factor g-2, mitochondrial-like (cluster_322_pilon)	.
cluster_21002_pilon	0.20979	0.512841	predicted protein (cluster_21002_pilon)	TAP46
cluster_22033_pilon	0.20979	0.512841	hypothetical protein chlncdraft_135841 (cluster_22033_pilon)	.
cluster_2111_pilon	0.20979	0.512841	hypothetical protein volcadraft_80526 (cluster_2111_pilon)	.
cluster_14055_pilon	0.20979	0.512841	ultraviolet-b receptor uvr8 (cluster_14055_pilon)	UVR8
cluster_7812_pilon	0.20979	0.512841	calcium-dependent protein kinase 29 (cluster_7812_pilon)	.
cluster_21796_pilon	0.20979	0.512841	hypothetical protein volcadraft_107297 (cluster_21796_pilon)	.
cluster_5923_pilon	0.20979	0.512841	predicted protein, partial (cluster_5923_pilon)	.
cluster_18784_pilon	0.20979	0.512841	hypothetical protein cocsudraft_30128 (cluster_18784_pilon)	.
cluster_24855_pilon	0.20979	0.512841	Unknown (cluster_24855_pilon)	.
cluster_10607_pilon	0.20979	0.512841	inositol oxygenase 1 (cluster_10607_pilon)	MIOX
cluster_19975_pilon	0.20979	0.512841	Unknown (cluster_19975_pilon)	.
cluster_24759_pilon	0.20979	0.512841	probable alpha-ketoglutarate-dependent hypophosphite dioxygenase isoform x1 (cluster_24759_pilon)	.
cluster_19059_pilon	0.20979	0.512841	hypothetical protein chlncdraft_25698 (cluster_19059_pilon)	.
cluster_5776_pilon	0.20979	0.512841	atp-sulfurylase (cluster_5776_pilon)	ATS1
[truncated: 5,214 more rows]

## Sheet: 6d,e & SF7c
sample	Fv/Fm	6 PAR	12 PAR	21 PAR	56 PAR	hpa	group	RNAi
C_T_0_hpa_df_0906_1	48.1701	40.7107	40.9095	39.5431	35.6268	0	0TC	control
C_T_0_hpa_df_0906_3	47.8867	38.4199	36.7432	35.1711	29.9518	0	0TC	control
C_T_0_hpa_df_0918_1	47.6442	38.1393	35.961	34.0676	28.0015	0	0TC	control
C_T_0_hpa_df_0918_3	46.646	37.1085	35.2279	33.6844	28.1838	0	0TC	control
R_T_0hpa_df_0918_4	46.4223	34.788	33.7644	32.0702	27.0726	0	0TR	runt
R_T_0hpa_df_0906_4	46.5558	36.9102	35.2068	34.393	30.3551	0	0TR	runt
R_T_0hpa_df_0906_2	47.9247	39.9843	36.8747	33.8306	29.1834	0	0TR	runt
R_T_0hpa_df_0918_2	49.6866	40.8939	39.78	38.5933	32.6423	0	0TR	runt
C_T_24_hpa_df_0526_2	42.9449	33.652	31.3435	30.0378	25.686	24	24TC	control
C_T_24_hpa_df_1014_2	39.9323	33.7596	31.0914	30.0232	25.977	24	24TC	control
C_T_24_hpa_df_0601_2	45.5937	36.8046	33.769	31.945	27.0426	24	24TC	control
C_T_24_hpa_df_1014_4	42.5753	35.4181	32.8582	31.5433	27.3369	24	24TC	control
R_T_24hpa_df_0526_6	42.1128	31.6628	29.1539	28.5817	24.5253	24	24TR	runt
R_T_24hpa_df_0601_4	45.143	32.4221	29.9354	29.0342	24.5	24	24TR	runt
R_T_24hpa_df_0601_6	43.6544	32.6323	29.9264	29.8279	25.5894	24	24TR	runt
R_T_24hpa_df_1005_5	39.4021	29.175	27.3713	24.9156	17.905	24	24TR	runt
R_T_24hpa_df_1005_7	41.2469	27.5579	23.8487	24.3805	18.9484	24	24TR	runt
R_T_24hpa_df_0526_4	38.2413	32.1442	29.5467	28.8834	25.157	24	24TR	runt
